# Supplementary material for: Proteomics of adjacent-to-tumor samples uncovers clinically relevant biological events in hepatocellular carcinoma
Source: Natl Sci Rev. 2023 Jun 2;10(8):nwad167. doi: 10.1093/nsr/nwad167 (PMC10416816; doi:10.1093/nsr/nwad167)
Supplement: nwad167_Supplemental_Files [file nwad167_supplemental_files.zip]

Archive with 8 entries (8 files):
- Table S1.xlsx
- Table S2.xlsx
- Table S3.xlsx
- Table S4.xlsx
- Table S5.xlsx
- Table S6.xlsx
- Table S7.xlsx
- Supplemental material.docx
