# Supplementary material for: Proteomics of adjacent-to-tumor samples uncovers clinically relevant biological events in hepatocellular carcinoma
Source: Natl Sci Rev. 2023 Jun 2;10(8):nwad167. doi: 10.1093/nsr/nwad167 (PMC10416816; doi:10.1093/nsr/nwad167)
Supplement: nwad167_Supplemental_Files [file nwad167_supplemental_files.zip › Table S1.xlsx]

## Sheet: Descriptions
Table S1, Related to Figure 1
1. Clinical information of NAT samples, originated from Gao et al., 2019. Related to Figure 1A.
2. The proteomic data of NAT samples. The origincal values (ratio to Mix) were subjected to median normalization by column, log2 transformation and batch effects adjusting using ComBat. The ANOVA p-values and adjusted q-values among NATs of the three HCC subgroups and Tukey p-values by multiple comparisons test between NATs of every two subgroups were provided. Related to Figure 1A.
3. The 381 proteins with q-values<0.05. Related to Figure 1B.
4. The 360 overlapped DEPs between tumors and NATs in Figure 1C. The median data and scaled data of each subgroup were shown.
5. The protein rank in HCA in Figure 1E.
6. The KEGG enrichment result in Figure 1E.

## Sheet: 1. Sample information
Adjacent liver tissue (N) sample ID	NAT subtype	Chronic hepatitis-G score	Chronic hepatitis-S score	Tumor (T) sample ID	Tumor Proteomic subgroup	Gender	Age	Overall survial (month)	Survial (1, dead; 0, alive)	Recurrence-free survival (month)	Recurrence (1, yes; 0, no)	Liver cirrhosis (1, yes; 0, no)	TB, total bilirubin (µmol/L)	ALB, albumin, (g/L)	ALT, aminoleucine transferase (U/L)	γ-GT, γ-glutamyltransferase (U/L)	Preoperative AFP（ng/mL）	TNM stage
N112	Subtype1	2	4	T112	S-Mb	male	69	47.9	0	11.4667	1	1	15.2	40	39	25	27.3	IB
N113	Subtype1	2	2	T113	S-Mb	male	51	49.6	0	11.4	1	1	11.4	37	43	52	4.9	IIIA
N123	Subtype2	1	0	T123	S-Me	male	79	15.6667	1	7.5	1	0	17.1	35	22	67	38142	IB
N125	Subtype2	2	4	T125	S-Pf	male	62	9.3	1	9.3	0	1	13.1	42	74	105	839.1	IB
N127	Subtype1	2	2	T127	S-Mb	male	66	48.3	0	48.3	0	1	11.2	38	35	40	342.7	IB
N131	Subtype1	2	4	T131	S-Pf	male	50	48.3	0	48.3	0	1	9.4	41	54	72	222.5	IB
N135	Subtype1	2	4	T135	S-Me	male	43	25.3333	1	3.63333	1	1	7.2	40	61	114	42.5	IB
N137	Subtype1	2	4	T137	S-Mb	male	50	48.1	0	14.1	1	1	13.5	34	42	110	14.6	IB
N141	Subtype1	1	1	T141	S-Mb	male	81	49.7667	0	49.7667	0	1	10.3	38	25	23	4.2	IB
N145	Subtype2	2	4	T145	S-Mb	male	60	49.8333	0	49.8333	0	1	23.1	45	31	73	196.5	II
N147	Subtype1	2	4	T147	S-Me	male	33	30	1	30	0	1	16.5	42	33	60	1925	IIIB
N161	Subtype1	2	1	T161	S-Me	male	51	47.8	0	6.2	1	0	14.9	44	34	60	23.9	II
N171	Subtype1	2	1	T171	S-Me	male	46	14.5333	1	14.5333	0	1	16	39	30	79	466	IB
N187	Subtype2	4	4	T187	S-Me	male	54	47.1	0	47.1	0	1	15.1	41	188	224	14.5	IB
N191	Subtype2	2	4	T191	S-Mb	male	51	47.1	0	47.1	0	1	19.9	44	33	99	9.7	IB
N195	Subtype1	1	0	T195	S-Mb	male	39	47	0	47	0	1	11	42	14	29	1.9	IB
N211	Subtype1	3	4	T211	S-Pf	male	46	10	1	10	0	1	15.1	39	26	40	13	IA
N217	Subtype1	2	4	T217	S-Mb	female	63	46.8	0	46.8	0	1	15.6	33	18	52	60500	IB
N221	Subtype1	1	4	T221	S-Me	male	56	46.8	0	46.8	0	1	14.8	40	130	48	3150	IB
N223	Subtype2	1	1	T223	S-Pf	male	72	46.9	0	46.9	0	1	28.9	41	188	332	2438	IB
N227	Subtype1	3	4	T227	S-Me	male	62	46.7	0	20.6667	1	1	14.9	40	46	33	39.6	II
N231	Subtype1	2	2	T231	S-Me	male	60	46.8667	0	2.73333	1	1	13.7	43	776	43	10.3	IB
N257	Subtype1	2	2	T257	S-Me	male	59	46.2333	0	46.2333	0	0	26.7	38	295	86	155.2	IB
N261	Subtype1	2	2	T261	S-Mb	male	65	46.2333	0	46.2333	0	1	11.2	37	122	56	4.1	IIIA
N267	Subtype2	2	2	T267	S-Me	male	62	45.4333	1	6.2	1	1	13.8	42	54	52	87.6	II
N271	Subtype1	2	4	T271	S-Me	male	39	46.1	0	25.2	1	1	7.9	42	150	58	43235	II
N277	Subtype1	2	4	T277	S-Me	male	63	42.4	1	10.7667	1	1	11.2	44	44		98.9	IB
N283	Subtype1	3	4	T283	S-Pf	male	66	4.76667	1	4.76667	0	1	13.6	37	42	222	2178	IB
N285	Subtype1	1	4	T285	S-Pf	male	62	10.5667	1	2.5	1	1	10.5	42	76	204	60500	IVA
N311	Subtype2	3	4	T311	S-Pf	male	47	8.96667	1	4.03333	1	1	12.4	36	30	40	22.2	II
N313	Subtype1	1	1	T313	S-Me	male	43	19.7667	1	14.0333	1	0	23.2	48	23	39	5	IIIB
N327	Subtype1	2	4	T327	S-Mb	male	52	44.8333	0	35.4667	1	0	8	40	40	309	12.6	IIIA
N331	Subtype1	2	4	T331	S-Pf	male	44	4.66667	1	1.83333	1	1	16.9	42	27	50	60500	IIIB
N341	Subtype1	0	0	T341	S-Mb	female	63	44.7333	0	44.7333	0	0	5.3	41	12	20	3450	IB
N343	Subtype1	1	0	T343	S-Pf	female	48	43.9333	1	26.1667	1	0	9.8	41	68	110	174.5	IIIB
N351	Subtype1	2	4	T351	S-Pf	male	36	10.8333	1	6.36667	1	1	7.6	40	50	43	6968	IIIB
N353	Subtype1	1	4	T353	S-Mb	male	56	45.9	0	45.9	0	1	10.1	41	24	82	2.2	IB
N355	Subtype1	2	4	T355	S-Me	male	36	44.3667	0	7.43333	1	1	13.6	43	47	102	25.4	IIIA
N357	Subtype1	2	4	T357	S-Me	male	56	44.3667	0	44.3667	0	1	8.6	37	15	55	2.5	IB
N361	Subtype1	3	4	T361	S-Mb	male	54	45.3	0	45.3	0	1	19	40	131	206	30.8	IB
N363	Subtype1	1	4	T363	S-Me	male	54	44.3	0	44.3	0	1	12.8	37	38	99	1.7	IB
N365	Subtype1	2	2	T365	S-Mb	male	66	44	0	23.2667	1	1	13	41	69	55	3.7	IVA
N367	Subtype1	1	1	T367	S-Pf	male	48	44.3	0	44.3	0	1	6.4	41	32	87	60500	IIIB
N375	Subtype1	1	0	T375	S-Pf	male	47	44.6667	0	12.1667	1	0	5.4	43	23	134	6	IIIB
N383	Subtype2	3	4	T383	S-Pf	male	61	10.3667	1	1.66667	1	1	10.7	41	51	398	229.8	IIIB
N385	Subtype2	3	4	T385	S-Pf	female	62	44	0	44	0	1	12.5	40	57	96	780	IB
N387	Subtype1	2	4	T387	S-Pf	male	48	43.9667	0	43.9667	0	1	15.7	39	14	31	296.8	IB
N391	Subtype1	2	2	T391	S-Pf	male	75	43.9333	0	43.9333	0	0	12	35	17	202	2347	IB
N393	Subtype1	0	4	T393	S-Me	male	57	43.9333	0	39.6667	1	1	12.6	41	22	112	4.1	IIIB
N395	Subtype1	3	2	T395	S-Pf	male	35	43.8667	0	6	1	0	14.5	40	50	78	3.7	IB
N411	Subtype1	2	2	T411	S-Me	male	40	43.8	0	43.8	0	1	19.4	44	36	34	2020	IB
N413	Subtype1	1	4	T413	S-Pf	male	44	10.3	1	0.466667	1	1	8.5	39	26	63	60500	IIIB
N415	Subtype1	2	4	T415	S-Mb	male	71	43.2333	0	8.43333	1	1	8.3	41	20	62	7.8	II
N421	Subtype1	2	4	T421	S-Mb	male	58	26.5333	1	2.13333	1	1	7	48	35	76	273.9	IB
N423	Subtype1	2	4	T423	S-Mb	male	59	43.2333	0	43.2333	0	0	18.5	39	38	33	4.6	IB
N425	Subtype1	1	3	T425	S-Pf	female	61	43.3	0	43.3	0	0	14.2	43	19	22	3.2	IB
N427	Subtype1	1	4	T427	S-Pf	male	41	44.7333	0	7.73333	1	1	8.3	49	59	44	1.9	II
N431	Subtype1	2	4	T431	S-Me	male	50	43	0	17.8	1	1	12.2	45	83	86	14.3	IIIB
N433	Subtype1	3	4	T433	S-Mb	female	51	43	0	43	0	1	18.2	43	36	55	71.2	IB
N435	Subtype1	0	0	T435	S-Me	male	56	44.7	0	44.7	0	0	6.7	42	15	26	112.7	IB
N443	Subtype2	2	4	T443	S-Me	male	56	44.2	0	29.5	1	1	11.7	39	91	333	437.2	IIIB
N445	Subtype1	2	2	T445	S-Me	male	46	14.0333	1	14.0333	0	0	12.1	42	29	29	6.1	IB
N451	Subtype1	1	1	T451	S-Mb	male	69	23.8333	1	12.5667	1	0	7.5	38	11	23	3.3	IB
N455	Subtype1	1	1	T455	S-Pf	female	47	36.4667	1	8.63333	1	1	11.7	39	31	19	152.8	IB
N461	Subtype1	2	2	T461	S-Mb	male	63	42.8667	0	42.8667	0	1	12.9	45	32	50	3.5	IB
N463	Subtype1	2	2	T463	S-Pf	male	42	17.7333	1	4.43333	1	1	8.5	40	41	43	3641	IIIB
N465	Subtype1	2	2	T465	S-Mb	male	64	43.2333	0	43.2333	0	0	18.6	44	32	94	8.8	IA
N467	Subtype1	2	4	T467	S-Pf	male	55	42.8333	0	41.6333	1	1	10.3	39	94	112	32	II
N471	Subtype1	2	4	T471	S-Me	male	46	42.8333	0	16.7667	1	1	14	48	41	31	312.4	II
N473	Subtype1	2	4	T473	S-Me	male	55	42.2	0	12.9333	1	1	13	37	66	109	171.1	IA
N477	Subtype2	3	4	T477	S-Mb	female	71	29.6333	1	29.6333	0	1	11	37	47	174	135.9	IB
N481	Subtype1	0	0	T481	S-Mb	male	60	42.6333	0	42.6333	0	0	9.2	47	51	33	1.5	IB
N483	Subtype1	1	1	T483	S-Me	male	48	42.7	0	42.7	0	0	11.9	46	25	40	4.3	IB
N487	Subtype1	1	0	T487	S-Me	female	54	42.6	0	14.8667	1	0	8.8	42	13	42	322.5	IIIB
N491	Subtype2	2	4	T491	S-Pf	male	59	15.3	1	7.4	1	1	11.1	35	15	229	12.8	IIIB
N493	Subtype1	2	4	T493	S-Me	male	63	0.4	1	0.4	0	1	10.7	36	31	40	9.6	IB
N497	Subtype2	2	1	T497	S-Pf	male	37	9.23333	1	0.866667	1	1	11.2	42	85	200	43560	IIIB
N513	Subtype1	2	2	T513	S-Mb	male	54	41.9333	0	41.9333	0	1	9.3	36	190	82	4.9	IB
N515	Subtype1	2	4	T515	S-Mb	male	53	42.3333	0	42.3333	0	1	19.5	46	16	73	239.4	IB
N517	Subtype1	2	4	T517	S-Me	male	55	6.9	1	6.9	0	1	7.3	35	44	44	16118	IB
N523	Subtype2	2	2	T523	S-Me	male	64	33.2333	1	33.2333	0	1	10	33	118	82	4106	IIIB
N525	Subtype1	1	0	T525	S-Pf	male	33	25.1	1	19.2	1	1	5.6	39	48	135	68.5	IIIB
N527	Subtype1	2	4	T527	S-Me	male	47	16.6	1	1.63333	1	1	19.6	40	46	96	5.6	IIIB
N533	Subtype1	2	2	T533	S-Me	male	36	43.8667	0	7.5	1	0	6	41	23	26	3	IB
N537	Subtype2	3	4	T537	S-Pf	male	68	43.8	0	1.16667	1	1	10.2	37	31	303	27553	IIIA
N545	Subtype1	2	4	T545	S-Pf	male	43	43.6333	0	43.6333	0	1	6.4	35	21	22	232.5	IB
N553	Subtype1	1	2	T553	S-Me	female	36	4.93333	1	2.13333	1	0	6	35	8	19	1565	IB
N557	Subtype1	2	4	T557	S-Me	male	52	18.4333	1	3.23333	1	1	9.5	39	57	114	9	IIIA
N563	Subtype1	2	4	T563	S-Mb	male	64	41.0333	0	41.0333	0	0	12.7	45	46	411	6.1	IB
N567	Subtype1	0	0	T567	S-Pf	male	47	16.2667	1	2.83333	1	1	11.2	47	22	57	4182	IIIB
N571	Subtype1	1	2	T571	S-Mb	male	40	42.7	0	42.7	0	1	11.1	42	31	33	2334	IB
N573	Subtype1	2	4	T573	S-Pf	male	55	11.4333	1	11.4333	0	1	5.9	37	40	76	901	IB
N615	Subtype1	2	4	T615	S-Mb	female	64	37.3667	0	38.9333	1	1	8	34	27	27	7.4	IB
N617	Subtype1	1	4	T617	S-Mb	male	54	38.7	0	28.6667	1	1	15.9	46	36	63	2609	IB
N627	Subtype1	2	2	T627	S-Mb	male	52	37.1667	0	26.3667	1	1	12.3	43	60	78	1.7	IB
N635	Subtype1	2	2	T635	S-Me	male	62	18.2333	1	2.13333	1	1	13.1	47	95	117	45223	IB
N641	Subtype1	2	4	T641	S-Me	female	48	27.5	1	3.4	1	1	8.7	37	32	84	60500	IIIA
N647	Subtype1	0	0	T647	S-Me	male	38	36.9667	0	36.9667	0	0	6.4	43	55	93	81.1	IA
N661	Subtype1	2	2	T661	S-Pf	male	59	36.7	0	36.7	0	1	11	39	50	60	9872	IIIA
N663	Subtype1	2	2	T663	S-Me	male	45	36.7333	0	36.7333	0	1	11.4	42	23	33	3.9	IIIA
N665	Subtype1	3	4	T665	S-Pf	male	48	10.5	1	10.5	0	1	12.7	43	89	60	974.1	IB
N671	Subtype2	1	1	T671	S-Pf	male	48	20.4333	1	3	1	1	16.1	43	17	62	60500	IB
N685	Subtype1	2	2	T685	S-Me	male	54	23.0667	1	23.0667	0	1	6.7	39	107	65	2.1	IB
N695	Subtype1	1	1	T695	S-Mb	male	61	12.1667	1	0.9	1	0	10.7	42	21	32	1064	IIIA
N713	Subtype1	2	2	T713	S-Mb	female	54	15.8333	1	15.8333	0	1	5.4	38	92	74	60500	IB
N715	Subtype1	2	4	T715	S-Me	male	60	36.1	0	4	1	1	14.1	37	29	41	159	IIIB
N721	Subtype1	2	4	T721	S-Mb	female	62	35.4667	0	35.4667	0	1	17.6	35	22	52	212.2	IB
N724	Subtype1	2	4	T724	S-Pf	female	81	35.4667	0	35.4667	0	0	5	36	10	17	4525	IB
N727	Subtype1	2	0	T727	S-Me	female	64	35.4333	0	35.4333	0	0	8.6	44	39	37	12872	IIIA
N737	Subtype1	2	4	T737	S-Me	female	52	35.2667	0	35.2667	0	1	12.3	40	25	28	9.8	IB
N741	Subtype1	1	4	T741	S-Mb	male	60	34.3667	0	34.3667	0	1	13.8	45	19	26	1.3	II
N743	Subtype2	0	0	T743	S-Pf	female	39	17.1667	1	5.86667	1	0	7.8	39	28	33	38578	IIIB
N745	Subtype1	1	4	T745	S-Mb	female	42	36.3333	0	27.9	1	1	10.1	41	18	35	80.9	II
N755	Subtype1	2	2	T755	S-Mb	male	63	34.9667	0	34.9667	0	1	14.6	40	24	40	2.3	IB
N777	Subtype1	2	4	T777	S-Mb	female	34	34.4667	0	34.4667	0	0	3.7	39	11	58	33.5	IB
N785	Subtype1	2	1	T785	S-Mb	male	53	7.36667	1	5.83333	1	0	16.5	46	41	198	67.8	IB
N813	Subtype2	1	0	T813	S-Pf	male	56	12.5333	1	2.36667	1	0	9.2	35	87	74	178	IIIB
N815	Subtype2	1	2	T815	S-Pf	female	47	7.36667	1	7.36667	0	1	10.8	36	32	46	12343	IB
N817	Subtype1	2	4	T817	S-Pf	female	46	34	0	34	0	0	16.9	44	15	20	2903	IB
N823	Subtype1	2	2	T823	S-Mb	male	41	33.9	0	7.66667	1	0	9.4	43	34	33	3.9	IA
N851	Subtype2	3	4	T851	S-Me	male	75	16.9667	1	8.9	1	1	17.6	40	22	36	60500	IB
N857	Subtype1	1	1	T857	S-Mb	male	65	33.9	0	33.9	0	0	4.6	40	29	57	3	IB
N861	Subtype1	2	4	T861	S-Mb	male	72	34.1333	0	34.1333	0	1	19.4	42	14	21	9.3	IB
N863	Subtype1	2	2	T863	S-Mb	male	73	34.0667	0	34.0667	0	1	6.1	43	21	22	3.7	IB
N865	Subtype1	1	2	T865	S-Me	male	42	33.9	0	33.9	0	0	9.3	39	23	58	115.1	IIIA
N867	Subtype1	2	2	T867	S-Mb	male	65	33.6667	0	17.6667	1	1	23.2	38	137	171	209.5	IB
N873	Subtype2	3	4	T873	S-Mb	male	57	33.9	0	28.3	1	1	11.5	42	84	95	7.6	IB
N877	Subtype1	1	0	T877	S-Pf	male	20	28.2	1	5.33333	1	0	14.5	43	57	130	60500	IIIB
N881	Subtype1	0	3	T881	S-Pf	male	44	34.0333	0	5.56667	1	1	9.4	40	21	29	19256	IIIB
N883	Subtype1	2	4	T883	S-Me	male	46	33.9	0	11.2	1	0	44.5	38	256	79	33	IIIB
N911	Subtype1	2	4	T911	S-Mb	male	67	30.2	0	30.2	0	0	13.4	44	21	36	3.9	IB
N913	Subtype1	0	0	T913	S-Mb	male	44	24.1333	1	24.1333	0	1	10.1	39	298	84	224.6	IIIA
N915	Subtype2	3	2	T915	S-Mb	male	57	31.2667	0	9.53333	1	0	13.5	41	73	185	11.7	IIIB
N917	Subtype1	2	4	T917	S-Pf	male	67	31.3	0	31.3	0	1	11.8	38	22	52	4900	IIIB
N921	Subtype1	0	0	T921	S-Me	male	53	31.2333	0	31.2333	0	1	10.3	46	35	111	1174	IIIB
N923	Subtype1	0	3	T923	S-Me	female	53	4.16667	1	4.16667	0	1	16.7	46	28	42	2923	IB
N925	Subtype1	2	1	T925	S-Me	male	61	29.4667	0	9.5	1	0	16	44	26	25	16.6	IB
N937	Subtype1	2	2	T937	S-Me	male	45	30.5667	0	30.5667	0	0	5.9	40	27	22	3.3	IIIB
N943	Subtype1	1	2	T943	S-Pf	male	51	3.63333	1	2.5	1	1	7	40	58	86	4369	IIIB
N951	Subtype1	0	3	T951	S-Pf	female	48	18.8	1	6	1	1	6	36	18	68	16341	IB
N953	Subtype1	1	2	T953	S-Me	male	61	30.0667	0	30.0667	0	0	8.2	39	48	162	2.5	IB
N955	Subtype1	3	4	T955	S-Mb	female	52	30.7333	0	4.4	1	1	7.7	37	34	39	1.6	II
N957	Subtype1	2	4	T957	S-Me	male	58	30.7333	0	30.7333	0	1	19	46	44	219	86.3	IIIA
N963	Subtype1	1	4	T963	S-Me	male	49	30.8333	0	10.6333	1	0	13.9	40	54	56	990.3	IIIB
N965	Subtype1	2	1	T965	S-Pf	female	61	15.8667	1	4.4	1	1	6.6	38	148	74	51804	IB
N967	Subtype1	2	4	T967	S-Pf	female	50	30.0333	0	23	1	1	7.2	38	23	99	60500	IB
N975	Subtype1	2	4	T975	S-Pf	male	36	29.9	0	29.9	0	1	7	43	45	97	16938	IIIB
N977	Subtype1	1	1	T977	S-Me	male	43	29.8667	0	12.6333	1	1	10.3	45	186	252	50.5	IIIB
N981	Subtype1	2	4	T981	S-Mb	male	61	29.9	0	24.4667	1	1	7.6	49	26	48	4.6	IIIA
N983	Subtype1	2	4	T983	S-Pf	male	35	26.6667	1	15.5667	1	0	23.1	38	39	192	60500	IIIB
N1013	Subtype1	2	2	T1013	S-Me	male	33	10.4333	1	1.2	1	0	8.1	38	37	149	5013	IB
N1015	Subtype1	0	0	T1015	S-Mb	male	54	29.6	0	29.6	0	0	3	34	15	47	2.5	IB
N1021	Subtype1	2	4	T1021	S-Me	female	56	11.0333	1	3.7	1	0	5.8	41	52	20	894.6	IB
N1025	Subtype1	2	4	T1025	S-Me	female	68	29.6667	0	29.6667	0	1	16.3	40	11	17	11373	IB
N1027	Subtype2	2	2	T1027	S-Mb	female	38	18.8	1	7.86667	1	1	8.5	38	82	87	9.6	IIIB
N1031	Subtype1	2	4	T1031	S-Me	male	52	32.7667	0	32.7667	0	1	8.2	42	60	37	1406	IB
N1041	Subtype1	2	4	T1041	S-Mb	male	57	32.4333	0	6.33333	1	1	11.7	34	35	100	82.7	IIIB
N1043	Subtype1	2	4	T1043	S-Mb	female	58	32.6	0	32.6	0	1	16.4	40	29	36	183.4	IB
N1045	Subtype1	1	1	T1045	S-Mb	male	62	32.5333	0	32.5333	0	0	9	41	17	27	1.6	II

## Sheet: 2. TMT data log2
								NATs of the S-Mb subgroup (n=55)
uniprot	Gene symbol	Protein names	p.aov.test	qvalue	Tukey p-value_S-Mb_S-Me	Tukey p-value_S-Mb_S-Pf	Tukey p-value_S-Me_S-Pf	N112	N113	N127	N137	N141	N145	N191	N195	N217	N261	N341	N353	N361	N365	N421	N423	N433	N451	N465	N327	N415	N461	N477	N481	N513	N515	N563	N571	N615	N617	N627	N741	N745	N755	N777	N785	N823	N857	N861	N863	N695	N713
A0A0A0MS15	IGHV3-49		0.287757	0.208161	0.994998	0.376469	0.32287	0.411	-0.181	-0.758	0.322	0.27	1.043	1.103	-0.313	0.733	0.516	-0.123	0.182	-0.059	0.325	-0.287	0.463	0.748	-0.18	0.207	0.295	-0.078	-0.142	-0.301	-0.395	0.451	-0.164	-0.552	0.054	-0.649	0.738	0.177	0.225	0.805	-0.213	-0.086	0.146	1.252	-0.561	0.327	-0.485	-0.077	0.132
A0A0B4J1U7	IGHV6-1		0.508218	0.275033	0.972793	0.509626	0.638578	0.051	0.045	0.094	0.27	-0.42	1.336	1.714	-0.132	0.368	0.793	0.371	-0.033	0.935	-0.497	-0.838	-0.43	0.256	-0.497	0.049	1.29	-0.432	-0.301	0.191	0.241	-1.049	1.307	-1.508	1.202	-0.227	1.741	-0.518	-2.234	1.068	-0.188	0.053	0.31	0.24	-0.562	-0.67	0.517	1.199	0.287
A0A0B4J1Y9	IGHV3-72		0.392502	0.241318	0.673329	0.855797	0.369629	-0.163	-0.475	-0.06	0.375	0.087	0.347	0.617	-0.568	0.472	-0.472	-0.172	-0.328	-0.219	-0.017	-0.353	-0.143	0.492	0.408	-0.482	0.463	-0.311	-0.554	-0.213	-0.828	-0.853	-0.112	-0.647	-0.191	-0.405	0.37	-0.579	-0.032	0.257	-0.378	0.261	-0.621	-0.05	-0.215	-0.476	-0.524	-0.366	-0.951
A0A0C4DH29	IGHV1-3		0.457266	0.260295	0.851207	0.747309	0.424056	-0.261	-0.354	-0.072	-0.149	0.463	-0.003	0.558	-0.62	0.088	-0.288	-0.346	-0.588	-0.212	0.228	-0.19	-0.427	0.559	0.06	-0.037	-0.073	-0.116	-0.494	-0.41	-0.826	-1.224	0.191	-0.469	-0.591	-0.782	-0.035	-0.102	0.062	0.343	-0.393	-0.012	-0.894	-0.081	-0.037	-0.377	-0.728	-0.231	-1.095
A0A0C4DH34	IGHV4-28		0.305564	0.215244	0.635685	0.790329	0.279222	0.04	-0.247	-0.109	0.245	0.105	1.086	1.087	-0.398	-0.046	0.362	-0.002	0.047	0.046	-0.209	-0.409	0.667	0.833	0.21	-0.063	0.533	-0.038	0.139	0.905	-0.405	0.042	0.506	-0.703	0.405	-0.598	0.661	0.48	-0.171	-0.235	0.15	0.08	0.832	0.205	-0.098	-0.039	-0.491	-0.365	-0.601
A0A0C4DH38	IGHV5-51		0.28918	0.20881	0.368108	0.997962	0.364739	-0.643	-0.004	-0.102	0.854	-0.131	-0.138	0.67	-0.355	-0.073	-0.156	-0.259	0.405	-0.408	-0.153	-0.261	-0.083	0.349	0.006	-0.106	0.228	-0.086	0.121	0.199	-0.763	-0.666	0.382	-0.399	0.253	-0.144	0.554	-0.204	0.112	-0.512	0.15	0.154	-0.416	0.353	-0.566	-0.078	-0.553	-0.687	0.014
A0A0J9YX35	IGHV3-64D		0.677761	0.319783	0.992775	0.75762	0.687236	0.029	-0.777	-0.211	-0.824	0.311	0.362	0.79	-0.637	-0.43	-0.742	0.209	-0.543	0.289	-0.223	-0.535	-0.651	0.131	-0.329	0.289	0.722	-0.124	-0.468	0.356	-1.069	-0.888	-0.093	-0.926	-0.542	-0.306	0.5	-0.594	-0.433	-0.03	-0.068	0.142	-0.488	0.095	-0.596	-0.961	-0.305	-0.453	-0.49
A0AV96	RBM47	RNA-binding protein 47	0.705332	0.327046	0.849284	0.954237	0.693336	0.083	0	0.04	-0.19	0.049	-0.021	-0.31	-0.023	-0.06	-0.034	0.033	-0.257	-0.195	-0.046	-0.158	-0.14	-0.089	-0.077	-0.04	-0.087	0.046	0.081	-0.146	-0.002	-0.012	-0.168	0.003	-0.064	-0.128	-0.037	-0.159	-0.026	-0.074	-0.004	-0.064	-0.111	-0.015	0.106	0.037	0.047	0.075	-0.055
A0AVT1	UBA6	Ubiquitin-like modifier-activating enzyme 6	0.711145	0.32846	0.859779	0.695488	0.946074	0.045	0.177	-0.107	-0.005	-0.044	-0.042	-0.126	-0.078	0.156	0.194	0.13	-0.2	0.161	0.037	-0.009	-0.171	0.004	-0.13	-0.01	-0.073	0.248	0.053	-0.222	0.086	-0.033	0.112	-0.153	-0.086	0.088	-0.029	-0.026	0.053	0.208	-0.092	0.148	-0.067	-0.128	0.066	0.157	-0.009	-0.106	0.086
A0FGR8	ESYT2	Extended synaptotagmin-2	0.148801	0.156234	0.396232	0.137279	0.773344	0.095	0.075	0.216	0.113	0.196	0.246	0.28	0.175	-0.003	-0.029	0.29	0.194	0.16	0.12	0.131	0.16	0.076	0.005	0.269	0.226	0.051	0.215	0.158	0.134	0.239	0.142	0.14	0.257	0.302	0.133	0.108	0.205	0.134	0.222	0.041	0.263	0.013	0.22	0.184	0.166	0.053	0.168
A0JNW5	UHRF1BP1L	UHRF1-binding protein 1-like	0.575567	0.294329	0.991243	0.593251	0.664643	0.039	0.044	0.057	0.011	0.129	-0.085	-0.117	0.132	0.07	-0.026	-0.054	0.107	-0.013	0.08	0.108	-0.041	0.091	0.085	-0.012	-0.013	0.131	0.035	-0.035	0.133	0.136	-0.067	0.01	0.062	0.074	0.016	0.161	0.141	0.079	0.104	0.19	0.047	0.116	0.201	0.114	0.142	0.202	0.139
A0MZ66	KIAA1598	Shootin-1	0.199692	0.178207	0.171529	0.653536	0.67666	-0.047	-0.109	-0.358	0.051	-0.288	-0.329	-0.204	-0.365	-0.071	0.061	-0.392	-0.123	0.156	-0.044	0.134	-0.195	0.024	-0.058	-0.148	-0.003	0.149	-0.291	0.126	-0.192	-0.145	-0.091	0.056	-0.327	-0.061	-0.043	0.014	-0.237	0.002	-0.191	-0.087	-0.126	-0.157	-0.288	-0.324	-0.134	-0.298	-0.012
A0PJW6	TMEM223	Transmembrane protein 223	0.0146298	0.0613131	0.998164	0.0313643	0.0256023	0.043	0.42	0.191	0.396	0.18	0.289	0.056	0.32	0.135	0.171	0.268	0.248	0.217	0.279	0.2	0.263	0.006	0.369	0.019	0.326	0.103	0.315	0.368	0.118	0.34	0.186	0.345	0.298	0.26	0.244	0.094	0.224	0.124	0.202	0.07	0.306	0.291	0.405	0.462	0.22	0.024	0.366
A0PJX8	TMEM82	Transmembrane protein 82	0.0254326	0.073884	0.767433	0.0235262	0.112403	0.374	0.406	1.152	0.358	1.147	0.241	-0.008	0.764	0.095	0.273	0.796	0.556	0.839	0.47	0.739	0.449	-0.05	0.638	0.919	0.706	0.879	0.822	0.314	0.467	0.521	0.405	0.662	0.867	0.848	0.59	-0.015	0.313	0.881	0.422	0.532	0.57	0.855	-0.212	0.526	0.92	0.218	0.757
A1L0T0	ILVBL	Acetolactate synthase-like protein	0.0294165	0.0777161	0.716032	0.150502	0.02501	0.473	0.344	0.797	0.364	0.363	0.079	0.018	0.502	0.201	0.27	0.693	0.424	0.504	0.51	0.52	0.165	0.319	0.729	0.504	0.291	0.185	0.478	0.077	0.518	0.117	0.569	0.443	0.485	0.443	0.596	0.088	0.564	0.573	0.309	0.385	0.423	0.536	0.146	0.65	0.481	0.565	0.38
A1L170	C1orf226	Uncharacterized protein C1orf226	0.00230136	0.0394401	0.00149168	0.133372	0.315625	0.078	-0.183	-0.063	0.092	0.251	-0.164	-0.029	-0.059	0.135	0.083	0.119	-0.175	-0.011	0.187	0.223	-0.239	-0.177	0.151	0.162	-0.062	0.099	0.209	-0.167	0.098	-0.088	-0.059	-0.076	0.211	-0.017	-0.022	-0.039	0.136	0.043	-0.068	0.093	-0.029	0.177	0.038	0.033	0.102	0.039	0.098
A1L390	PLEKHG3	Pleckstrin homology domain-containing family G member 3	0.289316	0.20881	0.990391	0.321639	0.382071	-0.049	0.084	0.254	-0.03	0.195	0.125	-0.023	0.296	0.053	0.006	0.202	-0.01	-0.028	-0.026	-0.045	0.089	-0.024	-0.093	0.068	0.245	-0.045	0.059	0.241	0.082	0.049	0.072	0.051	0.235	0.233	0.142	-0.054	0.037	0.296	0.18	0.156	0.065	0.242	0.052	0.06	0.091	0.071	0.23
A1X283	SH3PXD2B	SH3 and PX domain-containing protein 2B	0.245232	0.194179	0.637094	0.701689	0.216432	-0.318	-0.46	-0.49	-0.239	-0.279	0.01	0.159	-0.489	-0.349	-0.391	-0.453	-0.098	-0.469	-0.328	-0.193	-0.352	-0.252	-0.224	-0.281	-0.252	-0.254	-0.545	0.096	-0.532	-0.154	-0.263	-0.401	-0.249	-0.363	-0.315	-0.303	-0.362	-0.546	-0.331	-0.325	-0.29	-0.493	-0.491	-0.449	-0.498	-0.402	-0.405
A2NJV5	IGKV A18		0.592761	0.298492	0.889307	0.563066	0.826074	-0.06	-0.296	-0.641	0.708	0.326	0.354	1.026	-0.219	-0.009	-0.098	-0.148	0.102	0.103	-0.168	-0.719	0.29	0.109	-0.234	-0.172	0.427	-0.448	-0.388	0.182	-0.923	0.104	0.049	-0.567	-0.07	0.141	0.329	0.228	-0.115	0.441	-0.381	0.352	-0.356	0.536	-0.557	-0.389	-0.219	-0.114	-0.668
A2RRP1	NBAS	Neuroblastoma-amplified sequence	0.454316	0.259361	0.93488	0.647908	0.43623	0.133	0.123	0.319	-0.104	0.218	0.104	0.028	0.234	0.118	0.053	0.215	0.13	0.207	0.116	0.022	0.346	0.098	0.256	0.062	0.167	0.055	0.261	0.021	0.308	0.205	0.117	0.199	0.284	0.167	0.109	0.067	0.052	0.167	0.226	0.049	0.152	0.23	-0.037	0.1	0.045	0.181	-0.019
A2RTX5	TARSL2	Probable threonine--tRNA ligase 2, cytoplasmic	0.918009	0.380849	0.956618	0.915281	0.990437	0.294	0.246	0.181	-0.07	0.277	0.349	0.191	0.195	0.245	0.005	0.437	0.092	-0.042	0.109	0.21	0.076	0.093	0.169	0.217	0.293	0.131	0.242	0.049	0.271	0.352	0.109	0.323	0.179	0.083	0.251	0.052	0.18	0.228	0.117	0.243	0.083	0.272	0.248	0.187	0.287	-0.01	0.259
A2RUC4	TYW5	tRNA wybutosine-synthesizing protein 5	0.0220454	0.0702694	0.4028	0.0160074	0.257124	0.238	0.048	0.303	0.065	0.227	0.02	-0.011	0.233	0.201	0.159	0.079	0.133	0.045	0.136	0.283	0.136	0.003	-0.051	0.048	0.079	0.295	0.173	-0.036	0.342	0.066	0.027	0.159	0.113	0.183	0.308	0.102	0.17	0.155	0.206	0.193	0.102	0.296	0.15	0.247	0.159	0.168	0.205
A2VDF0	FUOM	Fucose mutarotase	0.393126	0.241379	0.994253	0.428426	0.480436	0.68	0.363	0.894	0.397	-0.044	0.485	-0.218	0.725	0.367	0.393	0.758	0.71	0.547	0.579	0.376	0.339	0.06	0.1	0.492	0.125	0.037	0.476	0.095	0.634	0.444	0.513	0.405	0.445	0.528	0.248	0.154	0.523	0.814	0.38	0.461	0.456	0.316	0.743	0.73	0.587	0.282	0.725
A3KMH1	VWA8	von Willebrand factor A domain-containing protein 8	0.548289	0.286561	0.813968	0.870431	0.519873	0.397	0.075	0.8	0.318	0.652	-0.248	-0.175	0.33	0.539	0.225	0.474	0.424	0.611	0.436	0.306	0.525	-0.122	0.776	-0.026	-0.128	0.564	0.598	-0.046	0.484	0.355	0.126	0.671	0.507	0.548	0.203	0.447	0.585	0.523	0.311	0.408	0.572	0.522	0.094	0.387	0.768	0.119	0.29
A3KN83	SBNO1	Protein strawberry notch homolog 1	0.947314	0.388594	0.999998	0.955601	0.954384	-0.059	0.054	0.02	-0.019	-0.087	0.017	-0.016	0.163	-0.004	-0.028	-0.028	0.168	-0.023	0.006	-0.048	-0.015	-0.018	-0.077	0.026	0.052	-0.075	0.01	-0.071	0.055	0.1	-0.115	0.135	-0.013	-0.101	0.045	-0.043	0.14	-0.142	-0.015	-0.071	0.042	0.049	0.068	0.009	0.022	0.038	0.026
A4D1E9	GTPBP10	GTP-binding protein 10	0.40111	0.244127	0.997971	0.446524	0.475262	-0.145	-0.26	0.188	-0.11	-0.214	-0.246	-0.142	-0.152	-0.24	-0.217	-0.13	-0.303	-0.123	0.053	0.046	-0.256	-0.109	-0.052	-0.364	-0.181	-0.142	0.088	-0.346	-0.121	-0.027	-0.307	0.163	0.061	-0.033	-0.302	-0.286	0.044	-0.161	-0.046	-0.283	-0.165	-0.286	0.02	-0.18	0.172	-0.337	0.066
A4D1P6	WDR91	WD repeat-containing protein 91	0.663848	0.317118	0.673961	0.990761	0.774101	0.08	-0.043	0.18	0.039	0.002	0.228	0.338	0.111	0.058	0.089	0.032	0.278	0.235	0.114	0.132	0.139	0.044	0.023	0.059	0.18	0.24	0.134	0.103	-0.014	0.262	0.211	-0.103	0.229	0.264	0.254	0.071	0.216	0.218	0.181	0.217	0.172	0.307	-0.012	0.125	0.312	0.198	0.263
A4D1U4	LCHN	Protein LCHN	0.611715	0.303288	0.598972	0.960761	0.789432	0.35	0.255	0.231	0.145	0.14	0.164	0.096	0.197	0.292	0.168	0.4	0.215	0.205	0.214	0.147	0.237	0.131	0.197	0.194	0.265	0.244	0.248	0.069	0.213	0.173	0.001	0.496	0.173	0.38	0.373	0.088	0.47	0.092	0.328	0.133	0.426	0.35	0.113	0.28	0.402	0.056	0.194
A5PLN9	TRAPPC13	Trafficking protein particle complex subunit 13	0.0218504	0.0701473	0.360787	0.305397	0.0158379	0.146	0.078	0.106	0.085	0.154	-0.01	0.022	0.157	0.134	0.153	0.132	0.044	0.132	0.202	0.139	0.022	0.078	0.078	0.15	0.177	0.099	0.016	0.083	0.19	0.088	0.075	0.219	0.075	0.174	0.1	0.151	0.028	0.098	0.141	0.173	0.083	0.187	0.045	0.082	0.13	0.071	0.123
A5YKK6	CNOT1	CCR4-NOT transcription complex subunit 1	0.324198	0.22154	0.703281	0.291781	0.734974	-0.075	-0.032	-0.046	-0.105	-0.113	-0.055	-0.042	-0.082	-0.031	-0.069	-0.056	-0.113	-0.147	-0.058	-0.162	-0.03	-0.059	-0.07	-0.146	-0.116	-0.084	-0.113	-0.041	-0.068	-0.093	-0.105	-0.099	-0.094	-0.129	-0.095	-0.048	-0.062	-0.095	-0.074	-0.078	-0.083	-0.034	-0.027	-0.087	-0.068	-0.069	-0.12
A6NC98	CCDC88B	Coiled-coil domain-containing protein 88B	0.0395881	0.0877654	0.524733	0.288633	0.0301881	0.062	0.405	-0.114	0.528	0.202	0.629	0.61	0.149	0.212	0.708	0.263	0.142	0.135	0.503	0.031	0.411	0.607	0.057	-0.104	0.742	0.216	0.085	0.759	0.222	0.287	0.298	0.121	0.238	-0.026	0.095	0.61	0.16	-0.123	0.21	0.218	0.179	-0.114	0.45	0.318	0.13	0.009	0.068
A6NCS6	C2orf72	Uncharacterized protein C2orf72	0.46334	0.262147	0.824217	0.781628	0.429515	0.469	0.433	0.673	0.284	0.311	0.082	0.116	0.441	0.662	0.146	0.604	0.275	0.46	0.476	0.124	0.348	0.218	0.59	0.155	0.275	0.669	0.63	-0.04	0.47	0.512	0.15	0.303	0.277	0.101	0.664	0.416	0.662	0.314	0.414	0.441	0.563	0.597	0.585	0.508	0.312	0.541	0.331
A6ND36	FAM83G	Protein FAM83G	0.332031	0.223852	0.41053	0.402447	0.996753	0.143	0.031	-0.331	-0.196	-0.423	-0.012	-0.309	-0.115	0.098	0.178	-0.338	-0.079	0.198	-0.294	-0.259	0.163	-0.029	-0.065	-0.141	-0.215	0.357	-0.076	-0.428	0.201	0.189	-0.255	0.09	-0.259	0.219	-0.015	0.021	-0.027	-0.033	-0.175	-0.244	0.182	-0.067	-0.165	-0.349	0.027	-0.281	0.148
A6ND91	ASPDH	Putative L-aspartate dehydrogenase	0.00835558	0.0519357	0.280506	0.223415	0.00568485	1.002	0.742	1.006	0.65	0.597	0.462	0.254	1.02	0.558	0.567	0.993	0.798	0.68	1.033	0.578	0.655	0.424	0.717	1.116	0.271	0.563	0.833	0.13	0.957	0.95	0.735	1.011	0.852	1.048	0.904	0.178	0.958	0.993	0.788	0.583	0.722	0.807	0.999	1.041	0.791	0.583	0.991
A6NDB9	PALM3	Paralemmin-3	0.281551	0.206307	0.589774	0.804428	0.259292	1.131	0.774	0.944	0.631	0.782	0.473	0.251	0.955	0.788	0.71	1.082	0.306	0.725	0.828	0.873	0.91	0.513	0.763	0.719	0.769	0.823	1.126	0.312	1.034	1.008	0.464	1.087	0.409	0.521	1.185	0.739	0.778	0.882	0.976	0.775	1.049	0.985	1.119	1.138	0.751	0.299	0.823
A6NDG6	PGP	Phosphoglycolate phosphatase	0.117519	0.141517	0.304794	0.115295	0.819905	-0.299	-0.255	-0.471	-0.207	-0.575	-0.56	-0.499	-0.528	-0.416	-0.294	-0.153	-0.483	-0.177	-0.199	-0.21	-0.519	-0.274	-0.157	-0.328	-0.262	-0.152	-0.319	-0.582	-0.433	-0.293	-0.193	-0.24	-0.642	-0.331	-0.336	-0.454	-0.578	-0.347	-0.461	-0.499	-0.567	-0.438	-0.418	-0.543	-0.293	-0.318	-0.351
A6NDU8	C5orf51	UPF0600 protein C5orf51	0.906978	0.37814	0.996711	0.908157	0.935638	-0.484	-0.292	-0.267	-0.316	-0.383	-0.561	-0.391	-0.568	-0.394	-0.259	-0.133	-0.509	-0.475	-0.245	-0.209	-0.213	-0.286	-0.233	-0.431	-0.406	-0.215	-0.406	-0.13	-0.404	-0.645	-0.102	-0.406	-0.467	-0.46	-0.459	-0.449	-0.42	-0.147	-0.479	-0.227	-0.552	-0.456	-0.378	-0.181	-0.255	-0.211	-0.292
A6NED2	RCCD1	RCC1 domain-containing protein 1	0.189365	0.173814	0.579811	0.163301	0.648568	0.166	0.242	0.216	0.055	0.132	0.358	0.14	0.372	0.161	0.116	0.34	0.223	0.223	0.366	0.03	0.107	0.076	0.153	0.252	0.415	0.219	0.336	-0.031	0.309	0.375	0.208	0.19	0.121	0.277	0.331	0.086	0.076	0.284	0.308	0.164	0.182	0.171	0.402	0.046	0.319	0.111	0.348
A6NEL2	SOWAHB	Ankyrin repeat domain-containing protein SOWAHB	0.235736	0.191258	0.532135	0.796703	0.217046	0.43	0.356	0.669	0.29	0.669	0.16	-0.007	0.515	0.445	0.171	0.689	0.168	0.303	0.484	0.32	0.224	0.044	0.509	0.237	0.519	0.316	0.458	-0.075	0.379	0.311	0.35	0.427	0.473	0.429	0.296	0.209	0.486	0.506	0.364	0.325	0.455	0.563	0.61	0.673	0.254	0.169	0.631
A6NHL2	TUBAL3	Tubulin alpha chain-like 3	0.806132	0.3526	0.818204	0.997596	0.865278	0.025	0.173	-0.463	0.203	-1.122	0.072	0.225	-0.46	-0.162	-0.009	0.147	-0.413	0.092	0.097	-0.155	-0.43	0.351	0.39	-0.427	0.016	0.276	0.198	-0.66	-0.521	-0.362	-0.463	0.064	-0.628	-0.865	0.087	-0.312	0.132	-0.29	-0.722	-0.566	-0.255	-0.099	-0.509	-0.662	-0.558	-0.671	-0.536
A6NHQ2	FBLL1	rRNA/tRNA 2-O-methyltransferase fibrillarin-like protein 1	0.62424	0.306251	0.999559	0.663759	0.67632	0.089	0.044	-0.142	-0.044	-0.045	-0.503	0.266	-0.07	-0.167	-0.232	0.153	0.003	-0.21	0.08	-0.015	-0.214	0.001	0.286	0.027	-0.241	-0.274	0.222	-0.239	-0.162	-0.013	0.046	0.18	-0.038	0.237	-0.11	-0.069	-0.156	-0.228	0.089	0.024	-0.06	0.076	0.019	-0.277	-0.118	-0.085	0.028
A6NHR9	SMCHD1	Structural maintenance of chromosomes flexible hinge domain-containing protein 1	0.0944747	0.129186	0.622688	0.406337	0.0767638	-0.398	-0.357	-0.421	-0.205	-0.303	-0.074	0.061	-0.341	-0.279	-0.089	-0.283	-0.356	-0.233	-0.173	-0.442	-0.211	-0.038	-0.358	-0.382	-0.026	-0.259	-0.427	0.005	-0.333	-0.269	-0.242	-0.322	-0.323	-0.485	-0.282	-0.105	-0.449	-0.445	-0.366	-0.335	-0.403	-0.457	-0.302	-0.373	-0.282	-0.473	-0.41
A6NI28	ARHGAP42	Rho GTPase-activating protein 42	0.208174	0.1807	0.687175	0.179614	0.576808	0.249	0.204	0.535	0.218	0.424	0.498	0.544	0.344	0.182	0.237	0.603	0.255	0.332	0.158	0.431	0.322	0.27	0.325	0.19	0.098	0.272	0.243	0.517	0.354	0.25	0.32	0.245	0.343	0.139	0.529	0.286	0.191	0.257	0.34	0.366	0.37	0.401	0.343	0.346	0.275	0.208	0.429
A6NIH7	UNC119B	Protein unc-119 homolog B	0.129987	0.146961	0.820617	0.338389	0.116501	-0.019	0.011	-0.109	0.101	-0.12	0.158	0.343	0.056	0.103	0.077	-0.126	0.128	0.107	0.169	0.121	0.109	0.177	-0.014	0.177	-0.098	0.179	-0.025	0.24	-0.104	0.051	0.187	0.114	0.259	0.182	0.259	0.021	0.131	0.133	-0.007	0.115	0.064	0.009	0.042	0.082	0.122	0.095	0.096
A6NJ78	METTL15	Probable methyltransferase-like protein 15	0.549507	0.286656	0.623918	0.997824	0.607712	-0.104	0.142	0.223	-0.073	-0.17	-0.032	-0.086	0.05	-0.091	0.181	0.091	0.167	0.117	0.085	0.131	0.021	0.079	-0.351	0.084	-0.052	0.061	0.147	-0.234	0.014	-0.034	-0.084	0.285	-0.091	0.084	-0.075	-0.018	0.027	-0.158	0.047	0.041	0.02	-0.227	-0.007	-0.076	0.063	0.064	-0.119
A6NK44	GLOD5	Glyoxalase domain-containing protein 5	0.468064	0.263507	0.783605	0.826884	0.436529	0.556	0.437	0.455	0.143	0.847	0.182	-0.119	0.461	0.349	0.434	0.528	0.029	0.365	0.501	0.806	-0.045	0.273	0.967	0.186	0.467	0.479	0.627	0.239	0.191	0.272	0.679	0.47	0.542	0.184	0.722	0.018	0.458	0.566	0.206	0.705	-0.094	0.427	0.557	0.478	0.557	0.404	0.513
A6NLP5	TTC36	Tetratricopeptide repeat protein 36	0.0643732	0.109769	0.999726	0.097705	0.0986464	0.994	1.144	1.275	0.967	1.046	0.324	0.245	1.114	0.597	0.639	1.433	0.458	0.718	1.413	1.095	0.94	0.574	1.1	0.702	0.411	0.831	1.098	0.047	1.183	0.92	0.793	1.298	0.68	0.935	0.817	0.834	1.059	1.051	1.064	0.707	1.145	1.4	1.097	1.241	1.156	0.831	1.341
A6NMZ7	COL6A6	Collagen alpha-6(VI) chain	0.860334	0.365657	0.862562	0.99524	0.914279	1.162	-0.239	1.267	0.318	1.165	0.393	1.089	1.476	0.777	0.166	0.614	0.896	0.151	0.063	1.342	0.914	0.769	0.858	0.064	0.615	0.831	1.426	0.915	1.149	0.617	1.197	1.478	0.198	1.517	1.139	0.603	1.124	1.168	0.647	1.484	0.554	0.954	0.316	0.989	0.044	-0.44	0.895
A7E2V4	ZSWIM8	Zinc finger SWIM domain-containing protein 8	0.482889	0.268036	0.498464	0.985311	0.630586	0.202	0.293	0.13	0.314	0.293	0.099	0.132	0.304	0.337	0.201	0.299	0.089	0.115	0.136	0.3	0.069	0.115	0.397	0.226	0.188	0.143	0.151	0	0.241	0.16	0.157	0.181	0.258	0.158	0.273	0.055	0.306	0.233	0.179	0.146	0.284	0.273	0.108	0.174	0.192	0.157	0.204
A8CG34	POM121C	Nuclear envelope pore membrane protein POM 121C	0.701029	0.32627	0.99072	0.70823	0.778851	-0.2	0.01	-0.099	-0.071	-0.19	-0.07	0.031	-0.284	-0.231	-0.234	-0.149	0.015	-0.31	-0.201	-0.138	-0.22	-0.16	-0.128	-0.244	-0.049	-0.117	-0.196	-0.034	-0.101	-0.213	-0.064	-0.132	-0.083	-0.138	-0.248	-0.182	-0.188	-0.138	-0.157	-0.18	-0.101	-0.193	-0.142	-0.123	-0.052	-0.203	-0.281
A8MSI8	LYRM9	LYR motif-containing protein 9	0.517577	0.277475	0.755689	0.897419	0.496038	0.499	0.387	0.504	0.079	0.461	0.271	0.083	0.327	0.15	0.196	0.627	0.383	-0.065	0.445	0.427	-0.182	0.227	0.575	-0.219	0.638	-0.162	0.28	0.34	0.667	0.288	-0.001	0.557	0.51	-0.029	0.471	-0.065	0.463	0.175	0.495	0.155	0.443	0.46	0.033	0.421	0.593	-0.138	0.452
P62308	SNRPG	Small nuclear ribonucleoprotein G;Putative small nuclear ribonucleoprotein G-like protein 15	0.384836	0.239482	0.967947	0.390767	0.522133	-0.065	-0.088	-0.08	-0.156	-0.018	-0.023	0.022	-0.102	-0.208	-0.184	-0.077	-0.055	-0.183	-0.13	-0.087	-0.111	-0.053	-0.183	0.013	-0.057	-0.135	-0.092	0.094	-0.027	-0.098	-0.021	-0.087	0.078	0.011	-0.235	-0.013	-0.198	-0.122	0.069	-0.091	-0.059	-0.014	0.025	-0.161	-0.099	-0.153	0.017
A8MXV4	NUDT19	Nucleoside diphosphate-linked moiety X motif 19, mitochondrial	0.223453	0.18596	0.206842	0.86173	0.508939	-0.208	-0.166	0.205	-0.37	0.063	-0.099	-0.394	-0.164	0.253	0.01	0.014	-0.334	-0.194	0.136	-0.157	0.214	-0.071	0.348	-0.339	-0.192	-0.218	0.298	-0.062	-0.238	0.26	-0.49	0.276	-0.123	-0.096	0.087	-0.139	-0.182	-0.146	0.102	0.064	0.073	0.017	0.223	0.11	0.039	-0.019	-0.344
A9UHW6	MIF4GD	MIF4G domain-containing protein	0.806227	0.3526	0.98016	0.797024	0.887944	0.073	0.23	0.386	0.098	0.038	0.322	0.25	0.017	0.079	-0.002	0.115	0.162	0.038	0.123	0.259	0.006	0.171	0.1	0.089	0.052	0.038	-0.05	0.376	0.219	0.041	0.188	0.027	0.204	0.183	0.154	0.023	0.162	0.29	0.191	0.159	0.003	0.07	0.046	0.107	-0.006	0.171	0.357
B0I1T2	MYO1G	Unconventional myosin-Ig;Minor histocompatibility antigen HA-2	0.0822069	0.121397	0.16373	0.961455	0.110024	-0.007	0.137	-0.234	0.333	0.079	0.519	0.747	-0.022	0.053	0.482	-0.096	0.043	0.487	0.407	0.077	0.412	0.817	0.024	0.081	0.286	0.246	-0.102	0.626	-0.078	0.02	0.482	0.292	-0.167	-0.008	-0.118	0.771	0.122	-0.254	0.231	-0.03	-0.012	-0.233	0.112	-0.048	0.052	-0.106	-0.164
B1AK53	ESPN	Espin	0.0259128	0.0745047	0.792022	0.113461	0.0239945	0.69	0.415	0.395	0.19	0.306	-0.131	-0.231	0.424	0.429	0.271	0.491	0.074	0.373	0.357	0.211	0.196	-0.011	0.143	0.593	0.147	0.471	0.637	-0.371	0.574	0.483	0.195	0.239	0.434	0.454	0.506	0.576	0.754	0.332	0.493	0.372	0.808	0.728	0.452	0.647	0.063	0.163	0.857
P0CG08	GPR89B	Golgi pH regulator B;Golgi pH regulator A	0.0875912	0.125161	0.84079	0.243954	0.0808983	0.028	0.151	0.4	0.011	0.251	0.187	-0.233	0.247	-0.106	-0.04	0.163	0.27	-0.205	0.15	0.049	0.012	-0.187	0.139	0.145	-0.176	-0.086	0.176	0.111	0.1	0.104	0.049	0.133	0.304	-0.123	0.039	-0.035	0.319	0.1	0.114	-0.006	0.009	0.348	-0.034	0.19	0.181	0.157	0.134
B7ZBB8	PPP1R3G	Protein phosphatase 1 regulatory subunit 3G	0.536441	0.282988	0.511799	0.775393	0.925342	-0.51	0.418	0.078	-0.057	-0.152	-0.16	-0.23	0.159	-0.439	-0.614	0.297	-0.636	-0.739	-0.355	0.149	-0.195	-0.584	0.409	-0.683	-0.351	-0.756	0.085	-0.731	0.308	0.072	-0.266	-0.375	0.085	-0.65	-0.113	-0.14	0.045	0.127	-0.216	-0.291	-0.379	-0.195	-0.319	-0.561	-0.436	-0.262	-0.684
B9A064	IGLL5	Immunoglobulin lambda-like polypeptide 5;Ig lambda-1 chain C regions	0.408338	0.24597	0.374047	0.791182	0.804017	-0.545	-0.386	-0.174	0.314	0.515	-0.069	0.707	-0.671	0.037	-0.509	-0.671	0.048	-0.817	0.092	-0.115	0.31	0.604	0.248	-1.072	-0.219	0.24	-0.416	-0.028	-1.014	-0.302	0.215	-0.895	-0.121	-0.088	0.484	-0.529	-0.184	-0.034	-0.441	0.026	-0.628	-0.27	-0.65	0.051	-0.871	-0.502	-1.314
C9JLW8	FAM195B	Protein FAM195B	0.672145	0.318475	0.999758	0.721636	0.705466	-0.492	-0.214	-0.191	-0.479	-0.076	-0.313	-0.165	-0.378	-0.401	-0.214	-0.501	-0.168	-0.447	-0.377	-0.303	-0.241	-0.237	-0.232	-0.341	-0.491	-0.137	-0.43	-0.034	-0.25	-0.412	-0.252	-0.231	-0.2	-0.354	-0.134	-0.281	-0.413	-0.454	-0.325	-0.271	-0.32	-0.326	-0.192	-0.212	-0.156	-0.28	-0.215
E9PAV3	NACA	Nascent polypeptide-associated complex subunit alpha, muscle-specific form;Nascent polypeptide-associated complex subunit alpha	0.00437408	0.044859	0.0187403	0.928491	0.00883362	-0.214	-0.147	-0.15	-0.159	-0.136	-0.444	-0.346	-0.102	-0.106	-0.093	-0.138	-0.183	-0.22	-0.245	0.063	-0.262	-0.182	-0.298	0.012	-0.294	-0.292	-0.096	-0.115	-0.347	-0.12	-0.239	-0.187	-0.123	-0.102	-0.237	-0.022	-0.182	-0.104	-0.125	-0.114	-0.1	-0.042	-0.182	-0.068	-0.043	-0.026	-0.187
E9PRG8	C11orf98	Uncharacterized protein C11orf98	0.287386	0.20795	0.414721	0.319962	0.968665	-0.109	-0.105	-0.032	-0.003	-0.272	0.04	-0.158	-0.135	-0.182	-0.149	-0.121	0.154	-0.224	-0.085	0.039	0.047	-0.197	-0.212	-0.062	0.031	-0.134	-0.028	-0.149	-0.097	-0.029	-0.183	-0.255	-0.1	-0.057	-0.276	0.038	-0.205	-0.18	-0.122	-0.171	-0.154	-0.121	-0.061	-0.214	0.008	-0.148	-0.194
L0R6Q1	SLC35A4		0.713893	0.329257	0.707374	0.978597	0.840556	-0.287	-0.265	0.021	-0.283	0.005	-0.122	-0.167	-0.363	-0.008	0.021	-0.487	-0.107	-0.16	-0.375	-0.25	0.041	-0.155	-0.052	-0.165	-0.044	-0.158	-0.1	-0.136	-0.333	-0.157	-0.398	-0.239	-0.052	-0.069	-0.285	-0.201	-0.237	-0.291	-0.141	-0.16	-0.133	-0.268	-0.334	-0.198	-0.166	-0.341	-0.172
L0R819	ASNSD1		0.819078	0.355617	0.985855	0.813355	0.888393	-0.339	-0.151	-0.314	-0.32	-0.166	-0.359	-0.293	-0.255	-0.264	-0.279	-0.47	-0.324	-0.331	-0.211	-0.313	-0.183	-0.321	-0.46	-0.238	-0.3	-0.241	-0.303	-0.158	-0.092	-0.176	-0.16	-0.198	-0.162	-0.275	-0.3	-0.171	-0.278	-0.32	-0.209	-0.207	-0.149	-0.221	-0.191	-0.442	-0.264	-0.211	-0.149
O00115	DNASE2	Deoxyribonuclease-2-alpha	0.763719	0.341417	0.763169	0.855679	0.989836	-0.413	-0.159	0.257	-0.624	-0.031	-0.443	-0.555	-0.065	-0.439	-0.313	0.205	-0.514	-0.053	-0.446	-0.066	-0.285	0.047	0.222	-0.085	-0.471	-0.615	-0.076	-0.567	0.039	-0.28	-0.154	-0.476	0.056	0.056	-0.298	-0.015	-0.084	-0.03	-0.181	-0.378	0.069	-0.203	-0.341	-0.248	-0.019	-0.227	-0.672
O00116	AGPS	Alkyldihydroxyacetonephosphate synthase, peroxisomal	0.1412	0.152327	0.996137	0.20843	0.174844	-0.336	-0.204	-0.093	-0.436	-0.492	-0.373	-0.551	-0.251	-0.487	-0.251	-0.343	-0.104	-0.191	-0.207	-0.536	-0.278	-0.34	-0.155	-0.405	-0.528	-0.327	-0.241	-0.535	-0.313	-0.222	-0.343	-0.098	-0.462	-0.264	-0.052	-0.319	-0.034	-0.194	-0.547	-0.43	-0.323	-0.152	-0.464	-0.118	-0.44	-0.301	-0.239
O00124	UBXN8	UBX domain-containing protein 8	0.0587557	0.10541	0.90744	0.151926	0.0609415	0.219	0.337	0.708	0.466	0.562	0.138	0.067	0.578	0.187	0.271	0.279	0.715	0.545	0.251	0.649	0.296	0.105	0.517	0.539	0.543	0.168	0.417	0.349	0.428	0.371	0.296	0.424	0.304	0.315	0.267	0.367	0.538	0.455	0.327	0.325	0.418	0.488	0.355	0.469	0.444	0.457	0.288
O00139	KIF2A	Kinesin-like protein KIF2A	0.455541	0.25978	0.837038	0.760481	0.421756	-0.391	-0.185	-0.524	-0.161	-0.253	-0.147	0.083	-0.387	-0.274	-0.14	-0.349	-0.131	-0.223	-0.123	-0.186	-0.315	-0.119	-0.431	-0.454	-0.053	-0.231	-0.371	-0.053	-0.417	-0.328	-0.197	-0.356	-0.342	-0.231	-0.481	-0.009	-0.338	-0.425	-0.318	-0.341	-0.35	-0.454	-0.38	-0.385	-0.338	-0.477	-0.348
O00142	TK2	Thymidine kinase 2, mitochondrial	0.532392	0.281647	0.676267	0.968184	0.544159	0.057	0.314	0.36	0.089	0.369	0.007	-0.048	0.167	0.396	0.135	0.328	-0.142	-0.054	0.058	0.124	0.001	0.266	0.504	0.059	0.234	0.177	0.325	-0.062	0.027	0.114	-0.154	-0.023	-0.003	0.234	0.141	0.014	0.199	0.248	0.202	0.304	0.224	0.358	0.136	0.043	0.008	0.169	0.23
O00148	DDX39A	ATP-dependent RNA helicase DDX39A	0.296885	0.211997	0.303999	0.476713	0.967388	-0.801	-0.68	-1.067	-0.607	-0.789	-0.709	-0.309	-0.731	-0.806	-0.527	-0.753	-0.912	-0.75	-0.76	-0.761	-0.603	-0.47	-1.081	-0.821	-0.774	-1.005	-0.862	-0.289	-0.678	-0.906	-0.59	-0.522	-1.368	-0.894	-0.859	-0.578	-0.81	-0.952	-0.884	-0.905	-0.969	-0.91	-0.553	-0.948	-0.772	-0.862	-1.172
O00151	PDLIM1	PDZ and LIM domain protein 1	0.196492	0.177202	0.548261	0.710901	0.1732	0.049	-0.074	0.258	0.038	0.3	-0.026	0.135	-0.036	-0.163	-0.036	0.105	0.042	0.257	0.084	0.275	-0.154	0.11	0.151	0.059	0.151	0.154	-0.044	0.289	-0.127	-0.113	0.171	-0.025	0.154	0.012	-0.054	0.021	-0.07	0.243	-0.106	0.156	0.125	0.011	-0.084	-0.074	0.14	0.076	0.334
O00154	ACOT7	Cytosolic acyl coenzyme A thioester hydrolase	0.285182	0.207271	0.642687	0.755489	0.256876	-0.335	-0.101	-0.257	-0.115	-0.347	-0.249	-0.219	-0.328	-0.419	-0.136	-0.435	-0.115	-0.148	-0.269	-0.385	-0.205	-0.082	-0.524	-0.42	-0.108	-0.156	-0.526	-0.14	-0.149	-0.357	-0.016	-0.37	-0.474	-0.067	-0.367	-0.356	-0.475	-0.355	-0.364	-0.355	-0.384	-0.207	-0.34	-0.299	-0.298	-0.129	-0.365
O00159	MYO1C	Unconventional myosin-Ic	0.477441	0.266506	0.673339	0.469007	0.926642	0.337	0.16	0.288	0.328	0.12	0.268	0.537	0.239	0.218	0.317	0.259	0.182	0.39	0.12	0.279	0.2	0.424	0.176	0.452	0.031	0.24	0.178	0.327	0.127	0.247	0.385	0.15	0.394	0.317	0.371	0.282	0.352	0.388	0.227	0.259	0.371	0.299	0.056	0.162	0.167	0.191	0.295
O00160	MYO1F	Unconventional myosin-If	0.0491068	0.0977233	0.535763	0.322607	0.0379188	0.086	0.23	-0.207	0.393	0.399	0.423	0.516	0.071	0.357	0.573	-0.135	0.238	0.563	0.34	0.088	0.474	0.73	0.015	0.041	0.345	-0.025	0.062	0.589	-0.035	0.036	0.149	0.181	0.014	0.132	-0.008	0.616	0.143	-0.072	0.145	0.424	0.102	0.091	0.079	0.22	0.212	0.157	-0.012
O00161	SNAP23	Synaptosomal-associated protein 23	0.108418	0.135324	0.793139	0.0966893	0.304629	-0.13	-0.076	-0.138	0.044	0.144	-0.002	0.147	-0.125	0.021	0.074	-0.178	0.075	-0.014	-0.069	0.027	-0.054	0.088	-0.026	-0.041	-0.076	-0.018	-0.061	0.17	-0.124	-0.119	-0.037	-0.221	0.049	-0.183	-0.073	0.114	-0.026	0.038	-0.042	0.094	-0.017	-0.077	-0.041	0.141	0.013	0.015	0.009
O00165	HAX1	HCLS1-associated protein X-1	0.140715	0.152223	0.221338	0.987829	0.19043	0.156	0.07	0.012	-0.002	0.023	0.092	-0.315	0.116	0.027	-0.11	0.024	-0.138	-0.007	-0.145	-0.225	-0.047	-0.18	0.037	-0.004	-0.154	-0.059	0.113	-0.239	0.135	0.012	0.024	0.058	0.186	0.065	0.126	-0.177	0.026	0.114	0.094	-0.117	-0.075	0.082	0.119	-0.034	0.095	-0.045	0.223
O00170	AIP	AH receptor-interacting protein	0.461062	0.26155	0.680063	0.914514	0.449103	-0.459	-0.455	-0.589	-0.449	-0.22	-0.333	-0.219	-0.51	-0.475	-0.499	-0.268	-0.644	-0.42	-0.341	-0.412	-0.488	-0.191	-0.223	-0.51	-0.505	-0.504	-0.601	-0.204	-0.587	-0.644	-0.358	-0.589	-0.451	-0.533	-0.406	-0.428	-0.534	-0.359	-0.342	-0.437	-0.419	-0.595	-0.485	-0.274	-0.456	-0.348	-0.396
O00178	GTPBP1	GTP-binding protein 1	0.0423754	0.0905538	0.51561	0.307818	0.0323487	-0.182	-0.214	-0.058	-0.086	0.051	-0.103	0.126	-0.152	-0.044	0.093	-0.06	-0.303	-0.065	-0.062	-0.126	0.079	0.126	-0.096	-0.06	-0.234	-0.087	-0.223	0.161	-0.153	-0.298	-0.054	-0.052	-0.21	-0.15	-0.148	0.055	0.009	-0.099	-0.213	-0.092	-0.264	-0.097	-0.049	-0.136	-0.077	-0.087	-0.287
O00182	LGALS9	Galectin-9	0.0694807	0.113689	0.172135	0.908238	0.0831802	-0.052	-0.031	-0.506	0.17	0.417	0.13	0.091	-0.178	0.344	0.561	-0.427	-0.051	0.092	0.146	-0.145	0.348	0.509	-0.137	-0.216	-0.331	0.382	0.01	0.306	-0.292	-0.22	-0.171	0.052	-0.247	-0.213	-0.271	0.375	-0.267	-0.085	-0.193	0.094	-0.237	-0.27	0.051	0.003	-0.179	0.099	-0.261
O00186	STXBP3	Syntaxin-binding protein 3	0.382945	0.238876	0.649324	0.868221	0.363588	-0.039	-0.016	0.011	0.033	0.089	-0.015	0.026	-0.001	-0.056	0.077	0.04	-0.074	0.114	-0.044	0.095	-0.039	0.114	-0.102	0.109	0.01	0.109	-0.006	0.064	0.013	0.009	-0.074	-0.072	0.066	-0.071	0.101	-0.103	-0.025	0.034	-0.066	0.065	-0.008	0.099	-0.034	-0.022	-0.075	0.105	0.037
O00187	MASP2	Mannan-binding lectin serine protease 2;Mannan-binding lectin serine protease 2 A chain;Mannan-binding lectin serine protease 2 B chain	0.11882	0.141981	0.946356	0.12823	0.222847	0.193	0.238	0.42	0.382	0.521	-0.023	0.355	0.27	0.407	0.134	0.349	0.589	0.152	0.068	0.07	0.322	0.259	0.503	0.397	0.105	0.146	0.439	0.021	0.252	0.082	0.139	0.554	0.241	0.11	0.734	0.863	0.436	0.587	0.172	0.443	0.201	0.171	0.295	0.333	0.863	0.737	0.359
O00189	AP4M1	AP-4 complex subunit mu-1	0.140651	0.152223	0.551713	0.117751	0.572869	-0.115	-0.101	-0.223	0.032	-0.227	0.015	-0.107	-0.059	-0.085	-0.056	-0.078	-0.312	-0.137	-0.131	-0.179	-0.171	-0.06	0.151	-0.178	-0.134	-0.037	-0.167	0.066	-0.115	-0.059	-0.148	0.064	-0.172	-0.181	-0.059	-0.328	-0.137	-0.175	-0.071	-0.191	-0.059	0.015	-0.205	-0.248	0.06	-0.079	-0.138
O00192	ARVCF	Armadillo repeat protein deleted in velo-cardio-facial syndrome	0.101765	0.131755	0.5336	0.0826633	0.48875	0.451	0.193	0.21	0.176	0.368	0.556	0.659	0.236	0.333	0.155	0.243	0.368	0.272	0.128	0.264	0.284	0.353	0.23	0.15	0.249	0.472	0.248	0.312	0.533	0.22	0.311	0.101	0.517	0.592	0.347	0.133	0.337	0.351	0.195	0.434	0.452	0.376	0.302	0.267	0.025	0.256	0.557
O00193	SMAP	Small acidic protein	0.989315	0.398008	0.992183	0.9904	0.999803	-0.172	-0.1	-0.553	-0.263	-0.036	-0.165	-0.038	-0.252	-0.226	-0.139	-0.483	-0.236	-0.005	-0.101	-0.197	-0.423	-0.246	-0.363	-0.18	-0.169	-0.089	-0.371	0.112	-0.367	-0.28	0.036	-0.331	-0.011	-0.065	-0.281	-0.093	-0.107	0.131	-0.333	-0.053	-0.132	-0.328	-0.025	-0.14	-0.024	0.02	0.099
O00203	AP3B1	AP-3 complex subunit beta-1	0.0965005	0.130333	0.96244	0.184942	0.107988	-0.179	-0.187	-0.214	-0.123	-0.178	-0.11	0.027	-0.16	-0.073	-0.013	-0.297	-0.132	-0.086	-0.198	-0.094	-0.002	-0.028	-0.255	-0.105	-0.016	-0.065	-0.108	0.037	-0.154	-0.106	-0.194	-0.099	-0.227	-0.164	-0.156	0.008	-0.167	-0.185	-0.161	-0.084	-0.139	-0.073	-0.15	-0.272	-0.107	-0.082	-0.196
O00214	LGALS8	Galectin-8	0.736473	0.334694	0.78315	0.774328	0.998729	-0.283	-0.155	-0.396	-0.371	0.004	-0.315	-0.501	-0.13	-0.16	-0.233	-0.357	-0.358	-0.326	-0.368	-0.302	-0.471	-0.277	-0.205	-0.27	-0.399	-0.295	-0.087	-0.223	-0.152	-0.06	-0.474	-0.307	-0.487	-0.513	-0.342	-0.226	-0.064	-0.276	-0.237	-0.175	-0.365	-0.124	-0.181	0.019	-0.27	0.053	-0.293
O00217	NDUFS8	NADH dehydrogenase [ubiquinone] iron-sulfur protein 8, mitochondrial	0.0341367	0.0822553	0.885992	0.107325	0.0355751	0.254	0.402	0.506	0.452	-0.076	0.247	0.041	0.374	0.109	0.235	0.36	0.062	0.249	0.465	0.352	0.159	0.275	0.581	0.328	0.249	0.129	0.461	-0.068	0.32	0.543	0.174	0.574	0.363	0.33	-0.02	0.286	0.348	0.494	0.203	0.144	0.148	0.266	0.294	-0.076	0.394	0.289	0.29
O00231	PSMD11	26S proteasome non-ATPase regulatory subunit 11	0.000591394	0.030495	0.96856	0.00307131	0.00127721	0.116	0.097	0.165	-0.007	0.135	0.008	0.019	0.096	0.062	0.141	0.107	0.101	0.136	0.052	0.088	0.03	0.037	0.036	0.212	0.146	0.067	0.11	-0.077	0.152	0.214	0.083	0.054	0.118	0.296	0.075	0.082	0.093	0.218	0.095	0.081	0.023	0.123	0.079	0.232	0.119	0.093	0.285
O00232	PSMD12	26S proteasome non-ATPase regulatory subunit 12	0.0138938	0.0596891	0.989352	0.0335509	0.0222063	0.146	0.023	0.162	-0.088	0.056	-0.124	-0.191	0.096	-0.026	0.081	0.079	-0.006	0.114	0.092	0.147	0.065	0.002	-0.097	0.184	0.172	0.016	0.122	-0.187	-0.004	0.048	-0.059	0.14	0.025	0.127	0.004	0.103	0.118	0.205	0.144	0.037	0.078	0.096	0.128	0.158	0.133	0.146	0.155
O00233	PSMD9	26S proteasome non-ATPase regulatory subunit 9	0.546461	0.286174	0.551656	0.979931	0.699792	0.105	0.256	0.314	0.185	0.209	0.195	0.326	0.138	0.226	0.186	0.188	0.224	0.244	0.361	0.064	0.357	0.215	0.225	0.491	0.483	0.337	0.399	0.12	0.305	0.322	0.311	0.186	0.374	0.398	0.397	0.11	0.128	0.356	0.197	0.492	0.334	0.405	0.076	-0.015	0.347	0.191	0.365
O00244	ATOX1	Copper transport protein ATOX1	0.83166	0.358699	0.972203	0.92205	0.818183	-0.456	-0.421	0.098	-0.624	0.014	-0.489	-0.651	-0.716	-0.419	-0.676	-0.221	-0.699	-0.622	-0.156	-0.517	-0.412	-0.175	-0.26	-0.263	-0.213	-0.249	-0.256	-0.449	-0.603	-0.834	0.036	-0.766	-0.365	-0.362	-0.316	-0.518	-0.382	-0.186	-0.06	-0.444	-0.362	-0.509	-0.267	-0.42	-0.388	-0.444	-0.452
O00255	MEN1	Menin	0.0110221	0.0561342	0.7619	0.0656928	0.0103219	-0.128	-0.291	-0.225	-0.12	-0.214	0.15	0.165	-0.173	-0.147	-0.184	-0.179	-0.068	-0.067	-0.122	-0.022	-0.069	-0.039	-0.267	-0.141	0.007	-0.296	-0.185	0.109	-0.176	-0.141	-0.078	-0.294	-0.135	0.124	-0.25	-0.147	-0.001	-0.175	-0.198	-0.132	-0.195	-0.099	-0.233	-0.278	-0.206	-0.114	-0.288
O00257	CBX4	E3 SUMO-protein ligase CBX4	0.197115	0.177427	0.794361	0.474531	0.173801	-0.222	-0.239	-0.29	-0.277	-0.122	-0.279	-0.108	-0.45	-0.404	-0.461	-0.585	-0.133	-0.415	-0.118	-0.531	-0.198	-0.435	-0.543	-0.412	-0.261	-0.006	-0.423	-0.138	0.132	-0.177	-0.31	-0.201	-0.295	-0.192	-0.25	-0.22	-0.172	-0.312	-0.259	-0.3	-0.272	-0.249	-0.264	-0.428	-0.127	-0.428	-0.207
O00258	WRB	Tail-anchored protein insertion receptor WRB	0.528172	0.280844	0.505974	0.92713	0.765895	-0.084	-0.188	-0.37	-0.243	-0.019	-0.177	-0.186	-0.17	-0.147	-0.23	-0.028	-0.107	-0.275	-0.077	-0.252	-0.191	-0.068	-0.411	-0.084	0.051	-0.163	-0.12	-0.123	-0.113	-0.125	-0.426	-0.099	-0.209	-0.022	-0.364	-0.209	-0.279	-0.297	-0.249	-0.279	-0.316	-0.08	-0.014	-0.491	-0.183	-0.288	-0.309
O00264	PGRMC1	Membrane-associated progesterone receptor component 1	0.264207	0.199929	0.465994	0.906899	0.266999	0.299	0.509	0.318	0.136	0.122	0.007	-0.198	0.495	0.311	0.104	0.67	0.251	0.331	0.059	0.34	0.195	0.103	0.364	0.446	0.297	-0.13	0.311	0.275	0.337	0.402	0.265	0.245	0.397	0.538	0.256	-0.057	0.159	0.332	0.36	0.218	0.199	0.217	0.111	0.448	0.194	0.131	0.624
O00267	SUPT5H	Transcription elongation factor SPT5	0.885833	0.372544	0.959635	0.875749	0.97062	-0.202	-0.261	-0.274	-0.3	-0.177	-0.207	-0.136	-0.303	-0.221	-0.278	-0.302	-0.296	-0.335	-0.296	-0.292	-0.243	-0.266	-0.34	-0.317	-0.196	-0.262	-0.252	-0.143	-0.291	-0.31	-0.289	-0.267	-0.18	-0.316	-0.318	-0.193	-0.252	-0.314	-0.253	-0.294	-0.254	-0.245	-0.248	-0.266	-0.276	-0.252	-0.259
O00268	TAF4	Transcription initiation factor TFIID subunit 4	0.122492	0.144056	0.779035	0.107884	0.342045	-0.186	-0.108	-0.178	-0.175	0.004	0.054	0.044	0.003	-0.094	-0.175	-0.065	-0.11	-0.183	-0.114	-0.189	-0.083	-0.117	-0.165	-0.133	-0.009	-0.189	-0.148	0.055	0.054	-0.085	0.07	-0.059	-0.048	-0.004	-0.131	-0.043	-0.138	-0.15	-0.06	-0.077	-0.053	-0.066	0.103	-0.113	-0.032	-0.114	0.019
O00273	DFFA	DNA fragmentation factor subunit alpha	0.733992	0.334252	0.712422	0.939654	0.909591	-0.032	0.08	0.05	-0.134	0.149	-0.091	0.154	0.022	-0.123	-0.023	0.103	-0.017	-0.02	0.103	-0.011	-0.064	-0.038	-0.025	0.114	-0.097	-0.048	-0.089	0.089	-0.077	-0.124	0.164	-0.13	-0.168	0.011	-0.013	-0.03	0.089	0.205	-0.004	-0.039	0.057	0.066	0.094	0.036	-0.009	0.004	0.152
O00291	HIP1	Huntingtin-interacting protein 1	0.416962	0.248492	0.895439	0.39218	0.647202	0.075	-0.036	0.047	0.097	0.055	0.134	0.264	-0.007	0.022	-0.066	-0.026	0.033	-0.01	-0.002	0.164	0.055	0.112	0.101	0.112	0.013	0.038	0.039	0.181	-0.018	-0.079	0.113	0.155	-0.012	-0.045	0.05	-0.022	0.083	-0.004	-0.018	0.078	0.045	0.079	0.047	-0.005	-0.084	0	0.074
O00299	CLIC1	Chloride intracellular channel protein 1	0.0302378	0.0782526	0.629419	0.18886	0.024047	-0.386	-0.521	-0.545	-0.222	-0.261	-0.422	-0.052	-0.517	-0.346	-0.131	-0.599	-0.444	-0.243	-0.129	-0.145	-0.315	0.013	-0.429	-0.477	-0.292	-0.525	-0.492	0.042	-0.612	-0.14	-0.09	-0.44	-0.46	-0.528	-0.375	-0.157	-0.48	-0.508	-0.494	-0.274	-0.34	-0.393	-0.541	-0.576	-0.481	-0.382	-0.403
O00303	EIF3F	Eukaryotic translation initiation factor 3 subunit F	0.412857	0.247356	0.390233	0.903826	0.686655	0.049	-0.012	0.066	-0.035	-0.012	-0.028	-0.122	0.039	-0.002	0.095	-0.047	0.006	0.019	-0.129	-0.032	0.002	0.011	0.045	0.074	-0.13	0.052	0.073	-0.108	-0.053	0.043	-0.114	0.06	-0.029	-0.08	0.064	0.094	0.048	-0.077	-0.024	-0.097	-0.022	0.062	0.02	-0.023	0.05	0.004	0.047
O00308	WWP2	NEDD4-like E3 ubiquitin-protein ligase WWP2	0.00812489	0.0514754	0.989545	0.0216515	0.0140088	0.015	-0.107	0.037	0.082	0.071	0.105	0.177	0.041	-0.249	0.03	-0.071	0.145	0.16	0	-0.027	-0.077	0.184	0.057	-0.025	0.111	0.026	-0.04	0.044	0.34	-0.066	-0.066	0.086	0.045	-0.065	0.042	-0.018	0.014	-0.119	0.032	0.047	0.124	-0.063	-0.009	0.181	-0.086	0.029	0.21
O00329	PIK3CD	Phosphatidylinositol 4,5-bisphosphate 3-kinase catalytic subunit delta isoform	0.011102	0.0561342	0.257836	0.287835	0.00778754	0.221	0.351	-0.519	0.505	0.308	0.695	0.896	0.049	0.278	0.721	0.094	0.26	0.279	0.539	0.271	-0.018	0.769	0.328	0.081	0.385	0.234	-0.119	0.704	0.222	0.177	0.323	0.244	-0.585	0.214	0.243	0.761	0.116	-0.087	0.005	0.487	-0.153	-0.027	0.493	0.388	0.073	0.057	0.44
O00330	PDHX	Pyruvate dehydrogenase protein X component, mitochondrial	0.00025769	0.0279694	0.779764	0.00364791	0.000343493	0.103	0.293	0.299	0.238	0.208	-0.047	-0.137	0.082	0.184	0.219	0.092	0.229	0.197	0.095	0.349	0.198	0.018	0.48	0.278	0.186	0.2	0.248	0.078	0.183	0.256	0.15	0.42	0.141	0.418	-0.045	-0.002	0.363	0.351	0.261	0.064	0.187	0.27	0.202	0.218	0.271	0.269	0.368
O00339	MATN2	Matrilin-2	0.0524662	0.100272	0.834566	0.0504477	0.162549	-0.079	-0.213	-0.103	0.561	0.282	0.559	1.034	-0.002	0.084	0.473	0.096	0.677	0.034	-0.015	0.555	0.269	0.507	-0.211	0.42	0.404	0.006	0.022	1.029	-0.038	0.251	0.602	-0.412	0.525	-0.111	-0.036	-0.054	-0.157	-0.163	-0.019	0.665	0.239	-0.085	-0.364	0.372	0.285	0.382	0.017
O00391	QSOX1	Sulfhydryl oxidase 1	0.290336	0.209161	0.855768	0.550872	0.265261	-0.207	-0.193	-0.244	0.147	-0.327	0.141	0.599	-0.141	-0.064	0.16	-0.191	0.23	0	-0.154	0.11	0.239	0.033	-0.035	0.004	0.43	-0.047	-0.232	0.446	-0.161	-0.228	0.387	-0.406	0	-0.065	-0.061	-0.158	-0.098	-0.224	-0.119	-0.103	-0.091	-0.288	-0.28	0.131	-0.249	-0.205	-0.257
O00399	DCTN6	Dynactin subunit 6	0.673911	0.318833	0.770528	0.986099	0.690477	0.117	0.105	0.057	0.038	0.214	0.315	0.295	0.111	0.09	0.157	0	0.211	0.293	0.028	0.227	0.099	0.217	0.04	0.25	0.24	0.29	0.126	0.363	0.091	0.202	0.245	0.119	0.242	0.246	0.119	0.297	0.128	0.26	0.137	0.265	0.159	0.241	0.213	0.308	0.215	0.15	0.361
O00400	SLC33A1	Acetyl-coenzyme A transporter 1	0.203692	0.179744	0.427657	0.859798	0.199457	0.029	-0.258	-0.379	-0.348	-0.062	-0.36	-0.451	-0.211	-0.018	-0.207	-0.222	-0.167	-0.227	-0.339	-0.201	-0.306	-0.317	-0.143	-0.044	-0.055	-0.434	-0.133	-0.198	-0.238	-0.288	-0.178	-0.153	-0.09	-0.201	-0.07	-0.266	-0.21	-0.171	-0.229	-0.067	-0.182	-0.119	-0.29	-0.11	-0.145	-0.036	-0.2
O00401	WASL	Neural Wiskott-Aldrich syndrome protein	0.39682	0.242673	0.757245	0.363205	0.768939	-0.135	-0.255	-0.296	-0.249	-0.142	-0.219	-0.101	-0.3	-0.316	-0.312	-0.093	-0.281	-0.258	-0.158	-0.189	-0.284	-0.31	-0.152	-0.107	-0.262	-0.22	-0.276	-0.393	-0.326	-0.365	-0.202	-0.15	-0.161	-0.14	-0.328	-0.212	-0.362	-0.09	-0.161	-0.24	-0.23	-0.162	-0.104	-0.398	-0.234	-0.243	-0.122
O00408	PDE2A	cGMP-dependent 3,5-cyclic phosphodiesterase	0.0276841	0.0767573	0.305479	0.0207511	0.392066	0.779	0.505	0.702	0.537	0.841	0.767	0.932	0.687	0.697	0.483	0.697	0.508	0.536	0.544	0.326	0.806	0.594	0.422	0.768	0.577	0.62	0.747	0.719	0.829	0.72	0.745	0.464	0.997	0.646	0.661	0.478	0.536	0.563	0.631	0.975	0.745	0.891	0.559	0.673	0.562	0.688	0.608
O00410	IPO5	Importin-5	0.482419	0.268004	0.554375	0.548076	0.997961	-0.226	-0.274	-0.102	-0.221	-0.288	-0.225	-0.194	-0.194	-0.193	-0.212	-0.307	-0.209	-0.222	-0.289	-0.196	-0.2	-0.311	-0.454	-0.208	-0.246	-0.383	-0.278	-0.373	-0.34	-0.234	-0.321	-0.327	-0.152	-0.426	-0.211	-0.294	-0.149	-0.227	-0.332	-0.203	-0.231	-0.189	-0.378	-0.283	-0.343	-0.128	-0.321
O00411	POLRMT	DNA-directed RNA polymerase, mitochondrial	0.59439	0.298967	0.705512	0.612454	0.980566	-0.462	-0.257	-0.073	-0.36	-0.347	-0.226	-0.339	-0.144	-0.404	-0.304	-0.143	-0.278	-0.274	-0.392	-0.204	-0.389	-0.425	-0.096	-0.358	-0.249	-0.211	-0.354	-0.305	-0.194	-0.331	-0.349	-0.241	-0.319	-0.106	-0.3	-0.396	-0.281	-0.228	-0.266	-0.261	-0.283	-0.178	-0.155	-0.217	-0.272	-0.253	-0.305
O00418	EEF2K	Eukaryotic elongation factor 2 kinase	0.100493	0.131278	0.988105	0.12662	0.162868	0.101	0.07	0.216	0.056	0.319	0.207	-0.011	0.294	0.061	0.092	0.129	0.237	0.149	-0.035	0.24	-0.019	0.096	0.214	0.223	-0.136	0.148	0.219	-0.039	0.288	0.264	0.226	0.105	0.264	0.251	0.264	0.243	0.297	0.166	0.257	0.131	0.124	0.172	0.309	0.297	0.171	0.266	0.232
O00422	SAP18	Histone deacetylase complex subunit SAP18	0.406154	0.245591	0.442332	0.523617	0.996824	-0.208	-0.167	-0.352	-0.155	-0.08	-0.187	-0.158	-0.146	-0.238	-0.165	-0.238	-0.257	-0.22	-0.322	-0.298	-0.2	-0.124	-0.309	-0.123	-0.084	-0.197	-0.22	-0.018	-0.163	-0.092	-0.134	-0.272	-0.141	-0.126	-0.208	-0.097	-0.176	-0.179	-0.184	-0.151	-0.205	-0.159	-0.103	-0.188	-0.252	-0.208	-0.179
O00423	EML1	Echinoderm microtubule-associated protein-like 1	0.0847083	0.123497	0.469672	0.068162	0.498316	0.638	0.215	0.521	0.626	0.452	0.683	0.975	0.448	0.475	0.397	0.409	0.661	0.719	0.346	0.314	0.604	0.38	0.44	0.621	0.458	0.4	0.53	0.602	0.597	0.59	0.739	0.377	0.95	0.693	0.636	0.479	0.609	0.62	0.427	0.708	0.698	0.679	0.145	0.394	0.369	0.443	0.472
O00425	IGF2BP3	Insulin-like growth factor 2 mRNA-binding protein 3	0.242733	0.193483	0.664609	0.212377	0.656275	-1.582	-1.456	-1.449	-1.855	-1.563	-1.984	-1.503	-1.673	-2.108	-1.655	-2.009	-1.378	-1.807	-1.457	-2.084	-1.386	-1.759	-1.989	-1.632	-1.475	-1.531	-2.006	-1.929	-1.573	-1.311	-1.644	-1.323	-2.353	-1.695	-1.753	-1.706	-1.515	-2.211	-1.778	-2.099	-1.787	-1.354	-1.487	-2.024	-1.522	-2.577	-1.381
O00429	DNM1L	Dynamin-1-like protein	0.155119	0.159167	0.662631	0.514405	0.130604	0.11	-0.002	-0.151	0.025	-0.221	-0.054	-0.142	-0.103	0.065	-0.042	-0.228	-0.031	0.025	-0.112	0.025	-0.063	-0.074	0.074	-0.12	0.134	0.006	0.121	-0.152	-0.073	0	-0.16	0.084	-0.054	0.077	-0.069	-0.032	-0.052	-0.036	-0.017	-0.065	0.094	0.059	-0.002	-0.153	0.012	-0.124	-0.036
O00442	RTCA	RNA 3-terminal phosphate cyclase	0.58796	0.297449	0.658489	0.637676	0.996824	-0.021	0.035	0.113	-0.038	0.053	-0.07	-0.076	-0.039	0.065	0.044	0	-0.101	-0.003	0.027	-0.034	-0.019	0.002	-0.051	-0.021	-0.006	-0.027	-0.018	0.052	0.139	0.037	-0.063	0.065	-0.092	0.043	-0.106	0.027	-0.088	0.023	0.023	0.022	0.067	-0.016	-0.003	0.033	0.019	-0.032	0.035
O00443	PIK3C2A	Phosphatidylinositol 4-phosphate 3-kinase C2 domain-containing subunit alpha	0.447728	0.257728	0.634446	0.445061	0.933574	0.064	0.034	0.047	0.013	0.028	0.109	0.195	0.066	0.089	0.005	-0.028	-0.013	-0.008	0.015	0.023	0.061	0.059	-0.04	0.04	-0.017	0.031	0.107	-0.021	0.099	0.057	-0.066	0.011	-0.028	0.008	0.061	-0.02	0.081	0	-0.007	0.096	0.084	0.059	0.068	0.017	0.114	0.112	0.007
O00461	GOLIM4	Golgi integral membrane protein 4	0.267845	0.20113	0.568646	0.806821	0.247288	-0.218	-0.008	0.031	-0.116	0.189	-0.155	-0.112	-0.112	0.129	0.004	-0.047	-0.02	-0.109	-0.208	0.038	0.001	-0.113	0.042	-0.176	0.089	0.012	-0.066	0.024	0.242	0.011	-0.164	-0.069	0.147	0.015	-0.119	-0.05	-0.044	-0.108	-0.013	0.003	0.039	0.121	0.168	0.07	0.016	0.195	0.072
O00462	MANBA	Beta-mannosidase	0.64478	0.310981	0.710233	0.687468	0.996844	0.526	0.195	0.371	0.219	0.149	0.13	0.476	0.369	0.213	0.251	0.147	0.126	0.559	0.163	-0.068	0.248	0.191	0	0.512	0.209	0.285	0.341	0.064	0.399	0.304	0.113	0.515	0.275	0.516	0.297	0.369	0.244	-0.01	0.211	0.369	0.357	0.302	0.469	0.133	0.331	0.253	0.554
O00468	AGRN	Agrin;Agrin N-terminal 110 kDa subunit;Agrin C-terminal 110 kDa subunit;Agrin C-terminal 90 kDa fragment;Agrin C-terminal 22 kDa fragment	0.13247	0.14842	0.110303	0.637514	0.561213	-0.303	-0.502	-0.629	-0.422	-0.609	0.243	0.248	-0.543	-0.353	-0.322	-0.234	-0.077	0.094	-0.346	-0.219	-0.136	-0.156	-0.371	-0.183	-0.56	-0.104	-0.186	0.026	-0.614	-0.373	-0.164	-0.525	-0.385	-0.722	-0.047	-0.245	-0.11	-0.174	-0.379	-0.586	-0.48	-0.513	-0.322	-0.531	-0.504	-0.37	-0.387
O00469	PLOD2	Procollagen-lysine,2-oxoglutarate 5-dioxygenase 2	0.0907435	0.126977	0.0766381	0.708427	0.397881	-0.54	-0.41	-0.514	-0.521	-0.692	-0.456	-0.385	-0.65	-0.735	-0.427	-0.462	-0.365	-0.617	-0.567	-0.752	-0.363	-0.769	-0.703	-0.725	-0.487	-0.335	-0.311	-0.625	-0.448	-0.522	-0.778	-0.282	-0.605	-0.407	-0.558	-0.66	-0.38	-0.532	-0.726	-0.636	-0.563	-0.38	-0.396	-0.698	-0.777	-0.483	-0.58
O00471	EXOC5	Exocyst complex component 5	0.243904	0.194001	0.941921	0.403817	0.2423	-0.035	-0.156	-0.06	0.033	-0.027	0.073	0.098	-0.085	0.002	0.003	-0.081	-0.1	0.03	-0.078	0.104	-0.096	0.093	-0.158	-0.034	-0.105	0.056	-0.061	0.118	-0.174	-0.141	0.065	-0.055	-0.105	-0.078	-0.112	-0.051	-0.123	-0.069	-0.07	0.074	-0.086	-0.018	-0.098	-0.149	-0.061	-0.013	-0.038
O00478	BTN3A3	Butyrophilin subfamily 3 member A3	0.612257	0.303332	0.583472	0.863668	0.90287	0.207	0.444	0.12	0.404	-0.023	0.341	0.342	0.072	0.474	0.605	0.319	0.066	0.568	0.506	0.373	-0.064	0.52	0.18	-0.068	0.136	0.484	0.044	0.438	0.163	0.218	0.399	-0.155	0.192	0.176	0.29	0.105	0.181	0.062	0.273	0.226	0.248	-0.069	-0.177	0.239	0.113	-0.021	-0.121
O00479	HMGN4	High mobility group nucleosome-binding domain-containing protein 4	0.359959	0.2318	0.78506	0.708916	0.325929	0.104	0.178	-0.131	0.21	0.324	0.415	0.724	-0.107	0.035	0.014	0.247	0.36	0.493	0.449	0.032	0.445	0.476	0.102	0.103	-0.074	0.274	-0.213	0.554	-0.026	-0.155	0.458	-0.013	0.27	-0.169	0.097	0.52	0.14	0.117	0.315	0.209	0.065	-0.184	-0.048	0.038	0.14	0.098	0.461
O00483	NDUFA4	Cytochrome c oxidase subunit NDUFA4	0.0409697	0.0890846	0.804836	0.153398	0.0376225	0.588	0.645	0.655	0.504	0.362	0.13	0.174	0.691	0.366	0.369	0.267	0.515	0.752	0.558	0.311	0.373	0.417	0.476	0.674	0.514	0.669	0.6	0.154	0.694	0.818	0.554	0.826	0.665	0.736	0.54	0.472	0.551	0.621	0.586	0.518	0.529	0.83	0.656	0.701	0.578	0.531	0.674
O00487	PSMD14	26S proteasome non-ATPase regulatory subunit 14	0.00419617	0.0448455	0.666454	0.0424088	0.0036813	0.118	0.072	0.052	-0.058	0.059	-0.15	-0.112	0.035	0.059	0.1	0.086	-0.016	-0.025	-0.107	0.105	0.12	0.01	-0.045	0.182	0.286	0.009	0.067	-0.123	0.096	0.211	0.028	0.077	0.044	0.257	0	0.049	0.084	0.204	0.166	0.055	0.055	0.047	-0.099	0.17	0.052	0.047	0.202
O00499	BIN1	Myc box-dependent-interacting protein 1	0.401891	0.24426	0.777799	0.764252	0.36797	0.178	0.165	0.117	-0.028	0.137	0.006	-0.053	0.167	-0.054	0.057	0.095	0.014	0.137	0.282	0.048	0.065	0.12	0.025	0.259	0.006	-0.045	0.127	0.17	-0.032	-0.054	0.254	-0.029	0.198	0.265	0.162	0.151	0.134	0.304	0.015	0.131	0.052	0.251	0.182	0.088	0.024	0.049	0.362
O00501	CLDN5	Claudin-5	0.0235278	0.0720792	0.079933	0.0304621	0.870589	0.701	0.368	0.323	0.146	0.564	0.649	0.576	0.555	0.388	0.269	0.625	0.275	0.253	0.216	0.107	0.668	0.312	0.539	0.347	0.464	0.069	0.445	0.041	0.594	0.521	0.313	0.318	0.708	0.45	0.414	0.313	0.334	0.361	0.472	0.662	0.481	0.555	0.325	0.546	0.583	0.484	0.893
O00505	KPNA3	Importin subunit alpha-4	0.032116	0.0803241	0.025565	0.607585	0.266743	0.02	0.053	-0.066	0.065	-0.122	0.004	-0.017	-0.017	0.081	0.038	0.041	-0.087	0.068	-0.061	0.006	0.032	-0.047	-0.049	0.048	0.093	-0.062	-0.014	0.001	0.077	0.089	-0.064	0.057	-0.022	0.089	0.024	-0.043	0.042	-0.036	-0.013	-0.003	0.044	0.03	0.065	0.01	-0.002	0.073	0.088
O00506	STK25	Serine/threonine-protein kinase 25	0.966173	0.392884	0.999056	0.976737	0.966662	-0.032	-0.005	-0.009	-0.018	0.103	-0.07	0.153	-0.036	-0.072	-0.017	-0.046	0.017	0.056	-0.019	-0.062	0.066	-0.038	-0.141	0.014	-0.101	-0.038	0.099	-0.06	0.083	-0.108	-0.083	-0.008	0.091	0.118	-0.024	0.091	0.136	0.086	0.004	0.016	0.074	0.148	-0.034	0.137	0.053	0.025	0.097
O00515	LAD1	Ladinin-1	0.488648	0.269111	0.470754	0.934392	0.720777	0.118	0.113	0.437	0.044	-0.086	0.059	0.105	0.188	-0.213	-0.015	0.116	0.243	0.369	0.336	0.031	0.201	-0.01	0.141	-0.06	-0.155	0.397	0.335	0.325	-0.144	0.058	0.445	-0.077	0.306	-0.099	0.174	0.466	0.326	-0.012	0.082	0.068	0.166	-0.027	0.049	0.322	0.087	0.068	0.235
O00519	FAAH	Fatty-acid amide hydrolase 1	0.493943	0.270654	0.810673	0.825031	0.461729	0.405	0.84	0.285	0.6	0.624	0.277	-0.055	0.639	0.093	0.095	0.564	0.142	0.656	0.709	0.264	0.142	0.261	0.73	0.901	0.535	0.468	0.709	0.399	0.651	0.279	0.707	0.422	0.095	0.358	0.076	-0.003	0.478	0.845	0.27	0.248	0.319	0.362	-0.139	0.581	-0.062	0.857	0.318
O00522	KRIT1	Krev interaction trapped protein 1	0.245128	0.194179	0.927654	0.420456	0.238731	-0.04	-0.14	-0.004	0.022	0.128	-0.019	0.153	-0.013	-0.061	-0.006	0.063	0.074	-0.054	-0.117	-0.167	0.141	-0.076	-0.046	-0.126	0.057	0.153	-0.102	0.24	-0.004	0.061	-0.007	-0.152	-0.021	0.15	-0.225	-0.033	-0.008	-0.172	0.104	-0.008	-0.033	0.1	-0.038	-0.077	-0.129	-0.176	-0.128
O00534	VWA5A	von Willebrand factor A domain-containing protein 5A	0.072301	0.11548	0.498152	0.443881	0.0571877	-0.076	0.029	-0.317	0.075	0.056	0.429	0.351	-0.044	0.167	0.243	0.019	0.137	0.044	0.035	0.103	0.124	0.154	0.164	-0.025	0.54	0.01	0.014	0.457	-0.134	-0.063	0.016	-0.327	0.009	-0.037	-0.339	0.052	-0.326	-0.121	0.092	0.146	-0.04	-0.226	0.049	-0.036	-0.103	0.29	-0.177
O00541	PES1	Pescadillo homolog	0.604778	0.301975	0.970548	0.738809	0.595867	-0.517	-0.413	-0.256	-0.455	-0.271	-0.477	-0.452	-0.4	-0.402	-0.436	-0.43	-0.365	-0.373	-0.508	-0.276	-0.455	-0.456	-0.447	-0.26	-0.253	-0.431	-0.39	-0.4	-0.462	-0.478	-0.429	-0.305	-0.371	-0.421	-0.498	-0.486	-0.44	-0.466	-0.49	-0.454	-0.502	-0.32	-0.319	-0.358	-0.371	-0.399	-0.336
O00559	EBAG9	Receptor-binding cancer antigen expressed on SiSo cells	0.0571567	0.104368	0.358651	0.530885	0.0460992	0.111	-0.098	0.162	0.101	-0.047	0.139	-0.123	-0.061	-0.068	0.151	0.138	0.113	0.066	0.112	-0.074	0.336	-0.045	0.173	0.115	0.021	0.081	0.204	-0.061	-0.05	-0.019	-0.136	-0.014	0.259	-0.035	0.149	-0.155	0.117	-0.042	0.14	-0.061	0.09	-0.04	0.234	0.081	0.116	0.003	0.43
O00560	SDCBP	Syntenin-1	0.0886635	0.12566	0.149439	0.129444	0.985437	-0.238	-0.232	-0.084	-0.083	0.058	-0.091	-0.009	-0.106	-0.157	-0.155	-0.061	-0.038	-0.117	-0.241	-0.022	0.06	-0.049	0.035	-0.126	-0.099	-0.121	-0.191	0.148	0.027	-0.1	-0.099	-0.234	0.147	0.043	-0.121	-0.253	-0.08	0.022	-0.277	-0.025	-0.051	-0.093	-0.292	-0.017	-0.145	-0.203	-0.275
O00562	PITPNM1	Membrane-associated phosphatidylinositol transfer protein 1	0.316824	0.218682	0.33517	0.978658	0.479552	0.138	0.324	0.233	0.366	0.069	0.169	0.272	0.144	0.194	0.075	0.007	0.213	0.148	0.324	0.237	0.236	0.363	0.188	0.085	0.23	0.312	0.059	0.31	0.174	0.324	0.142	0.373	0.08	0.351	0.104	0.371	0.134	-0.029	0.254	0.127	0.256	0.364	0.152	0.259	0.106	0.04	0.284
O00566	MPHOSPH10	U3 small nucleolar ribonucleoprotein protein MPP10	0.64011	0.310246	0.967639	0.629853	0.769101	-0.311	-0.284	-0.3	-0.345	-0.128	-0.352	-0.354	-0.325	-0.315	-0.286	-0.377	-0.315	-0.389	-0.36	-0.377	-0.212	-0.327	-0.284	-0.231	-0.227	-0.348	-0.218	-0.283	-0.326	-0.334	-0.337	-0.176	-0.352	-0.328	-0.356	-0.276	-0.376	-0.278	-0.275	-0.338	-0.204	-0.417	-0.154	-0.247	-0.445	-0.311	-0.188
O00567	NOP56	Nucleolar protein 56	0.617095	0.304596	0.958696	0.768329	0.601077	-0.257	-0.296	-0.325	-0.377	-0.154	-0.34	-0.214	-0.408	-0.345	-0.36	-0.186	-0.379	-0.299	-0.475	-0.222	-0.4	-0.263	-0.39	-0.147	-0.208	-0.35	-0.259	-0.327	-0.44	-0.389	-0.311	-0.283	-0.231	-0.383	-0.357	-0.221	-0.291	-0.256	-0.396	-0.39	-0.367	-0.205	-0.243	-0.439	-0.299	-0.27	-0.313
O00571	DDX3X	ATP-dependent RNA helicase DDX3X	0.476529	0.266208	0.999269	0.524803	0.541006	-0.121	-0.119	-0.256	-0.127	-0.14	-0.294	-0.301	-0.25	-0.108	-0.163	-0.119	-0.249	-0.14	-0.223	-0.074	-0.275	-0.045	-0.145	-0.223	-0.157	-0.193	-0.167	-0.239	-0.263	-0.23	-0.283	-0.134	-0.162	-0.105	-0.244	-0.206	-0.196	-0.124	-0.256	-0.132	-0.209	-0.229	-0.251	-0.184	-0.065	-0.104	-0.103
O00584	RNASET2	Ribonuclease T2	0.221296	0.184924	0.666347	0.191817	0.619298	0.464	0.407	0.198	0.342	0.254	0.432	0.125	0.292	0.495	0.222	0.338	0.24	0.354	0.501	0.346	0.101	0.677	0.558	0.193	0.271	-0.026	0.573	0.176	0.307	0.339	0.205	0.319	0.366	0.055	0.451	0.149	0.321	0.567	0.277	0.482	0.186	0.479	0.442	0.353	0.399	0.143	0.08
O00592	PODXL	Podocalyxin	0.891261	0.374102	0.97967	0.881789	0.952641	-0.648	-0.625	-0.55	-0.431	-0.777	-0.042	0.002	-0.568	-0.526	-0.598	-0.891	-0.211	-0.459	-0.563	-0.291	-0.471	-0.46	-0.39	-0.412	-1.034	-0.417	-0.784	-0.415	-0.827	-0.627	-0.345	-0.766	-0.292	-0.969	-0.478	-0.641	-0.602	-0.785	-0.628	-0.796	-0.661	-0.632	-0.992	-0.618	-0.493	-0.525	-0.93
O00602	FCN1	Ficolin-1	0.297994	0.212225	0.981492	0.319803	0.407668	0.183	-0.056	-0.27	0.725	0.087	-0.388	0.58	0.355	0.023	0.891	0.319	-0.226	-0.036	0.551	-0.301	0.203	0.809	0.173	0.091	1.046	-0.01	-0.156	0.556	-0.048	0.256	-0.178	0.346	-0.04	0.259	0.202	0.232	-0.151	0.192	0.006	0.722	0.049	-0.075	-0.263	0.67	0.271	0.17	-0.169
O00623	PEX12	Peroxisome assembly protein 12	0.00744436	0.0503671	0.485384	0.106579	0.00540281	0.275	0.093	0.3	0.108	0.215	-0.084	-0.112	0.29	0.049	0.007	0.154	0.409	0.053	0.093	0.274	0.235	-0.112	0.037	0.349	-0.021	-0.004	0.213	0.144	0.225	0.45	-0.048	0.317	0.272	0.015	0.36	0.105	0.297	0.098	0.109	0.061	0.22	0.291	0.225	0.049	0.225	0.205	0.209
O00625	PIR	Pirin	0.0973772	0.130624	0.658967	0.385711	0.0799742	-0.266	-0.261	0.14	-0.292	-0.067	-0.425	-0.403	-0.057	-0.11	-0.008	-0.105	-0.002	-0.067	-0.224	-0.04	-0.101	-0.354	-0.22	-0.217	-0.021	-0.189	-0.099	-0.201	-0.017	0.073	-0.376	0.015	-0.096	0.102	-0.392	-0.249	-0.246	-0.087	0.008	-0.216	-0.276	-0.123	-0.128	-0.188	-0.031	-0.109	0.035
O00628	PEX7	Peroxisomal targeting signal 2 receptor	0.607572	0.302674	0.99999	0.65565	0.653756	0.166	0.096	0.409	0.046	0.18	0.047	0.14	0.254	0.127	0.126	0.03	0.254	0.08	0.137	-0.029	0.169	0.167	0.003	0.277	0.182	0.29	0.316	-0.04	0.392	0.402	0.04	0.096	0.299	0.113	0.252	-0.056	0.448	0.377	0.186	0.13	0.114	0.123	0.272	0.239	0.098	0.018	0.329
O00629	KPNA4	Importin subunit alpha-3	0.851898	0.363376	0.969021	0.838836	0.93812	-0.106	-0.191	0.051	-0.129	-0.327	-0.106	-0.062	-0.19	-0.044	-0.123	0.078	-0.154	-0.241	0.028	-0.053	-0.364	-0.206	0	-0.237	-0.265	-0.186	-0.248	-0.133	-0.021	-0.388	-0.193	-0.076	-0.402	-0.442	-0.013	-0.289	-0.115	-0.239	-0.321	-0.217	-0.361	-0.284	-0.032	-0.099	-0.131	-0.127	-0.148
O00635	TRIM38	E3 ubiquitin-protein ligase TRIM38	0.50142	0.272806	0.985876	0.614029	0.512606	0.093	-0.01	0.11	0.268	-0.215	0.338	0.377	0.03	0.099	-0.073	0.17	-0.074	0.066	0.177	0.203	0.115	0.256	0.188	0.065	0.18	0.275	0.025	0.364	-0.004	0.228	0.071	0.065	0.276	-0.236	0.165	0.342	0.347	-0.202	0.269	0.151	0.124	0.101	0.113	-0.053	0.089	0.234	0.022
O00743	PPP6C	Serine/threonine-protein phosphatase 6 catalytic subunit;Serine/threonine-protein phosphatase 6 catalytic subunit, N-terminally processed	0.697416	0.325344	0.738897	0.750832	0.999857	-0.145	-0.109	0.056	-0.244	-0.236	-0.093	-0.21	-0.051	-0.172	-0.136	0.019	-0.319	-0.003	-0.185	-0.073	-0.286	0.059	-0.036	-0.143	-0.346	-0.156	-0.128	-0.323	-0.236	-0.395	-0.044	-0.223	-0.146	-0.462	-0.01	-0.184	-0.132	0.021	-0.21	-0.103	-0.272	-0.214	-0.128	-0.043	-0.245	0.059	-0.193
O00748	CES2	Cocaine esterase	0.18394	0.171064	0.999581	0.246442	0.230034	0.172	0.228	0.704	0.055	0.499	0.281	-0.028	0.593	-0.011	0.223	0.561	0.532	0.221	0.172	0.497	0.267	0.099	0.614	0.474	0.104	0.05	0.403	0.262	0.501	0.503	0.261	0.392	0.65	0.597	0.348	0.243	0.493	0.504	0.316	0.241	0.303	0.241	0.193	0.523	0.383	0.077	0.538
O00750	PIK3C2B	Phosphatidylinositol 4-phosphate 3-kinase C2 domain-containing subunit beta	0.888863	0.373402	0.881356	0.950953	0.986866	0.037	0.101	0.115	0.142	-0.048	0.107	0.082	0.249	0.2	0.054	0.165	0.177	0.044	-0.014	0.129	0.278	-0.045	-0.013	0.16	-0.039	0.365	0.122	-0.113	0.313	0.271	0.105	0.06	0.124	0.151	0.016	0.101	0.097	0.024	0.231	0.03	0.28	0.155	0.109	0.165	0.017	0.225	0.224
O00754	MAN2B1	Lysosomal alpha-mannosidase;Lysosomal alpha-mannosidase A peptide;Lysosomal alpha-mannosidase B peptide;Lysosomal alpha-mannosidase C peptide;Lysosomal alpha-mannosidase D peptide;Lysosomal alpha-mannosidase E peptide	0.630455	0.308007	0.668756	0.704503	0.999856	0.46	0.199	0.152	0.11	0.112	0.112	0.426	0.114	0.147	0.346	0.088	0.278	0.4	0.051	-0.052	0.161	0.381	0.405	0.24	0.082	0.218	0.428	0.008	0.258	0.281	-0.028	0.25	0.347	0.167	0.411	0.011	0.329	0.05	0.325	0.203	0.162	0.269	0.382	0.178	0.291	0.28	0.231
O00763	ACACB	Acetyl-CoA carboxylase 2;Biotin carboxylase	0.00477576	0.0457829	0.691739	0.043339	0.00429335	0.982	0.577	0.511	0.174	0.479	0.037	0.031	0.614	0.688	0.214	1.046	0.298	0.5	0.632	0.127	0.687	0.244	0.58	0.626	0.453	0.16	1.024	-0.279	0.788	0.599	0.377	0.38	0.603	0.795	0.583	0.705	1.104	0.667	0.77	0.469	0.708	0.579	0.934	0.903	0.69	0.555	0.918
O00764	PDXK	Pyridoxal kinase	0.320564	0.219989	0.315602	0.533461	0.946513	0.228	0.338	0.177	0.059	0.091	0.189	-0.08	0.076	0.285	0.143	0.371	0.175	0.226	0.312	0.174	0.137	0.094	0.211	-0.07	0.1	0.321	-0.019	0.284	0.265	0.095	0.261	0.152	0.121	0.19	0.254	0.008	0.2	0.392	0.18	0.212	0.173	0.207	0.19	0.256	0.133	0.205	0.253
O14495	PPAP2B	Lipid phosphate phosphohydrolase 3	0.156998	0.159941	0.211485	0.999993	0.237469	0.433	0.205	0.568	0.284	0.505	0.277	0.318	0.419	0.425	0.29	0.4	0.49	0.294	0.335	0.35	0.276	0.339	0.395	0.387	0.207	0.323	0.4	0.102	0.538	0.439	0.384	0.422	0.611	0.439	0.479	0.266	0.567	0.432	0.443	0.335	0.424	0.398	0.311	0.623	0.432	0.618	0.312
O14497	ARID1A	AT-rich interactive domain-containing protein 1A	0.0064464	0.0474364	0.925974	0.0256891	0.00866056	-0.06	-0.004	0.029	0.159	-0.024	0.109	0.247	0.026	0.009	0.018	-0.024	0.079	-0.028	0.036	0.01	0.003	0.096	0.011	-0.074	0.158	-0.016	0.015	0.162	-0.096	-0.045	0.069	-0.003	0.018	0.031	-0.092	0.122	-0.015	-0.017	0.033	0.026	0.033	0.004	-0.037	0.03	0.035	-0.084	-0.085
O14530	TXNDC9	Thioredoxin domain-containing protein 9	0.947193	0.388594	0.947756	0.967835	0.998405	-0.216	-0.102	0.001	-0.144	-0.223	-0.149	-0.14	-0.209	0.034	0.012	-0.229	-0.043	-0.025	-0.135	-0.014	-0.1	-0.048	-0.139	-0.166	-0.243	0.044	-0.079	-0.231	-0.062	-0.001	-0.225	-0.193	0.052	0.059	-0.096	-0.053	-0.126	-0.047	-0.157	-0.169	-0.041	-0.143	-0.174	0.083	-0.086	-0.115	-0.017
O14545	TRAFD1	TRAF-type zinc finger domain-containing protein 1	0.267213	0.200933	0.779683	0.593929	0.236919	0.017	-0.027	-0.251	0.021	-0.154	0.077	-0.04	0.004	0.063	0.284	-0.174	-0.142	0.012	0.142	-0.092	0.1	0.304	0.099	-0.12	-0.151	0.096	-0.187	-0.224	0.259	-0.341	0.032	-0.14	0.001	-0.378	0.171	-0.12	-0.202	0.087	-0.159	-0.135	-0.202	-0.277	0.095	0.21	0.144	-0.031	0.046
O14548	COX7A2L	Cytochrome c oxidase subunit 7A-related protein, mitochondrial	0.00145865	0.0375868	0.0699633	0.00102221	0.271388	0.033	0.079	0.462	0.195	0.237	0.021	-0.078	0.336	0.058	0.311	0.106	0.171	0.042	0.167	0.302	0.079	0.068	0.066	0.523	0.377	0.393	0.31	-0.048	0.232	0.347	0.324	0.293	0.393	0.33	0.233	0.034	0.035	0.341	0.429	0.059	0.248	0.447	0.449	0.319	0.45	-0.092	0.493
O14558	HSPB6	Heat shock protein beta-6	0.171322	0.166231	0.799554	0.427478	0.151186	0.276	-0.065	-0.178	0.765	0.098	1.087	1.254	-0.039	0.245	0.367	0.055	1.168	0.503	0.492	1.059	0.444	0.559	0.291	0.243	-0.087	0.434	-0.126	1.238	0.166	0.379	0.759	-0.088	1.261	0.193	0.209	0.349	0.302	0.128	0.178	0.242	0.331	-0.388	-0.107	-0.02	0.059	0.501	0.242
O14561	NDUFAB1	Acyl carrier protein, mitochondrial	0.152156	0.157723	0.420127	0.766808	0.139497	-0.041	0.383	0.74	-0.036	0.22	-0.171	-0.417	0.313	0.284	0.128	0.367	-0.367	0.379	-0.017	0.34	-0.254	0.185	-0.02	0.554	0.159	0.02	0.228	-0.18	-0.176	0.099	0.127	-0.126	0.142	-0.154	0.333	-0.112	-0.015	0.141	0.245	0.215	-0.105	-0.191	0.336	0.24	0.197	0.429	0.342
O14562	UBFD1	Ubiquitin domain-containing protein UBFD1	0.0444205	0.0924943	0.508515	0.322313	0.0339503	0.06	-0.082	-0.142	-0.207	-0.117	-0.122	-0.178	-0.095	-0.002	-0.043	-0.183	-0.044	0.04	-0.058	-0.101	0.006	-0.132	-0.182	0.04	-0.179	0.068	-0.042	-0.133	-0.066	0.077	-0.092	0.018	-0.136	0.075	-0.117	-0.02	0.064	-0.028	-0.064	-0.046	0.004	0.02	-0.14	-0.053	-0.119	0.041	0.046
O14579	COPE	Coatomer subunit epsilon	0.162645	0.162516	0.183547	0.976084	0.300675	0.019	0.019	-0.117	-0.076	-0.083	-0.088	0.063	-0.125	0.039	-0.003	-0.212	0.069	-0.08	-0.16	-0.079	-0.089	-0.092	-0.148	0.028	-0.065	-0.171	0.059	-0.188	-0.045	0.015	-0.214	0.081	-0.171	0.109	-0.059	-0.132	-0.113	-0.098	-0.133	-0.138	-0.064	-0.187	0.071	-0.039	-0.064	0.043	-0.012
O14617	AP3D1	AP-3 complex subunit delta-1	0.207644	0.1807	0.515865	0.766948	0.188306	-0.238	-0.263	-0.252	-0.344	-0.075	-0.266	-0.2	-0.309	-0.119	-0.155	-0.363	-0.309	-0.108	-0.261	-0.058	-0.2	-0.077	-0.221	-0.249	-0.118	-0.208	-0.19	-0.108	-0.193	-0.319	-0.272	-0.185	-0.198	-0.346	-0.196	-0.216	-0.202	-0.231	-0.258	-0.145	-0.278	-0.197	-0.274	-0.263	-0.156	-0.103	-0.285
O14618	CCS	Copper chaperone for superoxide dismutase	0.212949	0.181162	0.671938	0.613704	0.183977	0.357	0.233	0.56	0.168	0.593	0.236	0.074	0.438	0.095	0.16	0.404	0.218	0.031	0.422	0.308	0.323	0.018	0.575	0.195	0.719	0.092	0.447	-0.068	0.326	0.317	0.124	0.13	0.472	0.356	0.477	0.268	0.431	0.475	0.335	0.117	0.261	0.245	0.36	0.512	0.356	0.399	0.038
O14639	ABLIM1	Actin-binding LIM protein 1	0.860098	0.365616	0.848731	0.975763	0.948111	-0.021	0.001	0.056	0.015	0.099	-0.102	0.031	-0.095	0.022	0.083	-0.104	-0.036	0.224	0.024	0.189	0.121	0.095	0.156	0.064	0.109	0.278	-0.066	0.242	-0.059	-0.08	0.017	0.025	0.086	0.129	-0.079	0.082	-0.141	0.253	0.028	-0.032	0.129	-0.003	-0.06	-0.169	-0.016	0.028	0.187
O14641	DVL2	Segment polarity protein dishevelled homolog DVL-2	0.226629	0.187304	0.890514	0.215019	0.422075	-0.078	-0.036	-0.092	0.043	-0.063	0.275	0.323	0.004	0.062	0.01	0.065	0.259	-0.029	0.024	0.012	0.144	0.072	0.085	0.052	-0.098	0.102	0.021	0.467	0.008	-0.166	0.142	0.168	0.107	-0.188	0.09	0.143	0.123	0.023	0.018	0.022	0.098	0.151	-0.082	0.081	0.038	0.232	0.177
O14646	CHD1	Chromodomain-helicase-DNA-binding protein 1	0.0267072	0.0754561	0.957	0.0350838	0.0651823	-0.326	-0.21	-0.138	-0.063	-0.065	-0.118	0.001	-0.052	-0.215	-0.05	0.049	-0.074	-0.226	-0.057	-0.202	-0.171	-0.148	-0.126	-0.221	-0.051	-0.202	-0.106	-0.299	0.075	-0.15	-0.313	-0.1	-0.283	-0.365	-0.129	-0.166	-0.228	-0.278	-0.223	-0.211	-0.162	-0.085	-0.125	-0.235	-0.054	-0.202	-0.391
O14647	CHD2	Chromodomain-helicase-DNA-binding protein 2	0.0252652	0.073884	0.413631	0.0185116	0.272017	-0.037	-0.054	-0.026	-0.079	0.051	0.041	0.079	0.035	-0.036	-0.035	-0.078	0.045	-0.121	0.021	0.038	-0.028	-0.101	0.003	-0.038	0.009	-0.021	-0.013	-0.062	0.02	-0.021	-0.045	0.036	0.006	-0.077	0.012	0.014	0.036	-0.092	-0.056	-0.073	-0.013	0.052	0.074	-0.142	-0.06	-0.044	-0.069
O14653	GOSR2	Golgi SNAP receptor complex member 2	0.00271634	0.0424486	0.754685	0.00292287	0.021593	0.139	0.031	0.132	0.02	0.16	-0.089	-0.083	0.12	0.202	0.127	0.011	0.193	0.239	-0.119	0.211	0.118	0	-0.004	0.186	0.357	0.102	-0.123	0.324	0.198	0.19	0.335	0.318	-0.037	-0.06	0.054	-0.016	0.014	0.135	0.109	0.005	0.116	0.026	0.226	0.073	-0.129	0.153	0.044
O14656	TOR1A	Torsin-1A	0.0745998	0.116783	0.919516	0.0796047	0.168579	0.13	0.525	0.487	0.426	0.222	0.424	0.088	0.451	0.434	0.361	0.463	0.691	0.192	0.136	0.321	0.146	0.487	0.543	0.428	0.182	0.139	0.366	0.547	0.246	0.274	0.119	0.465	0.218	0.283	0.292	0.125	0.32	0.389	0.328	0.348	0.283	0.243	0.074	0.44	0.377	0.416	0.2
O14657	TOR1B	Torsin-1B	0.760453	0.340531	0.739714	0.934819	0.931874	0.086	0.388	0.388	0.248	0.161	0.127	-0.002	0.388	0.445	0.406	0.546	0.294	0.27	0.158	0.228	0.152	0.23	0.438	0.373	0.244	0.128	0.338	0.026	0.415	0.34	0.035	0.295	0.284	0.15	0.395	0.164	0.243	0.281	0.315	0.366	0.334	0.39	0.146	0.288	0.522	0.428	0.321
O14662	STX16	Syntaxin-16	0.24668	0.194423	0.896611	0.234665	0.443278	-0.075	-0.007	-0.174	-0.027	-0.085	-0.202	-0.089	-0.136	0.131	0.079	-0.172	-0.168	0.072	-0.121	-0.144	-0.078	0.077	-0.114	-0.103	-0.102	-0.043	-0.035	0	-0.247	-0.046	-0.156	-0.008	-0.066	-0.369	-0.041	-0.104	-0.004	-0.189	-0.09	-0.067	-0.112	-0.134	-0.159	-0.109	-0.165	-0.131	-0.154
O14672	ADAM10	Disintegrin and metalloproteinase domain-containing protein 10	0.109727	0.136334	0.611382	0.456065	0.0897795	-0.042	0.042	-0.085	-0.098	0.003	0.053	0.162	-0.141	-0.021	-0.03	0.066	-0.154	-0.04	0.002	0.019	-0.07	0.1	0.065	0.027	-0.079	0.054	0.084	0.032	-0.065	0.014	-0.062	-0.115	-0.024	-0.135	-0.011	-0.082	-0.028	-0.033	-0.12	0.102	-0.106	-0.134	-0.118	-0.138	-0.17	0.122	-0.041
O14678	ABCD4	ATP-binding cassette sub-family D member 4	0.369619	0.234708	0.742921	0.762617	0.336586	0.749	-0.006	-0.085	0.217	0.477	-0.15	-0.12	0.663	0.266	-0.077	0.315	0.177	-0.139	0.559	-0.226	0.4	0.444	0.09	-0.205	-0.038	-0.257	0.262	-0.035	0.337	0.305	0.013	0.073	0.697	0.475	0.276	-0.129	0.157	0.267	0.572	0.361	0.052	0.112	0.844	0.61	-0.1	0.09	-0.002
O14681	EI24	Etoposide-induced protein 2.4 homolog	0.00874071	0.0523424	0.890292	0.0108889	0.0346632	0.559	0.315	0.589	0.237	0.491	-0.137	-0.051	0.465	0.172	0.251	0.547	0.285	0.557	0.436	0.715	0.172	0.191	0.566	0.502	0.329	0.195	0.572	-0.166	0.245	0.342	0.265	0.393	0.482	0.248	0.631	-0.03	0.478	0.543	0.32	0.22	0.346	0.643	0.268	0.586	0.437	0.393	0.36
O14686	KMT2D	Histone-lysine N-methyltransferase 2D	0.924679	0.382763	0.992674	0.95908	0.920265	0.033	0.069	-0.095	0.103	0.4	0.104	0.286	0.083	0.017	0.029	0.365	0.021	-0.05	0.167	-0.077	0.181	0.161	0.208	-0.099	-0.003	-0.002	0.057	0.066	0.309	0.463	0.24	0.469	0.029	-0.014	-0.133	0.266	0.144	-0.05	0.145	0.012	0.169	0.035	0.2	0.037	0.045	0.034	0.013
O14727	APAF1	Apoptotic protease-activating factor 1	0.0904167	0.126838	0.349285	0.684366	0.0795929	-0.058	-0.073	0.053	0.16	-0.003	0.022	0.078	-0.046	-0.028	0.114	-0.042	-0.088	0.058	0.056	-0.106	0.083	0.183	-0.124	-0.028	0.029	0.029	-0.128	0.178	-0.046	-0.064	0.095	0.001	-0.073	-0.018	-0.052	-0.008	-0.092	-0.013	-0.078	0.094	-0.089	-0.053	-0.017	-0.076	-0.098	0.04	-0.028
O14730	RIOK3	Serine/threonine-protein kinase RIO3	0.0273237	0.076302	0.963486	0.0366291	0.0644393	0.084	0.111	0.101	-0.02	-0.034	0.021	-0.052	0.077	-0.013	-0.05	0.106	0.105	0.114	0.199	0.336	0.013	-0.032	0.198	0.071	0.291	0.063	0.216	-0.152	0.095	-0.012	0.125	0.153	0.075	-0.03	0.077	0.006	0.081	0.277	0.045	0.021	0.054	0.225	0.241	0.104	0.313	0.107	0.01
O14732	IMPA2	Inositol monophosphatase 2	0.0875216	0.125131	0.371498	0.0740961	0.624007	-0.424	-0.394	-0.453	-0.441	0.106	-0.499	-0.434	-0.276	0.138	-0.372	-0.363	-0.358	-0.609	-0.541	-0.113	-0.654	-0.253	-0.363	-0.195	-0.378	-0.685	-0.288	-0.138	-0.096	-0.295	-0.581	-0.437	-0.431	-0.304	-0.411	-0.64	-0.345	-0.529	-0.389	-0.061	-0.533	-0.501	-0.361	-0.179	-0.326	0.187	-0.448
O14733	MAP2K7	Dual specificity mitogen-activated protein kinase kinase 7	0.85896	0.365533	0.861123	0.911275	0.995941	0.038	0.294	0.448	0.386	0.135	-0.095	-0.095	0.341	0.059	0.056	0.173	0.259	0.001	0.172	0.133	0.006	0.01	0.393	-0.072	0.097	0.322	0.14	0.236	0.224	0.326	0.342	0.236	0.003	-0.163	0.163	0.063	0.107	0.245	0.035	0.123	0.062	0.192	0.185	0.03	0.195	0.093	0.065
O14734	ACOT8	Acyl-coenzyme A thioesterase 8	0.0266663	0.0754222	0.916918	0.0313334	0.0760089	-0.289	-0.286	-0.375	-0.423	-0.342	-0.615	-0.534	-0.372	-0.451	-0.381	-0.327	-0.289	-0.353	-0.557	-0.144	-0.353	-0.459	-0.256	-0.263	-0.509	-0.402	-0.351	-0.122	-0.416	-0.317	-0.468	-0.306	-0.144	-0.507	-0.358	-0.543	-0.151	-0.354	-0.598	-0.496	-0.407	-0.362	-0.526	-0.482	-0.367	-0.402	-0.29
O14735	CDIPT	CDP-diacylglycerol--inositol 3-phosphatidyltransferase	0.288665	0.208702	0.869336	0.535145	0.265748	-0.147	0.044	0.255	0.017	0.149	0.181	0.098	0.036	-0.085	-0.056	-0.056	-0.042	-0.132	-0.227	-0.231	0.096	0.112	0.196	0.107	0.097	0.309	-0.133	0.317	-0.057	-0.242	-0.029	-0.089	0.169	0.074	-0.122	-0.16	-0.104	0.031	-0.017	0.11	-0.04	-0.037	-0.173	0.024	-0.158	-0.063	-0.054
O14737	PDCD5	Programmed cell death protein 5	0.186642	0.172164	0.843003	0.416241	0.169233	-0.073	-0.277	-0.258	-0.297	-0.052	-0.108	-0.193	-0.215	-0.175	-0.155	-0.138	-0.378	-0.089	-0.401	-0.3	-0.229	-0.335	-0.156	-0.129	-0.175	-0.268	-0.32	-0.014	-0.182	-0.266	-0.073	-0.193	-0.13	-0.146	-0.155	-0.074	-0.269	-0.107	-0.172	-0.249	-0.225	0.024	-0.31	-0.054	-0.345	-0.133	0.002
O14744	PRMT5	Protein arginine N-methyltransferase 5;Protein arginine N-methyltransferase 5, N-terminally processed	0.0291206	0.0775006	0.684612	0.161252	0.0241101	0.01	-0.071	0.026	-0.156	-0.071	-0.137	-0.055	-0.092	-0.089	-0.028	0.077	-0.053	-0.134	0.101	-0.172	-0.114	-0.148	-0.034	0.058	0.009	-0.169	-0.065	-0.171	-0.052	0.007	-0.037	-0.117	-0.026	-0.11	-0.019	-0.153	-0.076	0.035	-0.006	-0.109	-0.145	-0.049	0.028	0.096	0.028	0.002	0.06
O14745	SLC9A3R1	Na(+)/H(+) exchange regulatory cofactor NHE-RF1	0.0123402	0.0572184	0.998674	0.0269462	0.0223879	-0.038	0.015	-0.202	-0.205	-0.172	-0.26	-0.215	-0.122	-0.123	-0.185	-0.12	-0.174	-0.028	-0.029	-0.261	0.009	-0.151	-0.045	-0.129	-0.187	0.079	-0.142	-0.139	-0.031	-0.027	-0.183	-0.102	-0.115	-0.042	-0.044	-0.003	-0.005	-0.04	-0.053	-0.193	-0.029	0.086	-0.053	-0.194	-0.098	-0.157	0.069
O14756	HSD17B6	17-beta-hydroxysteroid dehydrogenase type 6	0.552333	0.287595	0.660512	0.986505	0.582955	1.008	0.979	0.671	0.592	0.959	0.064	0.015	0.896	1.217	0.391	1.194	0.369	0.504	0.912	0.304	0.227	0.495	0.441	1.279	-0.03	0.329	1.149	-0.177	0.796	0.951	0.251	0.327	0.74	0.766	1.152	0.027	1.158	0.854	0.786	0.716	1.133	0.596	0.451	0.927	0.282	0.856	1.057
O14772	FPGT	Fucose-1-phosphate guanylyltransferase	0.616683	0.304596	0.972424	0.610897	0.740379	0.053	-0.001	0.236	-0.092	0.047	-0.104	-0.15	0.039	0.078	-0.027	0.081	0.062	0.118	-0.043	0.002	0.037	-0.098	0.079	-0.081	-0.084	0.134	0.117	-0.111	0.088	0.041	0.095	0.058	0.099	-0.101	0.122	-0.108	-0.005	0.064	0.085	0.179	0.022	0.119	0.14	0.006	-0.08	0.099	0.176
O14773	TPP1	Tripeptidyl-peptidase 1	0.246579	0.194423	0.250184	0.947467	0.445499	0.456	0.313	0.005	0.009	0.243	0.3	0.116	0.368	0.222	0.01	0.415	0.163	0.546	0.399	-0.055	0.23	0.642	0.685	0.077	0.337	-0.047	0.477	-0.024	0.142	0.4	0.122	0.346	0.404	0.339	0.423	-0.073	0.347	0.369	0.275	0.291	0.249	0.363	0.26	0.144	0.371	0.174	0.147
O14776	TCERG1	Transcription elongation regulator 1	0.0519434	0.0999176	0.629286	0.0419095	0.2592	-0.24	-0.138	-0.264	-0.193	-0.217	-0.084	-0.033	-0.179	-0.193	-0.203	-0.223	-0.24	-0.24	-0.189	-0.2	-0.184	-0.077	-0.255	-0.237	-0.02	-0.285	-0.21	0.031	-0.234	-0.159	-0.135	-0.25	-0.104	-0.216	-0.185	-0.071	-0.15	-0.231	-0.158	-0.206	-0.204	-0.116	-0.014	-0.193	-0.252	-0.203	-0.174
O14786	NRP1	Neuropilin-1	0.0031922	0.0428632	0.94525	0.0052958	0.0124374	0.058	-0.171	-0.26	0.197	-0.078	0.362	0.479	-0.08	0.104	0.189	-0.197	-0.071	0.11	-0.195	0.139	0.09	0.442	-0.366	0.176	-0.036	-0.177	-0.13	0.535	-0.124	-0.188	0.097	-0.136	0.001	-0.385	-0.009	0.087	-0.218	-0.205	-0.164	0.354	-0.008	-0.113	-0.224	-0.128	-0.085	0.22	-0.137
O14787	TNPO2	Transportin-2	0.206747	0.1807	0.310137	0.982206	0.253733	-0.064	0.124	-0.05	0.067	-0.258	0.087	0.039	-0.069	-0.15	-0.037	0.111	-0.194	-0.083	0.043	0.043	-0.03	0.081	0.149	-0.101	-0.036	-0.054	0.026	-0.267	0.004	-0.151	-0.146	0.018	-0.229	-0.171	0.007	0.082	-0.008	-0.019	-0.213	-0.175	-0.129	-0.112	-0.07	0.036	0.018	-0.188	0.07
O14791	APOL1	Apolipoprotein L1	0.701794	0.326408	0.963878	0.832856	0.685568	0.046	-0.148	0.031	0.061	0.199	0.066	0.539	-0.105	0.079	0.32	0.358	0.032	-0.075	-0.187	-0.165	0.01	-0.061	-0.07	0.188	0.084	-0.11	0.035	-0.34	0.216	0.262	-0.153	-0.12	-0.34	0.221	0.354	0.112	-0.123	-0.031	0.038	0.159	0.038	0.138	0.232	-0.049	-0.398	0.189	-0.6
O14795	UNC13B	Protein unc-13 homolog B	0.0398477	0.0880498	0.745051	0.0351881	0.165111	0.171	0.105	0.224	0.054	0.1	0.096	0.106	0.201	0.072	0.015	0.185	0.127	0.142	0.237	0.22	0.083	-0.016	0.158	0.157	0.276	0.28	0.241	0.112	0.195	0.142	0.035	0.261	0.099	0.259	0.09	0.059	0.074	0.259	0.14	0.137	0.107	0.268	0.24	-0.065	0.205	0.105	0.267
O14802	POLR3A	DNA-directed RNA polymerase III subunit RPC1	0.396857	0.242673	0.999973	0.461116	0.451372	-0.107	0.031	0.072	0.037	0.025	0.037	0.03	0.1	-0.082	-0.052	-0.022	-0.05	-0.147	0.03	-0.122	-0.046	0.052	-0.138	0.031	0.073	-0.076	-0.034	0.03	-0.077	0.097	0.082	0.072	0.027	-0.179	0.023	-0.05	0.013	-0.019	0.011	-0.097	0.018	-0.021	0	-0.117	0.045	-0.06	-0.087
O14818	PSMA7	Proteasome subunit alpha type-7	0.00852056	0.0521193	0.947288	0.029155	0.0118581	0.263	0.178	0.123	0.091	0.028	-0.128	-0.173	0.201	0.204	0.215	0.298	-0.016	0.175	0.222	0.01	0.045	0.116	0.147	-0.012	0.045	0.129	0.13	-0.076	0.286	0.312	0.165	0.223	0.065	0.289	0.066	0.051	0.159	0.247	0.256	0.166	0.098	0.271	0.143	0.347	0.186	0.195	0.373
O14828	SCAMP3	Secretory carrier-associated membrane protein 3	0.237567	0.191771	0.676778	0.6496	0.207418	-0.601	-0.689	-0.784	-0.697	-0.561	-0.747	-0.607	-0.799	-0.508	-0.61	-0.868	-0.62	-0.696	-0.818	-0.773	-0.581	-0.786	-0.551	-0.573	-0.67	-0.659	-0.651	-0.481	-0.781	-0.421	-0.661	-0.678	-0.686	-0.596	-0.815	-0.595	-0.674	-0.726	-0.658	-0.649	-0.69	-0.531	-0.653	-0.732	-0.548	-0.712	-0.794
O14832	PHYH	Phytanoyl-CoA dioxygenase, peroxisomal	0.0880581	0.125381	0.80801	0.0800614	0.253848	0.322	0.51	0.592	0.113	0.133	-0.04	-0.034	0.311	-0.125	-0.043	0.633	0.218	0.422	0.27	0.019	0.616	0.098	0.494	0.531	-0.197	0.401	0.516	-0.157	0.399	0.46	0.483	0.503	0.576	0.766	0.417	-0.088	0.871	0.81	0.09	0.256	0.444	0.434	-0.048	0.527	0.083	-0.423	0.641
O14841	OPLAH	5-oxoprolinase	0.0844426	0.1233	0.572269	0.418733	0.0676381	0.254	0.252	0.389	0.003	0.032	0.149	-0.169	0.397	-0.002	-0.032	0.558	0.134	0.243	0.162	-0.238	0.239	-0.146	0.146	0.227	-0.119	0.042	0.212	-0.11	0.409	0.312	0.18	0.258	0.331	0.421	0.252	0.058	0.353	0.279	0.273	0.168	0.26	0.347	0.258	0.48	0.159	0.177	0.325
O14874	BCKDK	[3-methyl-2-oxobutanoate dehydrogenase [lipoamide]] kinase, mitochondrial	0.00267119	0.0424486	0.531962	0.0456553	0.00205597	0.482	0.567	0.678	0.478	0.365	0.067	-0.065	0.574	0.346	0.393	0.531	0.263	0.45	0.58	0.31	0.385	0.199	0.714	0.575	0.422	0.322	0.676	0	0.392	0.348	0.36	0.79	0.412	0.387	0.481	0.157	0.617	0.717	0.609	0.353	0.603	0.611	0.695	0.577	0.658	0.437	0.569
O14879	IFIT3	Interferon-induced protein with tetratricopeptide repeats 3	0.541919	0.284839	0.594944	0.999983	0.623553	0.285	-0.115	0.092	0.202	0.609	0.041	-0.186	0.031	0.593	0.887	-0.225	-0.051	0.306	0.072	0.505	0.076	0.837	0.495	0.283	0.073	0.84	0.077	0.587	-0.03	0.033	0.166	-0.016	0.162	0.078	0.117	0.395	0.064	0.111	0.078	0.308	-0.003	-0.075	0.529	0.317	0.165	0.037	0.161
O14880	MGST3	Microsomal glutathione S-transferase 3	0.242132	0.193241	0.644646	0.689096	0.212946	-0.188	-0.226	0.029	-0.201	0.275	-0.079	-0.244	0.052	-0.249	-0.17	-0.033	-0.064	-0.159	-0.314	0.116	-0.084	-0.401	0.023	-0.157	-0.064	-0.269	-0.184	0.207	-0.114	0.05	-0.239	0.086	0.058	0.049	-0.082	-0.092	-0.183	0.083	0.041	-0.04	-0.095	-0.031	-0.293	-0.071	0.062	-0.171	-0.314
O14896	IRF6	Interferon regulatory factor 6	0.745788	0.336987	0.884588	0.951594	0.730909	-0.189	-0.325	-0.237	-0.194	-0.247	-0.253	-0.527	-0.17	-0.242	-0.193	-0.056	-0.223	-0.381	-0.44	-0.185	-0.26	-0.463	-0.088	-0.274	-0.329	-0.073	-0.261	-0.267	-0.117	-0.438	-0.139	-0.374	-0.312	-0.121	-0.214	-0.267	-0.276	-0.056	-0.122	-0.315	-0.324	-0.298	-0.134	-0.089	-0.188	-0.072	-0.12
O14907	TAX1BP3	Tax1-binding protein 3	0.0980098	0.130624	0.60992	0.426356	0.0796135	-0.019	-0.261	-0.167	0.132	-0.04	0.352	0.616	-0.175	-0.077	-0.082	-0.074	0.117	0.027	-0.027	0.33	0.321	0.112	-0.323	0.218	-0.062	0.253	-0.16	0.781	-0.124	-0.095	0.383	0.016	0.063	0.222	-0.103	0.126	-0.345	-0.141	-0.117	-0.032	0.207	-0.149	-0.178	-0.318	-0.023	0.226	-0.059
O14908	GIPC1	PDZ domain-containing protein GIPC1	0.912534	0.379532	0.938446	0.997781	0.919728	-0.151	-0.107	-0.307	-0.026	-0.233	-0.147	-0.156	-0.237	0.031	-0.085	-0.346	-0.139	0.037	-0.165	-0.264	-0.05	-0.191	-0.22	-0.063	-0.103	-0.097	-0.162	-0.089	0.126	0.039	-0.223	-0.092	-0.252	-0.051	-0.171	-0.142	-0.2	-0.226	-0.108	-0.045	-0.081	-0.064	-0.078	-0.109	-0.027	0.029	-0.09
O14910	LIN7A	Protein lin-7 homolog A	0.250744	0.195619	0.496986	0.857109	0.241175	-0.007	-0.16	-0.07	-0.123	-0.014	-0.338	0.086	-0.208	-0.24	-0.159	-0.102	-0.209	0.006	-0.231	-0.184	0.072	-0.156	-0.227	0.02	-0.087	0.042	-0.153	0.11	-0.099	0.046	-0.162	-0.041	-0.069	0.005	-0.115	-0.043	-0.317	-0.07	-0.197	-0.166	-0.069	-0.073	-0.148	-0.283	-0.092	-0.153	-0.163
O14920	IKBKB	Inhibitor of nuclear factor kappa-B kinase subunit beta	0.0181697	0.0654645	0.39822	0.245005	0.0130083	-0.067	0.068	-0.179	0.121	-0.055	0.228	0.299	-0.063	0.006	0.104	-0.072	0.051	0.123	0.057	-0.063	0.205	0.219	-0.009	-0.086	0.09	-0.196	-0.087	0.19	0.117	-0.018	-0.117	0.022	-0.096	-0.072	-0.073	0.064	-0.111	-0.173	-0.025	0.052	-0.02	-0.028	-0.072	-0.042	0.023	0.052	-0.176
O14925	TIMM23	Mitochondrial import inner membrane translocase subunit Tim23;Putative mitochondrial import inner membrane translocase subunit Tim23B	0.00768935	0.0508934	0.502906	0.103549	0.00564784	-0.202	-0.237	-0.015	-0.27	0.008	-0.408	-0.482	-0.124	-0.196	-0.09	-0.266	-0.127	-0.132	-0.413	-0.234	-0.318	-0.38	-0.195	-0.02	-0.038	-0.292	-0.175	-0.37	-0.14	-0.17	-0.365	-0.014	-0.278	-0.083	-0.244	-0.171	-0.153	-0.161	-0.203	-0.195	-0.085	-0.13	-0.078	-0.134	0.006	-0.181	-0.027
O14929	HAT1	Histone acetyltransferase type B catalytic subunit	0.369814	0.234732	0.342947	0.869629	0.681251	-0.671	-0.57	-0.341	-0.395	-0.771	-0.814	-0.557	-0.671	-0.539	-0.763	-0.559	-0.776	-0.534	-0.565	-0.341	-0.646	-0.265	-0.777	-0.66	-0.556	-0.539	-0.746	-0.639	-0.481	-0.581	-0.804	-0.546	-0.659	-0.461	-0.558	-0.571	-0.55	-0.687	-0.723	-0.672	-0.728	-0.706	-0.491	-0.422	-0.511	-0.469	-0.577
O14936	CASK	Peripheral plasma membrane protein CASK	0.417624	0.248602	0.858827	0.386823	0.687927	0.088	0.182	0.103	0.03	-0.074	-0.021	-0.087	-0.008	0.212	-0.024	0.026	-0.052	0.133	0.073	0.126	-0.013	-0.002	0.029	0.011	0.115	0.203	0.138	-0.049	0.06	0.029	-0.003	0.086	-0.128	0.087	0.201	-0.055	-0.015	0.191	-0.009	0.084	0.014	0.224	0.001	0.02	-0.013	0.095	-0.005
O14939	PLD2	Phospholipase D2	0.322719	0.220994	0.324899	0.954994	0.523968	-0.012	0.524	0.473	0.508	-0.014	0.44	0.664	0.275	0.262	0.481	-0.077	0.556	0.309	0.459	0.367	0.69	0.366	0.532	0.462	0.255	0.595	-0.019	0.552	0.636	0.371	0.636	0.519	0.285	0.55	0.571	0.268	0.37	0.347	0.421	0.418	0.331	0.578	0.238	0.15	0.418	0.291	0.334
P19105	MYL12A	Myosin regulatory light chain 12A;Myosin regulatory light chain 12B	0.53093	0.28122	0.967372	0.526827	0.669267	-0.11	-0.096	-0.22	0.188	0.047	0.064	0.421	-0.108	-0.077	0.056	-0.05	0.137	0.044	-0.044	0.144	0.014	0.036	-0.112	-0.04	-0.148	0.027	-0.118	0.437	-0.244	0.017	0.22	-0.195	0.333	0.09	-0.176	0.134	-0.023	-0.036	-0.001	0.081	0.024	-0.216	-0.249	0.006	-0.151	-0.093	-0.037
O14964	HGS	Hepatocyte growth factor-regulated tyrosine kinase substrate	0.103529	0.133178	0.882829	0.101504	0.239783	-0.122	-0.091	-0.184	0.008	-0.111	-0.106	0.084	-0.121	-0.099	0.009	-0.165	-0.099	-0.015	0.037	0.001	-0.119	-0.009	-0.182	-0.052	0.101	-0.094	-0.127	0.074	-0.168	-0.113	-0.062	-0.08	-0.06	-0.081	-0.057	0.01	-0.21	-0.019	-0.084	0.037	-0.151	-0.058	-0.079	-0.114	-0.141	-0.049	0.03
O14966	RAB29	Ras-related protein Rab-7L1	0.837143	0.360328	0.844348	0.889467	0.997535	-0.155	-0.365	0.019	-0.387	0.069	-0.204	-0.339	-0.064	-0.171	-0.26	-0.144	-0.118	-0.242	-0.465	-0.343	-0.045	-0.348	-0.377	-0.042	-0.415	-0.232	-0.317	0.037	-0.263	-0.138	-0.225	-0.378	0.077	-0.004	-0.376	-0.349	-0.265	-0.055	-0.292	-0.189	-0.263	-0.235	-0.335	0.006	-0.2	0.018	-0.036
O14967	CLGN	Calmegin	0.223143	0.185829	0.648828	0.653838	0.194158	-0.798	-0.252	-0.862	-0.919	-1.162	-1.056	-0.694	-0.876	-0.207	-1.265	-0.665	-0.607	-1.084	-1.167	-1.437	-0.974	-0.299	-0.741	-1.169	-0.683	-1.093	-0.347	-1.246	-1.271	-0.15	-0.898	-0.832	-0.556	-0.669	-0.506	-0.362	-0.722	-1.043	-0.989	-0.625	-0.454	-0.995	-0.391	-1.364	-1.001	-0.096	-0.997
O14972	DSCR3	Down syndrome critical region protein 3	0.609484	0.302874	0.642702	0.694973	0.999102	0.026	0.108	0.285	0.236	-0.153	0.118	-0.056	0.108	0.201	0.09	0.423	-0.022	0.19	0.152	0.355	-0.204	0.413	0.431	0.195	-0.147	0.117	0.034	0.109	0.02	-0.065	0.383	-0.071	0.09	0.011	0.274	-0.093	0.064	0.454	-0.099	0.133	-0.106	0.045	0.02	0.139	0.166	0.245	0.094
O14974	PPP1R12A	Protein phosphatase 1 regulatory subunit 12A	0.220208	0.184505	0.925664	0.39029	0.215088	-0.037	-0.103	-0.222	0.144	0.128	0.242	0.477	-0.114	0.006	0.078	-0.141	0.171	0.246	0.029	0.216	0.015	0.186	-0.014	0.048	0.005	0.096	-0.157	0.443	-0.166	-0.032	0.303	0.014	0.292	-0.074	-0.113	0.257	-0.08	-0.047	-0.095	0.136	0.023	-0.095	-0.146	-0.181	-0.017	-0.003	0.084
O14975	SLC27A2	Very long-chain acyl-CoA synthetase	0.0677072	0.112473	0.619388	0.330438	0.0542017	0.447	0.331	0.836	0.197	0.578	-0.049	-0.188	0.513	0.387	0.332	0.603	0.466	0.516	0.084	0.496	0.321	0.098	0.661	0.644	0.144	0.213	0.736	-0.064	0.279	0.746	0.078	0.466	0.646	0.486	0.488	0.521	0.724	0.535	0.341	0.301	0.596	0.585	0.256	0.679	0.423	0.634	0.363
O14976	GAK	Cyclin-G-associated kinase	0.994125	0.399449	0.997063	0.993866	0.999268	0.09	-0.013	-0.024	-0.001	0.07	-0.075	-0.109	-0.089	0.03	0.109	0.004	-0.075	0.068	-0.067	-0.026	0.071	0.098	0.034	-0.037	-0.121	0.083	-0.022	-0.044	-0.045	-0.058	-0.034	0.019	-0.106	-0.065	-0.019	-0.021	-0.04	-0.089	-0.026	0.031	-0.057	-0.011	0.016	0.09	0.042	0.033	0.132
O14979	HNRNPDL	Heterogeneous nuclear ribonucleoprotein D-like	0.0266387	0.0754222	0.975382	0.0376444	0.0593644	-0.472	-0.394	-0.332	-0.285	-0.474	-0.098	-0.099	-0.367	-0.452	-0.33	-0.443	-0.447	-0.384	-0.307	-0.26	-0.464	-0.147	-0.616	-0.419	-0.556	-0.284	-0.389	-0.176	-0.516	-0.577	-0.303	-0.57	-0.332	-0.58	-0.299	-0.229	-0.263	-0.399	-0.401	-0.374	-0.366	-0.311	-0.272	-0.435	-0.314	-0.303	-0.321
O14980	XPO1	Exportin-1	0.594404	0.298967	0.939022	0.775507	0.571858	-0.251	-0.239	-0.343	-0.227	-0.433	-0.133	-0.174	-0.286	-0.272	-0.228	-0.239	-0.34	-0.207	-0.229	-0.243	-0.283	-0.142	-0.255	-0.343	-0.345	-0.289	-0.171	-0.325	-0.4	-0.345	-0.256	-0.215	-0.33	-0.385	-0.263	-0.342	-0.294	-0.242	-0.316	-0.291	-0.29	-0.348	-0.351	-0.255	-0.336	-0.423	-0.256
O14981	BTAF1	TATA-binding protein-associated factor 172	0.715706	0.32951	0.765688	0.755829	0.99857	-0.097	-0.045	-0.093	-0.041	-0.078	0.02	0.007	-0.058	-0.05	0.016	-0.145	-0.024	-0.094	-0.099	-0.093	-0.062	0.034	0.036	-0.166	-0.056	-0.094	-0.09	-0.126	-0.015	-0.061	-0.188	0.025	-0.112	-0.062	-0.13	-0.053	0.04	-0.125	-0.062	-0.104	-0.053	0.028	0.058	-0.011	0	0.008	-0.107
O15020	SPTBN2	Spectrin beta chain, non-erythrocytic 2	0.145722	0.154959	0.566388	0.586019	0.122513	0.856	0.54	0.958	0.451	0.548	0.499	0.142	0.945	0.417	0.472	0.977	0.51	0.679	0.66	0.638	0.24	0.4	0.897	0.627	0.525	0.462	0.898	0.092	0.693	0.728	0.672	0.702	0.65	0.486	0.742	0.64	0.862	0.759	0.8	0.577	0.682	0.844	0.751	0.985	0.73	0.656	0.798
O15027	SEC16A	Protein transport protein Sec16A	0.548768	0.286589	0.949938	0.533919	0.712073	0.127	0.005	-0.084	0.033	0.041	-0.17	-0.125	-0.058	0.15	-0.004	-0.096	-0.027	-0.007	-0.077	-0.064	0.014	-0.004	-0.044	0.046	0.157	-0.051	0.065	-0.155	-0.042	-0.01	-0.115	0.132	-0.083	-0.071	-0.041	-0.092	-0.028	0.092	0.07	0.042	0.091	0.138	0.013	-0.154	0.014	0.12	0.027
O15031	PLXNB2	Plexin-B2	0.646133	0.311218	0.698651	0.700773	0.999285	0.142	-0.014	0.113	0.107	-0.003	0.064	0.154	0.047	0.132	0.015	0.019	0.002	0.112	0.047	0.107	0.024	0.101	0.065	0.179	0.109	-0.005	0.164	0.131	0.032	0.105	0.04	0.011	0.149	0.047	0.097	0.052	0.181	0.022	0.1	0.081	0.151	0.163	0.028	0.02	-0.029	0.114	0.039
O15037	KHNYN	Protein KHNYN	0.116051	0.140551	0.172919	0.998197	0.178129	0.047	0.349	0.202	0.256	0.089	0.17	0.264	0.25	0.091	0.021	0.23	0.436	0.083	0.24	0.155	0.232	0.128	0.227	0.205	0.15	0.054	0.125	0.179	0.252	0.114	0.295	0.187	0.125	0.255	0.103	0.09	0.244	0.223	0.214	0.203	0.145	0.114	0.066	0.245	0.217	0.028	0.35
O15042	U2SURP	U2 snRNP-associated SURP motif-containing protein	0.383511	0.239	0.790912	0.349352	0.719861	-0.227	-0.24	-0.235	-0.269	-0.07	-0.203	-0.044	-0.244	-0.252	-0.219	0.008	-0.297	-0.303	-0.28	-0.22	-0.273	-0.196	-0.191	-0.328	-0.113	-0.304	-0.237	-0.13	-0.259	-0.365	-0.169	-0.287	0.017	-0.367	-0.186	-0.234	-0.25	-0.283	-0.191	-0.236	-0.249	-0.17	-0.095	-0.293	-0.22	-0.269	-0.245
O15047	SETD1A	Histone-lysine N-methyltransferase SETD1A	0.0168114	0.0646159	0.0889443	0.0180408	0.739415	-0.017	0.061	-0.104	0.138	-0.24	0.205	0.019	0.24	0.083	0.021	0.253	0.059	0.076	0.05	-0.065	0.155	0.072	0.187	-0.137	-0.096	0.151	-0.026	0.219	0.13	0.027	0.059	0.033	-0.015	0.187	0.176	0.135	0.106	0.19	-0.085	0.036	-0.014	-0.029	0.331	0.061	0.05	0.031	0.175
O15050	TRANK1	TPR and ankyrin repeat-containing protein 1	0.297412	0.212153	0.675309	0.26613	0.727041	0.196	0.12	0.36	0.145	0.262	0.338	0.24	0.284	0.301	0.251	0.326	0.134	0.128	0.193	0.317	0.321	0.303	0.223	0.341	0.191	0.314	0.236	0.344	0.141	0.281	0.204	0.373	0.115	0.196	0.17	0.271	0.112	0.241	0.262	0.16	0.163	0.093	0.301	0.201	0.371	0.222	0.19
O15056	SYNJ2	Synaptojanin-2	0.0345458	0.0825283	0.0678308	0.993337	0.064729	-0.039	-0.024	-0.147	-0.16	-0.184	-0.052	0.112	-0.19	-0.109	-0.132	-0.047	0.031	-0.064	-0.124	-0.046	-0.132	-0.095	-0.083	-0.286	-0.327	0.006	-0.161	0.067	0.06	-0.122	-0.042	-0.109	-0.088	-0.18	0.013	-0.114	-0.037	-0.074	0.062	-0.272	-0.069	-0.061	-0.064	-0.385	-0.19	-0.035	0.058
O15061	SYNM	Synemin	0.23114	0.189162	0.905473	0.222531	0.414332	0.344	0.071	-0.164	0.189	0.587	0.643	0.912	0.104	0.356	0.155	0.044	0.911	-0.085	0.022	0.206	0.155	0.253	-0.058	0.174	0.335	0.304	-0.019	0.349	0.258	0.461	0.582	0.149	1.234	0.276	0.026	0.238	0.195	0.025	0.015	0.47	0.385	0.244	0.461	-0.088	0.179	0.236	0.293
O15066	KIF3B	Kinesin-like protein KIF3B;Kinesin-like protein KIF3B, N-terminally processed	0.547876	0.28646	0.581277	0.997091	0.653093	-0.373	-0.337	-0.315	-0.372	-0.173	-0.108	-0.171	-0.399	-0.218	-0.037	-0.319	-0.148	-0.33	-0.251	-0.33	-0.188	-0.282	-0.32	-0.256	-0.119	-0.212	-0.258	-0.028	-0.361	-0.282	-0.168	-0.307	-0.323	-0.192	-0.445	-0.251	-0.335	-0.325	-0.237	-0.305	-0.298	-0.174	-0.384	-0.193	-0.347	-0.147	-0.2
O15067	PFAS	Phosphoribosylformylglycinamidine synthase	0.240305	0.192565	0.96635	0.253477	0.362996	0.162	-0.016	0.067	0.131	-0.119	0.092	0.138	0.055	0.072	0.123	0.161	0.003	0.055	0.187	-0.03	0.026	-0.04	-0.097	0.114	0.032	0.154	0.011	-0.065	0.165	-0.052	0.163	0.128	0.083	0.119	0.032	-0.186	0.034	0.16	0.044	0.076	-0.027	0.05	-0.015	0.14	-0.023	0.043	0.14
O15084	ANKRD28	Serine/threonine-protein phosphatase 6 regulatory ankyrin repeat subunit A	0.168994	0.165535	0.232446	0.999064	0.242846	0.091	0.14	0.172	-0.036	-0.002	-0.059	-0.174	0.074	0.003	-0.047	0.109	0.006	-0.104	-0.011	0.123	-0.12	-0.121	0.112	-0.02	-0.118	0.161	0.031	-0.144	0.095	-0.03	-0.003	-0.023	0.119	-0.092	0.117	-0.097	0.145	0.182	0.088	0.051	0.025	0.035	0.16	0.243	-0.048	0.218	-0.046
O15085	ARHGEF11	Rho guanine nucleotide exchange factor 11	0.00797459	0.0514754	0.719136	0.00746917	0.0539818	-0.206	-0.175	-0.203	-0.109	-0.315	-0.123	-0.001	-0.182	-0.182	-0.143	-0.266	-0.178	-0.213	-0.235	-0.267	-0.07	-0.176	-0.298	-0.235	-0.226	-0.139	-0.225	-0.018	-0.232	-0.169	-0.168	-0.24	-0.215	-0.303	-0.148	-0.189	-0.233	-0.264	-0.217	-0.216	-0.188	-0.173	-0.153	-0.272	-0.089	-0.139	-0.143
O15091	KIAA0391	Mitochondrial ribonuclease P protein 3	0.140341	0.152078	0.99462	0.176073	0.204526	-0.022	0.121	0.336	-0.009	-0.014	-0.164	-0.144	0.227	0.058	-0.031	0.181	0.005	-0.016	0.105	0.204	-0.213	-0.038	0.357	0.075	-0.07	-0.204	0.269	-0.222	0.069	-0.059	-0.049	0.354	-0.036	0.232	-0.024	0.159	0.191	0.24	0.039	-0.06	0.089	0.192	-0.096	0.15	0.095	0.065	0.273
O15111	CHUK	Inhibitor of nuclear factor kappa-B kinase subunit alpha	0.213	0.181162	0.654751	0.630675	0.184251	-0.052	-0.023	0.083	0.06	-0.093	0.065	0.065	-0.04	-0.046	0.061	0.096	-0.004	-0.067	0.035	-0.092	0.12	0.163	-0.182	-0.064	-0.04	-0.066	-0.009	-0.117	-0.075	0.058	-0.159	0.087	-0.124	0.085	-0.064	-0.056	-0.041	-0.078	-0.074	-0.007	-0.113	0.039	-0.083	0.027	-0.046	-0.018	-0.011
O15116	LSM1	U6 snRNA-associated Sm-like protein LSm1	0.500429	0.272499	0.545219	0.998957	0.599747	0.086	0.039	0.126	0.209	-0.119	0.25	0.245	0.002	0.05	-0.005	0.245	0.146	0.029	0.233	0.039	0.155	0.05	0.268	0.176	0.064	-0.101	0.035	0.217	0.011	-0.077	-0.015	0.324	0.103	0.125	-0.039	0.061	0.134	-0.034	0.115	-0.016	0.002	0.004	0.119	0.136	0.022	-0.042	0.208
O15117	FYB	FYN-binding protein	0.212196	0.181162	0.541612	0.746796	0.190214	0.015	0.185	-0.402	0.341	0.421	0.555	0.785	-0.132	0.094	0.599	-0.102	0.257	0.587	0.316	0.187	0.484	0.76	-0.254	0.065	0.453	0.03	-0.054	0.852	-0.193	0.048	0.29	0.134	-0.225	-0.116	-0.015	0.757	0.075	-0.214	0.11	0.204	0.021	-0.28	0.231	0.023	0.096	-0.12	-0.171
O15118	NPC1	Niemann-Pick C1 protein	0.201186	0.17856	0.620131	0.644389	0.173806	-0.736	-0.544	-0.68	-0.735	-0.719	-0.9	-0.498	-0.781	-0.829	-0.716	-0.79	-0.803	-0.895	-0.566	-0.842	-0.787	-0.599	-0.748	-0.786	-0.677	-0.732	-0.678	-0.643	-0.84	-0.621	-0.709	-0.598	-0.805	-1.001	-0.693	-0.631	-0.626	-0.737	-0.884	-0.686	-0.91	-0.692	-0.697	-0.942	-0.644	-0.666	-0.961
O15120	AGPAT2	1-acyl-sn-glycerol-3-phosphate acyltransferase beta	0.414952	0.248089	0.381094	0.81799	0.783533	0.982	0.204	0.591	0.335	0.301	0.281	0.082	0.658	0.944	0.637	0.534	0.561	0.551	0.389	0.081	0.461	0.429	0.717	0.518	0.828	0.151	0.928	0.049	0.668	0.706	0.128	0.657	0.481	0.792	0.488	0.324	0.78	0.618	0.546	0.637	0.839	0.782	0.315	0.504	0.186	0.585	0.823
O15121	DEGS1	Sphingolipid delta(4)-desaturase DES1	0.610435	0.303058	0.927156	0.804617	0.584757	0.109	-0.052	-0.175	0.019	-0.269	-0.03	0.041	0.121	0.149	0.125	0.337	-0.245	0	0.19	-0.342	-0.085	0.135	-0.065	-0.088	-0.006	-0.254	-0.161	0.234	-0.101	0.083	-0.182	0.022	-0.219	0.012	0.199	-0.344	-0.062	-0.202	0.06	-0.11	-0.036	0.295	-0.097	-0.093	-0.056	-0.097	-0.044
O15126	SCAMP1	Secretory carrier-associated membrane protein 1	0.0315214	0.0797761	0.590695	0.0248355	0.201422	-0.16	-0.026	-0.222	0.025	-0.14	-0.117	0.174	-0.176	-0.037	-0.086	-0.179	-0.094	-0.159	-0.235	0.104	-0.155	-0.023	-0.115	-0.211	0.056	-0.089	-0.231	0.18	-0.091	-0.114	-0.151	0.103	-0.204	-0.13	-0.104	-0.161	-0.256	-0.227	-0.119	0.022	-0.142	-0.11	-0.19	-0.332	0.029	-0.019	-0.294
O15127	SCAMP2	Secretory carrier-associated membrane protein 2	0.0265025	0.075286	0.997315	0.0519501	0.0419282	-0.238	-0.11	0.103	0.262	-0.003	0.679	0.024	-0.289	0.08	0.097	-0.11	0.095	0.015	0.219	0.145	-0.016	0.192	0.012	0.192	0.132	-0.061	-0.143	0.343	-0.226	-0.092	-0.043	0.223	-0.016	-0.069	-0.329	0.142	-0.123	-0.178	-0.203	0.175	0.017	0.116	0.136	-0.231	0.096	-0.062	0.011
O15143	ARPC1B	Actin-related protein 2/3 complex subunit 1B	0.170725	0.16598	0.250848	0.992557	0.228999	-0.342	0.007	-0.297	-0.028	0.106	0.081	0.204	-0.143	0.009	0.108	-0.24	-0.214	0.211	-0.065	0.071	0.004	0.316	0.11	-0.29	-0.218	-0.126	-0.248	0.21	-0.534	-0.283	0.115	-0.26	-0.071	-0.28	-0.199	0.084	-0.147	0.026	0.046	0.149	-0.169	-0.352	-0.278	-0.335	-0.141	0.047	-0.377
O15144	ARPC2	Actin-related protein 2/3 complex subunit 2	0.554538	0.288044	0.67649	0.571912	0.976313	0.031	0.066	-0.114	0.189	0.116	-0.046	0.146	-0.04	0.089	0.193	-0.135	-0.005	0.197	0.052	-0.001	0.241	0.236	-0.084	0.022	0.065	-0.091	-0.028	0.343	-0.048	0.068	0.058	-0.066	0.034	0.164	-0.085	0.241	-0.007	-0.029	0.121	0.174	-0.003	0.154	-0.154	0.072	0.082	0.033	0.044
O15145	ARPC3	Actin-related protein 2/3 complex subunit 3	0.969717	0.393852	0.98703	0.994968	0.967703	0.059	0.201	-0.053	0.189	0.106	0.306	0.288	-0.005	0.217	0.27	0.169	-0.028	0.316	0.019	0.264	0.266	0.372	-0.174	0.224	0.039	0.004	0.034	0.424	-0.03	0.272	0.231	0.004	0.119	0.29	0.012	0.241	0.075	0.183	0.157	0.26	0.015	0.153	0.079	0.143	0.249	0.02	0.079
O15155	BET1	BET1 homolog	0.0173376	0.064769	0.318222	0.302991	0.0124183	0.137	-0.021	-0.11	-0.259	0.106	-0.284	-0.35	-0.055	-0.021	-0.038	-0.054	-0.097	-0.161	-0.139	-0.051	-0.195	0.001	-0.182	0.187	-0.01	-0.143	-0.034	-0.177	0.116	-0.005	-0.391	-0.199	0.075	0.086	-0.331	-0.139	-0.012	0.121	-0.148	-0.056	0.093	-0.132	-0.069	0.126	-0.181	0.006	0.023
O15160	POLR1C	DNA-directed RNA polymerases I and III subunit RPAC1	0.526844	0.280194	0.523518	0.968115	0.704589	-0.162	-0.175	-0.278	-0.128	-0.283	-0.161	-0.034	-0.146	-0.292	-0.198	0.009	-0.209	-0.301	-0.256	-0.144	-0.149	-0.262	-0.274	-0.194	-0.206	-0.389	-0.169	-0.173	-0.271	-0.13	-0.268	-0.189	0.068	-0.216	-0.132	-0.264	-0.24	-0.187	-0.095	-0.256	-0.129	-0.198	-0.056	-0.15	-0.135	-0.219	-0.256
O15162	PLSCR1	Phospholipid scramblase 1	0.35477	0.230495	0.331964	0.88639	0.645812	0.236	-0.083	-0.316	-0.157	0.649	0.17	0.193	0.008	0.378	0.621	0.263	-0.265	-0.01	0.352	0.227	0.092	0.636	0.319	-0.083	0.027	0.451	-0.107	0.472	-0.123	0.016	0.04	-0.209	0.118	-0.131	-0.097	0.168	-0.073	0.031	0.042	0.323	-0.117	-0.208	0.318	0.169	0.125	0.396	-0.199
O15164	TRIM24	Transcription intermediary factor 1-alpha	0.479705	0.267066	0.983734	0.59772	0.489729	-0.381	-0.196	-0.384	-0.381	-0.407	-0.154	-0.185	-0.322	-0.401	-0.365	-0.515	-0.241	-0.451	-0.287	-0.481	-0.292	-0.298	-0.4	-0.31	-0.37	-0.407	-0.312	-0.204	-0.222	-0.402	-0.236	-0.391	-0.28	-0.307	-0.439	-0.225	-0.155	-0.331	-0.235	-0.361	-0.256	-0.273	-0.201	-0.378	-0.392	-0.453	-0.221
O15173	PGRMC2	Membrane-associated progesterone receptor component 2	0.0558942	0.103127	0.438013	0.435452	0.0435215	0.401	0.503	0.482	0.372	0.225	0.012	-0.122	0.527	0.375	0.219	0.765	0.178	0.487	0.33	0.428	0.275	0.339	0.469	0.602	0.255	-0.004	0.42	0.204	0.365	0.406	0.466	0.253	0.521	0.543	0.475	0.19	0.516	0.585	0.364	0.329	0.277	0.519	0.222	0.627	0.464	0.456	0.532
O15211	RGL2	Ral guanine nucleotide dissociation stimulator-like 2	0.567745	0.291715	0.973331	0.56567	0.694042	0.068	0.021	0.093	0.11	0.267	0.354	0.404	0.114	0.128	-0.073	0.168	0.046	0.109	0.032	0.014	0.272	0.145	-0.059	0.25	0.131	0.132	0.046	0.414	0.156	0.073	0.301	0.292	0.359	0.047	0.285	0.046	0.053	0.079	0.244	0.229	0.197	0.157	0.097	0.013	0.122	0.239	0.032
O15212	PFDN6	Prefoldin subunit 6	0.783561	0.346541	0.824516	0.813968	0.9987	-0.374	-0.369	-0.127	-0.434	-0.176	-0.342	-0.186	-0.36	-0.342	-0.323	-0.349	-0.291	-0.297	-0.357	-0.258	-0.179	-0.306	-0.289	-0.143	-0.212	-0.247	-0.419	-0.088	-0.212	-0.22	-0.126	-0.427	-0.314	-0.134	-0.426	-0.267	-0.335	-0.291	-0.291	-0.29	-0.296	-0.101	-0.28	-0.293	-0.356	-0.401	-0.25
O15213	WDR46	WD repeat-containing protein 46	0.915783	0.380283	0.921615	0.999103	0.942239	-0.293	-0.255	-0.177	-0.422	-0.134	-0.346	-0.267	-0.287	-0.43	-0.409	-0.367	-0.343	-0.397	-0.276	-0.468	-0.292	-0.379	-0.263	-0.283	-0.473	-0.249	-0.218	-0.477	-0.325	-0.393	-0.335	-0.218	-0.367	-0.273	-0.303	-0.31	-0.323	-0.341	-0.319	-0.376	-0.305	-0.286	-0.183	-0.303	-0.426	-0.347	-0.367
O15217	GSTA4	Glutathione S-transferase A4	0.173892	0.167374	0.638045	0.147601	0.560145	0.306	0.006	0.029	-0.036	-0.168	0.066	-0.101	0.047	-0.548	0.201	0.127	0.131	0.334	0.237	0.394	-0.216	0.016	-0.214	0.024	-0.094	0.736	0.382	-0.747	0.092	0.009	0.559	0.067	-0.342	-0.132	0.096	0.58	0.363	0.112	0.126	-0.238	0.341	0.028	-0.219	0.335	0.322	-0.446	0.013
O15226	NKRF	NF-kappa-B-repressing factor	0.864785	0.36695	0.861139	0.925943	0.991674	-0.419	-0.442	-0.188	-0.45	-0.523	-0.135	-0.36	-0.374	-0.435	-0.339	-0.324	-0.345	-0.345	-0.362	-0.181	-0.404	-0.37	-0.424	-0.324	-0.165	-0.421	-0.367	-0.313	-0.238	-0.346	-0.123	-0.177	-0.311	-0.503	-0.358	-0.272	-0.303	-0.427	-0.438	-0.495	-0.4	-0.138	-0.103	-0.272	-0.221	-0.316	-0.368
O15228	GNPAT	Dihydroxyacetone phosphate acyltransferase	0.466511	0.263244	0.799646	0.433172	0.800714	-0.364	-0.214	-0.172	-0.441	-0.47	-0.605	-0.253	-0.381	-0.695	-0.239	-0.326	-0.236	-0.084	-0.359	-0.255	-0.374	-0.361	-0.109	-0.561	-0.574	-0.131	-0.37	-0.293	-0.514	-0.058	-0.358	-0.215	-0.574	-0.448	-0.162	-0.489	-0.059	-0.238	-0.619	-0.561	-0.418	-0.29	-0.553	-0.507	-0.404	-0.37	-0.209
O15229	KMO	Kynurenine 3-monooxygenase	0.276642	0.204377	0.992799	0.312903	0.363185	0.321	0.793	0.654	0.479	0.215	0.081	-0.163	0.448	0.094	0.05	0.697	0.079	0.57	0.552	0.32	0.267	0.372	0.796	0.028	0.689	0.213	0.328	0.042	0.066	0.182	0.379	0.709	0.088	0.664	0.469	0.35	0.633	0.644	0.571	0.379	0.407	0.473	0.313	0.647	0.481	0.294	0.568
O15230	LAMA5	Laminin subunit alpha-5	0.375099	0.236188	0.535805	0.957	0.392556	-0.06	-0.315	-0.262	-0.091	-0.295	0.657	0.744	-0.11	0.009	-0.026	-0.126	0.542	0.355	-0.105	0.204	0.211	-0.029	-0.126	0.228	-0.266	0.243	0.138	0.451	-0.404	0.056	0.285	-0.253	0.262	-0.395	0.35	0.08	0.129	-0.102	-0.071	-0.243	0.04	-0.237	-0.133	-0.072	-0.153	-0.117	-0.101
O15234	CASC3	Protein CASC3	0.134424	0.14935	0.322281	0.133249	0.839071	-0.216	-0.004	-0.181	0.01	-0.284	-0.084	-0.055	-0.187	-0.062	-0.129	-0.193	-0.179	-0.167	-0.213	-0.1	-0.151	-0.158	0.131	-0.212	-0.161	-0.128	-0.148	0.026	-0.044	-0.071	-0.048	-0.17	-0.142	-0.271	-0.29	-0.002	-0.236	-0.103	-0.264	-0.16	-0.192	-0.122	-0.094	-0.211	-0.166	-0.203	-0.057
O15235	MRPS12	28S ribosomal protein S12, mitochondrial	0.0749736	0.116869	0.975631	0.092693	0.137461	-0.352	-0.164	-0.139	-0.465	-0.377	-0.46	-0.358	-0.081	-0.578	-0.523	-0.195	-0.481	-0.226	-0.116	-0.393	-0.118	-0.431	-0.117	-0.178	-0.02	-0.116	-0.324	-0.473	-0.133	-0.28	-0.135	-0.117	-0.1	-0.174	-0.394	-0.242	-0.232	-0.137	-0.193	-0.234	-0.262	-0.633	-0.152	-0.369	-0.277	-0.031	-0.266
O15245	SLC22A1	Solute carrier family 22 member 1	0.0257018	0.0740614	0.944271	0.0705061	0.0313019	1.264	0.762	1.457	0.759	1.073	0.806	0.223	0.881	0.631	0.666	1.342	0.48	1.076	1.216	-0.034	1.004	0.126	0.686	1.324	1.103	0.629	1.023	-0.234	1.031	1.053	0.377	0.905	1.162	0.893	1.427	0.952	1.289	1.136	1.157	0.714	1.199	1.354	1.231	1.198	0.652	0.61	1.468
O15247	CLIC2	Chloride intracellular channel protein 2	0.0371717	0.0854657	0.765114	0.0336057	0.149543	0.407	0.193	0.334	0.566	0.595	0.453	0.492	0.3	0.613	0.585	0.189	0.297	0.641	0.366	0.319	0.397	0.774	0.378	0.369	0.251	0.219	0.343	0.38	0.169	0.287	0.292	0.336	0.49	0.458	0.212	0.302	0.396	0.492	0.283	0.599	0.311	0.419	0.244	0.538	0.538	0.36	0.391
O15254	ACOX3	Peroxisomal acyl-coenzyme A oxidase 3	0.00652637	0.0477549	0.680899	0.00589551	0.05172	0.104	0.122	0.436	0.029	-0.242	0.027	-0.247	0.124	-0.194	0.361	0.213	0.41	0.297	0.158	0.339	-0.631	0.056	0.334	0.406	-0.258	0.392	0.21	0.294	-0.08	0.398	0.307	0.386	0.259	0.278	0.194	0.114	0.336	0.135	0.014	-0.268	0.107	0.002	0.008	0.225	-0.559	0.139	0.193
O15258	RER1	Protein RER1	0.0120617	0.0568173	0.239446	0.323849	0.00862163	0.231	-0.019	0.153	-0.015	0.279	-0.053	-0.239	0.09	0.146	0.098	-0.042	0.066	0.086	-0.129	0.149	-0.064	0.069	0.053	0.247	0.304	-0.023	0.153	-0.21	0.159	0.074	-0.116	0.05	0.174	0.07	0.006	0.03	0.091	0.132	-0.016	-0.09	0.079	0.102	0.083	-0.045	-0.041	0.13	0.032
O15260	SURF4	Surfeit locus protein 4	0.676382	0.31939	0.860546	0.926383	0.655787	0.179	0.068	0.133	0.042	0.121	-0.31	-0.35	0.058	0.084	-0.002	0.086	0.003	0.107	-0.202	0.154	-0.082	0.132	0.304	0.135	-0.063	-0.234	0.152	-0.328	-0.24	-0.092	-0.148	0.044	0.069	-0.239	0.089	-0.088	0.073	0.2	-0.176	0.02	-0.121	-0.002	-0.162	0.027	0.11	-0.094	-0.002
O15269	SPTLC1	Serine palmitoyltransferase 1	0.338529	0.225478	0.993002	0.435115	0.368688	-0.224	-0.036	-0.159	-0.106	0.021	-0.015	0.003	-0.012	-0.116	0.005	-0.179	-0.03	-0.016	-0.204	-0.187	-0.049	0.086	-0.083	-0.002	0	-0.04	-0.145	0.125	-0.066	-0.024	-0.045	-0.093	0.008	-0.243	-0.02	-0.151	-0.062	-0.141	-0.064	-0.13	-0.059	-0.173	-0.241	-0.093	-0.197	0.046	-0.121
O15270	SPTLC2	Serine palmitoyltransferase 2	0.495733	0.271178	0.991039	0.596318	0.514619	-0.176	-0.215	-0.373	-0.048	0.097	-0.243	0.006	-0.133	-0.068	0.04	-0.169	-0.065	-0.087	-0.237	-0.031	-0.092	0.165	-0.114	-0.237	0.29	-0.224	-0.233	0.154	-0.235	-0.046	-0.277	-0.087	-0.208	0.018	-0.275	-0.158	-0.295	-0.201	-0.214	-0.125	-0.213	-0.287	-0.101	-0.26	-0.03	-0.029	-0.335
O15294	OGT	UDP-N-acetylglucosamine--peptide N-acetylglucosaminyltransferase 110 kDa subunit	0.621638	0.305617	0.890772	0.592835	0.8493	-0.005	-0.074	-0.089	0.02	-0.163	0.026	-0.049	-0.07	0.008	-0.051	-0.033	-0.074	-0.129	0.028	0.052	-0.061	-0.036	-0.197	-0.017	-0.124	0.046	-0.081	0.085	-0.062	-0.074	-0.121	-0.003	-0.172	-0.061	-0.055	-0.103	-0.11	-0.072	-0.091	-0.092	-0.134	-0.115	-0.031	-0.058	-0.062	0.007	0.015
O15305	PMM2	Phosphomannomutase 2	0.0294118	0.0777161	0.64771	0.0240994	0.167528	0.245	0.158	0.335	0.374	-0.01	0.077	-0.098	-0.01	0.327	0.125	0.321	0.015	0.307	-0.06	0.013	0.199	0.261	-0.06	0.25	-0.107	0.331	0.25	0.217	0.209	0.223	0.096	0.063	0.194	0.111	0.176	0.408	0.146	0.243	0.214	0.166	0.25	0.186	0.062	0.131	0.406	0.297	0.063
O15321	TM9SF1	Transmembrane 9 superfamily member 1	0.528428	0.280922	0.505562	0.92484	0.769059	-0.16	-0.079	-0.204	-0.01	-0.071	-0.225	-0.18	-0.191	0.053	-0.024	-0.117	-0.158	-0.214	-0.147	0.013	-0.183	-0.11	-0.027	-0.158	-0.084	-0.161	0.012	-0.204	-0.123	-0.074	-0.212	-0.059	-0.046	-0.068	0.112	-0.158	-0.179	-0.106	-0.151	-0.148	-0.136	-0.086	-0.011	-0.065	-0.145	0.065	-0.123
O15344	MID1	E3 ubiquitin-protein ligase Midline-1	0.506854	0.274781	0.524696	0.988211	0.645451	-0.287	-0.116	-0.05	-0.166	-0.36	-0.358	0.048	-0.331	-0.264	-0.163	-0.213	-0.107	-0.128	-0.363	-0.237	-0.101	-0.227	-0.404	-0.32	-0.36	-0.031	-0.451	-0.164	-0.334	-0.235	-0.117	-0.204	-0.327	-0.055	-0.454	-0.231	-0.404	-0.403	-0.295	-0.343	-0.378	-0.296	-0.435	-0.544	-0.237	-0.174	-0.269
O15347	HMGB3	High mobility group protein B3	0.0452303	0.093482	0.0347064	0.504119	0.408029	-0.515	-0.301	-0.683	-0.622	-0.445	-1.062	-1.048	-0.563	-0.396	-0.539	-1.026	-0.887	-0.829	-0.582	-1.043	-0.435	-0.863	-1.06	-0.427	-0.216	-1.016	-0.297	-0.876	-0.459	-0.553	-0.966	-0.454	-0.701	-0.372	-1.043	-0.364	-0.34	-0.856	-0.321	-0.474	-0.338	-0.137	-0.557	-0.77	-0.653	-0.852	-0.372
O15355	PPM1G	Protein phosphatase 1G	0.876915	0.370018	0.86651	0.977744	0.956022	-0.621	-0.524	-0.613	-0.51	-0.42	-0.384	-0.375	-0.529	-0.587	-0.492	-0.602	-0.539	-0.469	-0.593	-0.283	-0.582	-0.384	-0.514	-0.497	-0.405	-0.516	-0.614	-0.319	-0.66	-0.631	-0.342	-0.527	-0.54	-0.546	-0.566	-0.428	-0.438	-0.525	-0.522	-0.515	-0.547	-0.542	-0.369	-0.454	-0.599	-0.506	-0.424
O15357	INPPL1	Phosphatidylinositol 3,4,5-trisphosphate 5-phosphatase 2	0.00367013	0.0434509	0.110923	0.329972	0.00266639	-0.074	-0.084	-0.172	0.076	-0.194	0.145	0.22	-0.011	-0.058	0.082	-0.079	0.045	0.009	0.013	-0.026	-0.048	0.135	-0.05	-0.178	0.155	-0.054	-0.062	0.182	0.032	-0.053	-0.039	-0.071	-0.084	0.201	0.046	-0.125	0.002	-0.073	-0.031	-0.065	-0.043	0.096	-0.04	-0.037	-0.073	-0.021	0.029
O15371	EIF3D	Eukaryotic translation initiation factor 3 subunit D	0.0617171	0.107733	0.195632	0.826955	0.0651531	-0.217	-0.142	-0.318	-0.342	-0.315	-0.323	-0.462	-0.271	-0.327	-0.191	-0.141	-0.462	-0.179	-0.345	-0.139	-0.383	-0.154	-0.22	-0.212	-0.422	-0.342	-0.282	-0.411	-0.438	-0.346	-0.316	-0.245	-0.328	-0.326	-0.295	-0.294	-0.289	-0.088	-0.309	-0.353	-0.308	-0.296	-0.196	-0.294	-0.206	-0.203	-0.272
O15372	EIF3H	Eukaryotic translation initiation factor 3 subunit H	0.211608	0.181162	0.716716	0.568597	0.18306	-0.085	-0.156	0.02	-0.165	0.027	-0.158	-0.163	-0.106	-0.122	-0.065	-0.18	-0.139	-0.079	-0.25	-0.02	-0.109	-0.183	-0.21	0.009	-0.168	-0.006	-0.093	-0.125	0.015	-0.01	-0.167	-0.063	-0.047	-0.135	-0.102	0.001	-0.083	-0.136	0.027	-0.077	-0.075	-0.054	0.045	-0.046	0.036	0.037	-0.083
O15379	HDAC3	Histone deacetylase 3	0.00694662	0.0487747	0.0113313	0.96666	0.0316722	-0.083	0.121	-0.254	0.307	0.427	0.095	0.247	-0.072	-0.183	-0.157	-0.055	-0.097	-0.185	-0.061	-0.124	-0.021	0.125	-0.036	-0.011	-0.108	0.513	-0.2	-0.003	0.476	-0.236	0.03	-0.073	0.04	-0.164	-0.004	0.014	-0.072	-0.221	-0.044	-0.066	-0.034	-0.051	0.25	-0.251	-0.123	-0.056	-0.021
O15381	NVL	Nuclear valosin-containing protein-like	0.73552	0.334504	0.826371	0.740783	0.982273	-0.26	-0.174	0.014	0.004	-0.132	-0.057	0.07	0.096	0.012	0.022	-0.139	-0.046	-0.109	-0.01	-0.164	-0.037	-0.104	-0.088	-0.13	-0.06	-0.096	-0.041	-0.154	-0.012	-0.006	-0.145	0.02	-0.197	-0.14	-0.197	-0.126	-0.099	-0.158	-0.046	-0.183	-0.118	-0.201	-0.049	0.037	-0.139	-0.232	-0.032
O15382	BCAT2	Branched-chain-amino-acid aminotransferase, mitochondrial	0.0938635	0.128688	0.712231	0.338418	0.0786738	-0.752	-0.633	-0.554	-0.576	-0.138	-0.533	-0.209	-0.608	-0.522	-0.745	-0.486	-0.757	-0.824	-0.686	-0.484	-0.354	-0.599	-0.457	-0.667	-0.664	-0.299	-0.565	-0.1	-0.773	-0.789	-0.414	-0.507	-0.927	-0.395	-0.834	-0.731	-0.428	-0.849	-0.556	-0.326	-0.522	-0.6	-0.843	-0.227	-0.743	-1.316	-0.657
O15397	IPO8	Importin-8	0.0677746	0.112473	0.67818	0.0562363	0.279571	-0.059	-0.038	-0.04	-0.1	-0.201	0.077	-0.059	0.048	0.096	0.146	-0.04	0.035	-0.039	-0.172	-0.11	-0.132	0.092	-0.074	-0.041	-0.103	-0.14	-0.084	-0.062	-0.017	-0.112	-0.16	0.055	-0.12	-0.052	-0.105	-0.004	0	-0.122	-0.034	0.032	-0.055	-0.053	0.078	0.12	0.004	-0.011	-0.103
O15400	STX7	Syntaxin-7	0.619797	0.305204	0.683479	0.998692	0.673964	0.043	-0.144	-0.176	-0.067	0.186	0.09	0.265	-0.17	-0.005	0.055	-0.278	-0.008	0.076	-0.082	0.016	0.146	0.106	-0.219	0.114	0.128	-0.086	0.019	0.338	0.021	-0.028	0.102	-0.045	-0.022	-0.081	-0.039	0.096	-0.063	-0.089	-0.027	0.126	-0.159	0.015	0.003	-0.25	-0.044	-0.071	-0.092
O15438	ABCC3	Canalicular multispecific organic anion transporter 2	0.538025	0.283421	0.763769	0.516125	0.90044	-0.106	-0.054	0.255	0.182	-0.036	-0.281	-0.158	0.006	0.17	0.245	0.042	-0.026	-0.179	0.061	0.109	0.13	0.077	-0.129	0.061	0.221	0.238	0.249	-0.204	0.052	0.157	-0.112	0.186	-0.031	0.211	0.053	0.205	0.071	0.098	0.005	-0.034	0.134	0.212	0.064	-0.113	0.045	-0.197	0.125
O15439	ABCC4	Multidrug resistance-associated protein 4	0.651358	0.312764	0.628705	0.84727	0.942101	-0.419	-0.289	-0.352	-0.369	-0.711	-0.211	-0.07	-0.534	-0.507	-0.396	-0.643	-0.233	-0.54	-0.433	-0.507	-0.237	-0.353	-0.75	-0.525	-0.23	-0.212	-0.462	-0.199	-0.568	-0.395	-0.431	-0.375	-0.998	-0.238	-0.527	-0.455	-0.517	-0.488	-0.311	-0.866	-0.434	-0.448	-0.262	-0.45	-0.316	-0.557	-0.473
O15455	TLR3	Toll-like receptor 3	0.414398	0.247928	0.940408	0.599639	0.400733	0.585	-0.246	0.403	0.459	0.048	-0.029	0.282	0.023	0.644	0.485	0.202	0.555	0.71	0.71	0.172	0.014	0.701	-0.246	0.531	0.699	0.676	0.76	-0.126	0.842	-0.049	0.569	0.464	0.818	0.465	0.891	-0.08	0.497	0.495	0.552	-0.041	0.371	0.764	-0.224	-0.012	0.453	-0.033	0.317
O15460	P4HA2	Prolyl 4-hydroxylase subunit alpha-2	0.0560205	0.103127	0.0441824	0.572913	0.396465	-1.058	-0.892	-0.647	-1.117	-0.826	-0.9	-0.487	-0.818	-0.865	-0.62	-0.806	-0.702	-0.586	-0.707	-0.781	-0.376	-0.746	-0.784	-1.028	-0.745	-0.267	-0.412	-0.446	-0.759	-0.873	-0.895	-0.74	-0.843	-0.514	-0.606	-0.687	-0.607	-0.919	-1.022	-1.042	-0.585	-0.621	-0.81	-1.037	-0.891	-0.791	-0.602
O15484	CAPN5	Calpain-5	0.0356352	0.0839868	0.702976	0.0303978	0.168329	0.228	0.09	0.473	-0.149	0.297	0.119	0.331	0.201	-0.215	0.027	0.407	0.045	0.216	0.316	0.333	0.014	-0.062	0.374	0.182	0.172	0.397	0.308	-0.26	0.319	0.146	0.302	0.093	0.329	0.085	0.427	0.154	0.523	0.341	0.269	0.107	0.239	0.483	0.423	0.499	0.217	0.172	0.268
O15488	GYG2	Glycogenin-2	0.766678	0.342142	0.813825	0.998553	0.799001	1.081	0.981	0.537	0.535	0.718	0.278	0.013	0.719	0.983	0.697	1.366	0.353	0.506	0.628	0.415	0.517	0.766	0.634	0.231	0.723	0.283	0.819	0.606	0.728	1.165	0.012	1.153	0.119	1.34	0.598	0.093	0.466	1.315	0.773	1.032	0.584	0.283	0.914	1.022	0.971	0.443	1.181
O15498	YKT6	Synaptobrevin homolog YKT6	0.758307	0.34019	0.905495	0.73967	0.938473	0.069	-0.058	-0.047	0.01	0.179	0.018	0.226	0.011	0	0.182	-0.026	0.069	0.024	-0.045	0.024	0.139	0.083	-0.091	0.139	0.048	0.057	0.015	0.041	0.141	0.107	-0.045	-0.043	0.117	0.13	-0.01	0.029	-0.022	-0.022	0.024	-0.026	0.109	0.098	0.07	0.161	-0.014	0.179	0.059
O15511	ARPC5	Actin-related protein 2/3 complex subunit 5	0.528728	0.28097	0.740529	0.919155	0.513292	-0.153	-0.009	-0.374	0.064	-0.05	0.021	0.183	-0.165	-0.056	0.147	-0.146	-0.08	0.076	-0.074	0.067	0.091	0.184	0.035	-0.282	0.02	-0.086	-0.121	0.276	-0.216	-0.035	0.029	-0.132	-0.064	-0.104	-0.142	0.128	-0.096	-0.125	-0.095	0.082	-0.117	-0.046	-0.115	-0.167	0.042	-0.184	-0.135
O15514	POLR2D	DNA-directed RNA polymerase II subunit RPB4	0.00275546	0.04253	0.154341	0.00178353	0.193719	-0.236	-0.058	-0.194	-0.038	-0.224	0.026	0.074	-0.17	-0.137	-0.17	-0.101	-0.167	-0.22	-0.058	-0.204	-0.077	-0.101	-0.156	-0.121	-0.19	-0.254	-0.225	0.059	-0.054	-0.129	-0.079	-0.182	-0.206	-0.139	-0.139	-0.179	-0.142	-0.207	-0.131	-0.167	-0.181	-0.242	-0.017	-0.038	-0.223	-0.079	-0.222
O15523	DDX3Y	ATP-dependent RNA helicase DDX3Y	0.509932	0.275662	0.721774	0.919853	0.496133	0.056	0.185	0.072	-0.22	0.201	-0.397	0.105	0.272	-0.892	-0.017	-1.172	0.244	-0.11	-0.14	0.31	-0.259	-1.434	0.066	0.157	0.088	-0.157	0.125	-1.607	0.084	-0.095	-0.382	-0.178	0.098	-1.15	0.159	0.4	0.586	-0.977	0.107	-0.947	0.31	0.43	0.235	0.208	0.239	0.338	-1.193
O15530	PDPK1	3-phosphoinositide-dependent protein kinase 1;Putative 3-phosphoinositide-dependent protein kinase 2	0.17798	0.169084	0.277745	0.980348	0.22269	-0.108	-0.011	-0.034	-0.125	0.05	-0.008	0.077	-0.01	-0.063	0.017	-0.077	0.121	-0.017	0.029	-0.002	0.01	0.104	0.078	-0.102	0.032	-0.005	-0.038	0.063	-0.052	-0.036	-0.018	-0.038	-0.04	-0.047	0.005	-0.073	0.013	0.001	-0.079	0.008	-0.008	0.011	-0.025	-0.079	0.009	-0.137	-0.009
O15533	TAPBP	Tapasin	0.0748511	0.116869	0.134562	0.986095	0.113381	-0.429	-0.117	-0.401	-0.082	-0.537	-0.257	0.143	-0.453	-0.189	0.423	-0.475	-0.392	0.239	0.143	-0.106	-0.252	0.462	0.119	-0.413	0.146	-0.106	-0.289	0.021	-0.191	-0.184	-0.237	-0.225	-0.281	-0.291	-0.311	0.083	-0.122	-0.384	-0.408	-0.243	-0.389	-0.395	-0.218	-0.576	-0.174	-0.242	-0.572
O15541	RNF113A	RING finger protein 113A	0.450229	0.258216	0.608073	0.960785	0.46376	0.02	-0.085	0.008	-0.197	-0.108	-0.119	0.102	-0.209	-0.28	-0.144	-0.178	-0.07	-0.09	-0.114	-0.154	0.089	-0.05	-0.005	-0.089	-0.25	0.024	-0.16	-0.24	-0.247	-0.405	-0.082	-0.211	-0.117	-0.152	-0.094	0.009	-0.145	0	-0.202	-0.188	-0.166	-0.065	0.093	0.035	0.012	0.056	-0.081
O15551	CLDN3	Claudin-3	0.796988	0.350742	0.999296	0.816884	0.832597	-0.011	-0.143	0.059	-0.258	0.1	-0.322	-0.294	-0.283	-0.33	-0.293	-0.327	-0.241	-0.273	-0.404	-0.049	-0.189	-0.25	-0.556	-0.125	0.057	-0.1	-0.153	0.147	-0.369	-0.256	-0.359	-0.13	-0.212	0.097	-0.01	-0.37	-0.501	-0.113	-0.241	-0.01	-0.171	-0.093	-0.259	-0.25	-0.104	-0.206	-0.246
O43143	DHX15	Pre-mRNA-splicing factor ATP-dependent RNA helicase DHX15	0.256379	0.197181	0.946661	0.4139	0.25575	-0.283	-0.255	-0.269	-0.357	-0.159	-0.26	-0.166	-0.312	-0.275	-0.226	-0.215	-0.423	-0.29	-0.256	-0.269	-0.369	-0.14	-0.283	-0.244	-0.159	-0.34	-0.257	-0.141	-0.313	-0.406	-0.22	-0.359	-0.351	-0.454	-0.241	-0.332	-0.221	-0.273	-0.283	-0.284	-0.259	-0.271	-0.211	-0.295	-0.246	-0.254	-0.321
O43148	RNMT	mRNA cap guanine-N7 methyltransferase	0.254937	0.196652	0.460083	0.900952	0.256597	-0.49	-0.366	-0.534	-0.521	-0.447	-0.359	-0.355	-0.481	-0.58	-0.472	-0.415	-0.641	-0.398	-0.509	-0.456	-0.472	-0.386	-0.467	-0.506	-0.47	-0.427	-0.502	-0.422	-0.518	-0.445	-0.391	-0.468	-0.338	-0.546	-0.38	-0.419	-0.482	-0.482	-0.5	-0.484	-0.477	-0.452	-0.422	-0.555	-0.526	-0.366	-0.499
O43149	ZZEF1	Zinc finger ZZ-type and EF-hand domain-containing protein 1	0.369099	0.234528	0.354253	0.921233	0.619624	0.248	0.166	0.124	0.224	0.221	0.342	0.204	0.218	0.269	0.352	0.243	0.119	0.269	0.148	0.222	0.24	0.33	0.142	0.297	0.17	0.306	0.172	0.319	0.287	0.156	0.172	0.214	0.225	0.209	0.25	0.356	0.235	0.164	0.263	0.324	0.234	0.248	0.31	0.308	0.242	0.231	0.202
O43156	TTI1	TELO2-interacting protein 1 homolog	0.789061	0.348226	0.787771	0.873485	0.99043	-0.269	-0.1	-0.075	-0.051	-0.367	-0.273	0.003	-0.237	-0.294	-0.271	-0.329	-0.067	-0.09	0.013	-0.31	-0.095	-0.114	-0.251	-0.18	-0.318	-0.12	-0.284	-0.115	0.054	-0.255	-0.235	0.022	-0.335	-0.358	0.026	-0.318	-0.18	-0.278	-0.293	-0.356	-0.164	-0.191	-0.174	-0.097	0.033	-0.23	-0.212
O43157	PLXNB1	Plexin-B1	0.481204	0.267671	0.76523	0.856893	0.453031	0.346	0.266	0.39	0.346	0.189	0.035	0.012	0.354	0.354	0.237	0.314	0.283	0.241	0.437	0.188	0.193	0.174	0.445	0.29	0.298	0.336	0.415	-0.001	0.403	0.364	0.272	0.433	0.26	0.303	0.501	0.175	0.322	0.367	0.305	0.317	0.347	0.458	0.115	0.372	0.236	0.181	0.434
O43159	RRP8	Ribosomal RNA-processing protein 8	0.0243305	0.0729961	0.079088	0.900859	0.0335923	-0.153	-0.088	-0.073	-0.223	-0.176	-0.161	-0.22	-0.061	-0.212	-0.277	0.002	-0.145	-0.148	0.178	-0.164	-0.089	-0.284	-0.408	-0.081	0.109	-0.298	-0.128	-0.215	0.003	-0.11	-0.199	-0.087	-0.041	-0.114	-0.25	0.032	-0.113	-0.108	-0.107	-0.232	-0.158	-0.387	-0.064	-0.213	0.075	-0.041	-0.039
O43164	PJA2	E3 ubiquitin-protein ligase Praja-2	0.21763	0.183348	0.840593	0.198487	0.453789	-0.055	0.331	0.028	0.187	-0.004	0.189	0.45	0.137	0.172	-0.15	0.078	0.4	0.152	-0.142	-0.007	0.298	0.014	0.11	-0.035	0.257	0.29	0.248	0.034	0.12	-0.281	0.142	0.256	-0.223	0.179	-0.065	0.203	-0.051	0.111	-0.025	0.064	-0.017	-0.061	0.311	0.433	0.037	0.265	0.172
O43166	SIPA1L1	Signal-induced proliferation-associated 1-like protein 1	0.132036	0.148075	0.949891	0.142152	0.2393	0.004	0.084	0.219	0.2	0.201	0.139	0.205	0.082	0.173	0.091	0.051	0.061	0.123	0.12	0.086	0.115	0.175	0.116	0.152	0.284	0.151	0.253	0.129	0.095	0.045	0.195	0.1	-0.032	0.274	0.074	0.031	0.1	0.11	0.224	0.172	0.177	0.043	0.132	0.119	0.187	0.112	0.308
O43169	CYB5B	Cytochrome b5 type B	0.0375107	0.0859391	0.423632	0.356221	0.0282297	0.084	0.206	0.492	-0.033	0.639	0.039	0.173	0.283	0.055	0.321	0.268	0.502	-0.047	0.617	0.064	0.427	0.124	0.321	0.127	0.173	0.181	0.561	0.223	0.411	0.34	0.466	0.301	0.45	0.526	0.229	0.055	0.491	0.212	0.558	0.258	0.259	0.517	0.102	0.45	0.084	0.071	0.392
O43172	PRPF4	U4/U6 small nuclear ribonucleoprotein Prp4	0.274444	0.20343	0.246565	0.808441	0.632998	-0.198	-0.207	-0.201	-0.27	-0.232	-0.25	-0.221	-0.257	-0.248	-0.277	-0.227	-0.232	-0.334	-0.283	-0.229	-0.166	-0.207	-0.277	-0.361	-0.257	-0.263	-0.275	-0.211	-0.134	-0.273	-0.249	-0.342	-0.174	-0.39	-0.206	-0.297	-0.245	-0.264	-0.231	-0.253	-0.266	-0.236	-0.14	-0.149	-0.339	-0.208	-0.244
O43175	PHGDH	D-3-phosphoglycerate dehydrogenase	0.584637	0.296754	0.9875	0.595909	0.682134	0.628	0.472	1.027	0.042	0.498	0.757	0.043	0.916	0.466	0.355	1.146	0.382	0.493	0.729	0.575	0.24	0.384	0.962	0.227	0.001	0.361	0.688	0.024	0.597	0.567	0.75	0.42	0.809	0.573	0.987	0.223	0.962	1.048	0.519	0.499	0.477	0.669	0.374	1.111	0.292	0.312	0.602
O43181	NDUFS4	NADH dehydrogenase [ubiquinone] iron-sulfur protein 4, mitochondrial	0.0593232	0.105772	0.740421	0.23272	0.0506523	0.581	0.715	0.903	0.501	0.206	0.482	0.275	0.777	0.401	0.642	0.385	0.429	0.808	0.663	0.63	0.566	0.491	0.225	0.897	0.553	0.369	0.714	0.341	0.802	0.936	0.626	0.942	0.74	0.769	0.224	0.693	0.768	0.53	0.763	0.571	0.624	0.751	0.741	0.252	0.707	0.319	0.72
O43236	SEPT4	Septin-4	0.128009	0.146018	0.935346	0.25258	0.131494	0.063	0.062	0.099	0.631	0.173	0.572	0.763	0.064	0.189	0.273	0.204	0.259	0.561	0.309	0.577	0.254	0.614	-0.068	0.388	0.027	0.381	0.141	0.805	0.001	-0.083	0.625	0.036	0.164	-0.009	-0.05	0.386	-0.01	0.314	0.021	0.419	0.334	0.06	-0.089	0.088	0.191	0.178	0.227
O43237	DYNC1LI2	Cytoplasmic dynein 1 light intermediate chain 2	0.582277	0.295959	0.66041	0.996359	0.631038	0.124	-0.176	0.057	-0.093	0.171	0.094	0.206	-0.105	0.05	0.099	-0.13	0.089	0.047	-0.082	0.161	-0.047	0.093	-0.025	0.037	-0.147	0.141	0.258	0.033	-0.022	-0.018	0.088	-0.035	0.038	0.018	0.017	0.026	0.005	-0.03	-0.063	0.06	0.145	-0.046	-0.082	-0.079	-0.002	0.195	0.164
O43242	PSMD3	26S proteasome non-ATPase regulatory subunit 3	0.000582754	0.030495	0.993246	0.00242122	0.0015329	0.141	0.07	0.108	0.241	0.293	0.012	-0.155	0.087	0.066	0.111	0.114	0.039	0.108	0.097	0.038	0.093	-0.018	0.109	0.099	0.125	0.068	0.033	-0.069	0.1	0.21	0.031	0.117	0.058	0.271	0.093	0.089	0.08	0.137	0.175	0.063	0.06	0.17	0.006	0.205	0.133	0.115	0.193
O43251	RBFOX2	RNA binding protein fox-1 homolog 2;RNA binding protein fox-1 homolog 1;RNA binding protein fox-1 homolog 3	0.107	0.134587	0.137494	0.193469	0.996167	-0.041	0.028	0.009	-0.099	0.079	0.119	0.141	0.095	-0.066	-0.139	0.002	0.049	-0.136	-0.111	0.05	-0.079	-0.113	0.089	-0.158	-0.023	-0.026	-0.106	0.158	0.067	-0.031	-0.013	-0.06	0.095	0.187	-0.021	-0.099	-0.008	-0.015	-0.002	0.001	0.045	0.023	0.124	-0.016	-0.029	-0.01	0.135
O43252	PAPSS1	Bifunctional 3-phosphoadenosine 5-phosphosulfate synthase 1;Sulfate adenylyltransferase;Adenylyl-sulfate kinase	0.160477	0.161811	0.373001	0.844739	0.157655	-0.543	-0.425	-0.385	-0.35	-0.292	-0.08	-0.079	-0.445	-0.269	-0.189	-0.471	-0.084	-0.461	-0.392	-0.31	-0.498	-0.26	-0.26	-0.253	-0.226	-0.178	-0.335	-0.003	-0.386	-0.419	-0.24	-0.414	-0.346	-0.482	-0.222	-0.325	-0.279	-0.439	-0.439	-0.348	-0.478	-0.445	-0.129	-0.674	-0.266	-0.324	-0.428
O43264	ZW10	Centromere/kinetochore protein zw10 homolog	0.76896	0.342701	0.798473	0.999942	0.818537	-0.041	0.038	0.095	-0.145	0.008	-0.176	-0.19	0.007	-0.105	-0.125	0.067	-0.1	-0.038	-0.021	-0.135	-0.116	-0.11	-0.135	0.039	-0.025	-0.133	-0.004	-0.089	-0.01	-0.077	-0.133	-0.127	0.03	-0.012	-0.109	-0.132	-0.077	-0.034	-0.091	-0.056	-0.039	-0.076	-0.07	-0.043	-0.035	-0.078	-0.059
O43272	PRODH	Proline dehydrogenase 1, mitochondrial	0.940487	0.38698	0.934679	0.986197	0.983104	-0.501	0.249	1.113	0.678	-0.599	-1.429	-0.638	-0.168	-0.363	-1.455	-0.232	-0.253	0.502	0.618	-0.278	-0.931	-0.137	-1.782	0.208	0.779	-0.859	0.295	-1.326	-0.346	-0.118	-0.627	0.494	-1.495	0.756	-0.466	0.461	-0.319	0.65	-0.343	-0.335	0.224	0.72	-0.763	-0.876	0.139	-0.596	-0.603
O43290	SART1	U4/U6.U5 tri-snRNP-associated protein 1	0.0117079	0.0561342	0.628158	0.00968574	0.0913786	-0.157	-0.166	-0.218	-0.24	-0.082	-0.193	-0.069	-0.246	-0.2	-0.196	-0.226	-0.084	-0.217	-0.29	-0.289	-0.202	-0.171	-0.226	-0.235	-0.246	-0.186	-0.261	-0.094	-0.082	-0.294	-0.088	-0.12	-0.188	-0.223	-0.248	-0.079	-0.164	-0.228	-0.177	-0.228	-0.217	-0.198	-0.022	-0.24	-0.124	-0.117	-0.14
O43292	GPAA1	Glycosylphosphatidylinositol anchor attachment 1 protein	0.843058	0.361559	0.989538	0.903114	0.838272	-0.222	-0.193	-0.232	-0.13	-0.263	-0.073	-0.04	-0.135	-0.197	-0.052	-0.276	-0.148	-0.088	-0.226	-0.08	-0.178	-0.162	-0.264	-0.083	-0.209	-0.237	-0.071	-0.343	-0.151	-0.124	-0.217	-0.078	-0.223	-0.142	-0.161	-0.148	-0.175	-0.29	-0.213	-0.224	-0.191	-0.1	-0.318	-0.302	-0.142	-0.209	-0.215
O43293	DAPK3	Death-associated protein kinase 3	0.153065	0.158161	0.819312	0.380389	0.136758	0.028	-0.194	-0.192	-0.071	0.061	-0.052	0.363	-0.124	-0.057	-0.083	0.007	-0.079	0.16	-0.043	-0.116	0.184	0.083	-0.305	-0.015	-0.211	-0.032	-0.016	0.379	-0.214	0.228	-0.155	-0.145	0.216	-0.223	-0.09	-0.115	-0.063	-0.065	-0.099	-0.094	0.129	0.08	-0.222	-0.097	0.001	0.049	-0.244
O43294	TGFB1I1	Transforming growth factor beta-1-induced transcript 1 protein	0.133809	0.14922	0.892794	0.293147	0.128614	0.11	-0.068	0.071	0.705	0.249	1.006	1.231	0.178	0.367	0.353	0.232	0.896	0.562	0.262	0.866	0.498	0.817	-0.072	0.493	-0.061	0.332	0.19	0.971	-0.074	0.229	0.868	-0.081	0.99	-0.05	0.359	0.414	0.293	0.377	0.194	0.445	0.517	0.034	-0.186	0.114	0.148	0.261	0.174
O43299	AP5Z1	AP-5 complex subunit zeta-1	0.000799707	0.0331089	0.880467	0.00603297	0.00119786	-0.126	-0.044	0.03	0.049	-0.017	-0.069	0.094	-0.189	-0.056	0.068	-0.035	0.092	-0.027	-0.005	-0.207	0.054	0.16	-0.113	0.009	0.076	-0.01	-0.003	0.043	-0.111	-0.067	-0.154	-0.001	-0.085	-0.067	-0.043	-0.045	-0.001	-0.142	-0.058	-0.089	-0.069	-0.059	-0.007	-0.08	-0.012	-0.053	-0.195
O43301	HSPA12A	Heat shock 70 kDa protein 12A	0.28699	0.207753	0.580532	0.821332	0.266844	0.293	-0.053	-0.217	0.247	0.196	0.757	0.877	0.069	0.168	0.062	0.025	0.589	0.141	-0.122	0.355	0.491	0.077	0.037	0.722	0.872	-0.074	-0.006	0.696	0.125	0.394	0.679	-0.075	0.797	0.477	0.263	0.014	0.25	0.232	-0.139	0.119	0.297	0.347	-0.141	0.092	0.621	0.354	0.318
O43310	CTIF	CBP80/20-dependent translation initiation factor	0.966994	0.393082	0.983647	0.965455	0.99567	0.174	0.129	0.172	0.151	0.089	0.384	0.278	0.118	0.312	0.125	0.177	0.373	0.173	0.145	0.156	0.147	0.249	0.13	0.217	0.197	0.188	0.108	0.405	0.297	0.081	0.179	0.254	0.048	0.309	0.156	0.015	0.113	0.325	0.256	0.15	0.192	0.205	0.423	0.187	0.074	0.239	0.329
O43312	MTSS1	Metastasis suppressor protein 1	0.0173218	0.064769	0.653166	0.121174	0.0141343	0.121	0.168	0.18	0.025	-0.13	-0.117	-0.322	0.065	0.029	-0.09	0.194	0.089	0.167	0.192	0.006	-0.142	-0.046	0.107	0.067	0.072	-0.141	0.129	-0.274	0.165	0.062	0.009	0.048	0.071	0.106	-0.033	-0.092	0.208	0.155	0.038	0.099	0.151	0.245	0.061	0.257	-0.039	0.076	0.285
O43314	PPIP5K2	Inositol hexakisphosphate and diphosphoinositol-pentakisphosphate kinase 2	0.73932	0.33546	0.717774	0.910569	0.941949	0.134	0.109	0.046	0.061	-0.007	0.057	-0.056	0.095	0.078	0.117	0.115	-0.002	-0.015	0.127	0.004	0.088	0.044	-0.048	0.037	0.123	-0.034	0.127	-0.016	0.138	0.099	0.031	-0.026	0.042	0.023	0.145	0.084	0.088	0.139	0.036	0.086	0.024	0.184	0.047	0.009	0.022	0.051	0.111
O43315	AQP9	Aquaporin-9	0.0560419	0.103127	0.958485	0.122654	0.0655327	0.82	0.829	0.879	0.862	0.793	0.141	0.36	0.84	0.438	0.611	0.968	0.923	0.848	1.465	1.703	0.52	0.29	1.402	-0.698	0.698	1.16	0.517	0.089	0.788	1.09	0.404	1.141	0.584	0.785	0.803	0.891	1.051	0.848	0.891	0.492	0.717	1.028	0.839	0.436	1.181	0.687	1.115
O43318	MAP3K7	Mitogen-activated protein kinase kinase kinase 7	0.692776	0.323818	0.669783	0.880528	0.940046	0	0.013	-0.119	-0.042	0.002	-0.058	0.066	-0.026	-0.063	0.03	-0.122	0.072	0.042	-0.103	0.037	-0.158	-0.034	-0.146	0.001	0.056	0.033	-0.05	0.013	-0.037	-0.038	0.016	0.034	-0.08	-0.076	-0.058	0.056	-0.043	0.089	0.013	0.064	-0.024	-0.095	0.004	0.077	-0.07	0.039	0.063
O43324	EEF1E1	Eukaryotic translation elongation factor 1 epsilon-1	0.508215	0.275033	0.882844	0.763221	0.47699	-0.099	-0.052	-0.064	-0.097	-0.114	-0.323	-0.244	-0.23	-0.132	-0.196	-0.237	-0.118	-0.232	-0.263	-0.208	-0.092	-0.179	-0.034	-0.093	0.044	-0.135	-0.047	-0.192	-0.19	-0.159	-0.345	-0.196	-0.22	0.021	-0.276	-0.166	-0.244	-0.086	-0.149	-0.16	-0.121	-0.15	-0.249	-0.216	-0.044	-0.083	-0.207
O43325	LYRM1	LYR motif-containing protein 1	0.0441532	0.0922816	0.244751	0.0376084	0.605647	0.165	0.155	0.567	0.24	-0.085	-0.114	-0.238	0.006	0.28	0.271	0.2	0.339	0.406	0.26	-0.444	0.258	0.126	0.544	0.021	0.524	0.264	0.515	-0.294	0.013	0.296	0.162	0.528	-0.172	0.028	0.511	0.038	0.289	0.258	0.348	0.025	0.391	0.548	-0.02	0.49	0.274	-0.035	0.304
O43347	MSI1	RNA-binding protein Musashi homolog 1	0.298118	0.212225	0.404763	0.344609	0.983318	-0.715	-0.947	-0.687	-0.635	-0.835	-0.511	-0.539	-0.888	-0.941	-0.935	-0.848	-0.636	-0.72	-0.981	-0.773	-0.942	-0.603	-0.509	-0.78	-0.669	-0.869	-0.921	-0.359	-0.865	-0.88	-0.661	-0.859	-1.182	-0.927	-0.552	-0.801	-0.694	-0.95	-0.704	-0.701	-0.802	-0.862	-0.877	-0.808	-0.435	-0.906	-0.899
O43353	RIPK2	Receptor-interacting serine/threonine-protein kinase 2	0.0886416	0.12566	0.108174	0.977631	0.192142	-0.431	-0.202	-0.446	-0.277	-0.219	-0.146	0.095	-0.346	-0.322	0.03	-0.476	-0.074	-0.209	-0.347	-0.29	-0.27	-0.069	-0.294	-0.542	-0.423	-0.207	-0.414	-0.007	-0.313	-0.156	-0.231	-0.377	-0.234	-0.229	-0.269	-0.053	-0.378	-0.42	-0.264	-0.256	-0.314	-0.342	-0.145	-0.12	-0.147	-0.332	-0.47
O43390	HNRNPR	Heterogeneous nuclear ribonucleoprotein R	0.200723	0.17856	0.637137	0.172626	0.611904	-0.333	-0.251	-0.209	-0.324	-0.063	-0.199	-0.08	-0.269	-0.347	-0.192	-0.262	-0.251	-0.249	-0.329	-0.296	-0.201	-0.122	-0.4	-0.188	-0.292	-0.291	-0.328	-0.009	-0.318	-0.304	-0.099	-0.378	-0.138	-0.241	-0.273	-0.174	-0.293	-0.273	-0.238	-0.246	-0.29	-0.276	-0.169	-0.254	-0.226	-0.209	-0.263
O43395	PRPF3	U4/U6 small nuclear ribonucleoprotein Prp3	0.0103083	0.0544674	0.480898	0.00758758	0.124821	-0.202	-0.265	-0.231	-0.3	-0.157	-0.198	-0.188	-0.295	-0.238	-0.296	-0.258	-0.295	-0.286	-0.366	-0.256	-0.295	-0.207	-0.322	-0.326	-0.291	-0.338	-0.235	-0.288	-0.31	-0.358	-0.241	-0.337	-0.236	-0.269	-0.324	-0.245	-0.257	-0.316	-0.283	-0.243	-0.268	-0.236	-0.193	-0.326	-0.255	-0.253	-0.35
O43396	TXNL1	Thioredoxin-like protein 1	0.952244	0.389776	0.950671	0.974836	0.996996	-0.04	-0.098	-0.038	-0.18	-0.394	-0.113	-0.038	-0.079	-0.325	0.045	-0.095	-0.137	0.057	0.002	-0.211	-0.106	-0.233	-0.391	0.088	0.006	0.022	-0.164	0.024	-0.132	0.106	-0.066	0.096	-0.244	-0.213	0.017	-0.107	-0.138	-0.281	0.095	-0.249	0	0.005	-0.103	-0.272	0.119	-0.167	-0.004
O43399	TPD52L2	Tumor protein D54	0.0128187	0.057925	0.228071	0.00920018	0.329896	-0.233	-0.314	-0.409	-0.157	-0.276	-0.153	-0.017	-0.298	-0.153	-0.1	-0.401	-0.168	-0.099	-0.341	-0.344	-0.056	-0.09	-0.426	-0.25	-0.232	-0.152	-0.306	0.096	-0.304	-0.18	-0.117	-0.269	-0.112	-0.385	-0.214	-0.027	-0.309	-0.363	-0.275	-0.159	-0.282	-0.055	-0.314	-0.438	-0.233	-0.21	-0.262
O43402	EMC8	ER membrane protein complex subunit 8	0.887081	0.372828	0.947077	0.982959	0.881147	0.031	-0.118	-0.031	-0.143	0.018	-0.026	-0.14	-0.073	-0.052	0.039	-0.03	-0.214	0.047	-0.225	0.032	-0.187	-0.02	0.047	0.008	-0.16	-0.022	-0.032	-0.111	-0.048	-0.006	-0.169	-0.046	-0.212	-0.245	-0.041	-0.132	-0.131	-0.142	-0.01	-0.064	-0.084	-0.023	0.022	-0.192	-0.018	0.03	-0.1
O43414	ERI3	ERI1 exoribonuclease 3	0.408894	0.246174	0.37545	0.760712	0.834138	-0.131	-0.222	0	-0.268	-0.305	-0.016	-0.35	-0.088	-0.257	-0.243	0.042	-0.318	-0.086	-0.207	-0.114	-0.397	-0.099	0.029	-0.241	-0.35	-0.223	0	-0.422	-0.259	-0.265	-0.207	-0.255	-0.299	-0.402	-0.14	-0.391	-0.094	0.074	-0.313	-0.116	-0.275	-0.19	-0.278	-0.012	-0.236	-0.13	-0.232
O43426	SYNJ1	Synaptojanin-1	0.283853	0.207012	0.561811	0.836159	0.266654	0.076	0.016	0.144	0.162	0.171	-0.092	0.216	0.053	0.142	0.185	-0.036	0.181	0.151	0.1	-0.042	0.206	0.209	0.229	-0.008	0.251	0.146	0.051	0.301	0.156	0.046	0.154	0.014	0.205	0.111	0.033	0.277	0.083	-0.023	0.123	0.174	0.138	0.118	0.146	0.121	0.104	0.168	0.049
O43427	FIBP	Acidic fibroblast growth factor intracellular-binding protein	0.00354189	0.0433369	0.803972	0.00405606	0.0227394	-0.018	0.05	0.05	0.089	0.108	0.206	0.086	0.162	0.153	0.15	0.162	-0.031	0.025	-0.063	-0.024	0.122	0.109	0.114	-0.025	0.096	0.052	0.109	0.119	0.136	0.005	-0.013	0.066	0.094	0.19	0.072	-0.009	0.093	0.109	0.043	0.167	0.121	0.083	0.188	0.115	-0.021	-0.051	0.193
O43432	EIF4G3	Eukaryotic translation initiation factor 4 gamma 3	0.94081	0.38698	0.998108	0.959764	0.94127	-0.081	0.001	-0.196	-0.069	-0.029	-0.163	-0.04	-0.09	0.023	-0.029	-0.004	0	-0.015	-0.085	-0.083	0.048	-0.009	-0.016	-0.042	-0.125	0.055	-0.117	0.001	-0.106	0.039	0.009	0.011	-0.058	-0.034	0.023	-0.032	-0.025	-0.011	0.03	-0.125	-0.02	-0.124	-0.073	-0.104	0.064	0.058	0.058
O43447	PPIH	Peptidyl-prolyl cis-trans isomerase H	0.587718	0.29739	0.953741	0.749377	0.570635	-0.261	-0.275	-0.31	-0.156	-0.237	-0.039	-0.112	-0.207	-0.359	-0.273	-0.144	-0.318	-0.214	-0.211	-0.107	-0.184	-0.132	-0.432	-0.229	-0.081	-0.155	-0.291	-0.024	-0.253	-0.297	-0.023	-0.268	-0.283	-0.191	-0.313	-0.11	-0.242	-0.271	-0.236	-0.121	-0.285	-0.114	-0.151	-0.285	-0.299	-0.235	-0.215
O43464	HTRA2	Serine protease HTRA2, mitochondrial	0.162202	0.162385	0.656262	0.137125	0.519877	0.073	0.097	0.338	-0.026	0.346	0.031	0.228	0.185	0.147	0.371	0.303	0.093	-0.001	0.008	0.06	0.08	0.048	0.386	0.125	0.213	0.261	0.043	0.118	0.397	0.092	0.088	0.239	0.285	0.273	0.165	-0.018	0.091	0.095	0.306	-0.008	0.299	0.07	0.281	0.292	0.177	0.128	0.221
O43488	AKR7A2	Aflatoxin B1 aldehyde reductase member 2	0.0998367	0.131149	0.998269	0.152551	0.13275	0.397	0.349	0.461	0.226	0.302	0.314	0.06	0.585	0.298	0.325	0.627	0.448	0.364	0.332	0.352	0.431	0.086	0.186	0.451	0.454	0.112	0.483	0.228	0.46	0.354	0.533	0.406	0.528	0.377	0.517	0.06	0.266	0.544	0.403	0.387	0.323	0.516	0.323	0.644	0.367	0.286	0.695
O43491	EPB41L2	Band 4.1-like protein 2	0.0309821	0.0792669	0.900754	0.0952107	0.0334526	0.032	-0.031	-0.382	0.232	-0.054	0.409	0.609	-0.13	0.062	0.402	-0.133	0.068	0.005	0.111	0.094	0.284	0.354	-0.175	-0.04	-0.292	0.094	-0.119	0.599	-0.158	-0.073	0.202	-0.104	0.146	-0.005	-0.086	0.329	-0.138	-0.193	-0.073	0.366	-0.004	-0.157	-0.153	-0.068	0.015	-0.021	0.049
O43493	TGOLN2	Trans-Golgi network integral membrane protein 2	0.602752	0.301542	0.908796	0.575006	0.813138	-0.521	-0.13	-0.241	-0.258	-0.016	-0.562	-0.406	-0.41	-0.165	-0.336	-0.488	-0.156	-0.243	-0.376	-0.138	-0.324	-0.358	-0.365	-0.367	-0.051	-0.423	-0.48	-0.061	-0.353	-0.162	-0.26	-0.385	-0.276	-0.212	-0.448	-0.166	-0.421	-0.355	-0.301	-0.191	-0.307	-0.345	-0.185	-0.257	-0.191	-0.15	-0.277
O43504	LAMTOR5	Ragulator complex protein LAMTOR5	0.52635	0.280121	0.689384	0.956004	0.529414	0.147	0.159	0.007	0.01	0.372	0.083	0.283	0.043	0.187	0.267	-0.001	0.242	0.048	0.238	0.169	0.187	0.133	0.242	0.153	0.202	0.127	0.27	0.287	0.298	0.119	0.087	0.128	0.269	0.384	0.191	0.14	0.244	0.194	0.291	0.149	0.259	0.268	0.221	0.194	0.108	0.194	0.141
O43505	B4GAT1	Beta-1,4-glucuronyltransferase 1	0.0417964	0.0900553	0.646752	0.225967	0.0335975	-0.335	-0.355	0.015	-0.358	0.137	-0.38	-0.036	-0.152	-0.269	-0.283	-0.248	-0.157	-0.083	0.058	-0.324	-0.201	-0.358	0.062	-0.343	-0.287	-0.341	-0.144	-0.426	0.013	0.043	-0.288	-0.299	-0.27	-0.22	-0.068	-0.302	-0.109	-0.183	-0.306	-0.266	-0.363	-0.196	-0.344	-0.18	-0.053	-0.34	-0.211
O43516	WIPF1	WAS/WASL-interacting protein family member 1	0.0476611	0.0962434	0.305515	0.551528	0.0389463	0.131	0.104	-0.07	0.298	0.421	0.391	0.667	0.063	0.163	0.521	0.05	0.388	0.516	0.503	0.221	0.268	0.639	-0.046	0.231	0.649	0.192	0.125	0.536	0.029	-0.002	0.339	0.246	-0.001	-0.028	-0.013	0.507	0.196	-0.082	0.253	0.329	0.215	0.178	0.403	0.076	0.366	-0.013	0.127
O43520	ATP8B1	Phospholipid-transporting ATPase IC	0.451493	0.258592	0.446542	0.957773	0.651974	-0.083	0.111	-0.098	0.143	-0.12	0.06	0.092	-0.111	-0.019	0.194	0.058	-0.101	0.201	-0.044	0.295	-0.008	0.076	0.111	-0.247	0.174	0.398	-0.069	0.019	0.02	0.023	0.253	0.067	-0.143	0.084	0.185	-0.15	-0.18	-0.009	-0.13	0.086	-0.057	0.004	-0.026	-0.195	0.069	-0.063	0.146
O43572	AKAP10	A-kinase anchor protein 10, mitochondrial	0.689961	0.322849	0.669516	0.864203	0.951326	0.042	0.016	-0.078	0.188	0.059	0.147	0.046	0.088	-0.043	0.192	0.279	0.12	0.04	0.069	-0.108	0.139	0.267	0.022	-0.086	-0.121	0.244	0.053	0.342	0.011	0.092	0.043	0.096	0.225	-0.061	0.222	0.056	0.077	-0.117	0.136	0.085	0.073	0.117	0.237	0.174	-0.093	-0.064	0.066
O43583	DENR	Density-regulated protein	0.201017	0.17856	0.194321	0.902879	0.435441	-0.336	-0.152	-0.128	-0.268	-0.23	-0.294	-0.326	-0.254	-0.286	-0.2	-0.213	-0.361	-0.189	-0.198	-0.157	-0.449	-0.237	-0.249	-0.232	-0.34	-0.376	-0.366	-0.119	-0.246	-0.186	-0.068	-0.108	-0.383	-0.415	-0.247	-0.349	-0.357	-0.216	-0.192	-0.169	-0.339	-0.357	-0.176	-0.234	-0.149	-0.052	-0.205
O43592	XPOT	Exportin-T	0.84172	0.361094	0.997193	0.84935	0.880566	-0.227	-0.243	-0.222	-0.176	-0.475	-0.069	-0.276	-0.232	-0.018	-0.13	-0.036	-0.413	-0.29	-0.172	-0.121	-0.403	-0.245	-0.167	-0.198	-0.279	-0.065	-0.035	-0.551	-0.079	-0.188	-0.304	-0.029	-0.335	-0.264	-0.087	-0.23	-0.099	-0.184	-0.317	-0.319	-0.297	-0.144	-0.144	-0.115	-0.122	-0.347	-0.121
O43598	DNPH1	2-deoxynucleoside 5-phosphate N-hydrolase 1	0.443747	0.256437	0.909497	0.668356	0.418945	0.12	0.14	0.454	-0.018	0.029	0.076	-0.181	0.302	0.039	0.04	0.457	0.089	-0.022	0.132	0.216	0.094	-0.09	0.173	0.119	0.112	-0.023	0.149	-0.093	0.361	0.092	0.256	0.226	0.01	0.162	0.352	-0.066	0.072	0.1	0.244	0.055	0.11	0.186	0.307	0.303	0.063	0.007	0.281
O43615	TIMM44	Mitochondrial import inner membrane translocase subunit TIM44	0.029516	0.0778999	0.74233	0.141442	0.0257219	0.111	0.129	0.061	0.001	0.034	-0.168	-0.27	0.003	0.154	0.033	0.005	-0.053	0.007	-0.096	-0.14	-0.073	-0.074	0.236	0.113	0.166	0.151	0.154	-0.24	-0.014	0.216	-0.111	0.163	0.009	0.08	0.072	-0.002	0.053	0.104	0.14	-0.043	0.112	0.206	0.127	0.209	-0.04	-0.017	0.149
O43617	TRAPPC3	Trafficking protein particle complex subunit 3	0.201126	0.17856	0.562522	0.70421	0.176828	0.102	0.025	0.027	0.07	-0.052	0.069	0.062	0.105	0.001	0.093	-0.03	-0.034	0.195	-0.043	-0.041	0.013	0.06	0.099	0.051	-0.057	0.093	0.04	0.037	0.104	0.175	0.003	0.055	0.001	0.07	0.13	0.152	-0.004	0.048	0.079	0.102	0.064	0.166	-0.017	0.028	0.108	0	0.139
O43633	CHMP2A	Charged multivesicular body protein 2a	0.267946	0.201147	0.796124	0.579095	0.238581	0.1	0.143	0.07	0.088	0.048	-0.058	-0.081	0.073	0.119	0.05	0.186	-0.049	0.134	0.003	0.082	-0.032	-0.066	0.144	0.028	0.065	-0.035	0.126	0.007	0.295	0.172	0.114	0.119	0.199	0.245	-0.013	0.02	0.182	0.179	0.084	0.061	-0.002	0.194	0.148	0.189	0.076	0.077	0.213
O43639	NCK2	Cytoplasmic protein NCK2	0.0262302	0.0750032	0.480495	0.247367	0.0194316	0.171	0.125	-0.493	0.181	-0.112	0.371	0.596	-0.079	0.005	0.033	0.023	0.148	-0.002	0.046	0.262	0.158	0.338	-0.118	0.013	-0.163	0.27	-0.108	0.606	-0.114	-0.181	0.27	-0.136	0.192	0.19	-0.165	0.083	-0.126	-0.029	-0.061	0.108	0.102	-0.039	-0.322	-0.148	0.055	-0.027	0.115
O43657	TSPAN6	Tetraspanin-6	0.732057	0.333764	0.999	0.781198	0.754154	-0.21	-0.398	-0.425	-0.449	-0.5	-0.589	-0.731	-0.354	-0.35	-0.523	-0.152	-0.52	-0.331	-0.222	-0.217	-0.819	-0.507	-0.044	-0.444	-0.179	-0.678	-0.285	-0.637	-0.385	-0.674	-0.227	-0.507	-0.479	-0.441	-0.297	-0.328	-0.41	-0.095	-0.43	-0.307	-0.499	-0.158	-0.342	-0.393	-0.27	-0.423	-0.23
O43660	PLRG1	Pleiotropic regulator 1	0.902955	0.376955	0.966024	0.97645	0.894529	-0.09	-0.079	-0.123	-0.183	-0.042	-0.042	-0.036	-0.136	-0.157	-0.139	-0.107	-0.015	-0.176	-0.104	-0.12	-0.204	-0.095	-0.063	-0.177	-0.116	-0.116	-0.221	-0.092	0.012	-0.163	-0.176	-0.085	-0.077	-0.133	-0.186	-0.103	-0.059	-0.105	-0.139	-0.111	-0.125	-0.149	-0.112	-0.095	-0.121	-0.082	-0.094
O43663	PRC1	Protein regulator of cytokinesis 1	0.918547	0.381011	0.935149	0.930624	0.999518	-0.412	-0.152	-0.33	-0.433	-0.336	-0.254	-0.079	-0.396	-0.375	-0.277	-0.283	-0.211	-0.385	-0.451	-0.735	-0.031	-0.177	-0.044	-0.677	-0.227	-0.029	-0.323	-0.368	0.069	-0.159	-0.474	-0.573	-0.403	-0.427	-0.385	-0.409	-0.444	-0.502	-0.417	-0.42	-0.444	-0.442	-0.381	-0.444	-0.42	-0.388	-0.384
O43665	RGS10	Regulator of G-protein signaling 10	0.128331	0.146048	0.332206	0.825027	0.125684	-0.56	-0.338	-0.909	-0.165	-0.355	0.369	0.594	-0.59	-0.443	0.203	-0.765	-0.054	0.142	-0.202	-0.071	0.169	0.035	-0.636	-0.279	-0.167	-0.127	-0.654	0.665	-0.741	-0.429	0.13	-0.645	-0.403	-0.339	-0.521	0.365	-0.433	-0.702	-0.409	-0.368	-0.435	-0.716	-0.541	-0.676	-0.488	-0.594	-0.571
O43670	ZNF207	BUB3-interacting and GLEBS motif-containing protein ZNF207	0.61227	0.303332	0.615634	0.982549	0.750894	-0.068	-0.17	0.057	-0.117	-0.043	0.041	0.091	-0.084	-0.234	-0.103	-0.174	-0.114	-0.118	-0.108	-0.113	-0.007	-0.127	-0.17	-0.104	-0.185	0.032	-0.098	0.075	-0.035	0.003	0.007	-0.043	-0.118	-0.322	-0.013	-0.058	-0.164	-0.152	-0.076	-0.092	-0.049	-0.054	0.04	-0.266	0.051	0.013	0.061
O43674	NDUFB5	NADH dehydrogenase [ubiquinone] 1 beta subcomplex subunit 5, mitochondrial	0.0247007	0.0733813	0.85691	0.0916131	0.0251305	0.173	0.207	0.461	0.18	0.098	-0.115	-0.137	0.24	0.005	0.077	0.115	0.012	0.11	0.129	0.206	0.171	0.062	0.008	0.439	0.192	0.147	0.257	-0.083	0.335	0.31	0.133	0.326	0.244	0.108	-0.076	0.172	0.196	0.068	0.264	0.139	0.145	0.074	0.195	-0.058	0.26	0.098	0.031
O43676	NDUFB3	NADH dehydrogenase [ubiquinone] 1 beta subcomplex subunit 3	0.0118021	0.0561342	0.459087	0.156285	0.00847108	0.405	0.364	0.658	0.305	0.488	0.031	0.141	0.455	0.228	0.411	0.168	0.283	0.433	0.459	0.333	0.326	0.259	0.178	0.384	0.298	0.274	0.424	0.007	0.615	0.745	0.51	0.689	0.576	0.57	0.172	0.474	0.486	0.329	0.69	0.424	0.317	0.343	0.412	0.196	0.657	0.742	0.458
O43678	NDUFA2	NADH dehydrogenase [ubiquinone] 1 alpha subcomplex subunit 2	0.0549901	0.102213	0.568029	0.32269	0.0430086	0.302	0.389	0.559	0.273	0.16	0.116	-0.074	0.299	0.124	0.313	0.297	0.068	0.43	0.342	0.285	0.342	0.157	0.082	0.547	0.382	0.1	0.404	-0.06	0.442	0.446	0.344	0.572	0.376	0.101	0.284	0.158	0.387	0.253	0.438	0.3	0.314	0.13	0.301	0.042	0.399	0.328	0.294
O43681	ASNA1	ATPase ASNA1	0.0706574	0.114678	0.387626	0.55612	0.05775	-0.26	-0.167	-0.098	-0.041	-0.218	-0.246	0.036	-0.179	-0.111	-0.104	-0.173	-0.155	-0.173	-0.104	-0.137	-0.283	-0.051	-0.241	-0.142	-0.133	-0.104	-0.15	-0.001	-0.25	-0.196	-0.219	-0.257	-0.234	-0.186	-0.19	-0.193	-0.144	-0.262	-0.177	-0.167	-0.086	-0.238	-0.113	-0.193	-0.233	-0.204	-0.184
O43684	BUB3	Mitotic checkpoint protein BUB3	0.0222154	0.0702694	0.114231	0.0225616	0.721785	-0.191	-0.106	-0.328	-0.156	-0.199	-0.157	-0.142	-0.164	-0.202	-0.189	-0.211	-0.25	-0.202	-0.252	-0.312	-0.156	-0.148	-0.253	-0.176	-0.181	-0.216	-0.136	-0.149	-0.196	-0.125	-0.076	-0.207	-0.185	-0.206	-0.174	-0.115	-0.162	-0.219	-0.164	-0.155	-0.171	-0.034	-0.222	-0.187	-0.138	-0.119	-0.199
O43704	SULT1B1	Sulfotransferase family cytosolic 1B member 1	0.425624	0.251507	0.727493	0.838771	0.397449	0.83	0.004	1.15	0.744	0.617	0.193	0.196	0.801	0.955	0.729	1.08	0.537	0.564	0.798	0.174	0.91	0.371	0.388	1.232	1.022	0.676	1.118	-0.129	1.005	1.003	0.379	0.883	0.602	1.119	0.733	0.983	0.599	0.709	1.07	0.781	0.891	0.96	0.646	1.113	0.575	0.498	1.159
O43707	ACTN4	Alpha-actinin-4	0.47825	0.266662	0.457885	0.925339	0.723133	0.062	0.005	-0.019	0.119	0.171	0.033	0.309	-0.009	0.098	0.092	0.157	0.092	0.141	0.067	0.183	0.04	0.149	-0.037	0.259	0.16	0.025	0.123	0.291	0.063	0.102	0.169	-0.032	0.191	0.148	0.113	-0.022	0.126	0.139	0.099	0.153	0.202	0.182	-0.048	0.07	0.095	0.048	0.149
O43708	GSTZ1	Maleylacetoacetate isomerase	0.0178693	0.0654391	0.185417	0.495937	0.0143816	0.381	1.112	1.378	0.554	0.704	-0.038	0.126	0.936	1.052	0.229	1.378	0.749	1.261	0.89	0.158	1.169	0.263	0.476	0.973	0.122	0.552	1.049	-0.402	1.144	1.322	0.781	1.293	0.912	1.33	1.326	0.563	0.551	0.689	1.303	0.372	1.101	0.892	1.403	1.532	0.836	0.847	1.401
O43709	WBSCR22	Probable 18S rRNA (guanine-N(7))-methyltransferase	0.770666	0.343285	0.821365	0.997678	0.798732	-0.196	-0.104	0.12	-0.197	-0.29	-0.121	-0.117	-0.212	-0.254	-0.126	-0.252	0.05	-0.38	-0.028	-0.354	-0.086	-0.059	-0.284	-0.026	-0.275	-0.236	-0.41	-0.052	-0.254	-0.281	-0.083	-0.178	-0.057	-0.018	-0.19	-0.268	-0.315	-0.124	-0.32	-0.274	-0.321	-0.221	-0.143	-0.042	-0.118	-0.258	-0.047
O43715	TRIAP1	TP53-regulated inhibitor of apoptosis 1	0.326944	0.222425	0.994993	0.417616	0.361274	-0.526	-0.399	0.092	-0.3	0.093	-0.958	-0.645	-0.535	-0.277	-0.465	-0.053	-0.831	-0.178	-0.292	-0.077	-0.535	-0.446	0.182	-0.35	-0.404	-0.827	-0.147	-0.644	-0.677	-0.927	0.126	-0.542	-0.536	-0.728	-0.202	-0.588	-0.338	0.233	-0.522	-0.307	-0.457	-0.373	-0.323	-0.455	-0.433	0.039	-0.406
O43716	GATC	Glutamyl-tRNA(Gln) amidotransferase subunit C, mitochondrial	0.280504	0.20612	0.984199	0.391468	0.301225	0.12	0.196	0.249	-0.069	0.181	-0.097	-0.08	0.219	0.121	0.174	0.009	0.149	0.031	0.244	0.018	0.118	-0.084	0.362	0.002	0.152	0.079	0.206	-0.123	0.185	0.211	-0.037	0.217	0.102	0.244	-0.05	0.056	0.204	0.16	0.285	0.155	0.16	0.13	0.191	0.196	0.126	0.22	0.218
O43719	HTATSF1	HIV Tat-specific factor 1	0.252433	0.195841	0.744488	0.222161	0.59356	-0.304	-0.338	-0.48	-0.389	-0.323	-0.261	-0.199	-0.388	-0.309	-0.374	-0.256	-0.459	-0.4	-0.34	-0.377	-0.321	-0.251	-0.396	-0.421	-0.453	-0.384	-0.483	-0.364	-0.313	-0.472	-0.239	-0.39	-0.202	-0.515	-0.337	-0.351	-0.399	-0.394	-0.355	-0.365	-0.37	-0.347	-0.365	-0.258	-0.43	-0.358	-0.336
O43741	PRKAB2	5-AMP-activated protein kinase subunit beta-2	0.00753098	0.0504311	0.747237	0.0516999	0.00708288	0.763	0.573	0.627	0.316	0.368	0.296	0.011	0.647	0.524	0.449	0.655	0.447	0.466	0.436	0.552	0.471	0.166	0.253	0.73	0.202	0.518	0.515	0.013	0.698	0.539	0.416	0.571	0.585	0.687	0.731	0.401	0.665	0.821	0.625	0.467	0.465	0.701	0.775	0.813	0.567	0.578	0.854
O43747	AP1G1	AP-1 complex subunit gamma-1	0.385672	0.239497	0.758531	0.351784	0.754949	-0.006	-0.045	-0.018	-0.166	-0.034	-0.282	-0.323	-0.137	-0.032	-0.048	0.024	-0.286	-0.001	-0.131	-0.052	-0.07	-0.027	0.038	-0.12	-0.171	-0.027	-0.09	-0.31	-0.249	-0.283	-0.087	-0.103	-0.242	-0.27	-0.029	-0.171	-0.087	0.034	-0.159	-0.02	-0.161	-0.078	-0.119	-0.102	-0.108	-0.008	-0.142
O43752	STX6	Syntaxin-6	0.350974	0.229657	0.672959	0.809898	0.323542	-0.217	-0.113	-0.27	-0.066	-0.154	0.069	-0.051	-0.201	-0.094	-0.053	-0.327	0.041	-0.128	-0.168	-0.202	-0.168	0.034	-0.199	-0.205	0.107	-0.057	-0.347	-0.026	-0.016	-0.009	-0.229	-0.164	-0.197	-0.035	-0.212	-0.245	-0.183	-0.268	-0.128	-0.15	-0.219	-0.165	-0.017	-0.375	-0.174	-0.232	-0.309
O43760	SYNGR2	Synaptogyrin-2	0.411113	0.247098	0.476063	0.999937	0.498268	-0.347	-0.499	-0.65	-0.402	-0.169	-0.227	-0.156	-0.573	-0.175	-0.233	-0.692	-0.09	-0.317	-0.658	-0.191	-0.196	-0.47	-0.577	-0.39	-0.296	-0.162	-0.52	-0.293	-0.272	-0.354	-0.306	-0.376	-0.577	-0.262	-0.372	-0.195	-0.564	-0.647	-0.232	-0.247	-0.428	-0.178	-0.263	-0.554	-0.28	-0.145	-0.6
O43765	SGTA	Small glutamine-rich tetratricopeptide repeat-containing protein alpha	0.000127771	0.0279694	0.0215245	8.72649e-05	0.186933	-0.242	-0.177	-0.113	-0.275	-0.031	-0.265	-0.051	-0.285	-0.122	-0.04	-0.23	-0.319	-0.143	-0.115	-0.066	-0.213	-0.118	-0.101	-0.19	-0.062	-0.028	-0.216	-0.26	0.044	-0.28	-0.044	-0.156	-0.219	-0.101	-0.17	-0.205	-0.178	-0.17	-0.026	-0.134	-0.184	-0.204	-0.009	-0.143	-0.266	-0.069	-0.17
O43768	ENSA	Alpha-endosulfine	0.167445	0.165344	0.178461	0.322794	0.963763	-0.119	-0.091	-0.229	-0.22	0.014	-0.278	-0.17	-0.137	-0.293	-0.087	-0.285	-0.064	-0.003	-0.131	-0.16	-0.112	-0.018	-0.129	-0.019	-0.057	0.045	-0.263	-0.029	-0.033	-0.056	0.046	0.013	-0.1	-0.098	-0.16	0.048	-0.059	0.01	-0.245	-0.164	-0.138	-0.203	0.052	-0.209	0.059	-0.066	0.131
O43772	SLC25A20	Mitochondrial carnitine/acylcarnitine carrier protein	0.0668656	0.112157	0.878031	0.182086	0.0655704	0.761	0.483	0.829	0.37	0.564	0.156	-0.002	0.675	0.669	0.614	0.767	0.4	0.744	0.545	0.119	0.547	0.392	0.647	0.876	0.625	0.307	0.897	0.076	0.32	0.74	0.331	0.756	0.61	0.727	0.655	0.512	0.712	0.629	0.721	0.474	0.727	0.864	0.605	0.761	0.443	0.476	0.782
O43776	NARS	Asparagine--tRNA ligase, cytoplasmic	0.202642	0.179299	0.50407	0.182736	0.756511	-0.507	-0.392	-0.418	-0.361	-0.538	-0.375	-0.51	-0.475	-0.522	-0.419	-0.545	-0.567	-0.287	-0.39	-0.301	-0.499	-0.404	-0.366	-0.373	-0.388	-0.4	-0.515	-0.386	-0.54	-0.498	-0.313	-0.353	-0.52	-0.394	-0.4	-0.409	-0.506	-0.534	-0.42	-0.534	-0.494	-0.497	-0.457	-0.565	-0.335	-0.46	-0.348
O43795	MYO1B	Unconventional myosin-Ib	0.317706	0.21878	0.426584	0.987041	0.368348	0.351	0.369	0.508	0.251	0.453	0.106	0.052	0.427	0.402	0.261	0.361	0.304	0.376	0.333	0.546	0.228	0.311	0.491	0.272	0.258	0.193	0.411	0.163	0.408	0.5	0.205	0.388	0.352	0.31	0.247	0.259	0.494	0.486	0.357	0.32	0.373	0.586	0.211	0.502	0.444	0.457	0.324
O43808	SLC25A17	Peroxisomal membrane protein PMP34	0.436629	0.254712	0.935939	0.42242	0.619984	0.208	0.227	0.239	-0.044	-0.245	-0.128	0.263	-0.026	-0.124	-0.106	-0.024	-0.039	0.032	0.143	0.061	-0.164	0.116	0.327	-0.045	-0.336	0.18	0.097	-0.198	-0.024	-0.062	0.164	0.243	-0.216	-0.281	0.121	-0.126	0.265	0.031	-0.187	-0.192	0.076	0.127	-0.363	0.305	-0.195	0.028	-0.052
O43809	NUDT21	Cleavage and polyadenylation specificity factor subunit 5	0.155107	0.159167	0.146513	0.384483	0.883621	-0.014	-0.082	-0.209	-0.156	-0.177	-0.048	-0.06	-0.022	-0.18	-0.085	-0.135	-0.216	-0.061	-0.266	-0.154	-0.05	-0.095	-0.315	-0.106	0.008	-0.16	-0.09	0.029	-0.212	-0.102	-0.153	-0.157	-0.059	-0.026	-0.058	-0.105	-0.127	-0.155	-0.095	-0.145	-0.117	0.017	-0.09	-0.187	-0.041	-0.131	-0.049
O43813	LANCL1	LanC-like protein 1	0.493739	0.270599	0.932434	0.690269	0.472811	-0.145	-0.124	-0.329	-0.058	-0.351	-0.127	-0.034	-0.259	-0.193	-0.278	-0.15	-0.159	-0.085	-0.239	-0.136	-0.209	-0.139	-0.06	-0.299	-0.186	-0.167	-0.328	-0.159	-0.207	-0.219	-0.009	-0.228	-0.214	-0.125	-0.248	-0.362	-0.294	-0.092	-0.266	-0.095	-0.327	-0.319	-0.26	-0.161	-0.269	-0.249	-0.046
O43815	STRN	Striatin	0.258642	0.197753	0.613467	0.230774	0.733419	-0.001	0.08	0.02	0.137	0.082	0.239	0.239	0.043	0.009	0.233	0.071	0.103	0.141	0.046	0.207	0.039	0.141	0.064	-0.02	0.119	0.065	0.032	0.313	0.047	0.056	0.136	-0.051	0.114	-0.009	0.059	0.201	0.132	0	0.075	0.066	0.046	0.042	0.06	0.083	0.117	0.156	0.124
O43818	RRP9	U3 small nucleolar RNA-interacting protein 2	0.731425	0.333689	0.874907	0.950468	0.716625	-0.471	-0.47	-0.489	-0.483	-0.348	-0.383	-0.373	-0.439	-0.422	-0.524	-0.51	-0.445	-0.505	-0.484	-0.297	-0.521	-0.336	-0.365	-0.322	-0.395	-0.406	-0.432	-0.396	-0.419	-0.412	-0.481	-0.348	-0.372	-0.47	-0.403	-0.438	-0.484	-0.5	-0.521	-0.559	-0.483	-0.238	-0.5	-0.402	-0.502	-0.447	-0.389
O43819	SCO2	Protein SCO2 homolog, mitochondrial	0.0737536	0.116087	0.396435	0.558096	0.060352	0.274	0.226	0.243	0.321	-0.079	0.045	-0.099	0.169	0.138	0.086	0.511	0.123	0.117	0.184	0.185	-0.044	-0.094	0.547	0.369	0.184	0.395	0.073	0.188	0.359	0.33	0.276	0.425	0.411	0.034	0.296	0.204	0.256	0.217	0.352	0.147	0.393	0.054	0.093	0.526	0.154	0.074	0.559
O43823	AKAP8	A-kinase anchor protein 8	0.12556	0.145099	0.112342	0.388514	0.817659	-0.04	-0.144	-0.074	-0.177	-0.062	-0.204	-0.076	-0.076	-0.195	-0.165	-0.024	-0.152	-0.109	-0.122	-0.108	-0.099	-0.156	-0.213	-0.14	-0.052	-0.262	-0.005	-0.23	-0.122	-0.229	-0.079	-0.12	-0.117	-0.196	-0.032	-0.079	-0.066	-0.139	-0.042	-0.168	-0.051	-0.11	-0.015	-0.047	-0.112	-0.076	-0.133
O43824	GTPBP6	Putative GTP-binding protein 6	0.294526	0.210857	0.279272	0.549904	0.909309	-0.079	0.2	0.087	-0.219	-0.068	0.128	0.118	0.205	-0.048	-0.118	0.124	0.069	-0.272	0.155	0.202	-0.079	-0.099	-0.1	-0.115	0.007	-0.26	0.083	-0.118	0.243	0.246	-0.104	0.124	0.024	-0.004	0.063	-0.23	0.119	0	0.115	-0.082	-0.046	0.274	0.03	0.093	0.004	0.014	-0.006
O43826	SLC37A4	Glucose-6-phosphate translocase	0.41275	0.247356	0.450341	0.995631	0.534831	0.129	0.367	0.609	-0.224	0.791	-0.002	-0.34	0.532	0.068	0.126	0.73	0.175	0.028	0.104	0.544	-0.157	0.035	0.773	0.36	-0.081	0.001	0.554	-0.328	0.237	-0.248	0.193	0.157	0.548	0.187	0.214	0.112	0.465	0.407	0.145	0.407	0.366	0.117	0.441	0.361	0.579	0.495	0.673
O43837	IDH3B	Isocitrate dehydrogenase [NAD] subunit beta, mitochondrial	0.225157	0.186611	0.195436	0.674528	0.696926	-0.353	-0.061	-0.214	-0.14	-0.101	-0.364	-0.339	-0.17	-0.156	-0.108	-0.306	-0.211	-0.233	-0.339	-0.162	-0.298	-0.176	0.08	-0.261	-0.292	-0.161	-0.205	-0.188	-0.313	-0.264	-0.205	-0.055	-0.241	-0.275	-0.145	-0.355	-0.056	-0.23	-0.08	-0.084	-0.14	-0.167	-0.23	-0.129	-0.111	-0.09	-0.387
O43847	NRD1	Nardilysin	0.155111	0.159167	0.988901	0.185309	0.231377	-0.164	-0.119	-0.134	-0.199	-0.238	-0.361	-0.449	-0.122	-0.156	-0.178	-0.242	-0.303	-0.107	-0.158	-0.111	-0.282	-0.138	-0.169	-0.173	-0.112	-0.126	-0.064	-0.416	-0.148	-0.129	-0.336	-0.213	-0.258	-0.152	-0.16	-0.063	-0.164	-0.214	-0.23	-0.183	-0.172	-0.131	-0.139	-0.439	-0.106	-0.165	-0.161
O43852	CALU	Calumenin	0.432492	0.253341	0.701125	0.407912	0.861502	-0.447	-0.214	-0.548	-0.221	-0.189	-0.485	-0.289	-0.429	-0.162	-0.213	-0.425	-0.175	-0.369	-0.505	-0.274	-0.306	-0.097	-0.227	-0.298	-0.352	-0.613	-0.459	0.112	-0.359	-0.256	-0.324	-0.436	-0.117	-0.293	-0.546	-0.285	-0.429	-0.445	-0.362	-0.216	-0.342	-0.498	-0.371	-0.527	-0.169	-0.105	-0.334
O43861	ATP9B	Probable phospholipid-transporting ATPase IIB	0.331953	0.223852	0.828636	0.630725	0.301053	-0.032	-0.025	0.114	-0.004	0.042	-0.082	-0.063	0.04	0.025	-0.156	0.146	0.03	-0.074	-0.167	0.126	-0.129	-0.073	0.018	0.114	0.151	-0.177	0.153	-0.027	-0.23	0.17	0.052	0.002	0.083	-0.053	0.026	0.022	-0.185	-0.212	-0.024	-0.002	0.136	-0.008	0.217	-0.004	0.011	0.057	0.011
O43865	AHCYL1	Putative adenosylhomocysteinase 2	0.668865	0.318121	0.756812	0.990133	0.692338	-0.044	-0.172	-0.032	-0.164	0.076	-0.061	-0.218	-0.174	-0.032	0.085	0.023	-0.283	0.063	0.041	-0.042	-0.285	0.095	-0.006	0.081	-0.135	-0.029	-0.126	0.092	-0.211	-0.217	0.091	-0.241	-0.128	-0.24	0.032	-0.166	-0.157	0.187	-0.049	0.044	-0.153	-0.136	-0.03	0.142	-0.141	-0.128	-0.138
O43866	CD5L	CD5 antigen-like	0.0941203	0.128905	0.653959	0.38108	0.0770823	-0.084	0.047	-0.98	0.302	0.328	0.228	0.757	-0.387	-0.113	0.437	0.069	-0.355	-0.021	0.046	-0.006	-0.336	0.641	-0.608	0.237	0.11	-0.138	-0.416	-0.136	-0.299	-0.656	0.041	-0.433	-0.143	-0.594	0.576	-0.35	-0.622	0.666	-0.321	0.17	-0.481	-0.33	-0.098	0.048	-0.259	-0.095	-0.36
O43895	XPNPEP2	Xaa-Pro aminopeptidase 2	0.123277	0.144434	0.135666	0.95637	0.267154	-1.11	-0.415	-1.178	-0.536	0.117	-2.174	-1.004	0.256	-1.121	-1.464	-1.075	0.069	-0.155	-0.674	-0.527	-0.545	-0.99	-0.354	0.546	-0.196	-0.399	-0.631	-0.71	-0.694	-0.936	0.476	0.291	-2.41	-2.244	-0.346	0.384	-0.691	-1.044	0.294	-0.338	-0.94	-0.026	-0.01	-0.893	0.04	0.57	-1.333
O43896	KIF1C	Kinesin-like protein KIF1C	0.0208025	0.068912	0.950623	0.0581217	0.0264273	0.412	0.334	0.274	0.317	0.342	0.225	0.147	0.406	0.296	0.177	0.238	0.277	0.346	0.298	0.269	0.265	0.127	0.268	0.312	0.191	0.223	0.263	0.203	0.267	0.28	0.257	0.275	0.427	0.345	0.406	0.25	0.348	0.317	0.376	0.364	0.333	0.353	0.405	0.321	0.313	0.416	0.344
O43903	GAS2	Growth arrest-specific protein 2	0.126582	0.145451	0.502465	0.606286	0.106465	0.528	0.418	0.787	0.285	0.291	0.291	-0.006	0.526	0.144	0.267	0.878	0.303	0.631	0.545	0.203	0.416	0.244	0.203	0.43	0.528	0.106	0.513	-0.138	0.374	0.449	0.282	0.283	0.464	0.59	0.676	-0.063	0.68	0.687	0.399	0.284	0.55	0.728	0.424	0.683	0.294	0.354	0.724
O43913	ORC5	Origin recognition complex subunit 5	0.495497	0.271117	0.841711	0.462323	0.786661	-0.33	-0.337	-0.275	-0.089	-0.443	-0.184	0.059	-0.169	-0.312	-0.292	-0.353	-0.01	-0.287	-0.245	-0.323	-0.141	-0.141	-0.376	-0.168	-0.322	-0.022	-0.307	-0.048	-0.188	0.082	-0.147	-0.163	-0.363	-0.304	-0.089	-0.266	-0.223	-0.346	-0.19	-0.298	-0.194	-0.29	-0.181	-0.406	-0.219	-0.416	-0.202
O43920	NDUFS5	NADH dehydrogenase [ubiquinone] iron-sulfur protein 5	0.0162885	0.0640727	0.688178	0.106087	0.013752	0.319	0.343	0.59	0.276	0.212	-0.041	-0.043	0.375	0.087	0.295	0.274	0.024	0.42	0.319	0.426	0.294	0.191	0.09	0.565	0.375	0.09	0.403	0.13	0.444	0.556	0.451	0.508	0.341	0.207	-0.017	0.344	0.334	0.301	0.434	0.36	0.283	0.302	0.266	0.027	0.506	0.372	0.414
O43924	PDE6D	Retinal rod rhodopsin-sensitive cGMP 3,5-cyclic phosphodiesterase subunit delta	0.0776318	0.118607	0.0680593	0.311387	0.780435	0.226	0.102	-0.021	0.05	0.06	0.264	0.447	-0.043	0.061	0.104	0.164	0.08	0.17	0.032	0.093	0.114	0.127	-0.209	0.211	0.256	0.223	-0.087	0.373	0.091	-0.008	0.087	-0.045	0.113	0.165	-0.09	0.112	-0.136	-0.026	0.07	0.091	0.027	-0.005	0.333	0.453	0.077	0.201	0.191
O43933	PEX1	Peroxisome biogenesis factor 1	0.0282095	0.0767573	0.749987	0.134346	0.0248169	0.06	-0.056	0.019	-0.096	-0.062	-0.223	-0.177	0.041	-0.058	-0.129	0.076	0.032	-0.017	-0.028	-0.085	-0.1	-0.292	-0.085	-0.026	0.009	-0.023	0.033	-0.222	0.154	0.118	-0.18	0.062	0.08	0.027	0.041	-0.01	0.026	0.044	-0.116	-0.085	0.025	0.113	-0.134	-0.026	-0.117	-0.082	0.086
O60216	RAD21	Double-strand-break repair protein rad21 homolog	0.0167493	0.064588	0.791553	0.0164347	0.077192	-0.262	-0.278	-0.319	-0.264	-0.136	-0.03	-0.015	-0.273	-0.294	-0.268	-0.21	-0.222	-0.298	-0.297	-0.35	-0.196	-0.116	-0.286	-0.216	-0.209	-0.376	-0.233	-0.026	-0.282	-0.356	-0.171	-0.401	-0.184	-0.43	-0.226	-0.272	-0.348	-0.332	-0.276	-0.253	-0.325	-0.32	-0.146	-0.232	-0.192	-0.204	-0.331
O60218	AKR1B10	Aldo-keto reductase family 1 member B10	0.244333	0.194164	0.213815	0.670159	0.730133	-1.82	-2.523	-1.697	-2.096	-2.121	-2.985	-1.846	-1.809	-2.031	-1.859	-2.116	-2.125	-1.147	-2.636	-1.169	-2.028	-2.322	-2.265	-1.718	-2.172	-1.497	-1.946	-1.376	-1.923	-1.751	-1.654	-1.47	-2.217	-1.698	-2.422	-2.023	-2.088	-2.16	-1.756	-2.082	-1.945	-2.123	-2.386	-2.346	-1.439	-2.269	-2.329
O60220	TIMM8A	Mitochondrial import inner membrane translocase subunit Tim8 A	0.077402	0.118607	0.980287	0.143052	0.0942683	-0.304	-0.435	0.181	-0.438	0.107	-0.686	-0.852	-0.199	-0.488	-0.432	-0.109	-0.416	-0.353	-0.287	-0.08	-0.593	-0.518	0.169	-0.129	-0.271	-0.593	-0.105	-0.855	-0.619	-0.695	-0.221	-0.182	-0.269	-0.398	-0.357	-0.337	-0.372	0.039	-0.485	-0.342	-0.559	-0.289	-0.21	-0.382	-0.112	-0.058	-0.44
O60229	KALRN	Kalirin	0.103308	0.133157	0.646395	0.41061	0.0847602	-0.061	0.277	0.581	0.268	0.248	0.536	0.14	0.287	0.207	0.357	0.263	0.329	-0.14	0.288	0.109	0.246	0.262	0.602	0.012	0.353	0.158	0.64	0.174	0.32	-0.042	0.19	0.133	0.553	0.076	0.078	0.086	0.196	0.37	0.096	0.321	0.538	-0.022	0.238	0.562	0.461	0.718	0.478
O60231	DHX16	Putative pre-mRNA-splicing factor ATP-dependent RNA helicase DHX16	0.441397	0.255912	0.480774	0.550251	0.998202	-0.164	-0.158	-0.188	-0.22	-0.143	-0.085	-0.081	-0.216	-0.203	-0.118	-0.267	-0.119	-0.201	-0.278	-0.249	-0.209	-0.248	-0.281	-0.193	-0.156	-0.113	-0.146	-0.271	-0.168	-0.233	-0.164	-0.136	-0.167	-0.162	-0.233	-0.174	-0.187	-0.174	-0.188	-0.231	-0.201	-0.173	-0.101	-0.285	-0.103	-0.186	-0.216
O60232	SSSCA1	Sjoegren syndrome/scleroderma autoantigen 1	0.781931	0.346114	0.939906	0.762693	0.92122	-0.305	-0.458	-0.217	-0.316	-0.453	-0.542	-0.714	-0.179	-0.219	-0.413	-0.318	-0.686	-0.401	-0.25	-0.441	-0.516	-0.359	-0.636	-0.273	-0.425	-0.465	-0.36	-0.7	-0.333	-0.436	-0.683	-0.316	-0.65	-0.562	-0.461	-0.498	-0.516	-0.287	-0.675	-0.494	-0.568	-0.57	-0.218	-0.409	-0.451	-0.277	-0.148
O60234	GMFG	Glia maturation factor gamma	0.0850224	0.123499	0.52628	0.461231	0.0680778	0.013	0.049	-0.372	0.275	0.234	0.371	0.515	-0.153	0.055	0.285	-0.095	-0.213	0.379	0.353	0.153	0.281	0.575	-0.235	0.022	0.489	-0.103	-0.109	0.712	-0.109	0.027	0.238	-0.137	-0.052	-0.026	0.022	0.064	-0.081	-0.274	-0.025	0.26	-0.031	-0.132	-0.033	-0.051	0.03	-0.064	-0.213
O60237	PPP1R12B	Protein phosphatase 1 regulatory subunit 12B	0.366547	0.234095	0.997429	0.449615	0.406037	0.057	0.392	-0.013	0.536	0.412	0.834	1.053	0.18	0.25	0.238	0.205	0.765	0.576	0.175	0.387	0.656	0.427	-0.048	0.472	0.014	0.338	0.11	1.059	0.187	0.318	0.829	-0.05	0.994	0.33	0.074	0.588	0.139	0.144	0.212	0.52	0.488	0.015	-0.058	0.033	0.329	0.291	0.15
O60240	PLIN1	Perilipin-1	0.184789	0.171273	0.715651	0.15905	0.509526	1.107	-0.596	1.201	-0.392	-0.347	-0.352	0.236	0.116	-0.004	0.551	-0.103	1.474	1.373	0.275	-0.341	1.053	-0.379	-0.265	0.288	0.764	1.426	1.044	-2.027	1.054	1.028	0.016	1.105	0.07	0.29	1.313	1.111	-0.072	0.891	-0.015	-0.092	1.417	1.111	0.911	-0.114	-0.104	-0.562	1.423
O60244	MED14	Mediator of RNA polymerase II transcription subunit 14	0.645478	0.311087	0.694962	0.999921	0.707942	-0.142	-0.113	0.137	-0.053	-0.132	0.085	-0.072	0.104	-0.129	-0.147	0.026	-0.106	-0.202	-0.107	-0.22	-0.17	-0.067	-0.063	-0.05	-0.246	-0.034	-0.22	-0.106	0.12	-0.137	-0.166	-0.06	-0.06	-0.181	-0.04	-0.024	0.053	-0.038	-0.111	-0.159	-0.041	0.037	0.036	-0.088	0.005	-0.182	-0.165
O60256	PRPSAP2	Phosphoribosyl pyrophosphate synthase-associated protein 2	0.0505679	0.0987451	0.999614	0.0841847	0.0763582	0.403	0.271	0.557	0.033	0.163	0.414	0.032	0.399	0.229	0.303	0.519	0.245	0.147	0.426	0.03	0.217	0.091	0.063	0.701	0.211	0.205	0.342	-0.18	0.426	0.422	0.29	0.277	0.259	0.443	0.458	0.21	0.283	0.355	0.4	0.255	0.189	0.35	0.215	0.494	0.279	0.261	0.517
O60262	GNG7	Guanine nucleotide-binding protein G(I)/G(S)/G(O) subunit gamma-7	0.760162	0.340531	0.983685	0.755405	0.844352	0.54	0.306	0.618	0.354	0.477	0.337	0.784	0.546	0.429	0.286	0.668	0.288	0.302	0.607	0.641	0.55	0.609	0.73	0.445	0.269	0.282	0.409	0.772	0.646	0.636	0.603	0.403	0.431	0.652	0.551	0.25	0.64	0.581	0.674	0.468	0.638	0.679	0.352	0.741	0.431	0.566	0.575
O60264	SMARCA5	SWI/SNF-related matrix-associated actin-dependent regulator of chromatin subfamily A member 5	0.0140467	0.0598053	0.876024	0.0563062	0.0154869	-0.431	-0.33	-0.348	-0.267	-0.228	-0.046	0.061	-0.365	-0.254	-0.193	-0.315	-0.397	-0.207	-0.319	-0.273	-0.245	-0.061	-0.316	-0.357	-0.199	-0.346	-0.421	0.084	-0.432	-0.446	-0.2	-0.436	-0.219	-0.331	-0.365	-0.124	-0.316	-0.424	-0.339	-0.297	-0.359	-0.275	-0.234	-0.339	-0.271	-0.303	-0.343
O60271	SPAG9	C-Jun-amino-terminal kinase-interacting protein 4	0.424989	0.251321	0.39076	0.802694	0.808759	0.041	0.055	0.161	0.047	0.191	0.09	0.119	0.144	0.06	0.005	0.239	0.141	-0.033	0.053	0.043	0.169	0.067	0.134	0.106	0.031	0.03	0.108	0.218	0.197	0.143	0.093	0.015	0.238	0.219	0.121	0.11	0.11	0.233	0.075	0.171	0.143	0.191	0.151	0.179	0.126	0.139	0.268
O60287	URB1	Nucleolar pre-ribosomal-associated protein 1	0.67963	0.320143	0.666607	0.965884	0.835505	-0.234	0.006	-0.129	0.005	-0.105	-0.027	-0.058	-0.142	-0.13	-0.121	-0.289	-0.094	-0.171	-0.194	-0.043	-0.152	-0.11	-0.127	-0.145	-0.093	-0.117	-0.082	-0.089	0	-0.067	-0.196	0.006	-0.183	-0.006	-0.126	-0.246	-0.174	-0.24	-0.185	-0.166	-0.117	-0.067	-0.026	-0.114	-0.042	-0.117	-0.003
O60306	AQR	Intron-binding protein aquarius	0.0530501	0.100922	0.830337	0.0507017	0.165658	-0.23	-0.149	-0.113	-0.192	-0.142	-0.004	-0.001	-0.112	-0.149	-0.103	-0.173	-0.22	-0.179	-0.148	-0.243	-0.191	-0.096	-0.282	-0.16	-0.086	-0.263	-0.105	-0.077	-0.139	-0.123	-0.236	-0.17	-0.162	-0.128	-0.132	-0.168	-0.141	-0.207	-0.175	-0.18	-0.161	-0.193	-0.116	-0.106	-0.16	-0.144	-0.166
O60307	MAST3	Microtubule-associated serine/threonine-protein kinase 3	0.15793	0.160401	0.994447	0.194629	0.225896	0.119	0.159	0.36	0.247	0.12	0.303	0.184	0.17	0.259	0.377	0.346	0.318	0.235	0.225	0.421	0.08	0.239	0.256	0.287	0.175	0.447	0.333	0.02	0.046	0.326	0.414	0.233	0.297	0.421	0.367	0.418	0.436	0.338	0.433	0.174	0.417	0.425	0.562	0.476	0.105	0.261	0.569
O60313	OPA1	Dynamin-like 120 kDa protein, mitochondrial;Dynamin-like 120 kDa protein, form S1	0.0684533	0.112754	0.99572	0.0962482	0.111385	-0.014	-0.036	0.076	0.003	-0.179	-0.042	-0.145	-0.05	-0.131	-0.054	-0.065	-0.019	-0.026	-0.071	-0.104	-0.092	-0.12	-0.11	0.091	0.135	-0.008	0.083	-0.143	-0.07	-0.025	-0.119	0.051	0.005	-0.001	0.025	-0.069	-0.02	-0.006	-0.013	-0.04	0.045	0.003	0.099	-0.108	-0.034	-0.008	0.073
O60318	MCM3AP	Germinal-center associated nuclear protein	0.0878696	0.125284	0.982705	0.156235	0.106563	-0.13	0.099	0.005	0.03	-0.063	0.046	0.122	0.087	-0.027	-0.105	0.048	0.008	-0.083	-0.024	-0.164	0.111	0.009	-0.059	0	0.172	0.019	0.044	0.069	0.102	-0.1	0.067	0.049	-0.068	-0.085	0.041	0.014	0.014	-0.076	0.062	-0.029	0.011	0.051	0.197	-0.089	-0.025	0.043	0.002
O60331	PIP5K1C	Phosphatidylinositol 4-phosphate 5-kinase type-1 gamma	0.0134065	0.0588921	0.846893	0.0595233	0.0140683	0.074	0.147	-0.217	0.294	0.263	0.371	0.552	0.032	0.206	0.386	-0.084	0.264	0.342	0.061	0.268	0.085	0.466	0.042	0.047	-0.009	0.368	-0.007	0.615	0.014	0.099	0.33	0.25	0.109	0.312	-0.016	0.384	0.025	-0.115	0.133	0.365	0.233	0.191	0.135	-0.109	0.12	0.224	-0.022
O60333	KIF1B	Kinesin-like protein KIF1B	0.0741607	0.116376	0.999345	0.108683	0.11257	0.188	0.074	0.164	0.041	0.17	0.05	-0.039	0.176	0.136	0.117	0.246	0.197	0.204	0.159	0.038	0.073	-0.004	0.166	0.166	0.111	0.098	0.22	0.034	0.178	0.21	0.055	0.158	0.264	0.248	0.122	0.03	0.118	0.24	0.154	0.089	0.185	0.207	0.148	0.291	0.129	0.176	0.207
O60337	MARCH6	E3 ubiquitin-protein ligase MARCH6	0.173967	0.167374	0.634418	0.147667	0.563749	0.18	0.156	0.401	0.221	0.218	-0.226	-0.119	0.415	0.129	0.141	0.21	0.482	-0.101	0.374	0.109	0.07	0.308	0.185	0.356	0.075	0.167	0.274	-0.072	0.497	0.341	-0.081	0.235	0.251	0.25	0.318	0.079	0.269	0.159	0.22	0.039	0.293	0.275	0.343	0.191	0.393	0.032	0.394
O60341	KDM1A	Lysine-specific histone demethylase 1A	0.57985	0.29536	0.95992	0.733167	0.565996	-0.261	-0.111	-0.184	-0.241	-0.252	-0.024	-0.046	-0.132	-0.225	-0.205	-0.185	-0.201	-0.194	-0.264	-0.224	-0.119	-0.149	-0.269	-0.113	-0.184	-0.162	-0.161	-0.171	-0.172	-0.198	-0.128	-0.172	-0.182	-0.15	-0.156	-0.18	-0.221	-0.231	-0.27	-0.227	-0.257	-0.109	-0.109	-0.098	-0.189	-0.21	-0.192
O60343	TBC1D4	TBC1 domain family member 4	0.348783	0.229029	0.850443	0.320395	0.618025	-0.084	0.019	0.165	-0.004	0.046	-0.092	0.133	0.073	-0.027	0.017	0.205	-0.069	-0.123	-0.013	0.104	0.107	0.025	-0.027	0.148	0.039	-0.115	-0.046	0.193	-0.064	-0.119	0.027	-0.034	0.115	0.047	0.216	0.011	0.013	0.166	-0.055	0.187	-0.083	0.014	-0.027	-0.159	0.153	0.127	0.01
O60344	ECE2	Endothelin-converting enzyme 2;Methyltransferase-like region;Endothelin-converting enzyme 2 region	0.132826	0.148563	0.664558	0.111215	0.450786	0.023	-0.179	0.006	-0.263	-0.329	-0.416	-0.51	-0.048	-0.211	0.045	-0.217	-0.074	0.03	0.054	-0.18	-0.037	-0.273	-0.109	0.025	-0.055	-0.055	0.011	-0.557	-0.115	-0.029	-0.493	-0.303	0.046	0.16	-0.555	0.04	-0.155	-0.105	-0.097	-0.348	-0.017	-0.066	-0.229	-0.137	-0.191	-0.433	0.137
O60437	PPL	Periplakin	0.140191	0.152078	0.248488	0.961533	0.171514	0.714	0.528	0.641	0.512	0.337	0.267	0.22	0.609	0.506	0.332	0.458	0.361	0.611	0.421	0.528	0.243	0.28	0.352	0.436	0.622	0.631	0.644	0.249	0.815	0.593	0.555	0.474	0.522	0.587	0.707	0.408	0.774	0.7	0.351	0.734	0.658	0.834	0.703	0.707	0.408	0.496	0.83
O60443	DFNA5	Non-syndromic hearing impairment protein 5	0.971431	0.394284	0.974198	0.979187	0.999921	-0.175	-0.273	-0.681	-0.121	-0.482	-0.255	0.236	-0.242	-0.316	0.088	-0.415	-0.003	-0.062	-0.343	-0.166	-0.221	-0.207	-0.456	-0.462	-0.604	-0.086	-0.395	-0.078	-0.37	-0.239	-0.1	-0.47	-0.265	-0.34	-0.075	-0.293	-0.037	-0.274	-0.383	-0.212	-0.245	-0.427	-0.325	-0.45	-0.479	-0.293	-0.068
O60447	EVI5	Ecotropic viral integration site 5 protein homolog	0.0107075	0.0552321	0.623161	0.0934682	0.00861734	0.254	0.127	0.315	0.118	0.212	-0.081	0.227	0.388	0.124	-0.015	0.269	0.297	0.192	0.324	-0.007	0.229	-0.044	0.096	0.208	0.025	0.084	0.311	-0.048	0.17	0.215	0.063	0.312	0.387	0.245	0.24	0.336	0.289	0.248	0.312	0.257	0.305	0.251	0.361	0.173	0.174	0.256	0.301
O60449	LY75	Lymphocyte antigen 75	0.135596	0.149479	0.144144	0.945134	0.296971	0.262	-0.165	-0.331	-0.029	-0.051	0.252	0.255	-0.099	-0.058	-0.071	0.102	-0.231	0.114	0.329	-0.122	0.187	0.469	0.076	-0.139	-0.395	0.068	-0.074	0.436	0.141	-0.211	0.077	0.133	-0.565	-0.219	-0.15	0.37	0.117	0.004	-0.221	-0.005	-0.325	-0.345	-0.075	-0.528	0.071	-0.491	-0.412
O60462	NRP2	Neuropilin-2	0.0607372	0.106967	0.958317	0.130752	0.0703975	0.443	0.198	0.513	0.141	0.433	0.496	0.034	0.415	0.387	0.208	0.573	0.085	0.068	0.097	-0.034	0.416	0.135	0.379	0.023	0.184	0.12	0.315	0.563	0.634	0.329	0.08	0.377	0.273	0.741	0.438	0.175	0.336	0.473	0.192	0.403	0.406	0.439	0.314	0.11	0.235	0.131	0.435
O60476	MAN1A2	Mannosyl-oligosaccharide 1,2-alpha-mannosidase IB	0.212957	0.181162	0.197962	0.865531	0.490111	0.058	0.169	0.094	0.108	0.055	0.086	0.061	-0.018	0.191	0.105	-0.028	0.099	0.023	-0.003	0.172	0.056	0.036	0.054	0.035	0.069	-0.028	0.072	0.056	0.007	0.146	-0.007	0.089	0.041	0.015	0.038	-0.002	0.02	0	0.12	0.024	0.003	0.074	0.047	0.095	0.062	0.141	0.004
O60488	ACSL4	Long-chain-fatty-acid--CoA ligase 4	0.0388759	0.0870758	0.0383097	0.16399	0.857064	-2.774	-1.416	-1.743	-1.544	-1.648	-1.773	-1.622	-2.016	-1.552	-1.525	-1.746	-1.697	-1.767	-1.63	-2.272	-1.499	-1.417	-1.343	-1.433	-1.426	-1.223	-1.513	-1.28	-1.657	-1.555	-1.522	-1.438	-1.819	-1.357	-2.385	-1.685	-1.716	-1.98	-1.887	-1.839	-1.838	-1.498	-1.305	-1.454	-1.282	-1.363	-2.272
O60493	SNX3	Sorting nexin-3	0.736079	0.334631	0.715278	0.901168	0.948125	0.142	0.085	0.063	0.113	0.235	-0.032	0.113	0.125	0.157	0.102	0.013	0.005	0.192	0.125	0.101	0.218	0.259	-0.063	0.227	0.024	0.191	0.234	0.029	0.036	0.146	0.085	0.097	0.292	0.157	0.098	0.215	0.112	0.134	0.142	0.216	0.193	0.314	0.037	-0.009	0.211	0.241	0.105
O60496	DOK2	Docking protein 2	0.145482	0.154959	0.572106	0.579694	0.122158	-0.029	0.219	-0.344	0.448	0.242	0.387	0.496	-0.013	0.317	0.62	-0.255	0.054	0.335	0.44	0.308	0.39	0.751	-0.025	-0.077	0.398	0.121	-0.079	0.54	-0.127	0.071	0.06	0.01	-0.026	-0.177	0.18	0.404	-0.05	-0.183	0.002	0.228	0.07	-0.115	0.324	0.17	-0.097	0.062	-0.194
O60499	STX10	Syntaxin-10	0.952799	0.389818	0.999962	0.958876	0.960526	0.289	-0.061	-0.619	-0.216	-0.018	-0.09	0.094	-0.071	0.074	-0.153	-0.167	-0.143	0.024	-0.055	-0.557	-0.134	-0.127	0.101	-0.095	-0.053	0.047	0.214	-0.071	0.354	0.172	-0.11	-0.572	-0.586	0.346	0.609	-0.621	-0.046	0.289	-0.23	-0.103	-0.094	0.3	0.129	-0.388	-0.062	-0.052	-0.308
O60502	MGEA5	Protein O-GlcNAcase	0.880561	0.370985	0.87259	0.946988	0.985931	-0.115	-0.061	0.113	-0.187	0.106	-0.067	-0.198	-0.003	-0.146	-0.02	0	-0.198	0.013	0.098	0.094	-0.123	0.033	0.164	-0.062	0.006	-0.281	-0.149	-0.119	-0.061	-0.231	-0.073	-0.099	0.038	-0.266	-0.081	0	-0.023	0.052	-0.111	0.007	-0.222	-0.195	-0.19	0.075	0.064	0.049	0.035
O60503	ADCY9	Adenylate cyclase type 9	0.0278789	0.0767573	0.797747	0.026627	0.111311	0.236	0.176	0.146	0.204	0.31	0.079	0.328	0.066	0.229	0.137	0.191	0.179	0.047	0.009	0.379	-0.005	0.163	0.108	0.015	0.286	0.156	0.064	0.439	0.267	0.186	0.342	0.181	0.106	0.093	0.211	0.01	0.263	0.077	0.167	0.235	0.149	0.308	0.022	0.344	0.189	0.353	0.296
O60504	SORBS3	Vinexin	0.245338	0.194179	0.900864	0.234426	0.437454	0.103	0.048	0.279	0.247	0.271	0.516	0.619	0.191	0.122	0.109	0.374	0.279	0.294	0.224	0.465	0.067	0.349	0.404	0.152	0.103	0.259	0.118	0.509	-0.004	0.011	0.565	-0.045	0.313	0.02	0.283	0.132	0.155	0.375	0.129	0.377	0.167	0.124	-0.018	0.248	0.166	0.199	0.126
O60506	SYNCRIP	Heterogeneous nuclear ribonucleoprotein Q	0.098389	0.130624	0.137396	0.999187	0.17299	-0.315	-0.249	-0.16	-0.306	-0.141	-0.311	-0.307	-0.313	-0.253	-0.22	-0.265	-0.352	-0.23	-0.403	-0.183	-0.331	-0.161	-0.377	-0.153	-0.337	-0.346	-0.305	-0.131	-0.393	-0.37	-0.266	-0.364	-0.204	-0.316	-0.341	-0.265	-0.276	-0.257	-0.221	-0.289	-0.297	-0.28	-0.167	-0.205	-0.147	-0.16	-0.212
O60507	TPST1	Protein-tyrosine sulfotransferase 1	0.142018	0.152724	0.451387	0.123877	0.687439	0.093	0.156	-0.155	-0.103	0.293	-0.178	0.041	-0.117	0.35	-0.116	-0.085	-0.203	-0.206	-0.119	0.079	-0.117	-0.307	-0.11	-0.075	0.051	0.043	0.102	0.053	0.122	-0.1	-0.285	-0.087	-0.141	0.282	-0.317	0.079	0.077	-0.28	0.047	0.195	0.062	-0.13	0.192	0.163	0.039	0.283	-0.079
O60508	CDC40	Pre-mRNA-processing factor 17	0.244473	0.194164	0.785261	0.217094	0.54336	-0.048	-0.038	-0.147	-0.086	0.008	-0.014	0.017	-0.109	-0.1	-0.098	0.001	-0.069	-0.114	-0.022	-0.028	-0.103	-0.014	-0.131	-0.04	-0.072	-0.108	-0.07	0.109	-0.055	-0.125	-0.03	-0.103	0.006	-0.042	-0.028	-0.056	-0.063	-0.004	-0.032	-0.025	-0.022	0.035	-0.016	0.02	-0.093	-0.026	-0.099
O60518	RANBP6	Ran-binding protein 6	0.978979	0.396113	0.98907	0.978239	0.997604	0.58	0.208	0.252	0.377	0.146	0.519	0.304	0.477	0.565	0.46	0.337	0.181	0.452	0.171	0.216	0.42	0.155	0.463	0.282	0.177	0.449	0.402	-0.035	0.502	0.221	0.349	0.123	0.415	0.058	0.547	0.358	0.414	0.257	0.411	0.372	0.386	0.6	0.373	0.189	0.251	0.581	0.195
O60524	NEMF	Nuclear export mediator factor NEMF	0.616948	0.304596	0.986371	0.719707	0.621306	0.019	-0.061	-0.024	0.045	-0.032	-0.028	-0.014	-0.028	0.064	0.064	-0.125	0.053	0.054	-0.1	0.024	-0.008	0.008	-0.084	0.052	-0.119	0.023	-0.063	0.035	0.009	0.1	-0.06	-0.038	0.028	-0.037	0.007	0.098	0.014	-0.031	0.016	0.094	0.068	0.009	0.024	-0.121	0.039	0.079	0.069
O60547	GMDS	GDP-mannose 4,6 dehydratase	0.265145	0.200179	0.297182	0.39208	0.993124	-0.132	-0.151	-0.147	-0.102	-0.313	-0.041	-0.123	-0.236	-0.091	-0.107	-0.129	-0.366	0.017	-0.169	0.009	-0.191	0.038	-0.062	-0.007	-0.241	0.192	-0.169	0.031	-0.341	-0.175	0.173	-0.171	-0.263	-0.114	-0.119	-0.075	-0.165	-0.048	-0.099	0.075	-0.26	-0.246	-0.281	-0.165	-0.075	-0.189	-0.072
O60551	NMT2	Glycylpeptide N-tetradecanoyltransferase 2	0.731071	0.333689	0.993209	0.802461	0.737486	-0.17	-0.053	0.209	-0.041	0	0.036	0.031	0.047	-0.329	-0.085	-0.143	0.084	0.038	0.065	0.065	-0.192	-0.148	0.121	-0.119	-0.24	0.121	0.036	-0.065	-0.142	-0.199	0.171	0.096	-0.12	-0.181	0.189	0.001	0.104	0.061	0.152	-0.03	-0.166	-0.062	-0.022	-0.101	0.153	0.068	0.197
O60563	CCNT1	Cyclin-T1	0.488174	0.268964	0.633947	0.968209	0.504208	-0.009	-0.162	0.05	-0.058	0.148	-0.1	0	-0.057	-0.08	0.006	-0.007	-0.116	-0.083	-0.013	-0.051	0.103	-0.213	-0.135	-0.085	0.135	-0.181	-0.067	0.139	-0.053	0.114	-0.085	-0.065	0.06	0.141	0.018	-0.062	0.102	-0.037	0.138	-0.056	0.1	0.073	0.091	-0.039	-0.146	-0.019	0.092
O60568	PLOD3	Procollagen-lysine,2-oxoglutarate 5-dioxygenase 3	0.92326	0.3823	0.99472	0.954227	0.920423	-0.454	-0.355	-0.578	-0.359	-0.466	-0.535	-0.394	-0.42	-0.496	-0.251	-0.297	-0.371	-0.386	-0.541	-0.46	-0.468	-0.159	-0.211	-0.232	-0.372	-0.416	-0.284	-0.279	-0.465	-0.406	-0.469	-0.312	-0.532	-0.407	-0.245	-0.38	-0.317	-0.351	-0.667	-0.457	-0.562	-0.52	-0.33	-0.642	-0.396	-0.533	-0.341
O60573	EIF4E2	Eukaryotic translation initiation factor 4E type 2	0.0856532	0.12375	0.104539	0.976576	0.18844	-0.058	0.17	-0.043	0.094	-0.021	0.044	-0.086	0.012	0.043	0.026	-0.094	-0.03	0.054	-0.124	-0.053	-0.036	-0.025	-0.051	0.114	0.036	-0.044	0.067	-0.113	0.085	-0.022	-0.144	-0.043	-0.045	0.068	-0.031	0.002	0.024	-0.033	-0.04	-0.002	0.008	0.042	0.02	0.124	0.044	-0.011	0.092
O60610	DIAPH1	Protein diaphanous homolog 1	0.00410245	0.0448455	0.613696	0.0485703	0.00338727	0.059	0.074	0.149	-0.022	0.15	-0.068	-0.186	0.094	0.055	0.078	0.114	0.042	0.081	0.041	0.181	-0.094	-0.028	0.128	0.139	0.223	-0.019	0.08	0.059	-0.001	-0.058	0.042	-0.009	0.06	0.086	0.056	0.082	0.146	0.161	0.113	0.04	0.017	0.099	0.168	0.156	0.111	0.098	0.202
O60613	SEP15	15 kDa selenoprotein	0.397353	0.242862	0.387669	0.614129	0.947342	-0.022	-0.177	0.042	0.007	-0.419	-0.289	-0.981	-0.111	-0.094	-0.324	0.292	-0.629	-0.065	-0.057	0.159	-0.897	-0.246	0.05	0.006	-0.338	-0.773	-0.375	-0.259	-0.301	-0.732	-0.357	-0.482	-0.13	-0.838	0.13	-0.664	-0.466	0.438	-0.647	-0.231	-0.689	-0.628	-0.378	-0.541	-0.505	0.034	-0.345
O60645	EXOC3	Exocyst complex component 3	0.0903314	0.126838	0.851759	0.243014	0.0843146	0.042	-0.057	-0.048	0.189	-0.071	0.12	0.24	-0.017	0.068	0.105	0.06	-0.077	0.055	0.002	0.161	0.032	0.134	0.004	-0.007	0.197	0.098	0.034	0.236	0.004	-0.019	0.027	-0.029	0.06	0.063	-0.05	0.063	0.003	0.041	0.01	0.153	0.028	0.067	-0.03	-0.003	0.084	0.044	-0.026
O60656	UGT1A9	UDP-glucuronosyltransferase 1-9	0.000352078	0.0295909	0.994918	0.00112982	0.00140649	0.529	0.144	0.897	0.588	0.365	0.013	-0.017	0.382	0.129	0.45	0.407	0.717	0.806	0.555	0.454	0.315	0.138	0.107	0.974	0.534	0.363	0.642	-0.334	0.441	0.425	0.631	0.831	0.214	0.576	0.082	0.226	0.097	0.523	0.535	0.009	0.605	0.573	0.624	0.541	0.596	-0.054	0.694
O60658	PDE8A	High affinity cAMP-specific and IBMX-insensitive 3,5-cyclic phosphodiesterase 8A	0.91712	0.380602	0.936546	0.999264	0.928204	0.258	0.32	0.614	0.542	0.513	0.314	0.262	0.564	0.264	0.328	0.494	0.352	0.145	0.343	0.251	0.426	0.216	0.225	0.516	0.505	0.404	0.402	0.489	0.358	0.362	0.512	0.316	0.506	0.633	0.421	0.135	0.377	0.462	0.504	0.423	0.467	0.495	0.441	0.463	0.295	0.272	0.518
O60664	PLIN3	Perilipin-3	0.102138	0.132041	0.754011	0.328971	0.0876367	-0.012	0.009	-0.149	0.136	0.183	0.07	0.368	-0.077	0.06	0.113	0.019	-0.097	0.155	0.086	0.181	0.213	0.208	0.263	-0.024	0.034	0.282	0.084	0.396	-0.073	-0.073	0.315	0.002	0.027	-0.145	-0.047	0.203	-0.089	0.194	-0.094	0.283	0.068	0.054	-0.103	-0.168	0.061	0.169	0.184
O60669	SLC16A7	Monocarboxylate transporter 2	0.174597	0.167534	0.96437	0.189153	0.283938	-0.266	0.223	0.705	0.402	-0.339	-0.231	0.204	0.393	0.048	-0.174	0.044	0.249	0.445	-0.109	0.58	0.018	0.19	-0.182	0.269	-0.46	0.244	-0.338	0.507	-0.007	0.379	0.028	-0.068	0.402	-0.107	0.152	0.05	-0.461	0.277	-0.007	0.35	0.032	0.509	-0.597	0.18	0.456	0.385	0.521
O60671	RAD1	Cell cycle checkpoint protein RAD1	0.103043	0.132881	0.571158	0.083789	0.4578	-0.199	-0.407	-0.364	-0.162	-0.333	-0.122	-0.138	-0.228	-0.188	-0.388	-0.543	-0.253	-0.375	-0.255	-0.326	-0.203	-0.3	-0.657	-0.194	-0.325	-0.178	-0.488	-0.125	-0.111	-0.372	-0.129	-0.507	-0.121	-0.306	-0.305	-0.3	-0.376	-0.411	-0.328	-0.356	-0.333	-0.203	-0.563	-0.149	-0.237	-0.319	-0.225
O60678	PRMT3	Protein arginine N-methyltransferase 3	0.997192	0.400126	0.996931	0.999014	0.999537	-0.383	-0.411	-0.604	-0.43	-0.481	-0.658	-0.265	-0.432	-0.541	-0.561	-0.722	-0.387	-0.408	-0.641	-0.591	-0.259	-0.5	-0.587	-0.267	-0.235	-0.693	-0.499	-0.523	-0.57	-0.431	-0.529	-0.484	-0.436	-0.245	-0.414	-0.396	-0.179	-0.521	-0.462	-0.518	-0.529	-0.493	-0.222	-0.584	-0.419	-0.738	-0.48
O60684	KPNA6	Importin subunit alpha-7	0.17075	0.16598	0.970995	0.279682	0.185072	0.057	-0.007	0.021	0.037	-0.136	0.023	0	-0.075	0.001	0.049	-0.012	-0.049	-0.057	0.036	0.004	0.02	0.018	-0.046	0.051	0.019	0.104	0.001	-0.172	0.021	0.055	-0.1	0.009	0.044	-0.075	-0.028	-0.121	0.014	0.033	0.096	0.016	0.06	0.005	0.072	0.024	0.085	-0.028	0.068
O60701	UGDH	UDP-glucose 6-dehydrogenase	0.128614	0.146048	0.5368	0.106897	0.558444	0.154	-0.026	0.055	-0.295	0.141	-0.266	-0.614	0.054	-0.267	0.059	0.135	0.086	-0.131	-0.335	-0.663	0.022	-0.354	-0.243	0.3	-0.383	-0.02	0.065	-0.346	0.201	0.019	-0.05	0.158	-0.031	0.018	0.167	-0.357	-0.058	0.268	-0.009	-0.259	-0.213	0.227	-0.014	0.226	0.131	0.11	-0.107
O60704	TPST2	Protein-tyrosine sulfotransferase 2	0.598997	0.300297	0.570032	0.897869	0.858983	0.057	0.11	0.057	0.053	-0.041	0.028	-0.083	0.096	0.15	0.177	0.153	-0.087	0.005	0.15	-0.093	0.078	0.042	0.124	0.16	-0.072	0.03	0.107	-0.159	0.056	-0.005	-0.102	0.063	0.188	0.086	0.186	-0.052	0.009	0.163	-0.02	-0.005	0.058	0.164	-0.119	-0.088	0.143	-0.013	-0.12
O60706	ABCC9	ATP-binding cassette sub-family C member 9	0.0719174	0.115428	0.98867	0.0951483	0.123242	0.432	0.172	0.413	0.371	0.27	0.678	0.773	0.467	0.368	0.081	0.484	0.521	0.41	0.247	0.619	0.221	0.376	0.378	0.281	0.483	0.15	0.337	0.774	0.263	0.379	0.467	0.207	0.343	0.485	0.233	0.16	0.378	0.382	0.401	0.436	0.336	0.325	0.175	0.326	0.165	0.42	0.366
O60716	CTNND1	Catenin delta-1	0.455549	0.25978	0.427678	0.889339	0.745708	0.256	0.236	0.378	0.246	0.404	0.14	0.143	0.274	0.337	0.188	0.257	0.318	0.276	0.179	0.353	0.213	0.155	0.373	0.18	0.31	0.374	0.282	0.284	0.188	0.278	0.277	0.345	0.271	0.25	0.269	0.18	0.237	0.367	0.275	0.291	0.373	0.398	0.276	0.327	0.297	0.426	0.396
O60739	EIF1B	Eukaryotic translation initiation factor 1b	0.774297	0.344314	0.82878	0.795543	0.995573	0.089	-0.115	0.101	-0.16	-0.106	-0.369	-0.391	-0.253	-0.213	-0.064	-0.02	0.144	-0.088	-0.116	-0.2	-0.121	-0.135	-0.356	0.103	-0.249	0.165	-0.035	-0.432	-0.238	-0.427	-0.042	-0.324	0.131	0.111	-0.268	0.154	-0.089	0.165	-0.01	-0.367	-0.156	-0.092	-0.136	0.23	0.017	-0.022	0.223
O60749	SNX2	Sorting nexin-2	0.275246	0.203692	0.243853	0.677299	0.765833	0.258	0.125	0.392	0.235	0.393	0.085	0.236	0.251	0.259	0.294	0.068	0.232	0.281	0.113	0.164	0.359	0.227	0.113	0.349	0.104	0.193	0.217	0.384	0.117	0.248	0.192	0.172	0.384	0.326	0.062	0.322	0.209	0.29	0.228	0.33	0.293	0.373	0.118	0.313	0.343	0.235	0.26
O60762	DPM1	Dolichol-phosphate mannosyltransferase subunit 1	0.546989	0.286222	0.526764	0.935936	0.770669	0.221	0.174	0.044	0.166	0.095	0.195	0.064	0.288	0.347	0.093	0.16	0.391	0.047	0.061	0.352	0.223	0	0.331	0.19	0.139	-0.166	0.149	0.213	0.235	0.255	0.077	0.29	0.198	0.116	0.25	0.065	0.229	0.18	0.122	0.118	0.135	0.24	-0.183	0.23	0.197	0.123	0.327
O60763	USO1	General vesicular transport factor p115	0.0575146	0.104368	0.126165	0.956582	0.0805771	0.239	0.212	0.015	0.158	0.127	-0.038	-0.042	0.114	0.295	0.15	0.145	0.107	0.162	0.113	0.185	0.088	0.182	0.228	0.085	0.133	0.141	0.203	0.012	0.218	0.286	-0.008	0.191	0.129	0.133	0.035	0.167	0.154	0.287	0.151	0.214	0.213	0.21	0.066	0.139	0.249	0.281	0.185
O60783	MRPS14	28S ribosomal protein S14, mitochondrial	0.0113602	0.0561342	0.955406	0.0352327	0.015727	-0.172	-0.084	-0.029	-0.365	-0.3	-0.181	-0.331	-0.018	-0.366	-0.368	-0.1	-0.228	-0.14	-0.015	-0.003	-0.17	-0.176	-0.323	-0.049	-0.146	-0.122	-0.142	-0.329	-0.126	0.008	-0.133	0.021	-0.067	0.118	-0.196	-0.223	-0.089	-0.261	-0.054	-0.252	-0.214	-0.09	-0.058	-0.08	-0.253	-0.049	-0.343
O60784	TOM1	Target of Myb protein 1	0.00182197	0.0376869	0.633407	0.0254751	0.00160799	0.164	0.228	0.261	0.089	0.114	0.002	-0.057	0.131	0.13	0.129	0.218	0.228	0.111	0.329	0.074	0.174	-0.035	0.214	0.108	0.241	0.018	0.162	0.073	0.315	0.241	0.221	0.32	0.163	0.312	0.166	0.145	0.151	0.277	0.247	0.065	0.221	0.231	0.398	0.176	0.166	0.193	0.365
O60825	PFKFB2	6-phosphofructo-2-kinase/fructose-2,6-bisphosphatase 2;6-phosphofructo-2-kinase;Fructose-2,6-bisphosphatase	0.111867	0.137651	0.891591	0.257585	0.108389	0.12	0.028	-0.157	0.017	-0.099	-0.119	-0.222	0.104	0.093	0.049	0.172	-0.117	0.026	0.21	0.044	0.08	0.094	-0.108	-0.11	-0.08	0.274	0.21	-0.303	0.135	0.084	-0.11	0.163	-0.216	0.017	0.188	-0.057	0.055	0.148	-0.009	-0.034	-0.063	0.063	0.021	0.189	0.042	-0.082	0.175
O60826	CCDC22	Coiled-coil domain-containing protein 22	0.0677025	0.112473	0.583367	0.356421	0.0536526	0.257	0.3	0.444	0.325	0.199	0.237	0.195	0.312	0.286	0.209	0.342	0.336	0.281	0.27	0.231	0.228	0.217	0.309	0.278	0.207	0.232	0.326	0.216	0.344	0.361	0.244	0.295	0.28	0.398	0.292	0.249	0.353	0.32	0.329	0.26	0.279	0.372	0.305	0.309	0.356	0.227	0.304
O60828	PQBP1	Polyglutamine-binding protein 1	0.874191	0.369257	0.928007	0.989045	0.873418	-0.129	-0.028	-0.123	-0.271	-0.003	-0.242	-0.141	-0.075	-0.112	-0.149	-0.207	-0.169	-0.159	-0.189	-0.193	-0.172	-0.183	-0.123	-0.16	-0.181	-0.134	-0.108	-0.084	-0.026	-0.135	0.022	-0.028	-0.092	-0.073	-0.067	-0.113	-0.121	-0.084	-0.059	-0.148	-0.115	-0.102	-0.078	-0.078	-0.128	0.004	-0.112
O60830	TIMM17B	Mitochondrial import inner membrane translocase subunit Tim17-B	0.489456	0.269271	0.703499	0.474234	0.91169	-0.147	-0.112	-0.048	-0.044	-0.071	-0.251	0.078	-0.052	-0.092	-0.106	-0.043	-0.175	-0.285	-0.184	-0.119	-0.151	-0.263	0.036	-0.139	-0.073	-0.353	-0.111	-0.359	-0.245	-0.222	-0.332	-0.013	-0.205	-0.299	-0.196	-0.247	-0.054	-0.091	-0.187	-0.23	-0.072	-0.054	-0.17	-0.103	-0.214	-0.116	-0.218
O60831	PRAF2	PRA1 family protein 2	0.0383875	0.0867115	0.181836	0.715348	0.0367453	-0.206	-0.159	-0.168	-0.027	0.121	0.039	0.312	-0.232	0.089	-0.067	0.267	-0.079	-0.177	-0.056	-0.155	0.12	0.111	-0.111	0.056	0.202	-0.106	-0.078	0.053	0.069	-0.339	0.113	-0.247	0.261	0.008	-0.022	-0.297	-0.146	-0.051	-0.05	-0.144	-0.063	-0.449	-0.216	0.086	-0.289	0.266	-0.284
O60832	DKC1	H/ACA ribonucleoprotein complex subunit 4	0.764083	0.341482	0.821535	0.996154	0.788279	-0.32	-0.183	-0.298	-0.282	-0.247	-0.22	-0.193	-0.324	-0.345	-0.259	-0.359	-0.31	-0.212	-0.317	-0.317	-0.211	-0.328	-0.339	-0.148	-0.23	-0.355	-0.242	-0.129	-0.324	-0.237	-0.173	-0.223	-0.199	-0.175	-0.326	-0.198	-0.201	-0.325	-0.305	-0.325	-0.282	-0.21	-0.226	-0.345	-0.184	-0.269	-0.26
O60841	EIF5B	Eukaryotic translation initiation factor 5B	0.513045	0.27664	0.923798	0.719886	0.488805	-0.284	-0.218	-0.153	-0.251	-0.108	-0.295	-0.358	-0.231	-0.239	-0.159	-0.203	-0.331	-0.196	-0.269	-0.195	-0.296	-0.231	-0.14	-0.174	-0.271	-0.185	-0.181	-0.249	-0.226	-0.2	-0.177	-0.217	-0.217	-0.144	-0.305	-0.212	-0.239	-0.213	-0.198	-0.225	-0.271	-0.276	-0.226	-0.157	-0.133	-0.184	-0.146
O60869	EDF1	Endothelial differentiation-related factor 1	0.150558	0.156867	0.99939	0.19771	0.204271	-0.104	-0.129	-0.039	-0.247	0.044	-0.388	-0.377	-0.156	-0.213	-0.07	-0.259	-0.064	0.06	-0.393	-0.295	-0.051	-0.147	-0.294	0.029	-0.168	-0.231	-0.062	-0.251	-0.232	-0.006	-0.116	-0.138	0.024	0.023	-0.272	0.082	-0.117	0.027	-0.161	-0.074	-0.079	0.055	-0.166	-0.047	-0.003	-0.001	0.123
O60870	KIN	DNA/RNA-binding protein KIN17	0.29829	0.212225	0.708159	0.265722	0.695305	-0.393	-0.212	-0.496	-0.267	-0.441	-0.298	-0.244	-0.435	-0.247	-0.353	-0.325	-0.196	-0.249	-0.416	-0.212	-0.226	-0.348	-0.467	-0.253	-0.392	-0.236	-0.254	-0.279	-0.231	-0.338	-0.326	-0.24	-0.45	-0.461	-0.294	-0.352	-0.173	-0.386	-0.37	-0.332	-0.354	-0.389	-0.224	-0.261	-0.274	-0.285	-0.191
O60879	DIAPH2	Protein diaphanous homolog 2	0.241915	0.193127	0.893434	0.450335	0.227292	0.198	0.13	0.277	0.179	0.009	0.059	-0.003	0.28	0.071	0.122	0.3	0.061	0.201	0.167	0.249	0.106	0.056	0.268	0.037	0.05	0.247	0.19	0.242	0.176	0.149	0.194	0.183	0.191	0.077	0.142	0.106	0.198	0.317	0.176	0.172	0.12	0.163	0.377	0.307	0.174	0.217	0.377
O60884	DNAJA2	DnaJ homolog subfamily A member 2	0.276092	0.204144	0.699324	0.685469	0.244406	0.083	0.125	0.228	0.115	0.146	-0.143	-0.088	0.101	0.02	0.016	0.187	-0.044	0.113	0.096	0.104	0.014	0.01	0.011	0.156	0.147	-0.028	0.016	-0.091	0.096	0.137	-0.057	0.149	0.115	0.138	0.163	0.039	-0.015	0.206	0.121	0.059	0.1	0.131	0.052	0.119	0.127	0.115	0.187
O60885	BRD4	Bromodomain-containing protein 4	0.0588048	0.105425	0.839502	0.0564927	0.174846	-0.132	-0.069	-0.065	-0.053	0.077	0.139	0.219	-0.02	-0.044	-0.083	-0.108	-0.034	-0.085	0.036	-0.064	0.031	0.02	0.005	-0.142	0.012	-0.086	-0.091	0.212	0.01	-0.082	0.16	-0.108	0.062	-0.082	-0.067	0.11	-0.033	-0.052	-0.042	-0.011	-0.084	-0.101	-0.068	0.083	-0.033	-0.157	0.008
O60888	CUTA	Protein CutA	0.00572136	0.0460662	0.0925665	0.472877	0.00476753	-0.183	-0.217	0.172	-0.306	-0.021	-0.202	-0.309	-0.098	0.001	-0.336	-0.131	-0.208	-0.227	-0.247	-0.354	-0.144	-0.3	-0.311	0.03	-0.228	-0.248	-0.337	0.022	-0.11	-0.141	0.148	-0.264	-0.014	0.062	-0.143	-0.173	-0.079	-0.071	-0.011	-0.213	-0.112	-0.162	0.011	-0.001	-0.218	-0.245	0.014
O60925	PFDN1	Prefoldin subunit 1	0.906727	0.37814	0.945847	0.905952	0.991828	-0.242	-0.232	0.002	-0.228	-0.016	-0.193	-0.04	-0.18	-0.145	-0.253	-0.224	-0.015	-0.198	-0.208	-0.269	-0.013	-0.245	-0.322	-0.019	-0.072	-0.054	-0.257	0.081	-0.099	0.003	-0.013	-0.271	-0.118	-0.042	-0.182	-0.123	-0.246	-0.25	-0.162	-0.162	-0.181	-0.106	-0.327	-0.018	-0.165	-0.158	-0.098
O60927	PPP1R11	Protein phosphatase 1 regulatory subunit 11	0.779017	0.345352	0.772212	0.982272	0.882649	0.281	0.022	0.009	0.138	-0.217	0.191	0.128	0.042	0.383	0.044	0.249	-0.138	0.272	0.084	0.084	0.063	0.021	0.16	-0.03	-0.101	0.22	0.259	0.32	0.193	0.263	0.081	0.22	0.271	-0.059	0.235	0.078	0.151	0.437	-0.02	0.027	-0.016	0.024	0.334	0.351	-0.066	-0.029	0.364
O60934	NBN	Nibrin	0.0761922	0.117994	0.227718	0.827312	0.0786575	-0.102	-0.159	-0.141	-0.153	-0.07	-0.03	0.009	-0.136	-0.192	-0.023	-0.233	-0.039	-0.127	-0.162	-0.142	-0.112	-0.137	-0.139	-0.194	-0.143	-0.094	-0.195	0	-0.132	-0.248	-0.021	-0.036	-0.1	-0.181	-0.196	-0.022	-0.219	-0.255	-0.074	-0.109	-0.069	-0.111	-0.014	-0.265	-0.16	-0.068	-0.08
O60936	NOL3	Nucleolar protein 3	0.554903	0.288117	0.931661	0.532994	0.742085	-0.044	0.227	0.246	0.231	-0.145	-0.034	0.076	-0.003	0.106	0.005	0.011	0.172	0.23	0.278	0.173	0.319	-0.126	0.421	-0.123	0.114	0.096	0.027	-0.071	-0.1	0.336	-0.1	0.414	-0.019	-0.104	0.331	-0.054	0.154	0.102	-0.025	-0.064	-0.004	0.132	0.265	0.113	0.107	0.177	-0.112
O60941	DTNB	Dystrobrevin beta	0.180366	0.16967	0.60508	0.620288	0.154268	0.478	0.31	0.588	0.2	0.412	0.22	0.359	0.506	0.494	0.392	0.495	0.422	0.394	0.336	0.535	0.392	0.138	0.238	0.441	0.427	0.346	0.439	0.142	0.536	0.409	0.135	0.504	0.504	0.499	0.581	0.28	0.586	0.49	0.463	0.29	0.526	0.661	0.23	0.53	0.334	0.372	0.291
O60942	RNGTT	mRNA-capping enzyme;Polynucleotide 5-triphosphatase;mRNA guanylyltransferase	0.569823	0.292435	0.745722	0.559872	0.939584	-0.158	-0.286	-0.128	-0.402	-0.111	-0.36	-0.238	-0.289	-0.208	-0.241	-0.323	-0.455	-0.15	-0.358	-0.172	-0.389	-0.197	-0.424	-0.187	-0.346	-0.093	-0.325	-0.416	0.006	-0.483	-0.289	-0.248	-0.384	-0.269	-0.35	-0.232	-0.107	-0.327	-0.251	-0.373	-0.243	-0.333	-0.159	-0.383	-0.407	-0.241	-0.44
O75023	LILRB5	Leukocyte immunoglobulin-like receptor subfamily B member 5	0.392074	0.241318	0.973076	0.401386	0.521775	0.439	0.34	0.234	0.726	0.629	0.679	0.278	0.194	0.808	0.395	0.258	0.303	0.401	0.438	0.492	0.803	0.767	0.291	0.308	0.416	0.17	0.298	0.636	0.282	0.736	0.263	0.503	0.302	0.667	0.649	0.172	0.378	0.194	0.493	0.847	0.403	0.574	0.408	0.467	0.625	0.574	0.436
O75027	ABCB7	ATP-binding cassette sub-family B member 7, mitochondrial	0.0193771	0.0670333	0.926538	0.0606009	0.0231677	0.122	0.086	0.221	0.073	-0.004	0.005	-0.223	0.149	0.173	0.078	0.155	0.128	0.082	0.035	-0.129	0.045	-0.008	0.325	0.097	0.326	0.047	0.308	-0.182	0.021	0.211	-0.074	0.282	-0.048	-0.106	0.149	-0.008	0.152	0.08	0.161	-0.016	0.261	0.17	0.197	0.226	0.057	-0.024	0.279
O75044	SRGAP2	SLIT-ROBO Rho GTPase-activating protein 2;SLIT-ROBO Rho GTPase-activating protein 2B	0.0263337	0.075059	0.997623	0.0439106	0.048899	-0.206	-0.189	0.31	0.116	-0.284	0.004	0.171	-0.208	-0.066	0.127	-0.33	0.022	-0.192	0.004	-0.152	-0.013	0.129	-0.253	-0.132	-0.173	0.044	-0.233	0.17	-0.245	-0.188	-0.146	-0.119	-0.09	-0.158	-0.232	-0.011	-0.168	-0.241	-0.225	-0.127	-0.113	-0.151	-0.244	-0.157	-0.175	-0.19	-0.021
O75052	NOS1AP	Carboxyl-terminal PDZ ligand of neuronal nitric oxide synthase protein	0.0258098	0.0742904	0.0221601	0.177753	0.722144	-0.103	-0.148	0.064	-0.132	0.154	-0.323	-0.351	-0.167	0.088	-0.078	-0.141	-0.276	-0.217	-0.188	0.043	-0.281	-0.139	-0.051	-0.313	0.05	-0.067	0.031	-0.369	-0.116	-0.207	-0.172	-0.238	-0.095	-0.14	-0.15	-0.263	-0.257	-0.072	0.125	0.001	0	-0.05	-0.096	0.02	-0.154	0.069	-0.069
O75063	FAM20B	Glycosaminoglycan xylosylkinase	0.421603	0.249886	0.986137	0.442157	0.528464	-0.056	-0.123	-0.116	-0.177	0.041	-0.272	-0.122	0.035	-0.154	-0.097	-0.075	-0.053	-0.118	-0.076	-0.271	-0.004	-0.104	-0.293	-0.121	-0.009	-0.098	-0.126	-0.066	-0.228	-0.045	-0.118	-0.007	-0.02	-0.218	0.001	-0.244	-0.055	-0.192	-0.136	-0.212	-0.199	-0.159	-0.084	-0.133	-0.196	-0.213	0.134
O75064	DENND4B	DENN domain-containing protein 4B	0.206245	0.1807	0.601132	0.672973	0.179548	0.306	0.081	-0.005	0.275	-0.094	0.323	0.04	0.149	0.049	0.317	-0.184	0.171	0.11	0.297	0.106	0.139	0.443	0.003	0.089	0.177	0.244	0.155	0.183	0.21	-0.001	0.125	0.208	-0.025	-0.034	0.048	0.362	0.328	-0.013	0.15	0.113	0.106	0.199	0.156	0.216	0.124	0.104	0.08
O75083	WDR1	WD repeat-containing protein 1	0.378965	0.237303	0.367876	0.60384	0.941168	0.007	0.001	0.026	0.16	0.035	0.116	0.086	0.077	-0.012	0.034	-0.008	0.023	0.19	0.013	0.138	0.034	0.141	-0.033	0.193	0.077	0.058	-0.013	0.242	0.018	-0.03	0.23	-0.046	0.047	0.048	0.008	0.168	0.1	0.134	-0.019	0.084	-0.117	0.022	-0.009	0.021	0.15	0.075	-0.077
O75110	ATP9A	Probable phospholipid-transporting ATPase IIA	0.652379	0.313023	0.736925	0.678112	0.990298	-0.158	-0.15	-0.139	-0.201	-0.317	-0.176	-0.11	-0.209	-0.212	-0.215	-0.367	-0.12	-0.087	-0.282	-0.03	-0.119	-0.317	0.045	-0.245	-0.158	0.014	-0.187	-0.044	-0.254	-0.028	-0.271	0.095	-0.212	-0.315	-0.076	-0.091	-0.243	-0.251	-0.159	-0.127	-0.316	-0.239	-0.224	-0.452	-0.045	-0.239	-0.196
O75113	N4BP1	NEDD4-binding protein 1	0.354849	0.230495	0.561906	0.918377	0.353757	0.134	0.284	0.219	0.337	0.243	0.331	0.406	0.123	0.259	0.37	0.127	0.279	0.358	0.272	0.254	0.29	0.214	0.38	0.11	0.253	0.348	0.149	0.402	0.212	0.159	0.25	0.177	0.251	0.229	0.167	0.369	0.233	0.154	0.237	0.177	0.17	0.199	0.412	0.369	0.236	0.293	0.338
O75116	ROCK2	Rho-associated protein kinase 2	0.69219	0.323634	0.78344	0.987413	0.708561	-0.153	-0.186	-0.087	-0.089	-0.014	-0.089	0.072	-0.139	-0.118	-0.087	-0.128	-0.03	-0.078	-0.109	0.003	-0.075	-0.08	0.074	-0.149	-0.242	-0.04	-0.17	0.149	-0.075	-0.165	0.041	-0.25	-0.032	-0.032	-0.149	-0.101	-0.164	-0.056	-0.183	0.018	-0.162	-0.098	-0.154	-0.158	-0.143	0.072	-0.056
O75122	CLASP2	CLIP-associating protein 2	0.710171	0.328179	0.796813	0.72294	0.986296	0.037	0.014	-0.09	-0.054	-0.041	0.064	0.131	-0.033	0.003	0.007	-0.079	0.101	0.054	0.024	-0.01	0.027	0.048	-0.089	-0.04	0.027	0.045	-0.054	-0.018	0.025	-0.026	-0.017	-0.015	0.049	-0.089	0.066	0.047	0.072	0.041	-0.019	-0.016	0.101	0.015	0.067	0.043	-0.024	0	0.154
O75127	PTCD1	Pentatricopeptide repeat-containing protein 1, mitochondrial	0.0869143	0.124684	0.957037	0.0994322	0.167613	-0.34	-0.382	-0.189	-0.453	-0.192	-0.384	-0.079	-0.239	-0.247	-0.357	-0.468	-0.257	-0.399	-0.333	-0.238	-0.398	-0.401	-0.378	-0.108	-0.331	-0.35	-0.262	-0.578	-0.25	-0.196	-0.513	-0.219	-0.194	-0.246	-0.307	-0.47	-0.228	-0.272	-0.247	-0.354	-0.278	-0.385	-0.2	-0.533	-0.173	-0.291	-0.216
O75128	COBL	Protein cordon-bleu	0.336571	0.225226	0.990732	0.36789	0.431481	0.517	0.398	0.185	0.299	0.463	0.272	0.078	0.386	0.418	0.253	0.345	0.534	0.346	0.529	0.205	0.458	0.26	0.517	0.13	0.471	0.488	0.301	0.146	0.499	0.303	0.167	0.546	0.408	0.42	0.446	0.249	0.469	0.533	0.426	0.283	0.441	0.5	0.513	0.334	0.508	0.246	0.6
O75131	CPNE3	Copine-3	0.435006	0.254288	0.825688	0.401214	0.741507	0.011	-0.089	-0.109	-0.17	-0.06	-0.186	-0.209	-0.075	-0.096	-0.177	0.02	-0.268	-0.147	-0.112	-0.095	-0.146	-0.13	-0.309	0.027	-0.103	-0.065	-0.011	-0.452	-0.026	-0.129	-0.229	-0.112	-0.038	0.017	-0.114	-0.264	-0.032	-0.005	-0.04	-0.037	-0.072	0.01	-0.315	-0.065	-0.199	-0.039	0.012
O75140	DEPDC5	DEP domain-containing protein 5	0.738787	0.335336	0.776941	0.999963	0.788024	0.375	0.296	0.328	0.175	0.211	0.529	0.181	0.155	0.326	0.176	0.466	0.439	0.302	0.353	0.059	0.401	0.19	0.454	0.298	0.213	0.427	0.308	0.21	0.438	0.348	0.442	0.46	0.362	0.399	0.375	0.132	0.242	0.409	0.395	0.295	0.38	0.446	0.418	0.376	0.351	0.323	0.345
O75143	ATG13	Autophagy-related protein 13	0.598248	0.300095	0.576044	0.807476	0.940503	0.022	0.12	0.298	0.182	0.114	-0.063	0.063	0.235	0.062	0.062	0.029	0.018	-0.119	0.31	0.356	0.121	-0.01	0.356	0.036	0.292	0.14	-0.194	0.323	-0.055	0.323	-0.112	0.373	-0.074	0.169	-0.09	0.043	0.118	-0.049	0.211	0.008	0.134	0.153	0.222	0.267	0.102	0.097	0.035
O75146	HIP1R	Huntingtin-interacting protein 1-related protein	0.15035	0.156867	0.98859	0.232382	0.175977	-0.097	-0.102	0.132	-0.028	-0.099	-0.04	-0.19	-0.081	0.058	0.027	-0.173	0.045	0.135	-0.154	0.034	-0.034	-0.033	-0.094	0.014	-0.045	0.149	-0.108	0.021	-0.064	0.063	-0.109	-0.008	-0.023	0.172	-0.099	0.067	-0.04	-0.052	0.004	0.061	-0.052	-0.012	-0.074	-0.079	0.094	0.05	-0.076
O75150	RNF40	E3 ubiquitin-protein ligase BRE1B	0.0165224	0.0643344	0.346026	0.269861	0.0117381	-0.17	-0.174	-0.106	-0.176	-0.117	-0.051	-0.018	-0.178	-0.128	-0.15	-0.068	-0.168	-0.18	-0.11	-0.172	-0.198	-0.079	-0.154	-0.195	-0.073	0.024	-0.164	-0.004	-0.153	-0.19	-0.143	-0.132	-0.14	-0.056	-0.223	-0.147	-0.211	-0.001	-0.132	-0.113	-0.162	-0.104	0.028	-0.035	-0.1	-0.201	-0.114
O75151	PHF2	Lysine-specific demethylase PHF2	0.0794742	0.119542	0.873422	0.0782966	0.201173	0.03	0.094	-0.125	0.141	0.133	0.254	0.409	0.083	0.064	0.014	0.045	0.167	0.036	-0.021	0.108	0.204	0.067	0.036	0.089	0.081	0.09	0.042	0.237	0.053	-0.042	0.127	0.047	0.216	0.192	0.014	0.077	0.098	0.043	0.082	0.044	0.072	0.003	0.107	0.077	0.041	0.116	0.041
O75152	ZC3H11A	Zinc finger CCCH domain-containing protein 11A	0.433691	0.253759	0.556955	0.46398	0.977507	0.081	0.085	-0.075	-0.097	0.064	0.072	0.114	0.035	-0.077	-0.059	-0.008	0.101	-0.051	0.069	-0.046	0.024	-0.02	-0.165	-0.012	0.057	0.056	-0.071	0.101	-0.026	-0.065	0.018	-0.057	0.041	-0.032	-0.071	0.1	0.039	-0.02	0.059	-0.003	0.025	0.105	0.142	0.016	0.087	0.113	0.122
O75153	CLUH	Clustered mitochondria protein homolog	0.0486273	0.0974049	0.901271	0.134056	0.0506303	0.18	0.225	0.281	0.064	0.147	-0.081	-0.211	0.213	0.217	0.122	0.279	-0.123	0.193	0.07	0.147	0.008	0.044	0.22	0.222	-0.07	0.132	0.257	-0.264	0.173	0.153	0.095	0.221	0.169	0.022	0.363	0.136	0.289	0.234	0.108	0.12	0.131	0.284	0.305	0.285	0.108	0.18	0.199
O75154	RAB11FIP3	Rab11 family-interacting protein 3	0.716376	0.32976	0.726815	0.993394	0.809142	0.425	0.211	0.58	0.211	0.493	0.126	0.321	0.452	0.578	0.2	0.332	0.326	0.343	0.213	0.352	0.242	0.208	0.783	0.449	0.419	0.339	0.372	0.121	0.692	0.343	0.558	0.168	0.6	0.356	0.561	0.167	0.271	0.431	0.303	0.435	0.356	0.557	0.334	0.426	0.404	0.258	0.434
O75157	TSC22D2	TSC22 domain family protein 2	0.610652	0.303108	0.865919	0.58163	0.865738	-0.145	-0.068	-0.203	-0.008	-0.077	-0.084	-0.246	-0.331	-0.05	-0.108	-0.03	-0.292	0.042	-0.093	-0.009	-0.213	0.01	-0.279	-0.074	-0.307	-0.159	-0.289	-0.123	-0.24	-0.113	-0.08	-0.239	-0.042	-0.273	0.004	-0.214	-0.16	-0.014	-0.276	-0.116	-0.252	-0.266	-0.083	-0.019	-0.282	-0.116	-0.039
O75165	DNAJC13	DnaJ homolog subfamily C member 13	0.376232	0.236672	0.995936	0.416243	0.45826	0.041	0.035	-0.061	0.077	-0.092	0.092	0.176	-0.01	0.055	0.155	-0.083	0.052	0.126	0.048	0.066	0.047	0.188	-0.064	0.052	0.028	0.013	0.097	0.099	-0.033	0.007	-0.018	0.051	-0.098	-0.017	-0.028	0.097	0.107	-0.007	-0.03	0.053	0.022	0.06	-0.029	-0.012	-0.003	0.117	-0.057
O75170	PPP6R2	Serine/threonine-protein phosphatase 6 regulatory subunit 2	0.431171	0.253059	0.749573	0.823229	0.400614	0.111	0.207	0.125	-0.05	0.053	-0.09	-0.132	0.203	-0.11	0.084	0.307	0.008	0.06	0.07	0.065	-0.131	0.03	0.381	0.011	-0.215	0.108	0.091	-0.287	0.094	-0.094	0.145	-0.067	0.138	-0.252	0.275	0.002	0.167	0.299	0.019	0.034	0.079	0.004	0.123	0.2	0.081	0.071	0.025
O75175	CNOT3	CCR4-NOT transcription complex subunit 3	0.398276	0.24297	0.558775	0.410408	0.952045	-0.075	-0.044	-0.197	-0.192	0.023	-0.1	-0.009	-0.083	-0.109	-0.136	-0.181	-0.051	-0.05	-0.155	-0.101	0.025	-0.146	-0.267	-0.171	-0.139	-0.122	-0.142	-0.072	-0.099	-0.163	0.024	-0.071	-0.037	-0.047	-0.213	-0.018	-0.035	-0.038	-0.024	-0.058	-0.035	-0.07	-0.05	-0.08	-0.064	0.048	-0.088
O75179	ANKRD17	Ankyrin repeat domain-containing protein 17	0.456309	0.260099	0.993467	0.486502	0.545202	-0.06	0.088	0.107	0.073	-0.013	0.07	-0.049	0.068	0.01	0.085	0.038	-0.016	0.025	0.074	-0.01	0.078	-0.086	-0.012	-0.056	0.117	0.094	0.058	-0.059	0.062	-0.086	0.08	0.103	0.053	-0.128	0.078	0.005	0.116	0.048	-0.021	-0.025	-0.036	0.122	0.17	0.177	0.124	0.147	0.114
O75190	DNAJB6	DnaJ homolog subfamily B member 6	0.777357	0.345111	0.769655	0.980952	0.883796	0.116	-0.201	-0.291	-0.136	-0.011	-0.073	0.126	-0.274	-0.183	-0.26	-0.133	-0.106	-0.123	-0.388	-0.113	-0.033	-0.188	0.069	-0.329	0.066	-0.34	-0.235	0.293	-0.293	-0.155	-0.04	-0.256	0.31	-0.156	-0.026	-0.038	-0.392	0.071	-0.198	-0.15	-0.146	-0.348	-0.3	-0.425	-0.042	-0.226	0.442
O75191	XYLB	Xylulose kinase	0.700686	0.32627	0.874289	0.67977	0.926833	-0.326	0.587	0.454	0.221	0.263	0.342	-0.457	0.279	0.163	0.012	0.859	0.411	0.387	0.318	-0.179	0.085	0.13	0.224	0.423	-0.615	0.005	0.122	-0.445	0.677	0.463	0.521	0.092	0.601	0.68	0.234	-0.371	0.393	0.661	0.026	0.344	0.227	0.56	-0.542	0.517	0.019	0.209	0.197
O75192	PEX11A	Peroxisomal membrane protein 11A	0.00662993	0.0479737	0.844599	0.0351313	0.00735675	0.653	0.117	0.465	0.085	0.155	-0.034	-0.071	0.564	0.31	0.363	0.542	0.605	0.579	0.195	0.372	0.623	0.081	0.615	0.382	0.127	0.206	0.401	0.143	0.492	0.647	0.223	0.558	0.371	0.267	0.546	0.203	0.696	0.427	0.131	0.197	0.448	0.566	0.195	0.553	0.054	0.166	0.449
O75208	COQ9	Ubiquinone biosynthesis protein COQ9, mitochondrial	0.00214859	0.0388676	0.992331	0.00710907	0.00460388	0.447	0.517	0.748	0.696	0.411	0.233	0.065	0.601	0.444	0.536	0.437	0.545	0.582	0.443	0.359	0.592	0.261	0.843	0.441	0.549	0.424	0.708	0.148	0.465	0.739	0.462	0.697	0.246	0.41	0.545	0.397	0.593	0.593	0.69	0.311	0.606	0.683	0.605	0.565	0.492	0.485	0.501
O75223	GGCT	Gamma-glutamylcyclotransferase	0.137509	0.150379	0.832197	0.125842	0.332511	-0.048	-0.148	-0.124	-0.152	-0.255	-0.41	-0.497	-0.111	-0.17	-0.282	-0.006	-0.24	-0.005	-0.109	0.029	-0.372	-0.271	-0.135	-0.13	-0.269	-0.087	-0.062	-0.297	-0.277	-0.232	0.039	-0.247	-0.363	-0.178	-0.023	-0.344	-0.267	-0.095	0.001	-0.206	-0.342	-0.111	-0.135	-0.133	-0.06	-0.127	-0.303
O75251	NDUFS7	NADH dehydrogenase [ubiquinone] iron-sulfur protein 7, mitochondrial	0.00324303	0.0430366	0.691503	0.0326609	0.00298466	0.321	0.446	0.671	0.378	0.27	0.282	0.176	0.561	0.216	0.397	0.218	0.277	0.426	0.351	0.394	0.432	0.287	0.162	0.718	0.561	0.21	0.382	0.287	0.61	0.667	0.291	0.591	0.498	0.554	0.221	0.443	0.449	0.348	0.567	0.421	0.392	0.539	0.49	0.222	0.57	0.473	0.418
O75306	NDUFS2	NADH dehydrogenase [ubiquinone] iron-sulfur protein 2, mitochondrial	0.00374867	0.0437894	0.716646	0.0337502	0.00353824	0.291	0.392	0.466	0.288	-0.003	0.256	-0.021	0.374	0.125	0.241	0.1	0.128	0.303	0.297	0.274	0.255	0.152	0.045	0.549	0.322	0.159	0.263	0.191	0.489	0.458	0.213	0.482	0.339	0.386	0.083	0.234	0.36	0.202	0.379	0.209	0.271	0.262	0.389	0.127	0.448	0.196	0.297
O75312	ZPR1	Zinc finger protein ZPR1	0.281057	0.20621	0.250516	0.658817	0.791633	-0.352	-0.078	-0.243	-0.173	-0.364	-0.216	-0.212	-0.179	-0.317	-0.189	-0.25	-0.307	-0.234	-0.147	-0.166	-0.287	-0.231	-0.405	-0.156	-0.264	-0.23	-0.282	-0.134	-0.275	-0.155	-0.207	-0.359	-0.254	-0.247	-0.272	-0.259	-0.295	-0.329	-0.187	-0.311	-0.321	-0.243	-0.105	-0.276	-0.238	-0.211	-0.189
O75317	USP12	Ubiquitin carboxyl-terminal hydrolase 12	0.756581	0.339866	0.993496	0.823309	0.76168	0.395	0.22	0.24	0.201	0.325	0.109	0.309	0.308	0.203	0.104	0.251	0.19	0.283	0.283	0.037	0.194	0.123	0.511	0.154	0.302	0.3	0.352	0.257	0.383	0.36	0.158	0.373	0.259	0.404	0.344	0.237	0.395	0.271	0.327	0.276	0.307	0.265	0.341	0.412	0.257	0.248	0.282
O75323	GBAS	Protein NipSnap homolog 2	0.0272889	0.076302	0.999866	0.0498074	0.0457468	-0.184	-0.177	-0.21	0.008	0.057	0.275	0.239	-0.16	-0.079	0.214	-0.148	0.02	0.063	-0.24	0.011	0.01	0.189	0.068	-0.184	-0.087	-0.012	-0.152	0.368	-0.319	-0.089	-0.051	-0.166	-0.057	-0.08	-0.148	-0.196	-0.194	-0.118	-0.183	-0.055	-0.137	-0.212	-0.135	-0.286	0.078	0.008	-0.141
O75340	PDCD6	Programmed cell death protein 6	0.671263	0.318475	0.824293	0.952031	0.660239	0.084	0.144	-0.051	0.193	-0.085	0.089	0.218	-0.057	0.097	0.066	0.177	0.134	0.013	0.142	0.082	0.099	0.036	0.284	0.153	0.044	0.144	0.137	0.102	0.104	0.078	0.097	0.138	-0.049	0.233	0.1	0.085	0.058	0.093	0.165	0.002	0.113	0.132	0.001	0.161	0.071	-0.082	0.07
O75347	TBCA	Tubulin-specific chaperone A	0.0510904	0.0990885	0.709346	0.224975	0.0427264	-0.006	0.073	-0.134	-0.023	-0.08	-0.382	-0.297	-0.026	0.007	-0.099	0.234	-0.156	-0.038	-0.004	-0.028	0.119	-0.25	0.054	-0.057	-0.173	-0.032	0.066	-0.355	-0.11	-0.008	-0.041	0.086	-0.019	0.107	0.064	0.131	-0.065	0.06	-0.078	-0.06	0.075	0.169	0.066	0.09	-0.098	-0.095	0.244
O75348	ATP6V1G1	V-type proton ATPase subunit G 1	0.686896	0.321994	0.971673	0.676888	0.803374	-0.247	-0.236	-0.323	-0.345	-0.061	-0.375	-0.363	-0.311	-0.09	0.036	-0.147	-0.578	-0.035	-0.136	-0.094	-0.468	0.126	-0.057	-0.123	-0.301	-0.148	-0.173	-0.392	-0.543	-0.711	-0.19	-0.206	-0.56	-0.735	0.011	-0.381	-0.224	-0.303	-0.415	-0.227	-0.084	-0.381	-0.335	-0.343	-0.225	-0.367	-0.314
O75351	VPS4B	Vacuolar protein sorting-associated protein 4B	0.380828	0.237952	0.910307	0.60024	0.359754	0.124	0.102	0.013	0.016	-0.015	0.077	0.126	0.075	0.02	0.124	0.105	-0.041	0.139	0.107	0.19	0.006	0.074	-0.029	0.181	-0.002	0.153	0.124	0.08	-0.027	0.025	0.144	0.047	0.048	-0.05	0.194	0.052	0.089	0.052	0.088	0.09	0.164	0.028	0.149	0.079	0.081	-0.031	0.158
O75352	MPDU1	Mannose-P-dolichol utilization defect 1 protein	0.869707	0.368079	0.995194	0.87118	0.909538	0.397	0.088	0.597	0.324	0.512	0.208	0.033	0.302	0.205	0.283	0.56	0.019	0.086	0.115	0.445	0.026	0.415	0.441	0.535	0.163	0.02	0.393	0.288	0.416	0.311	-0.009	-0.038	0.42	0.01	0.392	0.035	0.4	0.529	0.226	0.335	0.23	0.279	0.141	0.358	0.432	0.027	0.219
O75356	ENTPD5	Ectonucleoside triphosphate diphosphohydrolase 5	0.389458	0.240659	0.98261	0.407768	0.502735	0.659	0.287	0.557	0.303	0.29	-0.001	-0.088	0.591	0.221	0.43	0.521	0.46	0.297	0.243	0.49	0.456	0.067	0.53	0.2	0.296	0.01	0.616	-0.252	0.475	0.555	-0.081	0.477	0.595	0.558	0.218	0.085	0.523	0.521	0.354	0.218	0.355	0.252	0.315	0.562	-0.106	0.232	0.664
O75367	H2AFY	Core histone macro-H2A.1	0.0291544	0.0775006	0.792211	0.123613	0.0268339	-0.383	-0.391	-0.562	-0.289	-0.507	-0.098	0.057	-0.461	-0.35	-0.344	-0.443	-0.427	-0.233	-0.326	-0.342	-0.274	-0.153	-0.358	-0.337	-0.054	-0.338	-0.417	0.065	-0.517	-0.417	-0.26	-0.377	-0.309	-0.228	-0.415	-0.204	-0.505	-0.435	-0.366	-0.396	-0.419	-0.413	-0.442	-0.596	-0.397	-0.531	-0.442
O75368	SH3BGRL	SH3 domain-binding glutamic acid-rich-like protein	0.311273	0.217152	0.95335	0.470353	0.309987	0.011	0.046	-0.087	0.148	0.286	0.622	0.799	0.048	0.104	0.356	-0.009	0.396	0.349	0.247	0.289	0.444	0.359	0.06	0.272	0.145	0.261	0.063	0.774	-0.027	0.255	0.559	-0.08	0.562	-0.002	0.149	0.524	0.015	-0.001	0.141	0.329	0.247	0.034	-0.058	0.169	0.032	0.163	0.011
O75369	FLNB	Filamin-B	0.51281	0.276628	0.820048	0.83327	0.481007	-0.013	-0.122	-0.016	-0.098	0.218	-0.029	0.046	0.078	-0.105	-0.085	0.159	-0.06	0.067	-0.037	0.117	-0.03	0.059	0.157	-0.146	-0.12	-0.075	0.012	0.196	-0.059	-0.057	0.049	-0.095	0.196	0.011	0.102	-0.074	0.082	0.153	0.031	0.101	0.051	-0.235	-0.019	0.039	-0.007	0.109	-0.109
O75376	NCOR1	Nuclear receptor corepressor 1	0.109291	0.136007	0.892202	0.252776	0.106118	0.047	0.115	-0.04	0.018	0.044	0.125	0.207	0.076	0.049	-0.035	0.038	0.086	-0.014	0.084	0.089	0.012	0.086	0.164	-0.061	0.032	-0.022	-0.018	0.13	0.052	0.028	0.029	0.057	0.052	-0.036	0.06	0.068	0.053	-0.06	-0.008	0.061	0.009	0.1	0.148	0.036	0.054	0.038	0.151
O75380	NDUFS6	NADH dehydrogenase [ubiquinone] iron-sulfur protein 6, mitochondrial	0.0156354	0.0629307	0.944528	0.0476572	0.0201166	0.26	0.421	0.671	0.137	0.552	0.013	-0.043	0.507	0.164	0.297	0.272	0.101	0.405	0.316	0.271	0.417	0.221	0.064	0.674	0.227	0.246	0.574	0.066	0.461	0.484	0.552	0.55	0.52	0.489	-0.07	0.461	0.431	0.269	0.51	0.443	0.281	0.332	0.549	0.038	0.548	0.492	0.495
O75381	PEX14	Peroxisomal membrane protein PEX14	0.000710735	0.032481	0.114827	0.126839	0.000428034	0.173	0.253	0.308	0.059	0.115	-0.016	0.007	0.414	0.077	0.026	0.326	0.463	0.116	0.135	0.323	0.242	0.003	0.405	0.234	-0.057	0.143	0.323	0.031	0.227	0.322	0.173	0.445	0.275	0.395	0.17	-0.041	0.447	0.31	0.083	0.071	0.392	0.183	0.183	0.233	0.15	0.224	0.376
O75382	TRIM3	Tripartite motif-containing protein 3	0.516425	0.277191	0.95783	0.677251	0.504707	0.043	0.052	-0.119	-0.023	0.067	0.176	0.231	0.062	0.14	0.004	-0.011	0.296	-0.057	0.008	-0.068	0.282	-0.03	-0.164	0.103	0.072	0.194	0.119	0.099	0.212	0.119	-0.03	-0.11	0.233	0.205	0.054	0.072	0.27	0.002	-0.067	-0.008	0.092	0.004	0.02	-0.053	-0.102	0.09	0.03
O75387	SLC43A1	Large neutral amino acids transporter small subunit 3	0.217911	0.183466	0.840798	0.465496	0.197121	0.467	0.082	0.176	0.135	0.176	0.146	0.029	0.283	0.273	0.039	0.316	0.025	0.312	0.148	0.025	0.104	0.128	0.228	0.41	0.366	0.066	0.213	-0.083	0.263	0.267	0.182	0.205	0.369	0.115	0.309	0.016	0.401	0.26	0.295	0.205	0.308	0.449	0.224	0.36	0.174	0.309	0.093
O75390	CS	Citrate synthase, mitochondrial	0.0148892	0.0616813	0.939819	0.0198802	0.0439171	-0.18	-0.032	0.037	-0.004	-0.026	-0.284	-0.244	-0.027	-0.102	0.085	-0.264	0.097	0.118	-0.116	0.005	-0.05	-0.13	0.034	-0.009	-0.002	0.134	0.012	-0.159	-0.115	0.032	0.014	0.016	-0.138	0.029	-0.033	-0.208	-0.066	-0.022	0.007	-0.173	0.068	0.125	-0.139	-0.068	0.053	0.003	0.069
O75391	SPAG7	Sperm-associated antigen 7	0.0230867	0.0714207	0.998081	0.039614	0.0434442	0.308	0.182	0.348	0.148	0.382	0.43	0.235	0.371	0.065	0.307	0.402	0.236	0.296	0.128	0.175	0.449	0.164	0.498	0.193	0.363	-0.017	0.333	0.499	0.134	-0.111	0.267	0.138	0.486	0.256	0.204	0.317	0.394	0.394	0.23	0.207	0.127	0.439	0.283	0.64	0.288	0.459	0.191
O75396	SEC22B	Vesicle-trafficking protein SEC22b	0.597624	0.299898	0.912447	0.811047	0.569589	0.492	0.337	0.307	0.299	0.331	0.086	0.125	0.369	0.343	0.403	0.374	0.416	0.467	0.308	0.332	0.165	0.315	0.273	0.492	0.258	0.152	0.434	0.114	0.263	0.515	0.189	0.323	0.46	0.525	0.295	0.272	0.285	0.386	0.396	0.256	0.433	0.267	0.071	0.391	0.374	0.184	0.52
O75400	PRPF40A	Pre-mRNA-processing factor 40 homolog A	0.700824	0.32627	0.693922	0.977205	0.833001	-0.106	-0.12	-0.057	-0.17	-0.033	-0.032	-0.007	-0.019	-0.163	-0.064	-0.185	-0.115	-0.06	-0.222	-0.101	-0.04	-0.005	-0.171	-0.049	-0.022	0.093	-0.154	0.095	-0.097	-0.059	-0.077	-0.014	-0.087	-0.041	-0.133	-0.025	-0.074	-0.186	-0.077	-0.133	-0.12	-0.078	-0.034	0.016	-0.146	-0.07	-0.01
O75410	TACC1	Transforming acidic coiled-coil-containing protein 1	0.0406181	0.0890406	0.672582	0.208876	0.0331846	-0.589	-0.469	-0.605	-0.318	-0.49	-0.191	-0.048	-0.531	-0.402	-0.439	-0.646	-0.434	-0.389	-0.524	-0.148	-0.416	-0.17	-0.523	-0.477	-0.514	-0.275	-0.566	0.012	-0.465	-0.599	-0.447	-0.595	-0.453	-0.515	-0.442	-0.344	-0.651	-0.525	-0.518	-0.411	-0.545	-0.7	-0.429	-0.595	-0.346	-0.239	-0.555
O75414	NME6	Nucleoside diphosphate kinase 6	0.980082	0.396495	0.999352	0.980393	0.986299	-0.261	-0.128	0.016	0.056	-0.186	-0.244	-0.085	0.014	-0.136	-0.209	-0.083	0.069	-0.1	0.077	-0.242	0.066	0.154	0.04	-0.172	0.272	-0.058	0.155	-0.059	-0.086	-0.118	-0.214	0.175	0.135	-0.078	-0.049	-0.294	0.026	-0.142	-0.029	-0.147	0.036	0.128	-0.386	-0.11	-0.002	-0.231	0.285
O75420	GIGYF1	PERQ amino acid-rich with GYF domain-containing protein 1	0.00851965	0.0521193	0.00896758	0.802037	0.0688741	-0.036	-0.043	-0.256	-0.092	-0.135	0.013	0.086	-0.115	-0.151	-0.049	0.066	-0.142	-0.215	-0.11	-0.068	-0.13	-0.041	0.039	-0.328	-0.121	-0.008	-0.238	0.009	0.031	-0.044	-0.139	0.031	-0.044	-0.129	-0.154	-0.092	-0.11	-0.138	-0.206	-0.08	-0.141	-0.148	0.07	-0.02	-0.158	-0.079	0.136
O75427	LRCH4	Leucine-rich repeat and calponin homology domain-containing protein 4	0.0967411	0.130369	0.34225	0.716653	0.0870715	0.009	0.078	-0.312	0.148	0.113	0.267	0.297	-0.106	0.115	0.214	0.032	0.037	0.234	0.23	-0.07	0.032	0.306	0.463	0.04	0.068	0.286	-0.05	0.288	-0.211	-0.081	0.176	0.046	-0.087	0.113	0.117	0.256	-0.02	-0.142	-0.036	0.061	0.057	-0.211	0.068	-0.215	0.063	-0.019	-0.148
O75431	MTX2	Metaxin-2	0.00202378	0.0388676	0.522112	0.0387014	0.00155687	0.108	-0.026	0.009	0.061	-0.133	-0.007	-0.222	-0.004	0.013	-0.125	0.023	-0.196	-0.086	-0.057	-0.024	-0.143	-0.111	0.201	-0.078	0.043	-0.053	0.123	-0.183	-0.118	-0.014	-0.005	0.137	-0.025	0.064	-0.119	-0.121	-0.007	0.118	-0.153	-0.101	-0.221	0.032	0.071	-0.03	-0.116	-0.103	0.071
O75436	VPS26A	Vacuolar protein sorting-associated protein 26A	0.619635	0.305182	0.81342	0.926444	0.601201	0.03	-0.053	0.104	-0.037	0.049	0.001	0.064	-0.075	0.114	0.066	-0.062	0.043	0.08	0.042	0.039	0.069	0.087	-0.077	0.043	0.051	0.058	-0.072	0.231	-0.019	-0.005	0.117	-0.014	0.065	0.146	0.022	-0.078	-0.056	0.027	-0.025	0.076	0.013	0.071	-0.057	-0.007	0.048	0.081	0.029
O75438	NDUFB1	NADH dehydrogenase [ubiquinone] 1 beta subcomplex subunit 1	0.0517965	0.099724	0.751279	0.206432	0.0447329	0.727	0.705	0.428	0.596	0.098	0.449	0.178	0.566	0.315	0.495	0.506	0.25	0.609	0.665	0.438	0.601	0.277	0.255	0.795	0.588	0.42	0.653	0.157	0.564	0.624	0.341	0.896	0.419	0.552	0.138	0.64	0.577	0.445	0.642	0.455	0.452	0.421	0.487	0.287	0.626	0.602	0.487
O75439	PMPCB	Mitochondrial-processing peptidase subunit beta	0.00343937	0.0433369	0.785838	0.0257049	0.00363557	-0.039	0.201	0.019	-0.004	0.072	-0.309	-0.291	0.098	-0.072	-0.107	0.056	-0.127	0.062	-0.003	0.026	-0.022	-0.008	0.178	0.134	0.201	-0.048	0.105	-0.308	-0.09	0.146	-0.037	0.206	-0.008	-0.126	0.153	-0.123	0.123	0.089	0.102	-0.032	0.089	0.082	-0.063	0.076	0.166	0.038	0.082
O75448	MED24	Mediator of RNA polymerase II transcription subunit 24	0.160446	0.161811	0.831519	0.146138	0.372053	-0.086	-0.132	-0.179	-0.138	-0.193	0.043	0.01	-0.061	-0.162	-0.038	-0.014	-0.152	-0.198	-0.141	-0.179	-0.09	-0.154	-0.283	-0.006	-0.175	-0.102	-0.111	-0.004	0.038	0.007	-0.138	-0.125	-0.202	-0.158	-0.15	-0.141	-0.112	-0.147	-0.146	-0.195	-0.112	-0.034	-0.091	-0.165	-0.128	-0.292	-0.152
O75449	KATNA1	Katanin p60 ATPase-containing subunit A1	0.654102	0.313561	0.787244	0.651247	0.963852	0.399	0.243	0.108	0.082	0.279	0.053	-0.295	0.558	0.187	0.191	0.295	0.313	0.106	0.334	0.291	0.437	0.229	0.459	0.152	0.271	0.286	0.37	0.151	0.226	0.403	0.002	0.227	0.165	0.241	0.184	0.206	0.549	0.483	0.343	0.108	0.423	0.106	0.051	0.301	0.444	0.168	0.207
O75452	RDH16	Retinol dehydrogenase 16	0.421239	0.249804	0.817503	0.744921	0.387055	1.102	0.502	0.953	0.327	1.062	0.253	-0.109	0.981	0.997	0.495	1.167	0.594	0.493	0.84	0.797	0.408	0.576	0.912	1.018	0.257	-0.044	1.079	-0.317	0.703	0.688	0.291	0.658	0.799	0.854	0.943	0.42	1.174	0.928	0.917	0.661	0.771	0.604	0.238	-0.531	0.736	0.991	0.942
O75475	PSIP1	PC4 and SFRS1-interacting protein	0.069633	0.113795	0.982697	0.0896122	0.124653	-0.347	-0.256	-0.322	-0.119	-0.148	0.266	0.336	-0.207	-0.279	-0.255	-0.181	-0.116	-0.07	-0.208	-0.102	0.002	0.034	-0.366	-0.108	-0.199	-0.165	-0.321	0.289	-0.381	-0.261	0.141	-0.403	0.03	-0.24	-0.186	0.168	-0.211	-0.282	-0.109	-0.163	-0.22	-0.373	-0.244	-0.294	-0.197	-0.339	-0.179
O75477	ERLIN1	Erlin-1	0.0117088	0.0561342	0.0105221	0.705247	0.111694	0.56	0.301	0.815	0.244	0.734	0.112	0.019	0.754	0.372	0.328	0.727	0.077	0.265	0.243	0.474	0.257	0.344	0.404	0.623	0.258	0.134	0.513	0.12	0.473	0.571	0.259	0.427	0.763	-0.012	0.523	0.23	0.222	0.667	0.459	0.724	0.285	0.21	0.194	0.538	0.587	0.367	0.77
O75489	NDUFS3	NADH dehydrogenase [ubiquinone] iron-sulfur protein 3, mitochondrial	0.00225746	0.0394102	0.860479	0.0145672	0.00287271	0.269	0.281	0.529	0.211	0.158	0.078	0.037	0.362	0.08	0.297	0.069	0.136	0.346	0.269	0.332	0.293	0.125	-0.047	0.526	0.467	0.139	0.23	0.147	0.418	0.515	0.31	0.469	0.381	0.404	0.069	0.215	0.318	0.189	0.402	0.255	0.275	0.227	0.409	0.103	0.391	0.313	0.327
O75494	SRSF10	Serine/arginine-rich splicing factor 10	0.312087	0.21737	0.296241	0.567277	0.912146	-0.081	0.021	-0.186	-0.037	-0.012	-0.193	-0.07	-0.094	-0.062	-0.094	-0.082	-0.151	0.008	-0.023	-0.137	-0.052	0.033	-0.055	-0.095	-0.173	-0.093	-0.19	0.045	-0.115	-0.172	0.037	-0.035	-0.061	0.046	-0.022	-0.102	-0.159	-0.144	-0.075	-0.128	-0.067	-0.02	-0.042	-0.255	-0.042	-0.058	-0.052
O75503	CLN5	Ceroid-lipofuscinosis neuronal protein 5	0.459727	0.261076	0.837822	0.426267	0.754814	-0.035	0.069	0.12	0.047	0.407	-0.05	0.115	-0.18	0.185	0.064	-0.139	0.019	0.235	0.109	0.228	0.212	0.343	0.067	0.311	0.093	-0.032	-0.005	0.292	0.144	0.104	0.05	-0.023	0.346	0.132	0.048	0.294	0.132	-0.004	-0.044	0.2	-0.068	0.09	0.17	-0.057	0.392	0.169	0.067
O75506	HSBP1	Heat shock factor-binding protein 1	0.414668	0.247975	0.438854	0.550338	0.991434	-0.018	-0.047	0.101	0.072	-0.203	0.149	-0.041	0.032	0.13	-0.075	0.094	-0.076	-0.163	-0.006	0.179	-0.091	-0.139	-0.063	0.049	-0.142	0.017	0.23	-0.036	-0.033	-0.053	-0.181	-0.001	0.108	-0.05	0.06	0.061	0.145	0.046	-0.096	0.13	0.168	0.002	0.231	0.082	-0.018	-0.165	0.076
O75521	ECI2	Enoyl-CoA delta isomerase 2, mitochondrial	0.011864	0.0561908	0.706062	0.0806588	0.0103399	0.296	0.456	0.651	-0.02	0.242	0.23	-0.139	0.533	0.213	0.2	0.416	0.53	0.286	0.192	0.389	0.27	0.061	0.697	0.319	0.309	0.078	0.428	0.235	0.564	0.577	0.317	0.502	0.363	0.516	0.368	-0.05	0.594	0.533	0.367	0.257	0.459	0.49	0.265	0.623	0.341	0.489	0.019
O75530	EED	Polycomb protein EED	0.430249	0.25271	0.967804	0.433088	0.569378	-0.329	-0.276	-0.372	-0.163	-0.308	-0.071	0.048	-0.314	-0.335	-0.147	-0.279	-0.193	-0.368	-0.238	-0.42	-0.225	-0.103	-0.227	-0.293	-0.354	-0.324	-0.357	-0.02	-0.279	-0.411	-0.218	-0.277	-0.391	-0.218	-0.427	-0.178	-0.318	-0.346	-0.298	-0.331	-0.306	-0.405	-0.266	-0.155	-0.422	-0.371	-0.373
O75531	BANF1	Barrier-to-autointegration factor;Barrier-to-autointegration factor, N-terminally processed	0.0533642	0.101034	0.67363	0.251014	0.0436083	-0.95	-0.47	-0.87	-0.647	-0.764	-0.16	-0.315	-0.793	-0.858	-0.706	-0.716	-0.629	-0.856	-0.531	-0.41	-0.349	-0.675	-0.465	-0.679	-0.597	-0.746	-0.651	-0.294	-0.546	-0.847	-0.346	-0.962	-0.577	-0.809	-0.485	-0.501	-0.709	-0.562	-0.735	-0.602	-0.734	-0.862	-0.726	-0.902	-0.593	-0.639	-0.756
O75533	SF3B1	Splicing factor 3B subunit 1	0.0214088	0.0694173	0.203461	0.0169411	0.482201	-0.314	-0.244	-0.275	-0.252	-0.232	-0.184	-0.137	-0.255	-0.249	-0.262	-0.22	-0.288	-0.312	-0.3	-0.235	-0.27	-0.128	-0.168	-0.323	-0.339	-0.344	-0.287	-0.173	-0.283	-0.262	-0.269	-0.296	-0.206	-0.295	-0.247	-0.253	-0.278	-0.326	-0.323	-0.333	-0.306	-0.218	-0.161	-0.269	-0.246	-0.337	-0.35
O75534	CSDE1	Cold shock domain-containing protein E1	0.0138497	0.0596708	0.524713	0.145022	0.0103155	-0.086	-0.161	-0.001	-0.177	-0.081	-0.337	-0.348	-0.104	-0.158	-0.133	-0.088	-0.24	-0.099	-0.213	-0.039	-0.302	-0.161	-0.088	-0.083	-0.17	-0.21	-0.1	-0.312	-0.11	-0.083	-0.238	-0.102	-0.073	-0.208	0.001	-0.185	-0.065	-0.045	-0.096	-0.148	-0.093	-0.069	-0.126	0.031	-0.116	-0.055	-0.059
O75558	STX11	Syntaxin-11	0.188854	0.173467	0.752648	0.497381	0.163688	0.446	0.266	-0.025	0.475	0.834	0.473	0.751	0.247	0.534	0.991	0.324	0.251	0.622	0.573	0.413	0.535	1.015	0.095	0.142	0.905	0.176	0.354	0.801	0.211	0.203	0.347	0.455	0.129	0.207	0.307	0.678	0.341	0.28	0.294	0.697	0.268	0.179	0.35	0.608	0.433	0.172	0.177
O75563	SKAP2	Src kinase-associated phosphoprotein 2	0.558348	0.289249	0.950201	0.727647	0.54099	0.142	0.332	-0.15	0.271	0.504	0.277	0.514	0.164	0.21	0.654	-0.004	0.226	0.42	0.364	0.254	0.5	0.667	-0.038	0.162	0.56	0.161	0.27	0.687	0.119	0.23	0.07	0.167	-0.002	0.136	0.122	0.502	0.175	-0.031	0.094	0.24	0.281	0.253	0.173	0.194	0.435	-0.16	0.094
O75569	PRKRA	Interferon-inducible double-stranded RNA-dependent protein kinase activator A	0.124116	0.144434	0.457134	0.651057	0.106339	-0.149	0.078	-0.045	-0.02	0.088	0.139	0.161	-0.08	-0.166	-0.025	-0.011	-0.088	-0.056	0.017	0.028	0.136	0.063	0.03	0.079	0.019	-0.049	-0.05	0.319	0.076	-0.074	0.184	-0.155	0.093	-0.205	-0.002	-0.006	-0.021	-0.043	-0.044	-0.077	-0.076	-0.092	-0.055	-0.043	0	-0.015	-0.082
O75570	MTRF1	Peptide chain release factor 1, mitochondrial	0.551244	0.287306	0.993824	0.57573	0.634767	0.024	0.125	0.346	-0.069	0.342	-0.073	-0.069	0.204	-0.118	-0.018	-0.091	0.292	0.132	0.144	0.048	-0.033	-0.035	0.055	0.383	0.298	0.114	-0.033	-0.039	0.226	0.164	0.051	0.297	0.114	0.08	0.144	0.024	0.075	0.078	0.308	-0.008	0.182	0.276	0.296	0.134	0.195	0.161	0.131
O75592	MYCBP2	E3 ubiquitin-protein ligase MYCBP2	0.714881	0.3294	0.961516	0.846965	0.697506	0.02	0.03	0.175	0.102	0.111	0.276	0.355	0.18	0.042	0.201	0.107	0.187	0.152	0.16	0.11	0.113	0.22	0.144	0.017	0.057	0.017	0.082	0.266	0.063	0.112	0.107	0.149	0.184	-0.025	0.196	0.265	0.304	0.008	0.14	0.066	0.128	0.176	0.226	-0.009	0.129	0.155	-0.047
O75600	GCAT	2-amino-3-ketobutyrate coenzyme A ligase, mitochondrial	0.376501	0.236691	0.368614	0.591223	0.948333	0.495	0.428	1.376	-0.16	0.471	0.311	-0.04	0.628	0.325	0.624	0.553	0.19	0.558	0.76	1.177	-0.128	0.773	0.333	0.142	0.533	-0.097	0.502	-0.1	0.396	0.003	0.496	-0.412	0.803	0.141	0.852	0.254	0.555	0.783	1.003	0.329	0.743	-0.072	0.968	1.014	0.991	-0.319	0.743
O75607	NPM3	Nucleoplasmin-3	0.96775	0.39328	0.990002	0.96459	0.990961	-0.842	-0.724	-0.686	-0.497	-0.734	-0.182	-0.149	-0.779	-0.894	-0.638	-0.579	-0.835	-0.775	-0.486	-0.833	-0.857	-0.366	-0.543	-0.671	-0.634	-0.793	-0.863	-0.973	-0.785	-0.688	-0.446	-0.546	-0.968	-0.833	-0.64	-1.025	-0.414	-0.706	-0.977	-0.694	-0.997	-0.524	-0.485	-0.64	-0.659	-0.583	-0.685
O75608	LYPLA1	Acyl-protein thioesterase 1	0.269035	0.201572	0.973124	0.395794	0.281249	-0.139	-0.276	-0.336	-0.291	-0.204	-0.657	-0.681	-0.41	-0.213	-0.504	-0.003	-0.555	-0.374	-0.269	-0.208	-0.513	-0.323	-0.056	-0.372	-0.429	-0.366	-0.176	-0.579	-0.446	-0.336	-0.21	-0.164	-0.364	-0.415	-0.326	-0.529	-0.076	0.015	-0.309	-0.298	-0.383	-0.442	-0.225	-0.184	-0.419	-0.337	0.021
O75616	ERAL1	GTPase Era, mitochondrial	0.0602459	0.10647	0.862367	0.0595773	0.167922	-0.34	-0.261	-0.183	-0.331	-0.064	0.002	-0.395	-0.383	-0.295	-0.517	-0.416	-0.32	-0.336	-0.215	-0.162	-0.362	-0.523	-0.218	-0.199	-0.339	0.08	-0.425	-0.396	0.02	-0.169	-0.405	-0.187	-0.388	-0.38	-0.332	-0.308	-0.211	-0.672	-0.317	-0.321	-0.373	-0.419	-0.232	-0.578	-0.062	-0.193	-0.304
O75629	CREG1	Protein CREG1	0.216459	0.182834	0.878935	0.203478	0.418381	0.461	0.273	0.055	0.172	-0.009	0.201	0.124	0.195	0.297	0.391	0.428	0.268	0.337	0.263	0.472	0.274	0.143	0.321	0.166	-0.017	0.39	0.251	0.054	0.542	0.374	0.201	0.143	0.305	0.337	0.429	0.039	0.323	0.148	0.336	0.037	0.279	0.478	0.254	0.188	0.509	0.178	0.089
O75636	FCN3	Ficolin-3	0.338818	0.225613	0.587329	0.878519	0.32598	0.583	0.755	0.868	0.577	1.067	0.461	0.634	0.73	1.084	1.05	0.248	0.696	0.687	0.299	0.894	0.564	0.614	0.579	1.077	1.048	0.738	0.999	0.206	0.771	1.058	0.771	0.372	0.946	0.565	0.99	0.59	0.934	0.951	0.621	0.682	0.886	0.615	0.918	0.817	0.435	0.943	0.465
O75643	SNRNP200	U5 small nuclear ribonucleoprotein 200 kDa helicase	0.705069	0.326982	0.711377	0.804026	0.992037	-0.269	-0.222	-0.237	-0.287	-0.193	-0.148	-0.192	-0.249	-0.277	-0.227	-0.214	-0.36	-0.31	-0.259	-0.228	-0.313	-0.161	-0.201	-0.314	-0.261	-0.295	-0.255	-0.136	-0.262	-0.296	-0.234	-0.304	-0.225	-0.309	-0.239	-0.297	-0.269	-0.166	-0.288	-0.282	-0.292	-0.258	-0.201	-0.217	-0.247	-0.235	-0.262
O75648	TRMU	Mitochondrial tRNA-specific 2-thiouridylase 1	0.00750526	0.0503884	0.0877292	0.555505	0.00678022	-0.118	-0.07	0.006	-0.069	-0.244	-0.275	-0.177	-0.062	-0.008	-0.108	-0.204	-0.118	-0.147	-0.014	-0.02	0.082	-0.188	0.086	0.065	-0.111	-0.126	-0.013	-0.445	-0.064	0.002	-0.072	-0.222	-0.09	-0.252	-0.096	-0.19	0.035	-0.042	-0.104	-0.135	0.034	-0.134	-0.175	-0.181	-0.148	-0.022	-0.124
O75663	TIPRL	TIP41-like protein	0.356575	0.230943	0.698077	0.325516	0.780836	-0.326	-0.185	-0.357	-0.248	-0.314	-0.38	-0.395	-0.308	-0.224	-0.187	-0.169	-0.435	-0.23	-0.126	-0.423	-0.22	-0.277	-0.348	-0.186	-0.139	-0.124	-0.389	-0.301	-0.255	-0.273	-0.176	-0.392	-0.258	-0.136	-0.287	-0.21	-0.176	-0.051	-0.188	-0.179	-0.272	-0.256	-0.225	-0.026	-0.178	-0.17	-0.145
O75674	TOM1L1	TOM1-like protein 1	0.00784914	0.0509887	0.443083	0.125162	0.00555267	0.12	0.182	0.423	0.166	0.264	-0.188	-0.147	0.347	0.095	0.121	0.134	0.328	0.348	0.264	0.246	-0.148	-0.066	0.055	0.464	0.178	-0.07	0.299	-0.157	0.235	0.184	0.172	0.374	0.207	0.228	0.248	0.081	0.21	0.319	0.325	0.092	0.343	0.425	0.349	0.319	0.275	0.003	0.5
O75676	RPS6KA4	Ribosomal protein S6 kinase alpha-4	0.0111195	0.0561342	0.493598	0.136313	0.00812107	-0.097	0.068	-0.092	0.075	0.195	0.305	0.4	0.076	-0.007	0.091	-0.163	0.057	0.103	0.156	0.076	0.254	0.254	0.04	0.013	0.03	0.249	-0.124	0.418	-0.04	-0.004	0.131	-0.022	-0.008	0.14	-0.001	0.301	-0.111	-0.066	0.027	0.097	0.004	-0.113	0.119	-0.06	0.032	0.125	-0.037
O75683	SURF6	Surfeit locus protein 6	0.889216	0.373457	0.9913	0.885215	0.933422	-0.164	-0.022	0.059	-0.075	0.021	-0.088	-0.007	-0.09	-0.119	-0.157	-0.058	0.027	-0.26	-0.185	-0.106	0.006	-0.233	-0.237	0.066	0.193	-0.183	-0.113	-0.112	0.033	-0.277	-0.021	0.087	-0.083	0.008	-0.16	-0.193	-0.121	-0.155	-0.058	-0.205	-0.034	-0.039	0.139	-0.043	-0.156	0.083	-0.016
O75688	PPM1B	Protein phosphatase 1B	0.25209	0.195841	0.9247	0.247117	0.422745	0.079	0.213	0.129	0.081	0.002	0.084	0.184	0.136	0.049	0.145	0.173	0.066	0.106	0.148	0.029	0.134	0.084	0.089	0.138	0.16	0.181	0.06	0.026	0.169	0.146	0.112	0.156	0.056	0.056	0.107	0.107	0.086	0.135	0.198	0.149	0.099	0.171	0.122	0.086	0.154	0.096	0.254
O75691	UTP20	Small subunit processome component 20 homolog	0.688766	0.322696	0.718179	0.998995	0.762918	-0.395	-0.293	-0.185	-0.299	-0.293	-0.339	-0.217	-0.252	-0.352	-0.291	-0.16	-0.24	-0.365	-0.321	-0.376	-0.219	-0.214	-0.262	-0.158	-0.251	-0.188	-0.282	-0.196	-0.097	-0.251	-0.244	-0.136	-0.244	-0.314	-0.245	-0.357	-0.4	-0.323	-0.333	-0.301	-0.312	-0.261	-0.191	-0.291	-0.292	-0.234	-0.194
O75694	NUP155	Nuclear pore complex protein Nup155	0.310143	0.216712	0.472276	0.324654	0.943425	-0.227	-0.075	-0.152	-0.12	-0.194	0.028	0.002	-0.163	-0.136	-0.188	-0.08	-0.179	-0.192	-0.227	-0.169	-0.125	-0.126	-0.182	-0.063	-0.162	-0.193	-0.084	-0.06	-0.124	-0.271	-0.106	-0.154	-0.142	-0.218	-0.162	-0.149	-0.16	-0.179	-0.164	-0.178	-0.162	-0.103	-0.069	-0.202	-0.141	-0.213	-0.175
O75695	RP2	Protein XRP2	0.296193	0.211735	0.987452	0.324459	0.395292	0.202	0.263	0.075	0.144	0.137	0.134	0.254	0.229	0.212	0.339	0.116	0.085	0.281	0.119	0.306	0.203	0.223	0.063	0.11	0.214	0.074	0.104	0.41	0.219	0.338	0.084	0.133	0.225	0.31	0.099	0.298	0.113	0.15	0.155	0.28	0.155	0.277	0.156	0.108	0.152	0.127	0.183
O75716	STK16	Serine/threonine-protein kinase 16	0.520259	0.278315	0.496381	0.760167	0.926171	0.164	0.166	0.611	0.216	0.067	0.198	-0.035	0.429	0.275	0.211	0.414	0.706	0.212	0.366	0.313	0.012	0.164	-0.095	0.204	0.323	-0.021	0.388	-0.004	0.174	0.26	0.084	0.253	0.438	0.2	0.228	0.196	0.461	0.156	0.415	0.3	0.258	0.333	0.071	0.432	0.419	0.296	0.184
O75718	CRTAP	Cartilage-associated protein	0.881974	0.371377	0.934979	0.879063	0.98723	-0.576	-0.475	-0.31	-0.378	-0.69	-0.443	-0.522	-0.38	-0.648	-0.727	-0.513	-0.376	-0.54	-0.638	-0.507	-0.564	-0.453	-0.211	-0.453	-0.502	-0.729	-0.351	-0.595	-0.592	-0.585	-0.424	-0.493	-0.675	-0.546	-0.738	-0.525	-0.244	-0.535	-0.614	-0.592	-0.569	-0.587	-0.556	-0.512	-0.415	-0.305	-0.47
O75746	SLC25A12	Calcium-binding mitochondrial carrier protein Aralar1	0.360338	0.2318	0.942096	0.539476	0.35086	-0.164	-0.122	-0.284	0.184	-0.005	0.459	0.529	-0.183	-0.027	0.105	-0.014	0.252	-0.008	0.017	-0.138	0.255	0.25	-0.317	-0.012	-0.104	0.074	-0.19	0.455	-0.209	0.038	0.195	-0.293	0.17	-0.159	-0.135	0.236	-0.016	-0.317	-0.019	-0.11	-0.058	-0.199	-0.235	-0.17	0.008	-0.059	-0.158
O75751	SLC22A3	Solute carrier family 22 member 3	0.170182	0.16598	0.295887	0.954455	0.198076	0.04	0.158	0.4	0.192	0.631	-0.252	-0.423	0.55	0.403	0.322	0.335	0.171	0.238	0.354	0.65	-0.114	-0.002	0.565	-0.282	-0.37	0.775	0.62	-0.306	0.525	0.22	0.238	0.283	-0.215	-0.168	0.68	0.458	0.334	0.017	0.381	0.465	0.431	-0.069	-0.009	0.016	0.711	0.085	0.865
O75764	TCEA3	Transcription elongation factor A protein 3	0.378631	0.237207	0.646868	0.865973	0.359104	-0.104	-0.261	-0.005	-0.308	0.174	-0.231	-0.505	-0.003	-0.162	-0.305	0.175	-0.401	-0.177	-0.262	-0.275	-0.452	-0.474	0.086	-0.118	-0.112	-0.267	-0.048	-0.654	-0.11	-0.173	-0.137	-0.063	-0.168	-0.527	0.043	-0.502	-0.138	-0.055	-0.073	-0.121	-0.229	-0.068	0.033	-0.104	-0.326	0.065	0.031
O75781	PALM	Paralemmin-1	0.460169	0.261157	0.45876	0.641145	0.969336	0.455	0.036	0.214	0.464	0.554	0.662	0.832	0.362	0.312	0.275	0.52	0.412	0.535	0.365	0.637	0.451	0.509	0.362	0.607	0.452	0.35	0.252	0.768	0.397	0.223	0.701	0.081	0.596	0.478	0.138	0.298	0.396	0.544	0.324	0.621	0.696	0.582	0.199	0.148	0.456	0.514	0.38
O75787	ATP6AP2	Renin receptor	0.0696958	0.113811	0.898251	0.177609	0.0702719	-0.325	-0.317	-0.313	-0.197	-0.121	-0.175	-0.03	-0.225	-0.163	0.002	-0.411	-0.042	-0.32	-0.258	0	-0.274	-0.048	-0.294	-0.012	-0.177	-0.179	-0.211	-0.138	-0.132	-0.116	-0.398	-0.246	-0.272	-0.353	-0.091	-0.282	-0.214	-0.401	-0.241	-0.262	-0.18	-0.161	-0.212	-0.386	-0.068	-0.243	-0.354
O75792	RNASEH2A	Ribonuclease H2 subunit A	0.00879438	0.0525431	0.0339972	0.916674	0.0150477	-0.334	-0.31	-0.22	0.026	-0.162	-0.059	0.212	-0.264	-0.294	-0.032	-0.261	0.037	-0.242	-0.048	0.118	-0.067	-0.001	-0.189	-0.251	-0.142	-0.021	-0.427	0.229	-0.24	-0.222	-0.116	-0.112	-0.294	-0.419	-0.263	0.129	-0.257	-0.439	-0.171	-0.289	-0.254	-0.339	-0.154	-0.272	-0.364	-0.238	-0.298
O75817	POP7	Ribonuclease P protein subunit p20	0.756485	0.339866	0.977712	0.855774	0.745917	0.222	0.152	0.189	0.163	0.213	-0.04	0.31	0.239	0.201	0.281	0.376	0.231	0.213	0.088	-0.058	0.214	0.034	-0.043	0.227	0.19	0.209	0.152	0.107	0.505	0.236	0.244	0.215	0.038	0.315	0.09	0.223	0.138	0.062	0.141	0.062	0.06	0.163	0.402	0.194	0.106	0.161	0.292
O75818	RPP40	Ribonuclease P protein subunit p40	0.785089	0.347039	0.912916	0.952429	0.769679	-0.427	-0.375	-0.307	-0.302	-0.704	-0.338	-0.756	-0.478	-0.5	-0.516	-0.363	-0.71	-0.407	-0.296	-0.491	-0.559	-0.325	-0.277	-0.379	-0.344	-0.708	-0.27	-0.698	-0.342	-0.648	-0.471	-0.51	-0.343	-0.643	-0.384	-0.614	-0.374	-0.392	-0.522	-0.53	-0.447	-0.553	-0.593	-0.523	-0.248	-0.336	-0.44
O75821	EIF3G	Eukaryotic translation initiation factor 3 subunit G	0.0409378	0.0890846	0.239493	0.615164	0.0352658	0.011	0.057	-0.019	-0.041	0.059	-0.14	-0.133	0.036	-0.045	0.06	0.084	-0.127	0.061	-0.167	0.113	-0.059	-0.006	0.041	0.099	-0.171	0.047	-0.039	0.071	-0.069	0.07	-0.047	-0.054	0.043	0.069	-0.115	0.104	-0.039	0.012	-0.001	-0.063	0.024	0.103	0.174	0.039	0.085	0.062	0.122
O75822	EIF3J	Eukaryotic translation initiation factor 3 subunit J	0.00346322	0.0433369	0.992572	0.0104646	0.00693871	-0.107	-0.157	0.06	-0.122	-0.053	-0.298	-0.204	-0.079	-0.037	-0.123	-0.075	-0.213	-0.067	-0.07	0.056	-0.09	-0.075	0.071	-0.112	-0.125	-0.08	-0.15	-0.072	-0.141	-0.009	-0.119	-0.139	0.001	-0.071	-0.136	-0.053	-0.075	-0.014	-0.034	-0.101	-0.056	-0.073	-0.029	-0.06	0.037	-0.047	-0.009
O75828	CBR3	Carbonyl reductase [NADPH] 3	0.0573974	0.104368	0.092258	0.999893	0.107823	0.07	-0.066	0.038	0.072	-0.164	0.354	0.444	0.028	-0.039	0.39	0.111	0.168	0.11	0.042	0.258	0.12	0.12	-0.206	0.092	-0.065	0.14	-0.03	0.245	0.355	0.048	0.417	0.361	0.196	0.128	0.384	0.117	-0.09	0.1	0.13	-0.091	0.176	-0.183	-0.307	0.097	0.131	0.237	0.067
O75832	PSMD10	26S proteasome non-ATPase regulatory subunit 10	0.131879	0.148012	0.766983	0.115202	0.368996	0.006	-0.083	-0.193	-0.152	-0.189	-0.099	-0.108	-0.058	-0.203	-0.052	-0.218	-0.014	-0.042	-0.145	-0.187	-0.076	-0.079	-0.168	-0.058	-0.142	-0.17	-0.152	-0.299	-0.096	-0.217	-0.052	-0.159	-0.21	-0.039	-0.044	-0.111	-0.052	-0.024	-0.123	-0.211	-0.159	-0.012	-0.179	-0.132	-0.12	-0.035	-0.155
O75843	AP1G2	AP-1 complex subunit gamma-like 2	0.814007	0.354417	0.809057	0.986525	0.900084	-0.168	0.015	-0.286	0.04	-0.314	0.068	0.05	-0.244	-0.176	0.174	-0.204	-0.196	0.171	-0.124	-0.153	0.046	0.127	-0.05	-0.129	-0.18	0.215	-0.233	0.116	-0.249	-0.148	-0.158	-0.102	-0.27	-0.151	-0.034	0.092	-0.085	-0.135	-0.052	-0.059	-0.138	-0.026	-0.059	-0.357	-0.24	-0.455	-0.014
O75844	ZMPSTE24	CAAX prenyl protease 1 homolog	0.023021	0.0713241	0.708265	0.128937	0.0195814	-0.189	-0.023	-0.092	-0.11	-0.195	-0.318	-0.288	-0.055	-0.226	-0.151	-0.063	-0.119	0.009	-0.269	0.002	-0.157	-0.241	-0.141	0.046	-0.117	-0.252	0.019	-0.301	-0.127	0.011	-0.25	-0.254	-0.018	-0.031	-0.362	-0.056	-0.046	-0.091	-0.104	-0.118	-0.085	-0.014	-0.092	-0.071	0.017	-0.111	-0.281
O75874	IDH1	Isocitrate dehydrogenase [NADP] cytoplasmic	0.332586	0.224017	0.999392	0.386998	0.398719	0.341	0.279	0.423	-0.01	0.214	-0.136	-0.324	0.384	0.263	0.079	0.638	-0.026	0.089	0.337	0.417	0.16	0.116	0.178	0.244	0.083	0.089	0.442	-0.306	0.244	0.174	0.225	0.215	0.072	0.213	0.409	-0.069	0.4	0.537	0.147	0.289	0.096	0.337	0.339	0.574	0.276	0.233	0.519
O75879	GATB	Glutamyl-tRNA(Gln) amidotransferase subunit B, mitochondrial	0.0175751	0.0650919	0.904728	0.020988	0.0571032	0.11	0.227	0.246	0.035	0.186	-0.018	-0.09	0.297	0.116	0.122	0.1	0.06	0.05	0.14	0.069	0.09	-0.057	0.267	0.062	0.144	0.124	0.196	-0.039	0.451	0.215	0.004	0.254	0.092	0.232	0.023	0.163	0.242	0.151	0.185	0.069	0.218	0.28	0.194	0.194	0.171	0.307	0.101
O75880	SCO1	Protein SCO1 homolog, mitochondrial	0.0151209	0.0621277	0.832086	0.0681106	0.0153383	0.37	0.581	0.612	0.506	0.469	0.287	0.241	0.47	0.714	0.553	0.719	0.413	0.553	0.522	0.405	0.559	0.294	0.583	0.689	0.449	0.445	0.698	0.202	0.436	0.632	0.27	0.66	0.392	0.482	0.533	0.326	0.525	0.574	0.481	0.374	0.611	0.607	0.472	0.705	0.381	0.336	0.695
O75881	CYP7B1	25-hydroxycholesterol 7-alpha-hydroxylase	0.805604	0.352477	0.906366	0.79495	0.967224	0.178	0.309	0.361	0.48	0.346	0.368	0.3	0.411	0.056	0.197	0.374	0.312	0.232	0.294	0.37	0.111	0.17	0.217	0.454	0.006	0.063	0.207	0.349	0.209	0.274	0.245	0.235	0.253	0.287	0.201	0.177	0.033	0.327	0.168	0.237	0.162	0.133	0.172	0.309	0.245	0.346	0.361
O75882	ATRN	Attractin	0.669417	0.318179	0.781103	0.978812	0.677707	-0.218	-0.189	-0.539	-0.42	0.01	-0.169	0.24	-0.27	-0.302	-0.297	-0.251	-0.134	-0.392	-0.4	-0.335	-0.044	-0.276	-0.207	-0.198	-0.034	-0.195	-0.235	-0.132	-0.425	0.035	-0.243	-0.356	-0.318	0.022	-0.003	-0.43	-0.469	-0.045	-0.254	-0.013	-0.321	-0.215	-0.191	-0.359	-0.276	0.026	-0.424
O75884	RBBP9	Putative hydrolase RBBP9	0.175174	0.167661	0.332994	0.186044	0.910126	0.253	0.266	0.421	0.026	-0.142	0.066	-0.186	0.128	0.016	0.043	0.302	0.087	0.126	0.079	0.263	-0.183	0.125	0.226	0.246	-0.238	0.364	0.37	-0.318	0.016	0.418	0.363	-0.013	0.029	0.024	0.393	0.038	0.288	0.283	0.358	0.037	0.181	0.295	0.334	0.324	-0.042	0.074	0.399
O75886	STAM2	Signal transducing adapter molecule 2	0.624249	0.306251	0.725726	0.986599	0.647136	-0.061	-0.061	-0.076	-0.033	0.01	0.002	0.107	-0.035	-0.074	0.045	-0.113	0.018	-0.016	-0.024	-0.078	0.033	-0.017	-0.073	-0.064	0.132	-0.014	-0.061	0.152	-0.043	-0.075	0.018	-0.112	-0.016	0.055	-0.024	0.029	-0.017	-0.027	0.07	0.052	-0.003	0	-0.058	-0.004	-0.059	0.054	0.057
O75891	ALDH1L1	Cytosolic 10-formyltetrahydrofolate dehydrogenase	0.110323	0.13646	0.75763	0.344189	0.0948747	0.767	0.465	1.226	0.383	1.222	0.133	-0.334	0.642	0.429	0.335	1.237	0.577	0.321	0.563	0.129	0.58	0.069	0.451	0.988	0.209	-0.136	0.743	0.04	0.508	0.871	0.348	0.58	0.707	0.89	1.155	-0.169	0.041	0.965	0.812	0.278	0.489	0.645	1.308	0.806	0.897	0.375	1.345
O75907	DGAT1	Diacylglycerol O-acyltransferase 1	0.538323	0.28348	0.97069	0.536118	0.670889	0.57	0.272	0.506	0.496	0.174	0.311	-0.045	0.253	0.256	0.205	0.224	-0.038	0.398	0.637	0.1	0.583	0.098	0.131	0.493	0.676	0.071	0.324	-0.343	0.13	0.477	0.422	0.482	-0.172	0.525	0.478	0.379	0.048	0.385	0.624	0.236	0.322	0.313	0.347	0.184	0.312	0.276	0.582
O75909	CCNK	Cyclin-K	0.542953	0.285153	0.916337	0.517426	0.74977	-0.215	-0.055	-0.203	0.057	-0.053	-0.024	-0.065	-0.144	0.025	-0.074	-0.13	-0.103	-0.005	0.124	-0.203	0.094	-0.176	-0.351	-0.091	0.308	-0.154	-0.13	-0.063	-0.02	-0.099	-0.183	-0.099	-0.159	-0.33	-0.198	-0.08	-0.146	0.033	-0.281	0.038	-0.1	-0.08	-0.003	-0.306	0.099	-0.146	-0.205
O75911	DHRS3	Short-chain dehydrogenase/reductase 3	0.530849	0.28122	0.974513	0.664066	0.529006	0.209	0.416	0.313	0.159	-0.009	0.128	-0.152	0.315	0.188	0.115	0.606	0.196	-0.041	0.394	0.157	0.103	0	0.495	0.192	0.156	0.159	0.37	-0.189	0.361	0.276	0.06	0.276	0.307	0.308	0.235	-0.168	0.111	0.44	0.293	0.246	0.231	0.337	0.163	0.343	0.243	0.207	0.376
O75915	ARL6IP5	PRA1 family protein 3	0.716753	0.329875	0.911606	0.907487	0.693388	0.224	0.286	0.123	0.507	0.169	0.38	0.423	0.215	0.39	0.448	0.4	0.222	0.261	0.249	0.437	0.275	0.404	0.292	0.462	0.3	0.112	0.191	0.497	0.136	0.27	0.387	-0.011	0.38	0.315	0.433	0.158	0.333	0.051	0.389	0.243	0.365	0.379	-0.053	0.183	0.232	0.112	0.281
O75923	DYSF	Dysferlin	0.198026	0.177878	0.317531	0.968065	0.23341	0.297	0.055	-0.003	0.02	0.113	-0.016	0.038	0.307	0.04	0.026	0.382	-0.013	0.049	0.185	0.027	-0.029	0.026	-0.253	0.141	0.276	-0.038	0.242	-0.21	0.255	0.083	0.059	0.246	0.288	0.273	0.231	-0.053	0.117	0.316	0.305	0.111	0.2	0.348	0.055	0.377	-0.133	0.282	0.352
O75934	BCAS2	Pre-mRNA-splicing factor SPF27	0.322589	0.220963	0.322945	0.951345	0.529019	-0.147	-0.058	-0.084	-0.157	-0.088	0.019	-0.038	-0.166	-0.12	-0.089	-0.131	-0.129	-0.074	-0.149	-0.118	-0.058	-0.059	-0.063	-0.2	-0.047	-0.203	-0.112	-0.087	-0.053	-0.005	-0.145	-0.063	-0.03	-0.113	-0.12	-0.128	-0.068	-0.127	-0.046	-0.146	-0.067	-0.088	-0.043	-0.127	-0.051	-0.072	-0.154
O75935	DCTN3	Dynactin subunit 3	0.788177	0.347932	0.879819	0.783584	0.976263	0.137	0.071	0.048	0.032	0.067	0.217	0.297	0.093	0.079	0.094	0.092	0.072	0.189	0.175	0.075	0.164	0.275	0.062	0.189	0.234	0.109	0.077	0.29	0.107	0.133	0.228	0.082	0.096	0.225	0.169	0.069	0.058	0.185	0.045	0.153	0.02	0.037	0.068	0.061	0.077	0.099	0.137
O75936	BBOX1	Gamma-butyrobetaine dioxygenase	0.116988	0.141288	0.600139	0.484464	0.0960806	1.272	0.654	1.181	0.12	0.591	0.337	0.112	1.026	0.292	0.415	1.444	0.468	0.557	1.299	0.029	1.342	0.01	0.297	1.492	0.903	-0.416	0.949	-0.511	0.775	1.329	0.228	0.67	0.869	0.964	1.307	1.168	1.021	0.949	1.022	0.601	0.72	0.723	0.482	1.108	-0.029	0.655	1.623
O75937	DNAJC8	DnaJ homolog subfamily C member 8	0.728132	0.333038	0.867874	0.713457	0.95047	-0.224	-0.171	-0.255	-0.19	-0.037	-0.036	0.034	-0.205	-0.239	-0.108	-0.245	-0.256	-0.106	-0.28	-0.214	-0.023	-0.11	-0.403	-0.092	-0.14	-0.391	-0.209	0.098	-0.197	-0.25	-0.086	-0.25	-0.017	-0.118	-0.195	0.015	-0.224	-0.259	-0.179	-0.178	-0.222	-0.147	-0.042	-0.072	-0.236	-0.223	-0.141
O75940	SMNDC1	Survival of motor neuron-related-splicing factor 30	0.194035	0.175992	0.459989	0.805405	0.181236	-0.3	-0.074	-0.265	-0.185	0.013	-0.336	-0.092	-0.213	-0.234	-0.228	-0.194	-0.128	-0.208	-0.224	-0.115	-0.152	-0.098	-0.267	-0.273	-0.38	-0.13	-0.141	-0.036	-0.279	-0.248	-0.063	-0.253	0.004	-0.069	-0.298	-0.002	-0.224	-0.126	-0.134	-0.212	-0.179	-0.176	-0.066	-0.116	-0.112	-0.098	0.066
O75947	ATP5H	ATP synthase subunit d, mitochondrial	0.00507584	0.0458149	0.765624	0.0365847	0.00503756	0.366	0.24	0.354	0.267	0.267	-0.076	-0.198	0.321	0.199	0.064	0.3	0.006	0.309	0.181	0.131	0.31	0.071	0.576	0.161	0.455	0.009	0.439	-0.087	0.058	0.3	0.2	0.405	0.308	0.262	0.269	0.113	0.316	0.429	0.359	0.155	0.344	0.375	0.294	0.516	0.301	0.137	0.529
O75954	TSPAN9	Tetraspanin-9	0.951711	0.389737	0.994431	0.975507	0.948293	0.455	0.01	0.145	0.055	0.403	-0.367	-0.478	0.119	0.241	-0.255	0.558	-0.518	0.14	0.362	0.584	-0.437	0.375	0.773	-0.286	0.294	-0.353	0.239	-0.608	0.176	-0.367	0.06	-0.037	-0.098	-0.378	0.36	-0.27	0.175	0.552	-0.103	0.294	-0.07	0.135	0.312	-0.01	-0.14	0.154	0.064
O75955	FLOT1	Flotillin-1	0.0299532	0.0781694	0.283875	0.0229613	0.438109	-0.106	-0.052	-0.032	-0.182	0.401	-0.03	0.089	-0.166	0.418	0.022	-0.262	-0.081	-0.191	-0.343	0.012	-0.109	0.126	0.06	-0.109	0.061	-0.134	-0.097	0.422	-0.099	-0.044	-0.198	0.011	0.027	0.118	-0.201	-0.182	-0.105	0.007	0.019	0.383	-0.113	0.046	-0.216	0.016	-0.094	0.432	-0.17
O75962	TRIO	Triple functional domain protein	0.726686	0.332683	0.994589	0.794674	0.73597	0.032	0.07	0.297	0.039	0.17	0.037	0.243	0.054	-0.01	-0.116	0.111	0.061	-0.102	0.036	0.049	0.129	-0.001	0.023	-0.066	-0.004	0.03	-0.053	0.212	0.023	-0.031	0.093	0.027	0.035	0.045	0.11	-0.134	-0.013	-0.058	0.15	0	0.053	0.016	-0.026	0.059	0.02	0.105	-0.058
O75964	ATP5L	ATP synthase subunit g, mitochondrial	0.000510268	0.0301568	0.449456	0.0186381	0.00038156	0.501	0.46	0.381	0.562	0.097	0.329	-0.038	0.475	0.378	0.381	0.396	0.334	0.429	0.509	0.3	0.509	0.234	0.637	0.384	0.655	0.139	0.439	0.15	0.391	0.519	0.205	0.627	0.547	0.622	0.676	0.199	0.459	0.441	0.493	0.223	0.43	0.551	0.465	0.461	0.431	0.186	0.589
O75970	MPDZ	Multiple PDZ domain protein	0.0280303	0.0767573	0.441034	0.285366	0.0206768	0.535	0.467	0.62	0.322	0.377	0.385	0.146	0.598	0.4	0.32	0.653	0.418	0.372	0.497	0.216	0.493	0.289	0.558	0.616	0.591	0.376	0.556	0.16	0.611	0.475	0.333	0.585	0.615	0.664	0.51	0.338	0.548	0.64	0.602	0.504	0.564	0.592	0.621	0.666	0.478	0.322	0.629
O75976	CPD	Carboxypeptidase D	0.297198	0.212104	0.274262	0.593713	0.87324	-0.674	-0.472	-0.585	-0.495	-0.511	-0.768	-0.686	-0.462	-0.344	-0.578	-0.787	-0.479	-0.636	-0.697	-0.656	-0.418	-0.592	-0.478	-0.538	-0.43	-0.689	-0.616	-0.529	-0.436	-0.518	-0.532	-0.517	-0.483	-0.661	-0.669	-0.629	-0.503	-0.675	-0.662	-0.481	-0.684	-0.511	-0.397	-0.503	-0.417	-0.328	-0.767
O75995	SASH3	SAM and SH3 domain-containing protein 3	0.334597	0.22464	0.673923	0.789156	0.305821	-0.104	0.099	-0.629	0.332	0.207	0.358	0.691	-0.289	0.122	0.475	-0.234	-0.198	0.296	0.348	0.24	0.323	0.743	-0.222	-0.029	0.008	0.144	-0.229	0.564	-0.398	0.033	0.266	-0.028	0	-0.23	-0.193	0.697	0.05	-0.415	0.019	0.049	-0.008	-0.395	-0.184	-0.124	-0.226	-0.073	-0.311
O76003	GLRX3	Glutaredoxin-3	0.0341289	0.0822553	0.660147	0.0281519	0.180598	-0.123	-0.171	-0.059	-0.259	-0.148	-0.413	-0.257	-0.259	-0.198	-0.086	-0.223	-0.317	-0.148	-0.146	-0.089	-0.224	0.019	-0.145	-0.088	-0.182	-0.102	-0.064	-0.435	-0.336	-0.07	-0.29	-0.137	-0.177	-0.092	-0.117	-0.292	-0.12	-0.152	-0.102	-0.255	-0.231	-0.107	-0.293	-0.148	-0.29	-0.276	-0.005
O76021	RSL1D1	Ribosomal L1 domain-containing protein 1	0.062346	0.108344	0.539653	0.371405	0.0488114	-0.408	-0.296	-0.246	-0.418	-0.202	-0.477	-0.476	-0.409	-0.311	-0.428	-0.242	-0.267	-0.403	-0.482	-0.382	-0.36	-0.417	-0.407	-0.201	-0.155	-0.439	-0.19	-0.483	-0.385	-0.453	-0.315	-0.27	-0.264	-0.419	-0.412	-0.263	-0.39	-0.383	-0.374	-0.415	-0.351	-0.263	-0.213	-0.323	-0.332	-0.337	-0.281
O76024	WFS1	Wolframin	0.00518831	0.0459247	0.979495	0.00944922	0.0151777	-0.171	-0.355	-0.28	-0.178	-0.21	-0.083	0.136	-0.314	-0.289	-0.218	-0.403	-0.239	-0.348	-0.297	-0.123	-0.239	-0.178	-0.334	-0.076	-0.182	-0.308	-0.516	0.003	-0.219	-0.141	-0.077	-0.347	0.049	-0.438	-0.242	-0.094	-0.254	-0.448	-0.358	-0.273	-0.18	-0.38	-0.38	-0.347	-0.316	-0.19	-0.313
O76027	ANXA9	Annexin A9	0.636116	0.30938	0.719362	0.993285	0.669893	0.788	0.465	0.663	0.572	0.288	0.436	0.352	0.665	0.46	0.204	0.569	0.18	0.483	0.503	0.502	0.363	0.328	0.315	0.375	0.545	0.755	0.488	0.406	0.889	0.726	0.37	0.616	0.383	0.47	0.787	0.352	0.786	0.653	0.382	0.751	0.685	0.845	0.72	0.766	0.327	0.49	0.868
O76031	CLPX	ATP-dependent Clp protease ATP-binding subunit clpX-like, mitochondrial	0.0331311	0.081496	0.974331	0.0749752	0.0434843	0.17	0.106	0.393	-0.043	0.385	0.029	-0.156	0.233	0.162	0.162	0.172	0.233	0.098	-0.033	0.072	0.072	0.003	0.351	0.294	0.194	0.165	0.364	-0.079	0.195	0.243	0.002	0.319	0.255	0.127	0.194	0.122	0.31	0.386	0.272	0.186	0.223	0.224	0.412	0.178	0.409	0.444	0.203
O76038	SCGN	Secretagogin	0.829739	0.358265	0.909936	0.979648	0.824707	-0.491	-1.592	-0.44	-0.878	-0.982	-0.786	-0.412	-1.077	-1.391	-0.72	-1.483	-0.813	-0.728	-0.364	-1.356	-0.253	-0.603	-1.074	-0.351	-1.471	-0.336	-0.472	-0.571	-1.526	-0.737	-0.978	-1.008	-0.705	-0.768	-1.002	-1.475	-0.74	-1.156	-0.671	-1.578	-0.468	-0.942	-1.851	-0.826	-1.315	-1.552	-0.75
O76054	SEC14L2	SEC14-like protein 2	0.158758	0.161073	0.888185	0.152763	0.326111	0.763	0.526	0.929	0.175	0.329	0.221	-0.031	0.849	0.131	0.401	1	0.528	0.642	0.931	0.58	0.375	0.312	0.989	0.531	0.172	0.72	0.735	-0.389	0.676	0.567	0.685	0.78	0.473	0.738	0.896	0.378	1.15	0.949	0.73	0.279	0.701	0.984	0.616	1.03	0.578	0.684	1.128
O76062	TM7SF2	Delta(14)-sterol reductase	0.161823	0.162317	0.987262	0.190747	0.24185	0.04	0.175	0.396	-0.117	0.024	-0.223	-0.478	0.243	-0.36	0.128	0.601	-0.123	-0.029	0.581	0.022	0.067	-0.04	0.462	0.025	0.264	-0.46	0.696	-0.369	-0.05	-0.27	0.05	0.316	-0.117	-0.046	0.238	-0.267	0.409	0.515	-0.031	-0.312	-0.099	0.182	-0.312	0.314	0.092	-0.638	0.483
O76071	CIAO1	Probable cytosolic iron-sulfur protein assembly protein CIAO1	0.989301	0.398008	0.988574	0.998766	0.995465	-0.235	-0.31	-0.33	-0.334	-0.229	-0.521	-0.832	-0.537	-0.317	-0.496	0.021	-0.73	-0.461	-0.253	-0.138	-0.752	-0.197	0.07	-0.535	-0.614	-0.451	-0.229	-0.844	-0.549	-0.79	-0.272	-0.47	-0.523	-0.79	-0.252	-0.697	-0.243	-0.031	-0.573	-0.343	-0.698	-0.672	-0.46	-0.184	-0.583	-0.242	-0.342
O76094	SRP72	Signal recognition particle subunit SRP72	0.897103	0.375706	0.939349	0.896673	0.99137	-0.113	-0.105	-0.069	-0.079	-0.098	-0.309	-0.205	-0.128	-0.067	-0.087	-0.186	-0.162	-0.077	-0.197	0.022	-0.105	-0.037	0.01	-0.087	-0.034	-0.079	-0.221	-0.116	-0.182	-0.228	-0.173	-0.11	-0.089	-0.15	-0.232	-0.041	-0.162	-0.126	-0.08	-0.081	-0.015	-0.116	-0.154	-0.106	0.036	-0.017	-0.042
O94760	DDAH1	N(G),N(G)-dimethylarginine dimethylaminohydrolase 1	0.0155331	0.062825	0.240574	0.011301	0.350719	-0.057	0.337	0.669	0.037	0.512	0.451	-0.182	0.357	0.629	0.549	0.74	0.152	0.298	0.172	0.211	0.401	0.298	0.527	0.383	0.437	0.675	0.177	0.179	0.639	0.156	0.587	-0.103	0.249	0.766	0.391	0.268	0.418	0.627	0.554	0.497	0.212	0.606	0.625	0.468	0.509	0.478	0.694
O94762	RECQL5	ATP-dependent DNA helicase Q5	0.0815636	0.120949	0.194746	0.907514	0.0952972	0	-0.1	-0.059	-0.212	-0.07	-0.098	-0.209	0.009	-0.134	-0.066	-0.157	-0.08	-0.043	-0.064	-0.037	-0.121	-0.129	0.035	0	-0.121	-0.163	-0.014	-0.204	-0.05	-0.229	-0.002	-0.144	0.008	-0.077	0.086	-0.089	-0.064	-0.115	-0.135	-0.193	-0.107	0.012	-0.07	-0.02	-0.077	-0.108	-0.096
O94763	URI1	Unconventional prefoldin RPB5 interactor 1	0.548515	0.286571	0.607303	0.999882	0.62249	-0.071	-0.122	0.001	-0.19	-0.044	-0.035	-0.009	-0.097	-0.078	-0.045	0.026	-0.216	0.001	-0.234	-0.141	-0.099	-0.049	-0.048	-0.186	-0.019	0.001	-0.161	0.001	0.006	-0.138	0.073	0.08	-0.103	0.025	-0.155	0.029	-0.077	-0.171	-0.022	-0.139	0.015	-0.125	-0.189	-0.21	0.044	-0.117	0.013
O94766	B3GAT3	Galactosylgalactosylxylosylprotein 3-beta-glucuronosyltransferase 3	0.098483	0.130624	0.462652	0.0808131	0.551417	-0.065	0.037	-0.162	-0.024	-0.215	-0.013	-0.09	-0.044	0.209	0.039	-0.009	0.03	-0.077	0.049	-0.198	0.013	-0.025	-0.06	-0.152	0.011	-0.076	-0.074	0.156	0.133	-0.023	-0.147	0.037	-0.141	-0.127	-0.005	-0.113	-0.078	-0.106	0.021	-0.041	-0.04	-0.004	0.159	-0.22	-0.133	-0.14	-0.243
O94776	MTA2	Metastasis-associated protein MTA2	0.020643	0.0688706	0.716747	0.116777	0.017773	-0.277	-0.243	-0.336	-0.186	-0.252	-0.017	0.009	-0.3	-0.157	-0.118	-0.318	-0.259	-0.154	-0.234	-0.16	-0.173	0.032	-0.346	-0.238	-0.237	-0.216	-0.257	-0.036	-0.261	-0.234	-0.202	-0.223	-0.231	-0.214	-0.293	-0.07	-0.237	-0.249	-0.242	-0.22	-0.261	-0.355	-0.232	-0.244	-0.213	-0.259	-0.291
O94788	ALDH1A2	Retinal dehydrogenase 2	0.172168	0.166599	0.283554	0.20379	0.961593	-0.745	0.017	1.056	-0.124	-1.947	-0.315	0.405	0.873	-0.342	-0.725	1.578	0.172	-0.931	0.956	0.71	0.422	1.251	1.246	0.581	0.932	0.355	1.021	-0.816	-0.728	0.1	1.006	1.551	-0.576	1.249	-0.696	1.081	0.767	-0.276	-0.168	0.628	-0.149	-0.531	-0.523	1.519	0.04	-0.295	1.275
O94804	STK10	Serine/threonine-protein kinase 10	0.160839	0.161944	0.532311	0.655774	0.138363	0.147	0.103	-0.281	0.286	0.297	0.38	0.542	-0.059	0.209	0.477	-0.148	0.133	0.384	0.268	0.145	0.395	0.607	0.017	0.077	0.159	0.218	-0.021	0.6	-0.101	0.064	0.224	0.044	-0.04	0	-0.064	0.553	0.073	-0.08	0.058	0.297	0	-0.028	0.186	0.12	0.145	0.125	-0.041
O94811	TPPP	Tubulin polymerization-promoting protein	0.37151	0.23524	0.358559	0.92744	0.61427	0.372	-0.209	-0.125	-0.109	0.216	0.37	-0.002	0.481	0.011	-0.365	-0.289	-0.071	-0.383	0.296	-0.008	-0.294	0.074	0.117	0.379	0.504	-0.017	0.411	-0.296	0.495	0.025	0.364	0.224	0.699	0.25	0.618	-0.055	-0.387	0.348	0.119	0.185	0.455	-0.139	0.418	-0.168	0.501	-0.223	0.546
O94819	KBTBD11	Kelch repeat and BTB domain-containing protein 11	0.453438	0.259105	0.625593	0.950879	0.459838	0.69	0.476	0.956	0.39	1.002	0.407	0.505	0.965	0.369	0.397	1.131	0.622	0.351	0.651	0.655	0.614	0.272	1.029	0.625	0.61	0.205	0.773	0.469	0.946	0.721	0.7	0.99	0.963	0.881	0.938	0.341	0.886	0.711	1.161	0.566	0.653	0.654	0.887	0.933	0.772	0.323	0.991
O94822	LTN1	E3 ubiquitin-protein ligase listerin	0.210955	0.181162	0.585342	0.697848	0.185175	0.106	0.099	0.074	-0.006	0.103	0.051	0.045	0.117	0.088	0.044	0.121	-0.028	0.082	0.024	0.161	-0.027	0.115	0.152	-0.016	-0.021	0.051	0.105	-0.072	0.124	0.015	-0.04	0.109	0.05	-0.023	0.113	0.022	0.115	0.076	0.002	0.065	0.089	0.023	0.05	0.121	0.101	0.032	0.062
O94826	TOMM70A	Mitochondrial import receptor subunit TOM70	0.112694	0.138063	0.799471	0.320219	0.0996155	-0.111	-0.217	-0.039	-0.191	-0.053	-0.497	-0.506	-0.067	-0.194	-0.169	-0.03	-0.304	-0.053	-0.251	-0.047	-0.256	-0.297	-0.236	-0.162	-0.042	-0.265	-0.199	-0.402	-0.203	-0.25	-0.13	-0.196	-0.111	-0.29	-0.177	-0.374	-0.231	0.046	-0.203	-0.146	-0.235	-0.106	-0.214	-0.077	-0.14	-0.1	-0.157
O94829	IPO13	Importin-13	0.220684	0.184607	0.204726	0.490398	0.876199	0.055	-0.027	0.098	0.04	-0.042	-0.087	0.277	0.021	0.108	0.135	0.098	-0.021	0.09	0.108	-0.115	0.103	0.112	0.241	-0.085	0.005	0.275	-0.064	0.137	0.052	-0.034	-0.032	0.035	-0.081	0.129	-0.041	0.177	0.101	-0.084	0.042	0.015	0.006	0.176	0.139	0.233	0.139	-0.02	-0.059
O94830	DDHD2	Phospholipase DDHD2	0.970217	0.393852	0.987842	0.994604	0.968035	0.187	0.214	-0.06	0.308	0.068	0.189	0.271	0.045	0.097	0.055	0.29	0.212	0.046	0.107	0.025	0.245	0.124	0.17	-0.015	0.016	0.151	0.144	0.258	0.094	0.131	0.372	-0.07	0.086	-0.046	0.223	0.114	0.039	0.152	0.022	0.02	0.094	-0.051	0.223	-0.067	-0.024	0.107	0.137
O94832	MYO1D	Unconventional myosin-Id	0.252067	0.195841	0.950377	0.404428	0.253223	-0.031	-0.075	-0.027	0.042	0.198	0.32	0.455	0.011	-0.062	0.073	0.098	0.254	0.125	-0.123	0.411	-0.083	0.093	0.041	0.113	-0.171	0.243	0.116	0.301	-0.045	-0.062	0.305	-0.038	0.31	-0.126	0.332	0.064	-0.218	0.104	0.028	0.074	0.1	0.065	-0.132	0.019	-0.052	0.052	-0.109
O94842	TOX4	TOX high mobility group box family member 4	0.282861	0.206802	0.606606	0.789023	0.258382	-0.247	-0.274	-0.33	-0.26	-0.265	-0.077	-0.045	-0.199	-0.328	-0.258	-0.391	-0.135	-0.208	-0.327	-0.202	-0.188	-0.141	-0.367	-0.27	-0.462	-0.316	-0.29	-0.238	-0.293	-0.271	-0.237	-0.06	-0.224	-0.175	-0.252	-0.182	-0.19	-0.243	-0.241	-0.259	-0.162	-0.241	-0.035	-0.332	-0.236	-0.329	-0.17
O94855	SEC24D	Protein transport protein Sec24D	0.53347	0.281991	0.921315	0.742341	0.507939	0.339	0.047	0.087	0.16	0.18	-0.159	-0.19	0.067	0.262	0.097	0.225	-0.071	0.129	0.08	0.112	0.047	0.129	-0.191	0.265	0.159	0.01	0.263	-0.207	0.037	-0.035	-0.077	-0.047	0.101	0.18	0.154	0.07	0.094	0.37	0.066	0.135	0.166	0.13	0.044	-0.011	0.064	0.169	0.262
O94874	UFL1	E3 UFM1-protein ligase 1	0.0611891	0.107263	0.165352	0.888914	0.0717254	0.173	0.251	0.27	0.21	0.309	0.054	0.051	0.214	0.148	0.154	0.25	0.241	0.121	0.054	0.3	0.083	0.108	0.245	0.285	0.079	0.083	0.202	0.068	0.224	0.219	0.061	0.156	0.346	0.206	0.119	0.155	0.137	0.212	0.207	0.215	0.253	0.271	0.167	0.273	0.274	0.232	0.296
O94875	SORBS2	Sorbin and SH3 domain-containing protein 2	0.737848	0.335058	0.904217	0.929504	0.717428	0.766	0.63	0.628	0.387	0.662	0.364	0.306	0.503	0.745	0.374	0.684	0.342	0.472	0.466	0.247	0.672	0.303	0.514	0.392	0.827	0.546	0.739	0.515	0.626	0.54	0.299	0.648	0.703	0.873	0.467	0.412	0.504	0.793	0.608	0.585	0.762	0.744	0.679	0.417	0.43	0.297	0.805
O94880	PHF14	PHD finger protein 14	0.0748847	0.116869	0.825004	0.226124	0.0684601	-0.493	-0.275	-0.34	-0.284	-0.249	-0.112	0.031	-0.302	-0.233	-0.334	-0.282	-0.33	-0.363	-0.264	-0.114	-0.43	-0.369	-0.212	-0.317	-0.52	-0.335	-0.381	0.007	-0.295	-0.285	-0.253	-0.16	-0.278	-0.237	-0.358	-0.173	-0.344	-0.333	-0.301	-0.33	-0.254	-0.327	-0.265	-0.31	-0.278	-0.368	-0.186
O94885	SASH1	SAM and SH3 domain-containing protein 1	0.164333	0.163206	0.998337	0.209056	0.224142	-0.029	0.062	-0.232	0.204	0.191	0.077	0.49	-0.074	0.223	0.175	-0.14	0.098	0.196	-0.034	0.226	0.12	0.389	0.597	0.058	-0.076	0.12	0.002	0.325	0.132	-0.099	0.166	0.023	0.276	-0.026	-0.107	0.02	-0.096	0.009	-0.015	0.089	0.27	0.085	0.112	-0.136	0.15	0.129	-0.065
O94886	TMEM63A	CSC1-like protein 1	0.000309537	0.0287973	0.794429	0.00398641	0.000417889	0.24	0.097	0.026	-0.098	0.102	0.065	0.056	-0.009	0.156	-0.08	0.249	0.314	0.15	0.104	0.087	0.179	-0.157	-0.101	0.214	0.156	-0.059	0.222	-0.066	0.281	0.269	0.152	0.29	0.295	0.472	0.094	0.032	0.212	0.172	0.067	0.202	0.295	0.354	0.356	0.169	-0.005	0.039	0.089
O94887	FARP2	FERM, RhoGEF and pleckstrin domain-containing protein 2	0.426896	0.251762	0.998897	0.501762	0.47018	0.645	0.695	0.515	0.306	0.377	0.396	0.291	0.477	0.504	0.51	0.435	0.256	0.598	0.523	0.287	0.461	0.405	0.623	0.25	0.527	0.815	0.637	0.155	0.512	0.497	0.422	0.532	0.54	0.498	0.812	0.524	0.599	0.623	0.622	0.448	0.58	0.779	0.441	0.571	0.512	0.596	0.446
O94888	UBXN7	UBX domain-containing protein 7	0.116992	0.141288	0.812652	0.319621	0.104398	-0.182	0.025	-0.086	-0.027	-0.157	0.122	0.14	0.023	-0.094	-0.146	-0.027	-0.016	-0.026	-0.021	-0.119	-0.047	-0.114	0.044	-0.07	-0.103	-0.026	-0.042	0.074	-0.03	-0.174	0.042	-0.099	0.087	0.079	-0.141	-0.077	-0.054	-0.062	-0.062	-0.113	-0.06	-0.028	-0.001	0.102	-0.113	0.008	0.102
O94901	SUN1	SUN domain-containing protein 1	0.104008	0.133287	0.60902	0.443189	0.0847828	-0.035	-0.093	-0.039	-0.059	0.071	0.299	0.352	-0.037	-0.041	-0.153	-0.114	0.24	-0.152	-0.064	-0.139	0.078	-0.011	0.013	0.183	0.111	0.026	0.067	0.156	0.006	-0.058	0.063	-0.165	0.163	0.16	-0.044	-0.087	-0.034	-0.046	-0.079	-0.05	-0.075	-0.029	-0.125	-0.138	-0.113	-0.067	0.017
O94903	PROSC	Proline synthase co-transcribed bacterial homolog protein	0.210754	0.181128	0.99572	0.290385	0.246974	0.599	0.455	0.414	0.197	0.474	0.42	0.059	0.393	0.405	0.296	0.708	0.326	0.417	0.448	0.323	0.269	0.312	0.321	0.563	0.42	0.406	0.566	0.071	0.262	0.236	0.533	0.487	0.506	0.199	0.518	0.159	0.419	0.497	0.564	0.401	0.362	0.322	0.666	0.477	0.254	0.367	0.685
O94905	ERLIN2	Erlin-2	0.0276907	0.0767573	0.0438438	0.994042	0.0716461	0.668	0.328	0.591	0.206	0.636	0.183	0.071	0.721	0.394	0.313	0.736	0.027	0.273	0.279	0.542	0.244	0.297	0.685	0.486	0.403	0.174	0.504	0.287	0.556	0.475	0.272	0.495	0.679	0.294	0.431	0.375	0.486	0.637	0.401	0.618	0.328	0.375	0.191	0.725	0.554	0.394	0.651
O94906	PRPF6	Pre-mRNA-processing factor 6	0.0700722	0.113914	0.977754	0.0881302	0.128733	-0.364	-0.355	-0.293	-0.312	-0.326	-0.169	-0.173	-0.339	-0.351	-0.356	-0.269	-0.357	-0.385	-0.35	-0.393	-0.278	-0.256	-0.223	-0.41	-0.285	-0.419	-0.392	-0.189	-0.331	-0.416	-0.27	-0.367	-0.343	-0.402	-0.4	-0.32	-0.347	-0.356	-0.33	-0.328	-0.369	-0.293	-0.233	-0.303	-0.302	-0.278	-0.373
O94911	ABCA8	ATP-binding cassette sub-family A member 8	0.709157	0.327874	0.874292	0.689491	0.932692	0.676	0.87	0.086	0.461	0.612	0.596	0.344	0.297	0.514	0.289	0.803	0.356	0.138	0.34	0.074	0.476	0.271	0.147	0.488	0.182	0.577	0.915	0.326	0.316	0.531	0.572	0.845	0.478	0.365	0.698	0.144	0.668	0.519	0.707	0.604	0.455	0.46	0.314	0.694	0.592	0.783	0.15
O94913	PCF11	Pre-mRNA cleavage complex 2 protein Pcf11	0.240992	0.192694	0.343938	0.986076	0.292392	0.085	0.019	-0.006	-0.07	0.158	0.076	0.116	0.074	-0.036	-0.008	0.208	0.142	-0.071	-0.051	-0.101	0.078	-0.038	0.292	0.058	0.194	0.048	0.037	0.155	0.085	0.031	0.132	0.214	-0.026	-0.034	-0.079	0.199	0.114	-0.017	-0.126	0.011	-0.011	0.016	0.179	0.198	-0.01	-0.106	0.121
O94915	FRYL	Protein furry homolog-like	0.125114	0.144786	0.924636	0.256175	0.126367	-0.103	-0.102	-0.03	0.048	-0.065	0.06	0.12	-0.045	-0.003	0.085	-0.122	0.014	-0.076	-0.024	-0.055	0.042	0.159	-0.103	-0.028	0.099	-0.148	-0.058	0.113	-0.065	-0.038	-0.149	-0.117	0.018	-0.111	-0.113	0.032	-0.067	-0.11	-0.037	-0.027	-0.078	-0.144	0.015	-0.073	-0.028	0.019	-0.15
O94919	ENDOD1	Endonuclease domain-containing 1 protein	0.0698946	0.113811	0.98564	0.127705	0.0883597	0.101	0.05	0.611	0.429	0.435	0.663	0.844	0.19	0.298	0.327	0.102	0.441	0.261	0.352	0.316	0.271	0.531	0.373	0.213	0.326	0.22	0.131	0.766	0.527	0.107	0.461	0.436	0.178	0.303	0.339	0.301	0.207	0.201	0.21	0.269	0.412	0.191	0.08	0.047	0.39	0.501	0.001
O94923	GLCE	D-glucuronyl C5-epimerase	0.211583	0.181162	0.237608	0.983514	0.351163	-0.012	-0.009	0.183	-0.095	0.214	-0.124	-0.079	0.024	0.066	-0.033	-0.119	0.012	0.011	0.007	-0.023	0.166	-0.124	0.078	-0.093	0.254	0.01	0.009	-0.001	0.02	0.134	-0.127	0.171	-0.016	0.004	0.161	-0.015	-0.044	-0.057	0.119	-0.006	0.015	0.077	0.122	-0.127	0.109	0.049	-0.041
O94925	GLS	Glutaminase kidney isoform, mitochondrial	0.36831	0.234392	0.343777	0.654808	0.891412	-0.428	-0.637	-0.927	-0.578	-0.326	-0.254	-0.047	-0.68	-0.548	-0.623	-0.145	-0.743	-0.518	-0.391	-0.654	-0.392	-0.367	-0.799	-0.278	-0.369	-0.563	-0.213	-0.6	-0.47	-0.439	-0.394	-0.323	-0.498	-0.686	-0.302	-0.477	-0.34	-0.719	-0.392	-0.593	-0.437	-0.725	-0.591	-0.739	-0.708	-0.774	-0.428
O94929	ABLIM3	Actin-binding LIM protein 3	0.117416	0.141517	0.232144	0.136562	0.93023	0.493	0.644	0.578	0.504	0.627	0.159	0.226	0.549	0.806	0.345	0.6	0.227	0.407	0.324	0.52	0.35	0.268	0.555	0.16	0.378	0.394	0.574	0.222	0.52	0.548	0.256	0.352	0.441	0.491	0.488	0.264	0.377	0.615	0.485	0.562	0.54	0.545	0.515	0.325	0.417	0.523	0.709
O94952	FBXO21	F-box only protein 21	0.601742	0.301262	0.820816	0.577304	0.901224	-0.018	-0.042	0.316	-0.057	0.319	0.088	0.151	0.109	-0.092	-0.038	0.371	-0.027	-0.05	0.361	0.182	0.034	0.325	0.407	0.091	-0.03	-0.011	-0.028	0.281	-0.272	-0.082	0.05	-0.1	0.004	0.132	-0.026	0.186	0.301	0.256	0.109	0.006	-0.261	-0.057	0.027	0.151	0.321	0.054	0.113
O94956	SLCO2B1	Solute carrier organic anion transporter family member 2B1	0.0096205	0.0536633	0.17173	0.383199	0.0071652	0.721	0.632	0.774	0.463	0.982	0.156	0.25	0.884	0.52	0.404	0.685	0.541	0.689	0.337	0.779	0.562	0.43	0.832	0.47	0.506	0.823	0.672	0.145	0.707	0.78	0.415	1.023	0.749	0.669	0.681	0.366	0.663	0.569	0.839	0.671	0.695	1.07	0.571	0.604	0.109	0.572	0.882
O94966	USP19	Ubiquitin carboxyl-terminal hydrolase 19	0.44556	0.257057	0.621048	0.447592	0.942266	-0.062	-0.064	-0.023	-0.084	-0.086	-0.081	-0.088	-0.047	0.042	-0.102	0.015	-0.106	-0.113	-0.04	-0.088	-0.121	-0.089	-0.096	-0.094	-0.089	-0.08	-0.124	-0.152	-0.015	-0.152	-0.172	-0.017	-0.038	0.004	-0.056	-0.189	-0.031	-0.063	-0.102	-0.151	-0.074	-0.05	0.002	0.043	-0.111	-0.098	-0.066
O94973	AP2A2	AP-2 complex subunit alpha-2	0.225435	0.186782	0.484211	0.832318	0.213545	0.285	0.127	0.312	0.171	0.211	0.068	0.044	0.239	0.221	0.178	0.206	0.02	0.272	0.152	0.201	0.221	0.271	0.139	0.359	0.208	0.171	0.339	0.056	0.19	0.176	0.124	0.136	0.145	0.103	0.322	0.065	0.225	0.262	0.229	0.287	0.278	0.39	0.27	0.218	0.257	0.292	0.301
O94979	SEC31A	Protein transport protein Sec31A	0.427734	0.251971	0.992829	0.458326	0.518913	0.284	0.155	0.061	0.12	0.068	-0.005	-0.035	0.11	0.279	0.145	0.038	0.1	0.224	0.082	0.117	0.093	0.107	0.112	0.244	0.192	0.132	0.225	-0.068	0.057	0.071	-0.03	0.084	0.127	0.267	0.136	0.195	0.097	0.236	0.128	0.185	0.248	0.289	0.15	0.002	0.129	0.161	0.265
O94992	HEXIM1	Protein HEXIM1	0.486539	0.26846	0.741787	0.461548	0.875484	0.064	0.246	0.08	0.057	0.016	0.104	0.248	0.129	-0.007	0.067	0.27	0.052	0.123	0.017	0.089	-0.022	0.058	0.088	0.19	0.163	0.186	0.348	-0.004	0.204	0.213	0.164	0.099	0.077	0.254	0.137	0.209	0.241	0.117	0.122	0.069	0.276	0.203	0.29	0.258	-0.042	0.036	0.209
O95049	TJP3	Tight junction protein ZO-3	0.916001	0.380283	0.950354	0.993928	0.916611	0.228	0.164	0.32	0.134	0.343	0.097	0.055	0.23	0.328	0.207	0.489	0.086	0.183	0.087	0.16	0.115	0.233	0.482	0.102	0.071	0.437	0.453	0.144	0.095	0.417	0.202	0.023	0.335	0.239	0.105	0.262	0.236	0.152	0.191	0.231	0.283	0.39	0.425	0.139	0.477	0.384	-0.016
O95070	YIF1A	Protein YIF1A	0.523624	0.279346	0.606496	0.573469	0.994566	0.29	0.196	0.275	0.028	0.357	0.138	0.035	0.201	0.118	0.25	0.172	0.217	0.193	0.046	0.088	0.135	0.221	0.07	0.244	0.082	0.104	0.324	0.049	0.097	0.289	0.097	0.168	0.245	0.097	0.237	0.066	0.092	0.209	0.158	0.09	0.234	0.199	0.039	0.159	0.272	0.216	0.102
O95071	UBR5	E3 ubiquitin-protein ligase UBR5	0.0942486	0.129013	0.534695	0.482177	0.0761182	-0.186	-0.17	-0.225	-0.221	-0.168	-0.104	-0.03	-0.108	-0.277	-0.261	-0.236	-0.08	-0.243	-0.27	-0.254	-0.1	-0.161	-0.183	-0.241	-0.148	-0.168	-0.175	-0.16	-0.203	-0.154	-0.226	-0.15	-0.2	-0.245	-0.129	-0.213	-0.218	-0.266	-0.215	-0.209	-0.221	-0.116	-0.134	-0.089	-0.229	-0.189	-0.239
O95081	AGFG2	Arf-GAP domain and FG repeat-containing protein 2	0.485254	0.268434	0.944727	0.665703	0.469197	0.086	0.256	0.126	-0.026	-0.075	-0.082	-0.207	0.154	0.022	0.001	0.184	-0.111	0.078	0.01	0.065	0.081	-0.034	0.274	0.137	-0.172	0.213	0.182	-0.251	0.172	0.126	0.139	-0.041	0.001	-0.013	0.255	0.079	0.186	0.182	0.111	0.104	0.178	0.307	0.083	0.258	0.126	0.094	0.259
O95104	SCAF4	Splicing factor, arginine/serine-rich 15	0.190363	0.174299	0.248022	0.999999	0.276238	-0.174	-0.026	-0.227	-0.09	-0.082	0.021	0.037	-0.132	-0.246	-0.147	-0.15	-0.01	-0.039	-0.086	-0.016	-0.08	-0.087	-0.145	-0.174	-0.066	0.062	-0.088	-0.111	-0.041	-0.226	-0.005	-0.151	-0.008	-0.251	-0.061	-0.01	-0.091	-0.122	-0.015	-0.073	-0.054	-0.051	0.09	-0.192	-0.002	0.02	0.012
O95139	NDUFB6	NADH dehydrogenase [ubiquinone] 1 beta subcomplex subunit 6	0.00284003	0.0426066	0.666682	0.0318847	0.00254944	0.39	0.419	0.557	0.3	0.234	0.243	0.061	0.445	0.183	0.281	0.315	0.249	0.422	0.429	0.387	0.463	0.183	0.18	0.606	0.449	0.221	0.446	0.106	0.476	0.556	0.365	0.608	0.426	0.516	0.077	0.371	0.406	0.348	0.491	0.367	0.339	0.364	0.476	0.246	0.526	0.432	0.44
O95140	MFN2	Mitofusin-2	0.45347	0.259105	0.755194	0.84007	0.424042	0.008	0.132	0.216	0.19	0.048	-0.15	-0.232	0.115	0.101	0.047	0.207	-0.091	-0.023	-0.022	0.185	-0.178	-0.012	0.124	-0.068	0.139	0.001	0.032	-0.184	0.019	-0.001	-0.017	0.07	0.057	-0.009	-0.051	-0.036	0.15	0.142	-0.009	0.077	0.051	-0.004	0.138	0.214	0.04	0.108	-0.058
O95149	SNUPN	Snurportin-1	0.444434	0.256758	0.502857	0.529005	0.99992	-0.361	0.053	-0.045	0.081	0.017	-0.225	0.069	0.183	-0.259	-0.14	-0.014	0.168	-0.236	0.124	0.108	0.09	0.07	0.124	-0.015	-0.044	-0.205	-0.044	0.107	0.287	0.121	0.05	0.005	0.081	-0.008	0.05	0.115	-0.006	-0.004	-0.062	0.019	-0.033	-0.083	-0.307	0.001	-0.207	-0.137	0.177
O95154	AKR7A3	Aflatoxin B1 aldehyde reductase member 3	0.0207139	0.0688717	0.986672	0.0474419	0.030778	0.943	0.631	1.017	0.918	0.904	0.519	0.258	0.963	0.524	0.395	1.134	0.783	0.839	1.013	0.84	0.631	0.487	1.026	0.831	0.423	0.518	0.985	0.272	0.813	0.816	0.724	1.006	0.499	1.104	0.852	0.519	0.561	0.964	0.809	0.579	0.707	0.49	0.706	0.919	0.752	0.623	0.99
O95155	UBE4B	Ubiquitin conjugation factor E4 B	0.649022	0.31216	0.889812	0.621513	0.872866	-0.284	-0.178	-0.214	-0.197	-0.314	-0.107	-0.149	-0.253	-0.119	-0.139	-0.173	-0.315	-0.303	-0.198	-0.031	-0.241	-0.126	-0.184	-0.186	-0.221	-0.313	-0.11	-0.383	-0.257	-0.264	-0.273	-0.128	-0.367	-0.321	-0.16	-0.237	-0.146	-0.302	-0.223	-0.287	-0.265	-0.319	-0.266	-0.217	-0.151	-0.099	-0.261
O95159	ZFPL1	Zinc finger protein-like 1	0.350901	0.229657	0.994148	0.444749	0.382778	-0.395	-0.206	-0.104	-0.262	-0.192	-0.435	-0.244	-0.45	-0.232	-0.288	-0.196	-0.511	-0.356	-0.111	-0.059	-0.444	-0.211	-0.004	-0.372	-0.394	-0.619	-0.181	-0.509	-0.224	-0.556	-0.437	-0.311	-0.517	-0.613	-0.239	-0.526	-0.321	-0.202	-0.56	-0.401	-0.514	-0.398	-0.188	-0.441	-0.321	-0.314	-0.457
O95163	IKBKAP	Elongator complex protein 1	0.07306	0.11578	0.524431	0.0578136	0.406271	-0.161	0.102	0.152	-0.019	-0.012	0.018	-0.038	-0.067	0.036	-0.058	-0.088	0.084	0.098	0.04	0.161	-0.018	-0.082	0.097	0.098	0.051	0.088	0.133	0.054	-0.048	0.124	-0.084	0.077	-0.121	0.111	0.116	0.046	0.088	-0.032	0.105	-0.089	0.071	0.189	-0.029	-0.021	0.193	0.093	-0.034
O95167	NDUFA3	NADH dehydrogenase [ubiquinone] 1 alpha subcomplex subunit 3	0.0571843	0.104368	0.93491	0.136193	0.0628085	0.434	0.451	0.667	0.333	0.378	0.081	0	0.57	0.26	0.365	0.175	0.259	0.542	0.261	0.355	0.491	0.24	0.043	0.73	0.476	0.294	0.464	0.169	0.548	0.738	0.346	0.679	0.517	0.633	0.145	0.519	0.418	0.358	0.63	0.415	0.403	0.466	0.467	0.137	0.46	0.321	0.822
O95168	NDUFB4	NADH dehydrogenase [ubiquinone] 1 beta subcomplex subunit 4	0.0435342	0.0915284	0.984234	0.0879918	0.0579275	0.599	0.618	0.747	0.54	0.341	0.234	0.299	0.711	0.377	0.443	0.6	0.574	0.545	0.645	0.438	0.639	0.394	0.44	0.768	0.801	0.54	0.429	0.491	0.705	0.79	0.467	0.763	0.706	0.629	0.184	0.64	0.561	0.492	0.661	0.569	0.501	0.511	0.606	0.336	0.701	0.51	0.578
O95169	NDUFB8	NADH dehydrogenase [ubiquinone] 1 beta subcomplex subunit 8, mitochondrial	0.00607182	0.0472139	0.62528	0.0621884	0.00499306	0.535	0.618	0.766	0.491	0.283	0.303	0.169	0.592	0.298	0.407	0.43	0.326	0.594	0.573	0.48	0.506	0.372	0.337	0.814	0.579	0.277	0.566	0.251	0.668	0.701	0.511	0.732	0.627	0.585	0.177	0.466	0.549	0.407	0.673	0.477	0.46	0.299	0.587	0.229	0.683	0.446	0.559
O95182	NDUFA7	NADH dehydrogenase [ubiquinone] 1 alpha subcomplex subunit 7	0.00187165	0.0383899	0.86498	0.0123989	0.0024543	0.54	0.572	0.737	0.465	0.329	0.336	0.195	0.581	0.332	0.492	0.49	0.417	0.489	0.577	0.532	0.54	0.397	0.216	0.82	0.828	0.298	0.667	0.277	0.659	0.876	0.576	0.754	0.65	0.757	0.176	0.607	0.599	0.5	0.698	0.574	0.533	0.447	0.683	0.261	0.759	0.568	0.654
O95183	VAMP5	Vesicle-associated membrane protein 5	0.0192698	0.0669288	0.953672	0.0260665	0.0508862	0.04	0.07	-0.284	0.142	0.227	0.255	0.126	0.004	0.242	0.514	-0.053	0.02	0.149	0.116	0.018	-0.096	0.414	0.091	-0.049	0.077	0.048	-0.157	0.434	-0.024	-0.099	0.03	0.161	-0.109	-0.307	0.059	0.146	-0.315	-0.031	-0.076	0.205	-0.05	0.104	0.194	-0.04	0.203	0.222	-0.062
O95197	RTN3	Reticulon-3	0.00637878	0.0473467	0.666046	0.057497	0.00547317	-0.389	-0.492	-0.033	-0.514	0.133	-0.491	-0.387	-0.236	-0.383	-0.216	-0.537	-0.086	-0.109	-0.415	-0.207	-0.061	-0.499	-0.446	0.061	-0.135	0.011	-0.439	-0.224	-0.041	-0.394	-0.141	-0.413	0.012	0.122	-0.336	-0.43	-0.303	-0.487	-0.26	-0.386	-0.407	-0.018	-0.26	-0.088	-0.292	-0.205	-0.38
O95202	LETM1	LETM1 and EF-hand domain-containing protein 1, mitochondrial	0.022789	0.0709371	0.983528	0.0524507	0.0328006	-0.149	-0.151	-0.155	-0.182	-0.224	-0.504	-0.511	-0.297	-0.086	-0.102	-0.212	-0.249	-0.176	-0.278	-0.289	-0.23	-0.35	-0.013	-0.225	0.054	-0.171	-0.007	-0.464	-0.191	-0.13	-0.413	-0.103	-0.456	-0.281	-0.131	-0.314	-0.125	-0.203	-0.15	-0.319	0.044	-0.119	-0.016	-0.249	-0.209	-0.166	-0.12
O95210	STBD1	Starch-binding domain-containing protein 1	0.0117472	0.0561342	0.296733	0.258423	0.00818127	0.689	0.395	0.633	0.481	0.792	0.195	0.17	0.609	0.477	0.336	0.783	0.889	0.596	0.576	0.915	0.37	0.258	0.923	0.653	0.275	0.496	0.461	0.776	0.276	0.187	0.655	0.358	0.914	0.934	0.442	0.228	0.595	0.95	0.452	0.598	0.399	0.726	0.619	0.639	0.361	0.605	0.867
O95218	ZRANB2	Zinc finger Ran-binding domain-containing protein 2	0.379771	0.237579	0.869176	0.644719	0.350839	-0.075	-0.041	-0.226	-0.206	-0.06	-0.195	-0.247	-0.315	-0.05	0	-0.195	-0.235	-0.047	-0.229	-0.073	-0.364	-0.048	-0.076	-0.257	-0.31	-0.087	-0.114	-0.428	-0.274	-0.367	-0.165	-0.119	-0.077	-0.438	-0.239	-0.026	-0.244	0.092	-0.154	-0.298	-0.194	-0.377	-0.091	-0.294	-0.188	-0.066	0.074
O95219	SNX4	Sorting nexin-4	0.476055	0.266041	0.580137	0.515344	0.987134	-0.11	-0.036	-0.093	-0.134	-0.18	-0.095	-0.123	-0.214	-0.026	-0.105	-0.258	-0.08	-0.091	-0.17	-0.094	-0.042	-0.151	-0.113	-0.198	-0.091	0.007	-0.027	-0.202	-0.127	-0.09	-0.117	-0.116	-0.064	-0.21	-0.032	-0.165	-0.077	-0.107	-0.16	0.006	-0.151	-0.119	-0.122	-0.126	-0.139	-0.144	-0.131
O95232	LUC7L3	Luc7-like protein 3	0.387374	0.240067	0.984577	0.408017	0.49686	-0.343	-0.267	-0.38	-0.262	-0.158	-0.198	-0.145	-0.367	-0.268	-0.298	-0.299	-0.34	-0.331	-0.338	-0.18	-0.314	-0.218	-0.354	-0.291	-0.202	-0.281	-0.291	-0.157	-0.309	-0.253	-0.255	-0.306	-0.302	-0.302	-0.371	-0.171	-0.401	-0.335	-0.315	-0.276	-0.326	-0.17	-0.182	-0.345	-0.332	-0.212	-0.303
O95236	APOL3	Apolipoprotein L3	0.0494067	0.0977939	0.0637065	0.1227	0.9811	0.436	0.47	-0.553	0.878	-0.318	0.649	0.355	-0.081	0.918	1.251	-0.088	0.107	0.9	1.032	0.613	0.089	1.191	0.239	0.016	0.15	1.252	0.526	-0.268	0.258	0.922	0.385	0.053	-0.455	0.552	0.218	1.016	0.592	-0.17	0.8	0.205	0.521	0.223	0.297	0.774	-0.186	0.676	-0.353
O95239	KIF4A	Chromosome-associated kinesin KIF4A	0.586204	0.297029	0.581939	0.742856	0.975565	-0.757	-0.714	-0.622	-0.702	-0.628	-1.019	-0.503	-0.376	-0.773	-0.086	-0.602	-0.585	-1.214	-0.631	-0.935	-0.648	-0.458	-0.642	-0.615	-0.853	-0.417	-0.815	-0.954	-0.469	-0.965	-0.782	-0.716	-0.783	0.348	-0.984	-0.678	-0.912	-0.971	-1.001	-0.987	-0.907	-0.532	-0.777	-0.468	-0.549	-0.772	-0.699
O95248	SBF1	Myotubularin-related protein 5	0.366113	0.234037	0.391151	0.505019	0.990506	0.195	0.217	0.204	0.155	0.178	0.329	0.328	0.209	0.133	0.125	0.258	0.173	0.151	0.26	0.066	0.195	0.146	0.201	0.079	0.121	0.251	0.133	0.192	0.263	0.269	0.153	0.22	0.148	0.154	0.256	0.172	0.27	0.184	0.224	0.14	0.162	0.229	0.223	0.24	0.061	0.154	0.215
O95249	GOSR1	Golgi SNAP receptor complex member 1	0.212555	0.181162	0.850999	0.448492	0.193578	0.067	0.108	0.225	0.182	0.102	-0.043	-0.122	0.098	0.13	0.118	-0.011	0.111	0.065	-0.115	0.23	-0.012	-0.044	0.02	0.207	0.179	-0.055	0.202	-0.101	0.149	0.165	-0.093	0.189	0.065	0.123	-0.007	0.058	0.022	0.117	0.044	0.075	0.143	0.211	0.143	0.19	0.06	0.142	0.143
O95251	KAT7	Histone acetyltransferase KAT7	0.442772	0.256309	0.91481	0.421261	0.652229	-0.196	-0.17	-0.053	-0.14	-0.012	0.024	0.134	-0.152	-0.053	-0.173	-0.225	-0.155	-0.042	0.142	-0.109	-0.173	-0.056	-0.275	-0.103	-0.182	-0.085	-0.108	0.047	-0.192	-0.078	-0.068	-0.225	-0.039	-0.229	-0.128	0.051	-0.147	-0.217	-0.191	-0.173	-0.241	-0.231	-0.139	-0.181	-0.187	-0.005	-0.061
O95255	ABCC6	Multidrug resistance-associated protein 6	0.0183098	0.0655986	0.805213	0.0847873	0.0176089	0.806	0.719	0.469	0.406	0.464	0.271	0.091	0.715	0.64	0.399	0.6	0.514	0.827	0.533	0.432	0.626	0.353	0.4	0.658	0.63	0.429	0.748	-0.022	0.705	0.658	0.301	0.657	0.582	0.504	0.744	0.337	0.759	0.595	0.635	0.564	0.694	0.852	0.541	0.396	0.428	0.577	0.604
O95260	ATE1	Arginyl-tRNA--protein transferase 1	0.38694	0.239999	0.749302	0.776077	0.354039	0.042	-0.055	0.044	-0.043	-0.04	0.019	0.018	-0.01	-0.01	-0.016	0.129	-0.097	0.056	0.155	-0.024	-0.088	-0.069	-0.037	0.042	-0.059	0.071	-0.084	0.021	0.193	-0.089	0.091	-0.078	-0.053	0.016	0.142	-0.092	0.038	0.071	0.17	0.116	0.012	0.017	0.163	0.176	0.068	-0.032	-0.002
O95278	EPM2A	Laforin	0.110194	0.136438	0.283031	0.848193	0.112616	1.128	0.68	0.884	0.411	0.78	0.582	0.113	1.023	0.946	0.548	1.154	0.922	0.216	0.84	0.504	0.75	0.402	0.716	1.007	0.721	0.338	0.779	0.52	0.993	0.831	0.397	0.862	1.05	0.928	0.882	0.687	1.172	1.018	0.862	0.756	0.73	0.724	1.037	1.225	0.45	0.807	1.041
O95292	VAPB	Vesicle-associated membrane protein-associated protein B/C	0.0293188	0.0776943	0.160919	0.687437	0.0277864	0.318	0.208	0.359	0.093	0.322	-0.066	-0.053	0.276	0.102	0.213	0.353	0.16	0.209	0.043	0.187	0.117	0.005	0.29	0.368	0.215	-0.034	0.371	0.004	0.094	0.373	0.017	0.256	0.344	0.441	0.195	0.198	0.24	0.328	0.286	0.147	0.405	0.272	0.289	0.238	0.189	0.175	0.272
O95295	SNAPIN	SNARE-associated protein Snapin	0.0573409	0.104368	0.874111	0.0578991	0.156754	-0.121	-0.132	-0.155	-0.028	-0.201	-0.03	-0.086	-0.192	0.072	-0.027	-0.128	-0.121	-0.022	-0.038	-0.237	-0.058	-0.002	-0.02	-0.188	-0.091	-0.139	-0.144	0.108	-0.185	-0.248	-0.025	-0.101	-0.243	-0.183	-0.01	-0.109	-0.142	-0.048	-0.109	-0.029	-0.129	-0.106	-0.054	-0.173	-0.131	-0.229	-0.219
O95297	MPZL1	Myelin protein zero-like protein 1	0.793611	0.349797	0.884768	0.788355	0.975851	-0.268	-0.352	-0.348	-0.204	-0.132	-0.037	0.107	-0.344	-0.251	-0.164	-0.326	-0.308	-0.142	-0.123	-0.034	-0.245	-0.06	-0.368	-0.042	-0.271	-0.078	-0.211	0.094	-0.376	-0.339	-0.124	-0.301	-0.174	-0.163	-0.32	-0.043	-0.294	-0.187	-0.43	-0.111	-0.326	-0.301	-0.372	-0.331	-0.186	-0.135	-0.334
O95298	NDUFC2	NADH dehydrogenase [ubiquinone] 1 subunit C2;NADH dehydrogenase [ubiquinone] 1 subunit C2, isoform 2	0.0029822	0.0426066	0.409017	0.0730737	0.00205542	0.441	0.492	0.614	0.409	0.283	0.14	0.084	0.548	0.274	0.373	0.398	0.249	0.446	0.478	0.41	0.365	0.248	0.208	0.675	0.546	0.211	0.448	0.295	0.655	0.738	0.529	0.588	0.583	0.633	0.149	0.476	0.44	0.342	0.615	0.455	0.383	0.363	0.555	0.217	0.672	0.538	0.542
O95299	NDUFA10	NADH dehydrogenase [ubiquinone] 1 alpha subcomplex subunit 10, mitochondrial	0.0144294	0.0609197	0.955529	0.0425633	0.0194299	0.368	0.426	0.602	0.3	0.22	0.107	0.013	0.414	0.177	0.349	0.469	-0.038	0.441	0.42	0.404	0.307	0.372	0.149	0.625	0.401	0.256	0.372	0.184	0.543	0.517	0.384	0.542	0.4	0.263	0.09	0.298	0.374	0.37	0.36	0.39	0.193	0.312	0.341	0.062	0.481	0.477	0.358
O95302	FKBP9	Peptidyl-prolyl cis-trans isomerase FKBP9	0.118749	0.141981	0.951135	0.226632	0.126703	-0.444	-0.375	-0.532	-0.328	-0.334	-0.228	-0.101	-0.439	-0.313	-0.288	-0.448	-0.32	-0.524	-0.446	-0.182	-0.296	-0.285	-0.485	-0.26	-0.486	-0.318	-0.434	0.055	-0.529	-0.374	-0.403	-0.337	-0.454	-0.383	-0.311	-0.323	-0.26	-0.464	-0.48	-0.329	-0.372	-0.51	-0.467	-0.632	-0.449	-0.184	-0.4
O95336	PGLS	6-phosphogluconolactonase	0.108863	0.135814	0.640215	0.0897999	0.414855	0.223	0.135	0.176	0.051	0.125	0.074	-0.043	0.225	0.192	0.122	0.26	0.126	0.183	0.14	0.241	0.003	0.073	0.302	0.079	-0.043	0.08	0.206	0.005	0.034	0.026	0.251	0.156	0.136	0.205	0.23	-0.005	0.211	0.282	0.178	0.173	0.129	0.303	0.139	0.283	0.208	0.197	0.171
O95340	PAPSS2	Bifunctional 3-phosphoadenosine 5-phosphosulfate synthase 2;Sulfate adenylyltransferase;Adenylyl-sulfate kinase	0.518073	0.277684	0.978078	0.64553	0.520032	0.451	0.222	0.627	0.393	0.347	0.012	-0.088	0.36	0.577	0.285	0.299	0.092	0.348	0.464	-0.003	0.47	0.147	-0.224	0.514	0.462	0.412	0.331	-0.067	0.394	0.213	0.235	0.162	0.395	0.678	0.113	0.215	0.272	0.429	0.329	0.439	0.433	0.473	0.273	0.593	0.464	0.35	0.577
O95342	ABCB11	Bile salt export pump	0.00822256	0.0514754	0.297676	0.207666	0.00558057	0.489	0.554	1.035	0.372	0.386	0.272	0.047	0.83	0.378	0.391	0.648	0.444	0.646	0.694	0.427	0.565	0.356	0.989	0.697	0.306	0.293	0.89	0.029	0.574	0.713	0.413	0.983	0.632	0.68	0.893	0.265	0.763	0.812	0.647	0.563	0.569	0.823	0.468	0.841	0.496	0.39	0.913
O95347	SMC2	Structural maintenance of chromosomes protein 2	0.393285	0.241379	0.368284	0.887786	0.685533	-0.678	-0.609	-0.622	-0.533	-0.541	-0.649	-0.34	-0.596	-0.725	-0.498	-0.649	-0.456	-0.682	-0.564	-0.866	-0.527	-0.266	-0.851	-0.598	-0.392	-0.569	-0.862	-0.477	-0.579	-0.578	-0.72	-0.36	-0.704	-0.525	-0.691	-0.673	-0.67	-0.77	-0.674	-0.711	-0.678	-0.604	-0.335	-0.524	-0.401	-0.757	-0.648
O95352	ATG7	Ubiquitin-like modifier-activating enzyme ATG7	0.534513	0.282313	0.640264	0.565125	0.98527	-0.118	-0.128	-0.248	-0.009	-0.022	-0.218	-0.184	-0.208	-0.075	-0.088	-0.178	-0.127	0.029	-0.15	-0.039	-0.089	0.079	-0.277	-0.019	-0.112	-0.081	-0.09	-0.017	-0.081	-0.216	-0.029	-0.118	-0.277	-0.234	-0.072	-0.097	-0.17	-0.038	-0.112	-0.118	-0.114	-0.057	-0.073	-0.01	-0.178	-0.072	-0.053
O95359	TACC2	Transforming acidic coiled-coil-containing protein 2	0.996969	0.400126	0.997127	0.997983	0.999962	-0.298	-0.469	-0.197	-0.198	-0.384	-0.062	-0.372	-0.393	-0.24	-0.258	-0.43	-0.313	-0.17	-0.194	-0.01	-0.428	-0.296	-0.215	-0.382	-0.317	0.042	-0.386	-0.211	-0.168	-0.516	-0.244	-0.287	-0.236	-0.004	-0.389	-0.453	-0.321	-0.177	-0.32	-0.184	-0.375	-0.368	-0.432	-0.185	-0.312	-0.467	-0.204
O95363	FARS2	Phenylalanine--tRNA ligase, mitochondrial	0.026873	0.0756783	0.890357	0.0882709	0.0287887	-0.005	-0.074	0.165	-0.064	0.049	-0.083	-0.289	0.024	-0.022	-0.084	0.033	-0.166	-0.098	-0.03	-0.232	-0.08	-0.119	0.094	-0.101	-0.034	-0.07	0.069	-0.21	0.117	-0.112	-0.047	0.07	-0.136	-0.2	0.088	-0.181	-0.019	0.101	0.002	-0.04	-0.142	0.052	0.124	-0.007	0.008	0.171	-0.024
O95372	LYPLA2	Acyl-protein thioesterase 2	0.401798	0.24426	0.396975	0.603007	0.957859	-0.151	-0.074	-0.053	-0.171	-0.045	-0.13	-0.229	0.041	-0.134	0.044	0.104	0.155	0.081	-0.146	-0.055	-0.203	0.014	-0.072	0.136	-0.201	0.085	0.031	-0.191	-0.14	0.008	0.119	-0.11	-0.06	-0.197	-0.018	-0.046	-0.061	-0.017	-0.108	-0.124	-0.096	-0.055	-0.105	0.062	-0.051	0.007	-0.079
O95373	IPO7	Importin-7	0.0270845	0.0759454	0.0562921	0.992121	0.0527899	-0.433	-0.497	-0.316	-0.406	-0.455	-0.407	-0.419	-0.417	-0.474	-0.422	-0.409	-0.349	-0.487	-0.501	-0.361	-0.516	-0.356	-0.495	-0.525	-0.408	-0.383	-0.418	-0.523	-0.4	-0.471	-0.54	-0.468	-0.56	-0.574	-0.429	-0.524	-0.437	-0.489	-0.498	-0.449	-0.494	-0.437	-0.509	-0.441	-0.409	-0.551	-0.431
O95376	ARIH2	E3 ubiquitin-protein ligase ARIH2	0.224582	0.186569	0.285625	0.999989	0.313053	0.022	0.122	-0.071	0.07	-0.094	-0.008	0.057	0.142	-0.066	0.016	-0.057	-0.082	-0.125	0.191	-0.115	0.19	0.08	-0.084	-0.102	-0.224	0.125	-0.079	-0.215	0.112	-0.095	-0.099	0.033	-0.109	-0.085	0.11	-0.131	0.013	0.126	-0.08	-0.1	-0.147	-0.09	0.121	-0.003	-0.073	-0.047	-0.037
O95379	TNFAIP8	Tumor necrosis factor alpha-induced protein 8	0.0227166	0.0709215	0.662009	0.14327	0.0185599	-0.144	0.007	-0.49	0.427	0.017	0.423	0.687	-0.228	0.106	0.674	-0.184	-0.38	0.292	0.116	0.128	0.272	0.79	0.117	-0.44	-0.022	0.038	-0.346	0.592	-0.337	-0.275	0.059	0	-0.259	-0.438	-0.098	0.556	-0.182	-0.326	-0.16	0.165	-0.174	-0.31	0.038	-0.446	-0.025	0.006	-0.363
O95391	SLU7	Pre-mRNA-splicing factor SLU7	0.10447	0.133287	0.998947	0.143814	0.151605	-0.193	0.01	-0.181	-0.041	-0.081	-0.007	0.056	-0.227	-0.044	-0.039	-0.205	0.017	-0.115	-0.134	0.043	-0.215	-0.025	-0.044	0.01	0.034	-0.06	-0.218	-0.158	0.003	-0.275	-0.098	-0.066	-0.141	-0.158	-0.268	0.029	-0.048	-0.086	0.058	-0.168	-0.158	-0.121	0.046	-0.072	-0.075	0.024	-0.233
O95394	PGM3	Phosphoacetylglucosamine mutase	0.12178	0.143542	0.808939	0.331354	0.108289	0.343	-0.028	0.167	0.052	0.097	0.053	-0.148	0.311	-0.016	0.2	0.113	0.245	0.245	0.131	0.338	-0.116	0.152	0.088	0.28	-0.053	0.142	0.219	-0.145	0.106	0.179	0.262	-0.009	0.236	0.17	0.344	-0.021	0.021	0.326	0.171	0.098	0.046	0.362	0.065	0.098	0.331	0.284	0.181
O95396	MOCS3	Adenylyltransferase and sulfurtransferase MOCS3;Molybdopterin-synthase adenylyltransferase;Molybdopterin-synthase sulfurtransferase	0.899221	0.37617	0.999989	0.915155	0.912048	0.163	0.131	0.34	-0.016	0.053	0.197	-0.059	0.318	0.102	0.022	0.381	0.067	0.002	0.193	-0.029	0.043	-0.018	0.095	0.018	0.117	0.033	0.095	-0.061	0.3	0.123	0.143	0.186	0.076	0.122	0.257	-0.107	0.188	0.2	0.185	0.205	0.082	0.12	0.176	0.364	-0.033	0.266	0.234
O95400	CD2BP2	CD2 antigen cytoplasmic tail-binding protein 2	0.0809188	0.120244	0.969416	0.156329	0.0941763	-0.5	-0.245	-0.587	-0.269	-0.317	-0.059	-0.041	-0.494	-0.305	-0.229	-0.416	-0.314	-0.389	-0.394	-0.28	-0.307	-0.121	-0.208	-0.333	-0.225	-0.324	-0.539	-0.015	-0.113	-0.437	-0.224	-0.505	-0.282	-0.31	-0.373	-0.342	-0.192	-0.432	-0.372	-0.333	-0.429	-0.48	-0.328	-0.37	-0.303	-0.336	-0.518
O95425	SVIL	Supervillin	0.362877	0.23276	0.348813	0.922295	0.611612	-0.071	0.09	-0.018	-0.045	-0.121	0.046	0.222	0.005	-0.086	-0.001	0.012	0.156	0.026	0.146	0.172	-0.037	-0.07	-0.201	-0.007	0.007	0.163	-0.112	0.208	0.014	0.179	0.104	-0.053	0.258	0.159	0.139	-0.108	0.111	0.103	-0.046	-0.058	0.07	0.082	0.02	-0.073	-0.047	0.07	0.227
O95428	PAPLN	Papilin	0.00504242	0.0458149	0.621878	0.05499	0.00416339	-0.055	-0.407	-0.419	-0.178	-0.194	0.491	0.634	-0.287	-0.212	-0.128	-0.22	0.063	-0.064	0.115	0.357	-0.248	0.377	-0.41	-0.113	0.051	0.112	-0.28	0.232	-0.474	-0.516	0.195	-0.416	-0.176	-0.248	-0.394	-0.082	-0.496	0.021	-0.438	-0.089	-0.286	-0.548	-0.214	-0.453	-0.34	-0.289	-0.228
O95433	AHSA1	Activator of 90 kDa heat shock protein ATPase homolog 1	0.298748	0.212396	0.738343	0.678212	0.265927	-0.173	-0.244	-0.085	-0.189	-0.103	-0.167	-0.219	-0.189	-0.1	-0.144	-0.217	-0.346	-0.111	-0.351	-0.28	-0.169	-0.112	-0.286	-0.091	-0.27	-0.316	-0.174	-0.136	-0.258	-0.203	-0.246	-0.239	-0.148	-0.041	-0.233	-0.112	-0.165	-0.207	-0.235	-0.149	-0.209	-0.154	-0.214	-0.095	-0.247	-0.14	-0.071
O95445	APOM	Apolipoprotein M	0.782258	0.346141	0.795579	0.99724	0.848074	-0.315	-0.38	-0.064	-0.19	-0.189	-0.372	-0.236	-0.279	-0.735	-0.443	-0.059	-0.297	-0.613	-0.467	-0.131	-0.76	-0.443	-0.308	-0.159	-0.584	-0.312	-0.296	-0.612	-0.388	-0.232	-0.198	-0.184	-0.424	-0.639	-0.109	-0.691	-0.65	-0.074	-0.52	-0.384	-0.524	-0.325	-0.147	-0.269	-0.612	-0.268	-0.293
O95453	PARN	Poly(A)-specific ribonuclease PARN	0.672785	0.318589	0.919845	0.647307	0.859794	-0.168	-0.177	-0.022	-0.168	-0.101	-0.125	-0.168	-0.176	-0.164	-0.126	-0.31	-0.12	-0.12	-0.166	-0.142	-0.098	-0.125	-0.3	-0.088	-0.085	-0.129	-0.143	-0.154	-0.098	-0.092	-0.173	-0.117	-0.142	-0.139	-0.196	-0.065	-0.153	-0.121	-0.102	-0.179	-0.115	-0.17	-0.135	-0.288	-0.089	-0.076	-0.093
O95456	PSMG1	Proteasome assembly chaperone 1	0.482615	0.268036	0.449101	0.829086	0.835077	-0.34	-0.31	-0.215	-0.394	-0.461	-0.389	-0.489	-0.349	-0.433	-0.506	-0.281	-0.211	-0.357	-0.346	-0.325	-0.475	-0.378	-0.406	-0.23	-0.372	-0.398	-0.398	-0.451	-0.305	-0.289	-0.332	-0.243	-0.424	-0.327	-0.188	-0.43	-0.502	-0.146	-0.352	-0.324	-0.434	-0.43	-0.291	-0.139	-0.345	-0.266	-0.134
O95466	FMNL1	Formin-like protein 1	0.104306	0.133287	0.467874	0.58165	0.086595	-0.195	-0.067	-0.444	0.207	0.031	0.465	0.539	-0.225	-0.053	0.448	-0.122	-0.121	0.223	0.189	0.017	0.22	0.525	-0.161	-0.074	0.272	-0.08	-0.34	0.641	-0.237	-0.136	0.201	-0.231	-0.182	-0.214	-0.233	0.525	-0.161	-0.384	-0.14	0.013	-0.195	-0.416	-0.131	-0.237	-0.08	-0.182	-0.417
O95470	SGPL1	Sphingosine-1-phosphate lyase 1	0.00070873	0.032481	0.414261	0.0267169	0.000502987	0.294	0.24	0.51	0.26	0.227	0.038	0.005	0.39	0.204	0.26	0.313	0.404	0.373	0.223	0.38	0.295	0.175	0.438	0.435	0.178	0.321	0.439	0.169	0.251	0.429	0.106	0.286	0.48	0.399	0.222	0.267	0.403	0.351	0.276	0.321	0.333	0.4	0.218	0.366	0.328	0.281	0.423
O95477	ABCA1	ATP-binding cassette sub-family A member 1	0.170799	0.16598	0.241585	0.231773	0.994171	0.222	0.121	-0.061	0.169	0.165	0.28	0.102	0.105	0.321	-0.043	0.012	0.025	0.006	-0.006	0.229	0.2	0.127	0.246	0.045	0.21	0.004	0.109	0.134	0.277	0.04	-0.067	0.084	0.01	0.015	0.075	0.088	0.059	-0.007	0.134	0.254	0.112	0.225	0.126	0.1	0.182	0.177	-0.06
O95478	NSA2	Ribosome biogenesis protein NSA2 homolog	0.106903	0.134529	0.451251	0.608488	0.0897494	-0.18	-0.147	-0.17	-0.211	-0.199	-0.413	-0.22	-0.287	-0.197	-0.188	-0.032	-0.102	-0.291	-0.182	-0.19	-0.325	-0.393	-0.217	-0.089	0.167	-0.326	-0.229	-0.049	-0.075	0.04	-0.347	-0.097	-0.183	0.081	-0.399	-0.288	-0.076	-0.246	-0.171	-0.332	-0.255	0.067	0.144	-0.25	0.301	-0.163	-0.217
O95479	H6PD	GDH/6PGL endoplasmic bifunctional protein;Glucose 1-dehydrogenase;6-phosphogluconolactonase	0.0631812	0.108772	0.201753	0.0643118	0.802473	0.392	0.227	0.463	0.239	0.573	0.127	-0.083	0.499	0.561	0.311	0.674	0.056	0.108	0.236	0.412	0.192	0.285	0.728	0.382	0.128	0.048	0.329	0.302	0.202	0.084	0.002	0.095	0.625	0.291	0.386	0.163	0.409	0.445	0.216	0.581	0.102	0.209	0.289	0.585	0.404	0.601	0.363
O95486	SEC24A	Protein transport protein Sec24A	0.0965032	0.130333	0.7393	0.326228	0.0820791	0.11	0.173	-0.152	0.029	-0.118	-0.014	-0.243	-0.026	0.036	0.012	-0.328	-0.082	-0.017	0.015	-0.119	0.023	-0.085	0.018	-0.148	0.132	-0.033	0.033	-0.256	0.07	0.036	-0.224	0.078	-0.143	-0.281	0.112	0.035	0.087	0.018	0.069	-0.102	0.136	0.125	-0.005	-0.153	-0.097	-0.135	0.086
O95487	SEC24B	Protein transport protein Sec24B	0.0771773	0.118607	0.0892282	0.95612	0.191754	0.436	0.37	0.266	0.242	0.245	0.161	0.114	0.217	0.323	0.179	0.314	0.227	0.249	0.294	0.194	0.225	0.141	0.33	0.132	0.435	0.226	0.4	0.028	0.318	0.302	0.108	0.404	0.347	0.397	0.404	0.186	0.299	0.438	0.267	0.276	0.356	0.474	0.288	0.211	0.208	0.257	0.454
O95490	LPHN2	Latrophilin-2	0.100886	0.131361	0.542147	0.494747	0.0819399	0.354	0.337	0.165	0.119	0.167	0.323	0.474	0.371	0.219	0.148	0.04	0.385	0.295	0.245	0.358	0.2	0.423	0.219	0.207	0.048	0.401	0.176	0.464	0.435	0.476	0.075	0.167	0.255	0.362	0.286	0.418	0.326	0.163	0.312	0.229	0.193	0.429	0.083	0.267	0.278	0.303	0.357
O95497	VNN1	Pantetheinase	0.0968677	0.130405	0.0948916	0.274449	0.893491	-0.593	-1.616	-1.416	-1.101	-1.548	-1.58	-1.482	-0.973	-0.641	-1.122	-1.024	-1.997	-1.476	-1.623	-1.076	-2.242	-1.655	-0.865	-1.332	-0.354	-1.904	-0.998	-1.16	-1.205	-1.334	-0.804	-1.864	-1.216	-1.586	-1.047	-0.789	-0.727	-1.559	-1.414	-0.989	-0.725	-1.406	-0.768	-1.805	-1.293	-1.452	-1.084
O95498	VNN2	Vascular non-inflammatory molecule 2	0.29212	0.20997	0.346371	0.999355	0.395621	-0.623	-0.824	-0.337	-0.584	-0.415	-0.771	-0.516	-0.357	-0.533	-0.722	-0.712	-0.967	-0.986	-0.569	-0.613	-0.428	-0.702	-0.558	-0.825	-0.23	-1.239	-1.021	-0.146	-0.626	-0.945	-0.806	-0.558	-0.557	-1.037	-0.68	-0.624	-1.019	-0.994	-0.971	-0.352	-0.743	-1.42	-0.502	-0.543	-0.382	-0.487	-0.767
O95544	NADK	NAD kinase	0.113757	0.139111	0.113947	0.902599	0.298392	0.236	0.078	-0.061	0.167	0.307	-0.007	-0.096	0.015	0.232	0.447	-0.171	0.095	0.23	0.18	0.041	0.229	0.418	-0.005	0.172	0.297	0.241	0.11	0.354	0.086	-0.009	-0.148	0.308	0.084	0.187	0.018	0.296	0.015	0.055	-0.088	0.195	0.091	0.088	0.346	0.155	0.137	0.072	0.309
O95551	TDP2	Tyrosyl-DNA phosphodiesterase 2	0.708846	0.327868	0.768278	0.997604	0.745646	-0.164	-0.023	0.153	-0.184	-0.056	0.059	-0.028	-0.078	-0.238	-0.163	-0.151	0.015	-0.164	0.05	-0.301	-0.137	-0.242	-0.145	0.016	-0.168	-0.219	-0.089	-0.036	-0.01	-0.094	-0.116	-0.172	-0.088	-0.151	-0.145	-0.165	-0.106	-0.194	-0.127	-0.217	-0.285	-0.154	-0.094	-0.016	-0.079	-0.116	-0.001
O95562	SFT2D2	Vesicle transport protein SFT2B	0.168698	0.165535	0.816418	0.151815	0.397521	-0.34	-0.152	-0.258	-0.312	0.093	-0.249	-0.277	-0.066	-0.286	-0.022	-0.419	0.004	-0.143	-0.415	-0.139	-0.066	-0.02	-0.171	-0.326	-0.15	-0.015	-0.101	-0.02	-0.323	-0.1	-0.392	-0.276	0.053	-0.228	-0.242	-0.079	-0.113	-0.234	-0.234	-0.222	-0.197	-0.359	-0.053	-0.012	-0.215	-0.291	-0.156
O95563	MPC2	Mitochondrial pyruvate carrier 2	0.733518	0.334108	0.782643	0.998974	0.773222	0.294	0.082	0.375	0.117	0.36	-0.29	-0.398	0.202	0.361	0.123	0.323	-0.024	0.133	-0.14	0.135	0.074	0.304	0.657	0.088	0.184	-0.248	0.469	-0.213	0.016	0.09	-0.123	0.151	0.175	-0.292	0.272	-0.083	0.312	0.422	0.192	0.242	0.152	0.31	-0.205	0.221	0.266	0.121	0.06
O95571	ETHE1	Persulfide dioxygenase ETHE1, mitochondrial	0.391254	0.241318	0.998226	0.438089	0.4643	-0.05	-0.287	0.191	0.048	0.243	-0.496	-0.509	-0.178	0.006	-0.013	0.331	-0.437	-0.17	0.148	-0.307	-0.082	-0.035	0.429	-0.108	-0.1	0.033	0.21	-0.217	-0.265	-0.17	0.144	-0.002	-0.154	-0.122	-0.2	-0.385	-0.05	0.27	-0.095	-0.111	-0.013	0.058	0.067	0.185	0.012	0.101	0.126
O95573	ACSL3	Long-chain-fatty-acid--CoA ligase 3	0.284186	0.207098	0.397911	0.325311	0.977972	-0.477	-0.359	-0.366	-0.362	-0.466	-0.654	-0.622	-0.437	-0.359	-0.406	-0.267	-0.545	-0.403	-0.336	-0.219	-0.506	-0.262	-0.188	-0.35	-0.459	-0.45	-0.359	-0.651	-0.483	-0.451	-0.442	-0.491	-0.426	-0.485	-0.413	-0.516	-0.301	-0.347	-0.375	-0.46	-0.388	-0.335	-0.349	-0.392	-0.296	-0.251	-0.514
O95602	POLR1A	DNA-directed RNA polymerase I subunit RPA1	0.016419	0.0642198	0.0316157	0.0399276	0.999386	-0.234	-0.331	-0.233	-0.313	-0.364	-0.248	-0.311	-0.171	-0.314	-0.309	-0.183	-0.361	-0.383	-0.256	-0.322	-0.301	-0.326	-0.303	-0.396	-0.204	-0.384	-0.302	-0.3	-0.136	-0.359	-0.383	-0.258	-0.249	-0.35	-0.267	-0.316	-0.269	-0.243	-0.261	-0.28	-0.288	-0.267	-0.112	-0.155	-0.351	-0.343	-0.239
O95613	PCNT	Pericentrin	0.522193	0.279074	0.622811	0.990485	0.562887	0.064	0.17	0.293	0.083	0.146	-0.034	0.275	0.001	0.117	0.079	0.178	0.176	0.219	0.024	0.203	0.303	0.04	0.353	0.167	0.176	0.166	0.214	0.208	0.29	0.168	0.129	0.059	0.188	0.048	0.134	0.225	0.246	0.129	0.152	0.221	0.196	0.26	0.236	0.235	0.185	0.06	0.08
O95628	CNOT4	CCR4-NOT transcription complex subunit 4	0.377177	0.236752	0.399183	0.985252	0.528878	-0.198	-0.107	0.079	-0.205	-0.012	-0.077	-0.18	-0.138	-0.095	-0.172	-0.247	0.026	-0.195	-0.11	-0.163	-0.206	-0.126	-0.001	-0.273	-0.209	-0.123	-0.084	0.032	-0.104	-0.03	-0.104	0.024	-0.201	-0.179	-0.036	-0.163	-0.145	-0.129	-0.06	-0.157	-0.056	-0.06	0.02	-0.099	-0.147	-0.055	0.002
O95630	STAMBP	STAM-binding protein	0.898355	0.375996	0.995862	0.898837	0.930914	-0.117	-0.212	-0.113	0.013	-0.166	-0.051	-0.105	-0.177	-0.203	0.032	-0.025	-0.249	0.01	-0.073	-0.116	-0.052	-0.073	0.057	-0.243	0.02	0.032	-0.22	0.001	-0.177	-0.134	-0.01	0.003	-0.185	0.108	-0.165	-0.156	-0.199	-0.06	-0.013	-0.087	-0.145	-0.049	-0.137	-0.185	-0.243	-0.207	0.027
O95639	CPSF4	Cleavage and polyadenylation specificity factor subunit 4	0.51274	0.276628	0.592248	0.567131	0.995746	-0.485	-0.402	-0.285	-0.276	-0.351	-0.549	-0.378	-0.295	-0.386	-0.368	-0.381	-0.466	-0.321	-0.384	-0.301	-0.456	-0.303	-0.391	-0.314	-0.321	-0.378	-0.257	-0.411	-0.408	-0.523	-0.314	-0.288	-0.201	-0.368	-0.345	-0.325	-0.296	-0.263	-0.29	-0.276	-0.384	-0.311	-0.333	-0.432	-0.381	-0.286	-0.29
O95671	ASMTL	N-acetylserotonin O-methyltransferase-like protein	0.095355	0.129749	0.959323	0.108668	0.178887	0.292	0.399	0.542	0.013	0.292	0.434	0.039	0.348	-0.153	0.206	0.51	0.095	0.405	0.623	0.174	0.021	-0.052	0.661	0.068	0.149	0.082	0.519	-0.317	0.608	0.204	0.239	0.301	0.323	-0.014	0.676	0.304	0.659	0.458	0.385	0.187	0.478	0.354	0.552	0.588	0.257	0.347	0.528
O95674	CDS2	Phosphatidate cytidylyltransferase 2	0.50218	0.273009	0.471684	0.789286	0.888664	0.188	0.273	0.343	0.312	0.307	0.176	0.232	0.4	0.081	0.189	0.376	0.503	0.107	0.212	0.316	0.127	0.211	0.581	0.235	0.107	0.104	0.335	0.357	0.196	0.182	0.224	0.286	0.273	0.207	0.249	0.126	0.262	0.226	0.232	0.319	0.178	0.086	0.293	0.338	0.249	0.221	0.35
O95684	FGFR1OP	FGFR1 oncogene partner	0.689707	0.322846	0.953283	0.671045	0.832766	-0.053	-0.086	0.154	-0.009	-0.04	0.063	-0.043	-0.03	-0.022	0.063	-0.161	0.101	0.013	-0.04	-0.027	-0.08	-0.104	-0.228	-0.059	0.215	-0.037	-0.101	0.007	0.179	-0.031	-0.144	-0.084	-0.153	-0.316	0.052	-0.029	0.104	-0.039	0.033	-0.021	0.085	0.051	0.111	-0.028	0.008	-0.065	0.056
O95707	POP4	Ribonuclease P protein subunit p29	0.699482	0.325899	0.779527	0.718867	0.989885	-0.176	-0.263	-0.116	-0.01	-0.264	-0.075	0.056	0.09	0.052	-0.063	0.001	-0.084	-0.067	0.231	-0.232	-0.126	0.006	0.045	-0.169	-0.003	-0.153	0.081	-0.045	-0.174	0.057	-0.146	0.062	-0.045	0.016	-0.043	-0.04	0.007	-0.074	-0.076	-0.198	0.056	0.005	0.038	0.044	0.053	-0.138	0.111
O95714	HERC2	E3 ubiquitin-protein ligase HERC2	0.0493952	0.0977939	0.275339	0.0413132	0.586897	0.085	0.103	0.1	0.048	0.085	0.092	0.169	0.24	0.068	0.193	0.148	0.38	-0.104	0.248	0.076	0.165	-0.077	0.322	0.047	-0.055	0.356	0.212	-0.081	0.283	0.281	0.025	0.091	0.048	0.109	0.28	-0.035	0.187	0.069	0.2	-0.123	0.099	0.207	0.418	0.154	0.162	0.089	0.111
O95716	RAB3D	Ras-related protein Rab-3D	0.320272	0.219984	0.443179	0.979373	0.361062	-0.446	-0.612	-0.706	-0.129	-0.175	-0.194	0.202	-0.547	-0.43	-0.083	-0.543	-0.339	-0.49	-0.377	-0.173	-0.404	-0.162	-0.072	-0.302	0.041	-0.416	-0.831	0.243	-0.331	-0.789	-0.065	-0.53	-0.214	-0.714	-0.252	-0.431	-0.387	-0.637	-0.586	-0.148	-0.628	-0.656	-0.667	-0.326	-0.473	-0.158	-1.057
O95721	SNAP29	Synaptosomal-associated protein 29	0.298958	0.212468	0.30238	0.954379	0.498236	-0.042	0.066	-0.051	0.088	-0.144	-0.065	-0.19	0.054	0.063	-0.135	0.078	-0.046	0.012	-0.235	0.133	-0.077	-0.005	0.093	-0.008	-0.193	0.003	-0.024	-0.111	0.019	-0.099	-0.066	-0.033	0.058	0.102	-0.086	0.022	0.092	0.062	0.008	0.025	0.011	-0.052	0.102	0.017	0.108	0.107	0.121
O95747	OXSR1	Serine/threonine-protein kinase OSR1	0.20655	0.1807	0.259921	0.999639	0.301268	0.031	0.042	0.041	0.057	-0.071	0.147	0.211	0.05	0.049	0.164	0.091	0.027	0.123	0.08	0.026	0.134	0.199	0.087	0.022	0.18	0.107	0.156	0.011	-0.013	0.04	0.108	0.037	-0.053	0.05	0.189	0.092	0.098	0.143	0.023	0.099	-0.016	0.123	0.068	0.023	0.09	-0.06	-0.008
O95749	GGPS1	Geranylgeranyl pyrophosphate synthase	0.0202088	0.0683286	0.0204475	0.822255	0.116405	-0.278	-0.267	-0.307	-0.374	-0.388	-0.137	0.011	-0.398	-0.33	-0.277	-0.248	-0.361	-0.421	-0.212	-0.284	-0.491	-0.21	-0.219	-0.507	-0.286	-0.109	-0.604	-0.163	-0.218	-0.339	-0.162	-0.425	-0.478	-0.39	-0.247	-0.58	-0.356	-0.241	-0.305	-0.432	-0.461	-0.502	-0.055	-0.314	-0.4	-0.252	-0.232
O95757	HSPA4L	Heat shock 70 kDa protein 4L	0.0111767	0.0561342	0.226601	0.00790844	0.306625	0.012	0.117	-0.248	0.131	-0.237	-0.177	-0.297	-0.057	0.111	0.151	-0.172	-0.059	0.229	0.17	0.024	0.055	0.086	0.223	0.165	0.37	-0.003	0.066	-0.329	-0.149	0.269	0.106	0.211	-0.247	-0.016	0.203	0.118	0.072	0.023	-0.012	0.12	0.042	-0.138	-0.148	-0.295	0.249	-0.012	-0.355
O95758	PTBP3	Polypyrimidine tract-binding protein 3	0.522273	0.279074	0.736463	0.917483	0.506691	-0.414	-0.389	-0.321	-0.344	-0.149	-0.125	-0.168	-0.317	-0.436	-0.242	-0.214	-0.614	-0.167	-0.354	-0.126	-0.285	-0.116	-0.304	-0.217	-0.284	-0.076	-0.388	-0.059	-0.221	-0.442	-0.084	-0.375	-0.391	-0.216	-0.373	-0.186	-0.619	-0.313	-0.312	-0.23	-0.359	-0.408	-0.253	-0.499	-0.28	-0.159	-0.413
O95759	TBC1D8	TBC1 domain family member 8	0.230264	0.189034	0.420451	0.90833	0.236448	0.103	0.012	0.154	0.183	-0.019	0.263	0.359	-0.012	0.145	0.228	0.081	0.122	0.146	0.153	0.289	0.057	0.276	0.167	0.07	0.069	0.249	0.168	0.318	0.082	0.093	-0.053	-0.102	0.277	0.276	0.001	0.088	0.167	0.124	0.129	0.089	0.157	0.072	0.099	0.205	0.349	0.173	0.234
O95777	LSM8	U6 snRNA-associated Sm-like protein LSm8	0.62385	0.306251	0.6079	0.801431	0.959388	0.002	0.081	0.219	-0.204	-0.079	0.009	0.146	0.048	-0.105	-0.146	0.157	0.067	-0.094	-0.017	0.079	-0.107	-0.077	-0.281	0.148	-0.137	-0.1	0.141	-0.172	0.038	-0.04	0.037	-0.133	-0.174	-0.034	-0.031	-0.178	-0.035	-0.233	-0.017	-0.133	-0.136	-0.185	-0.019	-0.045	0.03	-0.179	0.073
O95782	AP2A1	AP-2 complex subunit alpha-1	0.963188	0.392405	0.961187	0.996452	0.983039	0.018	-0.018	-0.096	0.048	0.006	-0.083	0.03	0.006	0.007	0.056	-0.132	-0.056	0.123	-0.1	0.133	0.01	0.195	0.053	0.111	-0.081	0.058	0.037	-0.018	-0.059	-0.093	0.074	-0.025	0.031	-0.154	0.087	0.04	0.081	0.106	0.051	0.064	0.077	0.069	-0.119	-0.099	0.04	-0.001	-0.056
O95785	WIZ	Protein Wiz	0.161506	0.162124	0.994823	0.198974	0.229403	-0.151	-0.042	-0.218	-0.108	-0.036	0.045	0.051	-0.192	-0.152	-0.102	-0.037	-0.036	-0.136	-0.085	0.005	-0.17	-0.2	-0.283	0.031	0.056	-0.131	-0.187	-0.035	0.081	-0.038	-0.087	-0.065	0.044	-0.208	-0.137	0.041	-0.062	-0.047	-0.083	-0.144	0.008	-0.004	0.09	-0.066	-0.057	-0.076	0.008
O95786	DDX58	Probable ATP-dependent RNA helicase DDX58	0.271993	0.202591	0.24308	0.793916	0.644551	0.054	-0.234	0.197	0.108	0.373	0.114	0.066	-0.342	0.472	0.653	-0.375	-0.065	0.2	-0.039	0.465	-0.053	0.61	0.535	-0.069	-0.058	0.695	0.196	0.253	-0.242	-0.028	0.101	-0.183	0.084	0.205	-0.272	0.099	-0.024	-0.05	-0.209	0.189	-0.05	0.101	0.323	-0.016	0.022	-0.143	-0.263
O95793	STAU1	Double-stranded RNA-binding protein Staufen homolog 1	0.00567313	0.0460662	0.975442	0.00995816	0.0167886	-0.221	-0.051	-0.123	-0.24	0.036	-0.368	-0.348	-0.181	-0.042	-0.141	-0.3	-0.044	-0.093	-0.318	-0.072	-0.131	-0.211	-0.1	-0.115	-0.175	-0.123	-0.027	-0.368	-0.116	-0.078	-0.208	-0.159	-0.114	-0.028	-0.103	-0.113	-0.076	0	-0.197	-0.254	-0.158	-0.222	0.051	-0.244	-0.061	-0.031	-0.073
O95801	TTC4	Tetratricopeptide repeat protein 4	0.328537	0.222911	0.324733	0.943147	0.546897	-0.263	-0.266	-0.259	-0.113	-0.197	-0.352	-0.303	-0.258	-0.207	-0.204	-0.44	-0.172	-0.198	-0.054	-0.241	-0.321	-0.156	-0.184	-0.157	-0.316	-0.157	-0.262	-0.246	-0.157	-0.264	-0.196	-0.138	-0.26	-0.188	-0.241	-0.077	-0.201	-0.129	-0.304	-0.2	-0.308	-0.091	-0.196	-0.151	-0.208	-0.163	-0.092
O95810	SDPR	Serum deprivation-response protein	0.191201	0.174638	0.735249	0.165681	0.503492	0.703	0.404	0.933	0.827	0.814	0.741	1.033	0.634	0.515	0.489	0.69	0.854	0.662	0.449	0.447	0.683	0.594	0.69	0.783	0.983	0.429	0.648	0.601	0.711	0.703	0.871	0.587	1.127	0.845	0.649	0.838	0.639	0.784	0.502	0.917	0.897	0.727	0.45	0.645	0.689	0.649	0.791
O95816	BAG2	BAG family molecular chaperone regulator 2	0.475277	0.265908	0.500306	0.991386	0.607839	-0.581	-0.498	-0.318	-0.453	-0.483	-0.762	-0.621	-0.419	-0.6	-0.629	-0.419	-0.54	-0.543	-0.458	-0.526	-0.679	-0.542	-0.59	-0.391	-0.557	-0.64	-0.654	-0.573	-0.379	-0.71	-0.424	-0.419	-0.436	-0.419	-0.584	-0.743	-0.57	-0.432	-0.544	-0.425	-0.551	-0.449	-0.682	-0.536	-0.438	-0.462	-0.375
O95817	BAG3	BAG family molecular chaperone regulator 3	0.38031	0.237745	0.97982	0.505915	0.392191	-0.454	-0.442	-0.432	-0.22	-0.369	-0.092	0.043	-0.467	-0.348	-0.292	-0.515	-0.229	-0.294	-0.327	0.006	-0.371	-0.339	-0.192	-0.32	-0.359	-0.064	-0.464	0.018	-0.33	-0.355	-0.297	-0.441	-0.06	-0.363	-0.504	-0.265	-0.303	-0.428	-0.485	-0.367	-0.379	-0.465	-0.517	-0.603	-0.266	-0.28	-0.449
O95819	MAP4K4	Mitogen-activated protein kinase kinase kinase kinase 4	0.990333	0.398294	0.998429	0.98948	0.9957	0.011	0.045	0.195	0.033	0.091	-0.036	0.198	0.051	0.045	0.049	0.156	0.103	0.029	0.076	0.195	-0.075	-0.023	0.047	0.024	0.12	0.154	0.025	0.121	0.101	0.082	0.037	0.065	-0.016	0.091	0.093	0.049	0.142	0.046	0.051	0.043	0.081	0.188	0.047	0.045	0.038	0.077	0.139
O95822	MLYCD	Malonyl-CoA decarboxylase, mitochondrial	0.144708	0.15449	0.483254	0.673399	0.125312	0.595	0.545	0.868	0.468	0.807	0.417	0.189	0.642	0.844	0.696	0.871	0.419	0.743	0.59	0.52	0.405	0.425	0.956	0.685	0.466	0.454	0.877	0.363	0.657	0.52	0.384	0.499	0.711	0.656	0.652	0.353	0.835	0.76	0.609	0.606	0.723	0.567	0.663	0.892	0.625	0.791	0.521
O95825	CRYZL1	Quinone oxidoreductase-like protein 1	0.333634	0.22434	0.382975	0.998438	0.444186	-0.012	-0.099	0.116	0.036	0.022	-0.054	0.117	0.067	-0.049	-0.088	-0.021	-0.071	0.068	-0.033	0.024	0.007	-0.031	-0.088	0.109	0.06	0.002	-0.027	-0.087	0.039	-0.067	0.148	0.043	-0.035	0.016	0.047	0.033	0.07	0.143	0.036	0.109	-0.029	0.108	0.172	0.115	0.07	0.032	0.096
O95831	AIFM1	Apoptosis-inducing factor 1, mitochondrial	0.201813	0.178808	0.909825	0.38046	0.19412	0.54	0.535	0.682	0.437	0.171	0.214	-0.089	0.382	0.515	0.248	0.596	0.188	0.526	0.513	0.147	0.295	0.36	0.817	0.388	0.434	0.356	0.618	-0.012	0.371	0.501	0.207	0.655	0.115	0.4	0.671	0.227	0.354	0.571	0.661	0.406	0.269	0.556	0.513	0.633	0.497	0.545	0.738
O95832	CLDN1	Claudin-1	0.103646	0.133197	0.419351	0.0873932	0.618255	-0.122	-0.273	-0.008	-0.325	-0.2	-0.505	-0.452	-0.226	-0.29	-0.103	0.01	-0.584	-0.101	-0.27	0.028	-0.219	-0.284	-0.618	-0.054	-0.302	0.02	-0.234	-0.066	-0.585	-0.381	-0.139	-0.165	-0.392	0.148	-0.174	-0.165	-0.054	0.017	-0.481	-0.138	-0.52	-0.065	-0.264	-0.473	-0.317	-0.197	0.146
O95834	EML2	Echinoderm microtubule-associated protein-like 2	0.202871	0.179384	0.190085	0.45608	0.885055	-0.069	-0.024	0.003	0.084	0.015	0.199	0.03	-0.164	0.187	0.058	0.104	-0.076	0.167	0.064	0.071	0.119	0.14	0.136	0.02	-0.07	0.242	-0.023	0.191	-0.137	-0.129	0.128	-0.039	-0.099	0.021	0.171	0.046	0.045	0.033	0.102	0.227	-0.013	0.15	-0.037	-0.053	-0.041	0.022	0.007
O95858	TSPAN15	Tetraspanin-15	0.046652	0.0951646	0.890722	0.134067	0.0478437	0.399	-0.253	-0.295	0.008	0.056	0.586	0.64	-0.057	0.012	-0.016	-0.053	-0.034	-0.008	-0.257	-0.169	0.385	0.179	-0.489	0.26	-0.134	0.123	0.051	0.635	0.173	-0.119	0.118	0.064	0.265	0.084	0.18	0.363	-0.14	-0.248	0.107	0.363	0.068	0.042	-0.139	-0.314	-0.13	-0.117	-0.029
O95861	BPNT1	3(2),5-bisphosphate nucleotidase 1	0.0306154	0.0790397	0.338054	0.0229037	0.377584	-0.082	-0.233	-0.122	-0.324	-0.3	-0.382	-0.546	-0.224	-0.294	-0.172	-0.076	-0.437	-0.15	-0.249	-0.024	-0.455	-0.226	-0.036	-0.275	-0.435	-0.126	-0.127	-0.534	-0.465	-0.415	-0.176	-0.276	-0.178	-0.388	-0.02	-0.31	-0.21	-0.158	-0.087	-0.254	-0.28	-0.256	-0.236	-0.181	-0.156	-0.074	-0.225
O95864	FADS2	Fatty acid desaturase 2	0.117273	0.141469	0.268249	0.123679	0.875304	-0.789	-1.205	-0.87	-0.966	-1.081	-1.204	-1.505	-0.649	-0.624	-1.038	-0.655	-1.063	-0.865	-0.448	-1.656	-0.705	-1.122	-0.636	-0.689	-0.975	-0.238	-1.047	-1.134	-1.052	-0.654	-1.062	-0.733	-0.563	-0.974	-1.059	-1.211	-0.555	-0.896	-0.948	-0.952	-0.916	-1.098	-1.199	-0.478	-0.543	-1.269	-0.708
O95865	DDAH2	N(G),N(G)-dimethylarginine dimethylaminohydrolase 2	0.0170994	0.064769	0.990611	0.0392654	0.0268291	-0.012	-0.034	-0.343	-0.031	-0.191	0.185	0.244	-0.132	0.027	-0.057	0.072	-0.144	-0.097	-0.183	-0.053	-0.141	0.07	0.109	-0.17	-0.31	-0.164	-0.158	0.042	-0.388	-0.262	0.115	-0.397	0.063	-0.238	0.144	-0.122	0.081	-0.06	-0.063	0.104	-0.185	-0.171	-0.141	-0.15	-0.175	-0.022	-0.128
O95870	ABHD16A	Abhydrolase domain-containing protein 16A	0.497711	0.271747	0.999835	0.560737	0.545089	0.107	0.243	0.082	0.19	0.027	0.028	0.027	0.225	0.217	0.305	0.114	0.2	0.238	0.187	0.105	0.09	0.11	0.139	0.086	0.201	0.124	0.202	0.047	0.131	0.239	0.022	0.218	0.072	0.198	0.066	0.057	0.147	0.065	0.114	0.141	0.163	0.124	0.074	0.122	0.113	0.08	0.058
O95873	C6orf47	Uncharacterized protein C6orf47	0.340196	0.22601	0.306866	0.782915	0.739992	-0.069	0.02	0.12	0.028	0.139	-0.047	0.061	-0.087	0.237	0.016	-0.029	-0.229	0.089	0.16	0.044	-0.228	0.016	0.114	0.173	-0.089	-0.008	0.156	0.005	0.279	-0.003	0.135	-0.104	0.264	0.028	0.176	-0.074	0.063	-0.127	0.013	0.144	0.189	0.274	-0.122	0.183	0.009	0.075	0.049
O95881	TXNDC12	Thioredoxin domain-containing protein 12	0.345916	0.227778	0.749327	0.312098	0.716569	-0.336	-0.152	-0.203	-0.251	-0.249	-0.139	-0.392	-0.14	-0.318	-0.258	-0.21	-0.375	-0.36	-0.378	-0.239	-0.249	-0.21	-0.076	-0.222	-0.294	-0.362	-0.125	-0.21	-0.357	-0.107	-0.346	-0.314	-0.073	-0.397	-0.292	-0.299	-0.252	-0.129	-0.28	-0.105	-0.33	-0.318	-0.287	-0.252	-0.242	-0.212	-0.188
O95926	SYF2	Pre-mRNA-splicing factor SYF2	0.479454	0.26699	0.972018	0.619152	0.478808	-0.017	-0.026	0.199	-0.041	0.155	0.2	-0.015	-0.023	0.137	0.041	0.023	-0.045	-0.139	0.013	-0.124	0.245	0.003	-0.052	0.138	-0.04	0.127	0.136	0.098	0.239	0.067	-0.038	0.016	0.258	0.199	0.006	0.057	0.027	0.141	0.152	-0.068	0.012	-0.003	0.033	-0.127	0.112	0.012	0.095
O95954	FTCD	Formimidoyltransferase-cyclodeaminase;Glutamate formimidoyltransferase;Formimidoyltetrahydrofolate cyclodeaminase	0.106844	0.134529	0.966445	0.122717	0.190496	1.052	0.755	0.766	0.235	0.774	0.316	-0.013	0.83	0.354	0.293	1.287	0.438	0.53	0.804	0.784	0.618	0.563	0.423	1.175	0.564	0.499	0.825	-0.04	0.757	0.763	0.708	0.632	0.788	0.938	1.058	0.346	0.635	1.172	0.728	0.602	0.618	0.549	0.933	1.119	0.709	0.544	1.342
O95967	EFEMP2	EGF-containing fibulin-like extracellular matrix protein 2	0.0549473	0.102213	0.338843	0.545535	0.0446688	-0.321	-0.365	-0.215	0.305	-0.592	0.768	0.969	-0.347	-0.217	-0.122	-0.147	0.287	0.321	0.335	0.485	0.049	0.277	0.39	-0.122	-0.24	0.044	-0.378	0.812	-0.517	-0.227	0.489	-0.097	-0.046	0.025	-0.263	0.242	0.084	-0.149	-0.223	-0.277	-0.137	-0.367	-0.078	-0.353	-0.267	-0.182	-0.285
O95983	MBD3	Methyl-CpG-binding domain protein 3	0.545785	0.286063	0.567542	0.992273	0.66902	-0.146	-0.163	-0.294	-0.196	-0.07	-0.01	-0.009	-0.271	-0.244	-0.123	-0.223	-0.014	-0.214	-0.13	-0.243	-0.132	-0.16	-0.184	-0.141	-0.151	-0.117	-0.164	-0.215	-0.196	-0.159	-0.176	-0.063	-0.225	-0.045	-0.178	-0.181	-0.063	-0.002	-0.196	-0.169	-0.306	-0.291	-0.274	-0.238	-0.153	-0.183	-0.263
O95985	TOP3B	DNA topoisomerase 3-beta-1	0.109566	0.136234	0.0961354	0.379119	0.788768	0.077	-0.009	0.024	0.04	-0.052	-0.03	0.024	-0.001	0.108	-0.064	0.108	-0.108	-0.087	0.031	-0.065	-0.032	-0.045	0.08	0.056	0.025	-0.085	0.07	-0.058	0.18	0.061	0.016	0.035	0.097	0.066	-0.067	-0.046	-0.027	-0.107	0.078	0.017	0.071	0.047	0.09	0.16	-0.012	-0.026	0.176
O95989	NUDT3	Diphosphoinositol polyphosphate phosphohydrolase 1	0.134297	0.14935	0.954245	0.246623	0.142753	-0.007	0.333	0.391	0.054	-0.156	0.235	-0.147	0.399	0.136	0.136	0.251	-0.022	0.083	0.291	0.399	0.128	0.174	0.253	0.214	-0.017	0.221	0.079	0.252	0.084	0.326	0.382	0.221	0.4	0.336	-0.057	0.245	0.302	0.211	0.321	0.219	-0.04	0.11	0.382	0.259	0.302	-0.061	0.311
O95999	BCL10	B-cell lymphoma/leukemia 10	0.00492612	0.0458149	0.00324069	0.238458	0.273536	0.054	0.052	0.194	0.124	-0.054	0.087	-0.054	0.159	0.14	0.096	0.175	-0.14	0.085	0.107	0.216	0.052	0.22	0.065	0.108	-0.183	0.113	0.021	0.206	-0.02	0.129	0.141	0.059	0.001	-0.088	0.236	0.114	0.073	-0.143	0.066	0.084	-0.055	-0.004	0.081	0.116	0.14	0.055	-0.126
O96000	NDUFB10	NADH dehydrogenase [ubiquinone] 1 beta subcomplex subunit 10	0.00547012	0.0460574	0.854536	0.029366	0.0062986	0.231	0.285	0.395	0.277	0.054	0.047	-0.08	0.34	0.051	0.266	0.245	0.059	0.252	0.385	0.291	0.315	0.15	0.163	0.476	0.257	0.03	0.322	-0.128	0.326	0.496	0.397	0.434	0.312	0.347	0.034	0.362	0.405	0.244	0.359	0.235	0.226	0.107	0.188	-0.075	0.343	0.324	0.283
O96005	CLPTM1	Cleft lip and palate transmembrane protein 1	0.00978232	0.0537136	0.999993	0.0209167	0.019494	0.07	0.107	0.146	-0.023	0.066	-0.15	-0.234	0.097	0.006	0.024	0.101	0.075	0.096	0.041	-0.068	-0.01	-0.145	0.097	0.162	-0.032	-0.031	0.189	-0.284	0.071	0.182	-0.127	0.128	0.081	0.006	0.117	0.073	0.131	0	0.079	-0.027	0.142	0.062	0.056	0.036	0.103	-0.054	0.185
O96007	MOCS2	Molybdopterin synthase catalytic subunit	0.00544137	0.0460574	0.572586	0.0667847	0.00426128	0.47	0.079	0.554	0.209	0.147	0.021	-0.172	0.484	0.05	0.121	0.407	0.211	0.251	0.433	0.17	-0.155	-0.272	-0.087	0.536	0.174	-0.143	0.426	-0.357	0.486	0.473	0.101	0.411	0.229	0.548	0.463	-0.056	0.377	0.46	0.194	0.191	0.298	0.487	0.413	0.655	0.284	0.074	0.688
O96008	TOMM40	Mitochondrial import receptor subunit TOM40 homolog	0.386122	0.239663	0.89426	0.624324	0.361089	-0.086	-0.249	0.134	-0.223	0.048	-0.335	0.146	-0.146	-0.334	-0.138	-0.262	-0.215	-0.266	-0.234	-0.241	-0.261	-0.283	-0.12	0.071	0.017	-0.127	-0.164	-0.199	0.536	-0.143	-0.274	-0.151	0.005	-0.298	-0.036	-0.446	-0.174	0.008	-0.074	-0.257	0.043	-0.01	-0.148	-0.174	-0.21	-0.324	0.233
O96011	PEX11B	Peroxisomal membrane protein 11B	0.0673574	0.112337	0.828468	0.207699	0.0620757	-0.322	-0.38	-0.288	-0.47	-0.41	-0.635	-0.519	-0.465	-0.565	-0.447	-0.338	-0.533	-0.366	-0.396	-0.21	-0.563	-0.499	-0.371	-0.367	-0.623	-0.269	-0.376	-0.28	-0.461	-0.441	-0.564	-0.292	-0.415	-0.291	-0.424	-0.669	-0.277	-0.386	-0.582	-0.503	-0.444	-0.178	-0.525	-0.386	-0.537	-0.426	-0.246
O96013	PAK4	Serine/threonine-protein kinase PAK 4	0.827532	0.357728	0.834379	0.883865	0.997074	0.015	-0.104	-0.045	-0.115	-0.126	0.116	-0.055	-0.024	0.135	-0.135	0.126	-0.17	-0.026	0.193	-0.078	-0.037	-0.187	0.197	-0.028	-0.015	0.015	0.071	-0.178	-0.067	-0.16	0.04	-0.112	0.08	0.2	-0.078	-0.095	0.072	0.052	-0.068	-0.109	-0.045	0.037	0.024	-0.06	0.047	0.087	0.008
O96019	ACTL6A	Actin-like protein 6A	0.160707	0.161944	0.618592	0.135496	0.551859	-0.367	-0.259	-0.352	-0.199	-0.206	-0.018	0.042	-0.214	-0.247	-0.249	-0.285	-0.356	-0.279	-0.26	-0.192	-0.129	-0.153	-0.19	-0.099	-0.276	-0.279	-0.282	0.09	-0.277	-0.455	-0.141	-0.402	-0.208	-0.313	-0.179	-0.203	-0.24	-0.261	-0.289	-0.263	-0.23	-0.324	-0.197	-0.341	-0.196	-0.236	-0.288
O96033	MOCS2	Molybdopterin synthase sulfur carrier subunit	0.0982743	0.130624	0.998748	0.136061	0.144568	0.281	0.329	0.272	0.094	-0.08	0.147	-0.13	0.36	0.085	0.045	0.381	0.083	0.189	0.221	0.376	0.033	-0.01	0.14	0.259	0.021	0.216	0.238	-0.262	0.41	0.326	0.118	0.28	0.126	0.216	0.433	0.027	0.081	0.43	0.045	0.132	0.002	0.466	0.278	0.377	0.202	0.174	0.471
P00156	MT-CYB	Cytochrome b	0.955407	0.390518	0.996647	0.953752	0.97352	0.299	0.337	0.073	0.197	-0.031	0.053	-0.087	0.319	0.372	-0.041	-0.771	0.267	-0.322	0.182	0.084	0.181	-0.061	0.253	0.179	0.173	0.258	0.376	-0.546	0.025	0.072	-0.008	0.374	0.24	0.141	0.014	-0.084	0.296	-0.235	0.3	-0.28	0.196	0.33	0.295	0.199	0.332	0.091	0.107
P00167	CYB5A	Cytochrome b5	0.0369839	0.0853326	0.497638	0.294762	0.0279413	0.596	0.608	1.068	0.579	0.957	0.159	0.106	0.821	0.497	0.46	1.043	0.681	0.484	0.631	0.714	0.489	0.327	0.943	0.857	0.568	0.124	0.922	0.483	0.572	0.865	0.406	0.646	0.788	0.709	0.668	0.354	0.749	0.738	0.8	0.503	0.644	0.722	0.504	0.843	0.691	0.82	0.91
P00325	ADH1B	Alcohol dehydrogenase 1B	0.329084	0.223182	0.864154	0.304013	0.580123	0.835	0.631	1.061	0.52	0.614	0.294	-0.097	0.8	0.433	0.363	1.162	0.403	0.395	0.776	0.862	0.356	0.36	0.966	0.362	-0.103	0.502	0.555	0.008	0.957	0.824	0.48	0.656	0.736	0.909	0.836	0.365	0.837	0.949	0.767	0.428	0.501	0.674	0.653	1.081	0.729	0.729	1.028
P00326	ADH1C	Alcohol dehydrogenase 1C	0.102071	0.13202	0.648897	0.0841961	0.391092	0.446	0.369	0.739	-0.063	0.392	-0.035	-0.382	0.574	-0.053	-0.013	0.932	0.039	-0.054	0.275	0.617	-0.31	0.303	0.937	-0.128	-0.026	0.169	0.314	-0.507	0.196	0.129	0.373	0.228	0.403	0.708	0.376	-0.002	0.44	0.928	0.205	0.118	0.047	0.572	0.246	0.605	0.475	0.613	-0.098
P00338	LDHA	L-lactate dehydrogenase A chain	0.678466	0.319807	0.657238	0.859703	0.948267	0.313	0.364	0.025	-0.098	0.252	0.153	-0.102	0.142	0.556	0.101	0.312	0.017	-0.079	-0.131	0.076	0.178	-0.181	-0.007	0.379	0.129	-0.027	0.198	0.071	0.326	0.15	-0.127	0.086	0.104	0.339	0.147	-0.018	0.177	0.209	0.216	0.47	0.251	0.197	0.141	0.288	0.055	0.236	0.508
P00352	ALDH1A1	Retinal dehydrogenase 1	0.00417704	0.0448455	0.686902	0.00391692	0.0365021	0.407	0.367	0.617	0.213	0.182	0.252	0.088	0.428	0.007	0.276	0.627	0.314	0.521	0.518	0.648	0.228	0.183	0.205	0.487	0.057	0.639	0.173	0.122	0.435	0.488	0.456	0.5	0.426	0.62	0.448	0.317	0.518	0.523	0.483	0.112	0.32	0.487	0.125	0.645	0.365	0.26	0.656
P00367	GLUD1	Glutamate dehydrogenase 1, mitochondrial	0.00728213	0.0498952	0.560807	0.0846441	0.0056003	0.81	0.663	0.674	0.428	0.659	0.068	0.055	0.926	0.516	0.554	0.713	0.742	0.534	0.568	0.639	0.702	0.334	0.861	0.804	0.591	0.192	0.936	0.1	0.51	0.869	0.437	0.67	0.868	0.786	0.881	0.444	0.94	0.814	0.778	0.471	0.771	0.94	0.763	0.849	0.736	0.856	0.807
P00374	DHFR	Dihydrofolate reductase	0.35881	0.231574	0.912015	0.573688	0.339615	0.375	0.59	0.13	-0.115	-0.007	0.132	-0.081	0.195	0.001	-0.005	0.574	-0.046	0.317	0.625	-0.249	0.13	0.166	0.052	-0.022	-0.14	0.14	0.542	-0.473	0.415	0.567	-0.075	0.557	0.001	0.336	0.311	0.189	0.328	0.247	0.543	0.202	0.118	0.298	0.299	0.222	0.479	0.007	0.867
P00387	CYB5R3	NADH-cytochrome b5 reductase 3;NADH-cytochrome b5 reductase 3 membrane-bound form;NADH-cytochrome b5 reductase 3 soluble form	0.388195	0.240424	0.765882	0.760954	0.354465	0.251	0.192	0.286	0.273	0.246	0.137	0.061	0.189	0.34	0.225	0.399	0.341	0.216	-0.069	0.216	0.271	0.009	0.288	0.485	0.355	-0.023	0.434	0.2	0.222	0.288	0.02	0.248	0.208	0.26	0.192	-0.021	0.244	0.185	0.178	0.408	0.358	0.208	0.165	0.119	0.246	0.339	0.366
P00390	GSR	Glutathione reductase, mitochondrial	0.149542	0.156696	0.46792	0.130304	0.686183	-0.137	-0.133	-0.008	-0.226	-0.074	-0.119	-0.253	-0.142	-0.322	-0.169	-0.165	-0.27	-0.006	-0.338	0.003	-0.248	-0.043	0.002	-0.136	-0.384	-0.042	-0.279	-0.049	-0.361	-0.082	-0.097	-0.236	-0.193	-0.185	-0.034	-0.166	-0.153	0.085	-0.141	-0.08	-0.187	-0.119	-0.33	-0.097	0.098	-0.181	-0.121
P00395	MT-CO1	Cytochrome c oxidase subunit 1	0.963982	0.392488	0.998882	0.964655	0.974981	0.021	0.135	0.458	-0.095	-0.247	-0.476	-0.564	-0.035	-0.333	-0.067	0.092	-0.643	0.008	0.333	-0.38	-0.478	-0.023	-0.534	0.118	-0.437	0.066	0.063	-0.76	-0.57	-0.646	-0.105	0.116	-0.489	-0.864	0.04	-0.548	0.208	0.204	-0.497	-0.2	-0.512	-0.435	-0.227	0.153	-0.352	-0.221	-0.35
P00403	MT-CO2	Cytochrome c oxidase subunit 2	0.0795732	0.119542	0.592733	0.38715	0.0636998	0.506	0.516	0.195	0.323	0.182	0.013	-0.018	0.492	0.241	0.221	0.441	0.325	0.455	0.491	0.141	0.296	0.271	0.458	0.389	0.455	0.354	0.477	-0.033	0.425	0.515	0.39	0.582	0.355	0.561	0.3	0.249	0.358	0.429	0.301	0.251	0.336	0.502	0.27	0.459	0.308	0.303	0.419
P00414	MT-CO3	Cytochrome c oxidase subunit 3	0.0487947	0.0975495	0.835238	0.16136	0.046047	0.612	0.779	0.866	0.47	0.607	0.259	0.758	0.461	0.533	0.571	0.721	0.64	0.78	0.773	0.591	0.477	0.762	0.431	0.819	0.51	0.457	0.475	0.368	0.665	0.627	0.766	0.994	0.72	0.781	0.475	0.778	0.844	0.923	0.596	0.583	0.63	0.62	0.589	1.018	0.585	0.501	0.783
P00439	PAH	Phenylalanine-4-hydroxylase	0.173742	0.167374	0.354551	0.893349	0.180063	0.343	0.795	1.386	1.024	0.929	0.426	0.095	1.107	0.083	0.222	1.081	0.663	0.663	0.743	0.538	0.504	0.258	0.222	1.233	0.167	0.133	0.93	-0.21	0.55	0.959	0.574	0.522	1.037	0.984	0.569	0.805	0.03	1.043	0.67	0.733	0.652	1.043	0.679	-0.254	0.965	0.781	1.097
P00441	SOD1	Superoxide dismutase [Cu-Zn]	0.385531	0.239497	0.495763	0.987747	0.433312	0.603	0.639	0.854	0.229	0.863	0.275	0.091	0.85	0.584	0.292	1.001	0.448	0.379	0.486	0.573	0.342	0.368	0.51	0.563	0.356	0.258	0.605	0.677	0.63	0.661	0.496	0.51	0.766	0.776	0.669	0.38	0.644	0.75	0.674	0.636	0.528	0.8	0.662	0.81	0.618	0.683	0.896
P00450	CP	Ceruloplasmin	0.0870708	0.124829	0.875656	0.0855157	0.214297	0.075	0.155	-0.531	0.012	0.382	0.046	0.42	-0.282	0.283	0.039	0.108	-0.233	-0.39	-0.326	0.039	-0.092	0.114	0.273	-0.283	0.055	-0.177	-0.188	-0.132	-0.281	-0.059	-0.365	-0.366	-0.185	-0.082	-0.082	-0.406	-0.145	0.099	0.044	0.361	-0.177	-0.267	-0.084	0.208	-0.206	0.229	-0.366
P00480	OTC	Ornithine carbamoyltransferase, mitochondrial	0.0277258	0.0767573	0.99997	0.0491005	0.0476282	0.416	0.621	0.868	0.641	0.409	0.224	0.118	0.683	0.414	0.346	0.614	0.605	0.719	0.65	0.672	0.394	0.39	0.912	0.553	0.616	0.521	0.808	0.29	0.337	0.727	0.63	0.747	0.483	0.72	0.437	0.313	0.57	0.67	0.635	0.491	0.684	0.703	0.178	0.573	0.757	0.543	0.463
P00488	F13A1	Coagulation factor XIII A chain	0.472812	0.26487	0.633723	0.958645	0.482673	-0.8	-0.866	-0.928	-0.702	-0.475	-0.396	0.197	-0.785	-0.687	-0.33	-0.452	-0.097	-0.864	-0.939	-0.787	-0.251	-0.109	-0.651	-0.335	0.413	-0.895	-1.452	-0.276	-0.837	-0.859	-0.924	-0.884	-0.849	-0.666	-0.552	-0.469	-0.777	-0.92	-0.742	-0.721	-1.059	-0.979	-0.665	-0.739	-0.383	-1.072	-1.05
P00491	PNP	Purine nucleoside phosphorylase	0.218531	0.183751	0.875423	0.435133	0.202641	0.447	0.263	0.692	0.195	-0.087	0.192	0.263	0.5	-0.071	0.144	0.74	0.288	0.223	0.536	-0.148	0.57	0.021	-0.174	0.556	0.54	-0.266	0.446	-0.212	0.481	0.493	0.404	0.345	-0.101	0.559	0.517	0.221	0.476	0.702	0.28	0.091	0.305	0.569	0.38	0.703	0.145	0.142	0.693
P00492	HPRT1	Hypoxanthine-guanine phosphoribosyltransferase	0.66416	0.317131	0.802319	0.65774	0.959552	-0.191	-0.046	0.03	-0.338	0.271	0.315	0.122	0.03	-0.157	-0.062	0.537	0.078	-0.611	-0.073	0.004	-0.173	-0.035	0.357	-0.175	-0.183	-0.497	-0.172	0.275	-0.097	-0.167	-0.019	-0.169	0.175	-0.224	0	-0.471	-0.163	-0.059	0.222	-0.085	-0.462	-0.403	0.086	0.098	0.039	0.092	-0.254
P00505	GOT2	Aspartate aminotransferase, mitochondrial	0.578869	0.295149	0.999736	0.637547	0.619605	0.038	0.669	0.194	-0.036	0.521	0.134	-0.466	0.524	0.427	0.209	0.845	-0.12	0.36	0.317	0.203	0.211	0.224	0.837	0.318	0.317	-0.21	0.614	-0.198	0.184	-0.018	0.531	0.072	0.442	-0.289	0.684	-0.159	0.308	0.668	0.469	0.284	0.257	0.566	0.31	0.517	0.281	0.394	-0.064
P00519	ABL1	Tyrosine-protein kinase ABL1	0.025244	0.073884	0.0202578	0.616357	0.226249	0.081	-0.054	0.08	-0.058	-0.05	0.011	0.085	-0.018	0.05	-0.033	0.073	-0.063	-0.079	0.084	-0.019	-0.037	-0.012	0.147	-0.084	0.226	-0.018	-0.018	0.153	0.015	-0.124	0.081	0.031	0.009	-0.026	-0.067	0.146	0.049	-0.081	-0.003	-0.023	0.009	0.075	0.024	-0.063	-0.011	0.052	0.073
P00533	EGFR	Epidermal growth factor receptor	0.392838	0.241348	0.358647	0.795739	0.783903	0.217	0.273	0.176	-0.038	0.14	-0.126	-0.241	0.199	0.209	-0.11	0.258	-0.204	-0.007	-0.012	0.026	-0.048	-0.089	-0.01	0.235	0.13	-0.161	0.133	-0.307	0.064	0.077	-0.1	0.086	0.151	-0.025	0.174	-0.167	0.242	0.311	0.018	0.144	-0.037	0.189	0.143	-0.094	-0.131	0.215	-0.075
P00558	PGK1	Phosphoglycerate kinase 1	0.708219	0.327801	0.972753	0.824456	0.696221	0.034	0.012	-0.249	0.004	-0.317	-0.02	-0.252	-0.206	0.011	-0.113	0.118	-0.183	0.016	-0.088	-0.007	-0.159	-0.08	-0.022	-0.26	-0.047	-0.194	-0.061	-0.239	-0.068	-0.082	-0.08	-0.113	-0.19	0.007	-0.007	-0.019	-0.008	0.008	0.039	-0.001	-0.039	0.075	-0.238	0.091	-0.173	-0.154	0.001
P00568	AK1	Adenylate kinase isoenzyme 1	0.588795	0.297531	0.60528	0.703906	0.993133	0.47	0.226	0.249	0.289	0.283	0.044	0.479	0.218	0.194	0.242	0.221	0.25	0.202	0.14	0.394	0.359	0.083	0.182	0.193	0.423	0.291	0.419	0.022	0.218	0.483	0.279	0.245	0.288	0.561	0.261	0.249	0.258	0.444	0.305	0.326	0.263	0.253	0.041	0.216	0.346	0.175	0.526
P00734	F2	Prothrombin;Activation peptide fragment 1;Activation peptide fragment 2;Thrombin light chain;Thrombin heavy chain	0.67643	0.31939	0.905383	0.88369	0.650382	-0.476	-0.677	-0.6	-0.752	-0.14	-0.761	-0.107	-0.602	-0.583	-0.557	-0.081	-0.7	-0.602	-0.579	-0.666	-0.938	-0.652	-0.178	-0.99	-0.027	-0.678	-0.614	-1.047	-0.66	-0.968	-0.538	-0.715	-0.811	-0.933	-0.216	-0.883	-0.797	-0.239	-0.695	-0.162	-0.767	-0.792	-0.551	-0.679	-0.858	-0.769	-0.948
P00736	C1R	Complement C1r subcomponent;Complement C1r subcomponent heavy chain;Complement C1r subcomponent light chain	0.0780501	0.118651	0.551487	0.416129	0.0620795	0.055	-0.276	-0.354	-0.257	0.2	-0.205	0.008	-0.273	0.263	0.066	-0.032	-0.246	-0.312	-0.472	0.144	-0.173	0	0.243	-0.199	-0.12	-0.277	-0.067	-0.262	-0.469	-0.092	-0.211	-0.314	-0.289	-0.295	-0.018	-0.39	-0.08	0.048	-0.249	0.026	-0.346	-0.438	-0.257	-0.096	-0.504	0.206	-0.314
P00738	HP	Haptoglobin;Haptoglobin alpha chain;Haptoglobin beta chain	0.254149	0.196451	0.282474	0.386671	0.990435	0.329	-0.088	-0.413	0.137	0.79	0.026	-0.561	0.059	0.841	0.103	0.443	-0.396	-0.47	-0.479	0.399	-0.416	-0.643	0.582	0.091	-0.473	-0.672	-0.633	-0.384	0.01	0.328	-0.642	-0.426	-0.269	-0.038	-0.251	-0.337	-0.636	0.273	0.128	0.568	-0.206	-0.567	0.143	0.281	-0.289	0.305	-0.184
P00739	HPR	Haptoglobin-related protein	0.0196872	0.0674237	0.020087	0.106068	0.84812	0.017	-0.374	0.519	-0.135	0.678	-0.501	-0.285	-0.2	0.253	-0.018	0.198	-0.762	-0.513	-0.656	-0.191	0.323	-0.762	0.628	0.71	0.338	-0.701	-0.159	0.014	-0.029	0.067	-0.655	-1.071	0.465	-0.297	0.576	-0.161	-0.66	0.184	0.122	0.205	-0.021	-0.433	0.811	-0.164	0.277	0.21	0.333
P00740	F9	Coagulation factor IX;Coagulation factor IXa light chain;Coagulation factor IXa heavy chain	0.0339193	0.0822553	0.938851	0.0894823	0.0395508	0.175	-0.218	-0.155	-0.007	0.093	0.29	0.333	-0.198	0.221	0.036	0.169	-0.131	-0.082	-0.269	0.119	-0.133	-0.111	0.403	-0.111	0.1	-0.105	0.136	-0.127	-0.161	-0.104	0.048	-0.155	0.252	-0.254	0.253	-0.117	-0.024	0.279	-0.024	0.217	0.073	-0.179	-0.171	0.012	-0.069	0.188	0.127
P00742	F10	Coagulation factor X;Factor X light chain;Factor X heavy chain;Activated factor Xa heavy chain	0.780522	0.345784	0.768317	0.973429	0.898295	-0.724	-0.692	-0.737	-0.715	-0.351	-0.689	-0.489	-0.774	-0.695	-0.585	-0.31	-0.644	-0.628	-0.559	-0.803	-0.776	-0.797	-0.195	-0.648	-0.313	-0.76	-0.738	-0.894	-0.765	-0.891	-0.601	-0.609	-0.676	-0.476	-0.476	-0.846	-0.713	-0.313	-0.861	-0.506	-0.804	-0.875	-0.593	-0.715	-0.558	-0.591	-1.038
P00746	CFD	Complement factor D	0.851212	0.363353	0.963668	0.946251	0.83741	0.012	0.213	0.033	0.153	-0.145	0.43	0.541	-0.086	0.148	0.194	0.019	0.506	-0.078	0.296	-0.08	0.229	-0.07	0.499	-0.091	-0.043	0.057	-0.065	0.099	-0.235	-0.129	0.256	0.116	0.239	0.383	0.314	-0.139	0.38	0.181	0.184	-0.003	0.146	-0.027	-0.401	0.346	-0.04	0.215	0.123
P00747	PLG	Plasminogen;Plasmin heavy chain A;Activation peptide;Angiostatin;Plasmin heavy chain A, short form;Plasmin light chain B	0.47612	0.266041	0.559137	0.996879	0.537871	-0.115	-0.329	-0.265	-0.151	0.18	-0.556	0.279	-0.339	-0.132	-0.373	0.092	0.08	-0.351	-0.408	-0.183	-0.578	-0.36	0.31	-0.363	0.253	-0.428	-0.229	-0.59	-0.573	-0.469	-0.21	-0.133	-0.377	-0.333	0.095	-0.385	-0.387	0.217	-0.309	-0.011	-0.398	-0.515	-0.388	-0.444	-0.457	0.035	-0.33
P00748	F12	Coagulation factor XII;Coagulation factor XIIa heavy chain;Beta-factor XIIa part 1;Coagulation factor XIIa light chain	0.803031	0.352162	0.890989	0.978696	0.799133	0.124	-0.299	0.21	-0.172	-0.327	0.385	0.271	0.168	-0.097	0.215	-0.432	-0.051	0.36	-0.169	0.464	-0.349	-0.033	0.554	-0.279	0.103	-0.084	-0.177	-0.486	0.303	-0.146	-0.345	-0.04	-0.203	-0.128	-0.362	-0.174	0.183	0.056	0.103	-0.044	0.129	-0.481	0.09	-0.506	0.123	0.373	0.092
P00751	CFB	Complement factor B;Complement factor B Ba fragment;Complement factor B Bb fragment	0.362681	0.232757	0.987084	0.387715	0.466416	0.262	-0.248	-0.435	-0.048	0.223	-0.03	0.46	-0.282	0.259	-0.032	-0.384	-0.169	-0.432	-0.546	-0.14	0.027	-0.217	0.279	-0.049	-0.113	-0.195	-0.126	-0.216	-0.488	0.257	-0.479	-0.362	-0.238	-0.123	0.06	-0.501	-0.025	0.052	-0.105	0.377	-0.156	-0.208	0.033	-0.095	-0.471	0.367	-0.312
P00813	ADA	Adenosine deaminase	0.262589	0.199299	0.486778	0.884052	0.258518	0.055	0.071	-0.264	0.116	0.156	0.031	0.297	-0.232	0.254	0.257	-0.261	-0.162	0.185	0.118	-0.228	0.108	0.448	0.198	-0.083	0.167	0.084	-0.098	0.496	-0.006	0.018	0.016	-0.063	-0.122	-0.121	-0.142	0.414	-0.073	-0.206	-0.162	0.17	0.043	-0.201	0.316	-0.166	-0.278	-0.124	-0.188
P00915	CA1	Carbonic anhydrase 1	0.640268	0.310246	0.974172	0.76406	0.632055	1.024	0.456	-0.668	-0.343	1.104	0.265	1.572	0.095	-0.024	0.878	-0.186	0.803	-0.247	0.85	-0.316	0.636	0.209	0.049	-0.365	0.881	0.559	0.378	0.49	0.023	1.022	0.377	0.354	-0.948	1.073	0.296	0.891	0.136	0.656	0.844	0.22	0.027	0.143	-0.27	0.686	-0.862	-0.303	-0.67
P00918	CA2	Carbonic anhydrase 2	0.0902862	0.126838	0.998686	0.126507	0.134783	0.817	0.531	0.943	0.284	0.781	0.465	0.596	0.884	0.241	0.432	1.062	0.612	0.419	0.702	0.433	0.567	0.312	0.281	0.856	0.764	0.297	0.933	0.108	0.721	0.796	0.514	0.607	0.974	1.004	0.762	0.405	0.872	0.862	0.745	0.413	0.657	0.695	0.536	1.175	0.503	0.195	0.708
P00966	ASS1	Argininosuccinate synthase	0.314263	0.218012	0.593379	0.84376	0.29562	0.685	0.82	1.218	0.664	0.084	0.361	-0.154	1.075	0.276	0.039	1.147	-0.094	0.537	1.182	0.237	0.565	0.236	0.596	0.568	0.564	-0.466	0.899	0.096	0.066	0.691	0.64	0.838	0.614	0.977	0.571	0.534	0.744	0.789	0.843	0.499	0.706	0.873	0.392	1.117	0.551	-0.148	0.716
P00973	OAS1	2-5-oligoadenylate synthase 1	0.032847	0.0812575	0.0283806	0.199726	0.737282	-0.084	-0.708	-0.79	0.544	0.596	-0.896	-0.873	-0.706	0.85	0.541	0.139	-1.036	-0.604	-0.652	0.722	0.155	0.81	0.946	-0.169	-0.845	0.631	0.469	-1.007	-0.841	-0.763	0.495	0.003	-0.794	-0.867	-0.575	0.444	0.586	-0.335	-0.101	-0.334	-0.476	0.255	0.306	-0.732	-0.776	-0.339	0.504
P01008	SERPINC1	Antithrombin-III	0.772871	0.343741	0.906052	0.95068	0.757093	0.074	-0.052	-0.013	0.104	0.351	0.102	0.46	0.048	-0.044	-0.029	0.415	0.034	-0.122	-0.088	0.099	-0.017	-0.075	0.294	0.094	0.256	-0.272	0.124	0.149	0.22	0.062	0.132	-0.104	0.209	0.195	0.119	-0.007	0.28	0.195	0.065	0.306	0.121	0.034	-0.117	0.334	0.055	-0.005	0.092
P01009	SERPINA1	Alpha-1-antitrypsin;Short peptide from AAT	0.0356187	0.0839868	0.373219	0.0268012	0.374688	-0.205	-0.103	-0.617	0.076	0.247	-0.137	0.654	-0.265	-0.026	-0.021	-0.235	-0.016	-0.236	-0.54	0.17	-0.066	-0.074	-0.281	-0.08	0.239	-0.301	-0.277	0.159	-0.34	0.04	-0.391	-0.545	-0.076	-0.106	-0.163	-0.204	-0.344	-0.12	-0.172	0.075	-0.354	-0.326	-0.309	0	-0.03	0.074	-0.701
P01011	SERPINA3	Alpha-1-antichymotrypsin;Alpha-1-antichymotrypsin His-Pro-less	0.144084	0.154127	0.417111	0.129342	0.734986	-0.027	-0.665	-0.554	-0.436	0.234	-0.433	-0.178	-0.404	0.289	-0.157	-0.281	-0.526	-0.749	-0.815	0.196	-0.402	-0.627	-0.559	-0.258	-0.23	-0.53	-0.083	-0.451	-0.35	-0.247	-0.704	-0.797	-0.223	-0.209	-0.231	-0.893	-0.408	-0.544	-0.389	-0.019	-0.274	-0.361	-0.15	-0.205	-0.397	0.04	-0.691
P01019	AGT	Angiotensinogen;Angiotensin-1;Angiotensin-2;Angiotensin-3;Angiotensin-4;Angiotensin 1-9;Angiotensin 1-7;Angiotensin 1-5;Angiotensin 1-4	0.22156	0.184924	0.449907	0.863905	0.216445	-0.12	-0.516	-0.099	-0.121	-0.156	-0.114	0.178	-0.23	-0.033	-0.137	0.251	-0.111	-0.182	-0.316	-0.041	-0.161	-0.363	-0.095	-0.04	0.011	-0.295	-0.055	-0.595	-0.167	-0.318	-0.394	0.026	-0.278	0.006	-0.177	-0.333	-0.202	-0.194	-0.269	-0.236	-0.153	-0.458	-0.236	-0.217	-0.186	-0.263	0.17
P01023	A2M	Alpha-2-macroglobulin	0.308526	0.21607	0.321111	0.970813	0.484149	0.43	0.252	-0.528	0.037	0.138	0.911	1.117	0.119	-0.045	0.241	0.419	0.769	0.291	0.175	-0.603	0.152	0.269	0.441	-0.616	0.407	0.266	-0.168	0.311	-0.282	0.15	0.753	0.016	-0.201	0.154	0.809	-0.339	0.44	0.68	0.477	0.242	-0.39	0.126	-0.33	0.851	-0.074	0.302	-0.829
P01024	C3	Complement C3;Complement C3 beta chain;C3-beta-c;Complement C3 alpha chain;C3a anaphylatoxin;Acylation stimulating protein;Complement C3b alpha chain;Complement C3c alpha chain fragment 1;Complement C3dg fragment;Complement C3g fragment;Complement C3d fragment;Complement C3f fragment;Complement C3c alpha chain fragment 2	0.808417	0.35292	0.878006	0.811369	0.986822	0.239	0.084	-0.367	0.02	0.426	-0.048	0.48	-0.079	0.141	0.239	0.069	0.148	-0.086	-0.154	-0.112	0.035	-0.262	0.05	-0.051	0.219	-0.297	0.076	-0.172	-0.199	0.223	-0.225	-0.159	0.01	0.073	0.184	-0.324	0.153	0.101	0.108	0.34	-0.096	-0.162	-0.067	0.05	-0.155	0.324	-0.314
P01031	C5	Complement C5;Complement C5 beta chain;Complement C5 alpha chain;C5a anaphylatoxin;Complement C5 alpha chain	0.361158	0.232008	0.844549	0.331324	0.638828	0.043	-0.246	-0.538	-0.13	0.212	-0.077	0.224	-0.29	-0.053	-0.144	-0.237	-0.259	-0.381	-0.422	-0.072	0.011	-0.284	0.024	-0.093	0.1	-0.434	-0.081	-0.309	-0.268	-0.102	-0.304	-0.155	-0.385	-0.211	-0.192	-0.388	-0.068	-0.095	-0.182	0.081	-0.231	-0.361	-0.241	-0.049	-0.306	0.169	-0.539
P01033	TIMP1	Metalloproteinase inhibitor 1	0.0958711	0.130082	0.258888	0.843307	0.0987498	-0.835	-0.777	-0.844	-0.757	-0.21	0.03	-0.202	-0.939	-0.493	-0.358	-0.639	-0.56	-1.121	-0.55	0.067	-0.747	-0.541	-0.84	-0.437	-0.409	-0.446	-0.714	-0.24	-0.529	-0.558	-0.695	-0.634	-0.467	-0.698	-0.595	-0.717	-0.767	-0.731	-0.671	-0.613	-0.68	-0.8	-0.766	-0.391	-0.52	-0.431	-1.057
P01034	CST3	Cystatin-C	0.81417	0.354417	0.959904	0.924961	0.797835	-0.102	-0.186	0.219	0.175	0.105	-0.149	0.235	-0.164	0.024	0.165	-0.135	0.209	-0.034	0.129	0.209	-0.127	0.026	0.086	0.101	-0.096	-0.004	-0.076	0	-0.015	-0.079	0.004	-0.062	-0.063	0.272	-0.098	0.147	-0.11	-0.029	-0.1	-0.095	0.032	-0.179	-0.219	0.269	0.096	0.133	-0.037
P01040	CSTA	Cystatin-A;Cystatin-A, N-terminally processed	0.134802	0.14935	0.997393	0.197818	0.170079	-0.434	0.287	-0.301	-0.411	0.192	-1.331	-0.564	-0.15	-0.303	-0.182	-0.621	-0.394	-0.752	-0.247	0.531	-0.14	-0.675	0.054	0.554	0.052	0.434	0.11	-0.365	-0.195	0.872	-0.667	0.373	-0.726	0.058	-0.281	0.174	-0.981	0.1	-0.075	-0.353	0.132	-0.111	0.536	-0.554	0.005	-0.004	-0.074
P01042	KNG1	Kininogen-1;Kininogen-1 heavy chain;T-kinin;Bradykinin;Lysyl-bradykinin;Kininogen-1 light chain;Low molecular weight growth-promoting factor	0.941381	0.387154	0.960959	0.997835	0.944774	-0.062	-0.186	-0.702	-0.235	0.142	-0.31	0.332	-0.386	-0.265	-0.135	0.111	-0.192	-0.389	-0.459	-0.142	0.026	-0.166	0.233	-0.32	0.131	-0.394	-0.229	-0.483	-0.518	-0.373	-0.332	0.021	-0.511	-0.262	0.169	-0.46	-0.357	0.094	-0.379	0.202	-0.421	-0.389	-0.384	-0.183	-0.485	-0.022	-0.372
P01111	NRAS	GTPase NRas	0.372224	0.235245	0.402749	0.991187	0.509308	-0.012	-0.174	0.072	-0.187	0.028	0.012	-0.183	0.09	-0.104	-0.075	-0.075	-0.065	-0.045	-0.056	-0.167	0.026	-0.035	-0.152	0.076	-0.017	-0.155	0.015	-0.121	0.129	-0.034	-0.063	-0.038	0.115	0.017	0.131	-0.065	-0.042	0.08	0.048	-0.023	-0.018	0.102	0.002	0.123	0.066	-0.019	0.068
P01116	KRAS	GTPase KRas;GTPase KRas, N-terminally processed	0.0994264	0.130891	0.168215	0.986976	0.143211	0.286	0.265	0.408	0.156	0.388	0.166	0.196	0.355	0.15	0.202	0.291	0.24	0.171	0.248	0.339	0.177	0.201	0.25	0.11	0.149	0.154	0.259	0.241	0.379	0.367	0.224	0.211	0.302	0.415	0.259	0.239	0.273	0.363	0.336	0.318	0.267	0.46	0.129	0.276	0.352	0.334	0.326
P01137	TGFB1	Transforming growth factor beta-1;Latency-associated peptide	0.0354546	0.0839454	0.457609	0.316408	0.0265746	-0.038	0.009	-0.235	0.339	-0.043	0.441	0.465	0.01	-0.006	0.301	-0.1	0.176	0.087	0.144	-0.091	0.417	0.372	-0.39	-0.012	0.542	0.115	-0.218	0.637	-0.113	-0.086	0.135	0.288	0.194	0.17	-0.229	0.328	-0.019	-0.131	-0.003	-0.061	-0.058	-0.341	-0.162	0.011	-0.12	-0.274	-0.384
P01591	IGJ	Immunoglobulin J chain	0.227788	0.187776	0.482775	0.837656	0.21663	0.066	-0.422	-0.855	0.337	1.167	-0.126	1.173	-0.504	0.521	0.541	0.219	-0.461	-0.347	0.274	0.284	-0.013	0.526	-0.12	0.155	0.976	-0.523	-0.529	0.54	-0.332	-0.048	0.322	-1.074	0.452	-0.462	0.223	-0.104	0.297	0.627	0.031	0.114	-0.443	-0.379	-0.053	-0.215	0.142	-0.246	-0.413
P01619	IGKV3-20	Ig kappa chain V-III region B6	0.219841	0.184481	0.919095	0.215691	0.386568	0.361	0.007	-0.302	0.828	-0.019	0.776	1.196	0.135	0.281	-0.268	0.082	0.326	0.213	0.257	-0.373	0.477	0.826	0.164	-0.032	0.574	0.265	0.224	0.621	-0.468	0.35	0.277	-0.349	0.43	-0.279	0.569	0.118	0.365	0.138	0.255	0.394	0.204	0.526	0.106	-0.05	0.039	-0.273	-0.282
P01700	IGLV1-47	Ig lambda chain V-I region HA;Ig lambda chain V-I region VOR	0.272356	0.202591	0.415588	0.96117	0.300238	-0.136	0.056	0.385	0.686	0.539	0.554	0.933	0.03	0.348	0.008	0.263	0.483	-0.2	-0.062	-0.133	0.739	0.468	0.155	-0.015	0.776	0.156	0.256	0.553	-0.234	0.144	0.684	-0.061	0.071	-0.169	0.665	-0.09	0.161	0.091	0.487	0.552	0.195	0.543	0.196	-0.072	0.476	-0.179	-0.026
P01730	CD4	T-cell surface glycoprotein CD4	0.118146	0.141723	0.99637	0.154283	0.174274	0.644	0.398	0.031	0.27	0.837	0.716	0.718	0.502	0.602	0.476	0.498	0.084	0.292	0.276	-0.045	0.671	0.453	0.25	0.733	0.359	0.211	0.598	0.542	0.396	0.6	0.142	0.559	0.485	0.159	0.451	0.666	0.37	0.151	0.324	0.83	0.538	0.659	0.461	0.316	0.538	0.405	0.349
P01732	CD8A	T-cell surface glycoprotein CD8 alpha chain	0.191278	0.174646	0.28556	0.986359	0.242432	-0.217	0.376	-0.425	0.751	0.095	1.384	1.368	-0.16	0.255	0.654	-0.223	0.56	0.842	0.554	0.473	0.967	1.306	-0.209	0.083	0.086	0.453	-0.019	0.853	-0.237	0.175	1.255	0.05	-0.274	0.03	0.395	0.949	0.546	-0.332	0.646	0.165	0.062	-0.411	-0.002	0.068	0.194	0.157	-0.323
P01742	IGHV1-69	Ig heavy chain V-I region EU	0.339578	0.225772	0.391385	0.998979	0.446732	-0.257	-0.536	0.228	-0.22	0.769	0.123	1.029	-0.357	-0.033	-0.154	0.286	0.399	0.215	-0.989	-0.452	0.423	0.881	-0.118	0.555	-0.236	0.425	0.329	-0.134	-0.594	-0.21	0.017	-0.236	0.063	-0.75	0.462	0.232	0.856	0.09	0.451	0.333	-0.874	0.324	0.36	0.464	-0.433	-0.364	-0.935
P01743	IGHV1-46	Ig heavy chain V-I region HG3	0.481501	0.267672	0.712318	0.904605	0.464505	-0.534	-0.442	0.121	-0.495	0.014	1.304	0.484	-0.414	1.615	-0.51	-0.631	0.65	-0.932	-0.496	-1.16	0.203	0.066	-0.185	-0.232	0.039	0.032	-0.254	0.296	-0.124	-0.149	0.456	-0.01	-0.121	0.273	0.125	-0.553	0.418	-0.253	0.06	-0.303	-0.039	0.303	-0.312	-0.946	-0.445	-0.303	-0.537
P01780	IGHV3-7	Ig heavy chain V-III region JON	0.928533	0.383687	0.996242	0.954974	0.927058	0.496	-0.08	-0.251	0.512	0.158	0.955	1.088	-0.095	0.459	-0.092	-0.292	0.458	0.13	-0.143	0.237	0.228	0.029	-0.455	0.447	0.827	0.214	-0.145	0.929	-0.459	0.139	-0.21	-0.325	0.515	0.491	0.645	-0.525	-0.05	0.434	-0.213	0.67	-0.13	0.662	-0.673	-0.322	-0.054	-0.13	-0.688
P0DP04	IGHV3-43D	Ig heavy chain V-III region DOB	0.291998	0.209946	0.606162	0.802048	0.268411	-0.277	-0.588	0.047	-0.201	0.567	-0.259	0.556	-0.74	0.172	-0.594	-0.281	-0.332	-0.178	-0.005	-0.304	-0.456	0.191	-0.08	-0.477	0.404	-0.242	-0.717	-0.253	-1.088	-1.196	0.112	-0.802	-0.576	-0.961	0.228	-0.626	-0.212	0.002	-0.497	0.163	-1.182	-0.664	-0.401	-0.863	-0.56	-0.189	-1.114
P01833	PIGR	Polymeric immunoglobulin receptor;Secretory component	0.878927	0.370536	0.989429	0.930893	0.873002	-1.709	-1.415	-1.532	-3.388	-1.278	-1.141	-0.731	-1.567	-1.531	-1.398	-1.787	-1.326	-1.324	-1.238	-1.16	-1.254	-1.161	-1.349	-1.235	-1.77	-0.882	-2.35	-1.447	-1.056	-1.773	-1.351	-1.669	-1.905	-1.944	-2.269	-1.694	-1.591	-1.177	-1.33	-2.646	-1.592	-1.781	-2.189	-1.473	-1.352	-1.409	-1.793
P01834	IGKC	Ig kappa chain C region	0.844805	0.36201	0.931751	0.834288	0.970058	0.082	-0.107	-0.008	0.541	0.431	0.438	0.956	-0.089	0.113	0.022	0.063	0.318	0.093	0.314	-0.365	0.544	0.333	0.28	-0.013	0.572	0.182	-0.021	0.49	-0.498	0.143	0.253	-0.335	0.322	0.08	0.538	0.095	0.371	0.41	0.176	0.328	-0.138	0.332	0.019	0.191	-0.009	-0.107	-0.512
P01857	IGHG1	Ig gamma-1 chain C region	0.191951	0.17486	0.640357	0.607263	0.164502	-0.446	-0.582	-0.396	0.364	0.228	-0.279	0.612	-0.519	-0.178	-0.361	-0.171	-0.019	-0.267	-0.207	-0.33	0.066	0.247	-0.206	-0.228	-0.033	0.072	-0.61	0.056	-1.018	-0.447	0.137	-0.956	-0.052	-0.798	0.282	-0.522	-0.14	-0.118	-0.113	-0.393	-0.58	-0.17	-0.3	-0.037	-0.23	-0.196	-1.137
P01859	IGHG2	Ig gamma-2 chain C region	0.713289	0.329209	0.981955	0.81258	0.707524	0.271	0.049	0.497	0.316	0.396	0.49	0.938	-0.357	-0.228	-0.281	-0.911	0.087	-0.127	0.047	-0.66	0.236	-0.169	0.3	-0.562	0.767	-0.411	-0.636	0.441	-0.767	-0.042	-0.137	-0.251	-0.036	0.451	0.229	-0.325	-0.487	0.296	-0.278	0.568	-0.314	0.064	-0.789	-0.781	-0.314	-0.505	-0.296
P01860	IGHG3	Ig gamma-3 chain C region	0.131762	0.147945	0.99927	0.176157	0.18306	-0.711	-0.14	-0.9	0.078	-0.766	0.524	0.517	-1.087	0.095	-1.318	-0.953	-0.64	-1.407	0.421	-0.866	-0.608	0.378	-0.433	-1.415	-0.462	-0.964	-0.73	-0.917	-1.121	-1.274	0.413	-1.029	-0.618	-0.955	-0.173	-0.096	-0.558	0.269	-1.082	0.118	-1.139	-0.702	-0.282	-0.88	-1.049	-0.921	-0.665
P01861	IGHG4	Ig gamma-4 chain C region	0.525962	0.280012	0.836876	0.493597	0.820674	-0.105	-0.19	0.681	0.237	-0.354	0.631	1.13	-0.378	-0.507	0.308	-0.485	-0.588	-0.522	-0.126	-0.739	0.534	0.799	0.764	-0.368	0.151	-0.396	0.589	-0.304	-0.612	0.009	-0.632	-1.069	0.184	-0.885	0.343	-0.526	-0.423	0.522	0.287	0.201	-0.584	0.537	0.49	-0.716	-0.639	-0.398	-0.447
P01871	IGHM	Ig mu chain C region	0.327315	0.222425	0.909921	0.539792	0.309774	-0.147	-0.003	-0.864	0.379	0.819	0.392	1.191	-0.388	-0.038	0.601	0.183	-0.307	-0.085	-0.546	-0.413	0.042	0.377	-0.518	0.885	0.984	-0.335	-0.591	0.328	-0.315	-0.39	-0.023	-1.105	0.361	-0.062	0.8	-0.318	-0.593	0.812	-0.207	0.329	-0.802	-0.379	-0.146	-0.275	-0.005	-0.093	-0.337
P01876	IGHA1	Ig alpha-1 chain C region	0.689475	0.322846	0.976236	0.802861	0.680419	0.14	-0.505	-0.908	0.493	0.934	0.132	1.167	-0.364	0.16	-0.381	0.535	0.189	-0.459	0.776	-0.583	0.66	0.238	0.024	-0.118	0.354	-0.721	0.457	0.06	-0.63	-0.231	0.373	-0.582	-0.191	-0.419	-0.015	-0.442	-0.135	0.382	0.192	0.356	-0.422	-0.068	-0.515	0.322	-0.441	-0.88	-0.074
P01877	IGHA2	Ig alpha-2 chain C region	0.851647	0.363376	0.920434	0.983465	0.847902	0.542	-0.194	-0.585	0.057	0.885	0.381	1.277	0.153	0.28	0.42	0.56	-0.145	-0.391	0.499	-0.313	0.963	1.073	0.438	0.162	1.082	-0.704	0.935	0.203	-0.159	0.47	-0.246	-0.006	-0.202	-0.082	0.078	0.304	0.474	0.296	0.373	0.459	0.102	-0.389	-0.127	1.06	0.516	-0.247	-0.464
P01903	HLA-DRA	HLA class II histocompatibility antigen, DR alpha chain	0.0617317	0.107733	0.340737	0.576935	0.0510563	-0.185	0.003	-0.508	0.38	0.122	0.385	0.599	0.048	-0.07	0.7	-0.068	-0.228	0.262	0.369	0.175	0.089	0.796	-0.31	0.148	0.453	0.094	-0.106	0.69	-0.255	0.117	0.583	-0.413	-0.182	-0.073	0.032	0.627	-0.024	-0.248	-0.253	0.453	-0.125	-0.114	-0.198	0.005	-0.048	0.054	-0.314
P01909	HLA-DQA1	HLA class II histocompatibility antigen, DQ alpha 1 chain	0.678258	0.319807	0.686965	0.990568	0.786393	0.136	0.987	-0.348	-0.2	-0.869	0.968	0.916	-1.123	-0.022	0.717	-0.864	-0.134	0.615	-1.049	-0.083	0.195	1.18	-0.772	-0.172	-0.967	-0.12	0.046	-0.094	-0.935	-0.616	0.792	-0.6	-0.11	-0.739	-0.031	0.621	-0.978	-0.293	-0.287	-0.708	-0.885	-0.208	0.511	0.122	-0.119	-1.16	-0.022
P01920	HLA-DQB1	HLA class II histocompatibility antigen, DQ beta 1 chain	0.39762	0.242879	0.986248	0.419721	0.504003	0.044	0.813	-0.476	0.032	-0.49	0.807	0.751	-0.456	-0.105	0.61	0.071	-0.012	0.443	-0.324	0.402	-0.761	0.828	-0.561	-0.391	-0.059	-0.424	0.042	0.673	-0.842	-0.319	0.799	-0.141	0.132	-0.202	-0.124	0.401	-0.064	-0.114	-0.065	0.226	-0.092	-0.759	0.241	-0.159	-0.13	-0.911	-0.115
P02144	MB	Myoglobin	0.221453	0.184924	0.379765	0.9378	0.239514	-0.049	1.754	0.016	1.958	-0.551	-0.267	1.048	1.03	-0.113	-0.125	-0.194	-0.139	-2.258	0.744	0.794	0.405	2.041	0.443	-0.405	1.268	1.243	-0.409	0.974	-0.288	0.195	2.273	1.457	-0.052	1.089	0.247	0.595	0.416	0.016	-0.174	0.652	0.002	0.209	2.236	-0.264	1.505	-1.025	1.578
P02452	COL1A1	Collagen alpha-1(I) chain	0.236354	0.191326	0.630103	0.694617	0.207938	-0.294	0.005	-0.182	0.37	-0.082	0.578	1.071	0.074	-0.276	0.204	-0.049	0.544	0.271	0.367	0.516	0.381	0.318	0.016	0.077	0.235	0.325	-0.299	0.779	-0.544	-0.292	0.715	-0.024	-0.114	0.345	0.205	0.498	0.291	0.637	-0.396	0.01	-0.026	-0.417	-0.539	0.057	0.165	0.357	-0.314
P02461	COL3A1	Collagen alpha-1(III) chain	0.146471	0.155226	0.575164	0.578879	0.123015	-0.367	0.012	-0.565	0.499	-0.316	0.311	1.222	-0.18	-0.338	-0.03	-0.032	0.309	0.253	0.475	0.39	0.256	0.505	-0.005	-0.056	0.171	0.373	-0.713	0.542	-1.034	-0.621	0.66	0.002	-0.429	0.028	0.183	0.566	0.433	0.472	-0.422	-0.028	-0.355	-0.619	-0.909	-0.063	-0.274	0.105	-0.393
P02462	COL4A1	Collagen alpha-1(IV) chain;Arresten	0.184568	0.171273	0.591121	0.642729	0.158776	-0.735	-0.92	-0.911	-0.65	-0.693	0.096	0.011	-0.957	-0.843	-0.501	-0.971	-0.363	-0.163	-0.516	0.013	-0.731	-0.424	-1.019	-0.486	-0.472	-0.402	-0.897	-0.333	-0.79	-0.752	-0.218	-0.549	-0.95	-1.264	-0.403	-0.612	-0.682	-0.359	-0.946	-0.626	-0.904	-0.972	-0.788	-0.869	-0.912	-0.62	-0.803
P02511	CRYAB	Alpha-crystallin B chain	0.220556	0.18459	0.771431	0.53232	0.193424	-0.863	-1.308	-0.918	-0.663	-0.266	-0.27	0.155	-1.029	-0.767	-0.478	-1.03	-0.106	-0.991	-0.945	-0.386	-0.691	-0.783	-1.382	-0.409	-1.246	-0.646	-1.426	0.069	-0.88	-0.581	-0.003	-1.237	0.102	-0.826	-0.404	-0.948	-0.863	-0.676	-0.941	-0.815	-0.724	-1.337	-1.341	-0.966	-0.716	-0.443	-0.195
P02545	LMNA	Prelamin-A/C;Lamin-A/C	0.287033	0.207753	0.826457	0.260002	0.564042	-0.356	-0.421	-0.458	-0.337	-0.205	-0.007	0.103	-0.409	-0.406	-0.476	-0.391	-0.187	-0.477	-0.489	-0.324	-0.125	-0.432	-0.244	-0.253	-0.21	-0.41	-0.368	0.089	-0.437	-0.343	-0.128	-0.553	-0.058	-0.123	-0.316	-0.343	-0.367	-0.21	-0.299	-0.384	-0.405	-0.376	-0.475	-0.329	-0.389	-0.465	-0.369
P02549	SPTA1	Spectrin alpha chain, erythrocytic 1	0.375573	0.236429	0.923109	0.579455	0.358402	0.84	0.446	-0.295	-0.074	0.717	0.288	1.484	0.149	0.023	0.9	0.337	0.802	-0.165	0.777	-0.66	0.493	0.295	0.227	-0.467	1.45	0.343	0.199	0.349	0.213	0.714	0.034	0.405	-0.646	0.848	0.578	0.668	0.211	0.558	0.66	0.319	0.063	0.125	-0.314	0.429	-0.33	-0.107	-0.382
P02647	APOA1	Apolipoprotein A-I;Proapolipoprotein A-I;Truncated apolipoprotein A-I	0.290691	0.209239	0.258146	0.73434	0.729131	0.035	0.149	0.347	0.265	0.63	0.272	0.983	0.093	-0.056	0.041	0.388	0.845	0.207	0.3	-0.083	0.752	0.2	-0.265	0.514	0.664	-0.257	0.064	0.54	-0.388	0.302	0.451	0.587	0.406	0.622	0.692	-0.054	-0.391	0.681	0.254	-0.017	0.058	0.246	-0.147	0.298	0.35	0.009	-0.033
P02649	APOE	Apolipoprotein E	0.00938987	0.0531739	0.284273	0.00642744	0.220457	-0.673	-0.827	-0.625	-0.449	-0.673	-1.093	-0.686	-0.808	-0.824	-0.723	-0.453	-0.518	-0.635	-0.531	-0.539	-0.413	-0.746	-0.835	-1.018	-0.372	-0.625	-0.872	-0.937	-0.717	-0.458	-0.525	-0.305	-0.889	-0.525	-0.593	-0.425	-0.679	-0.87	-0.615	-0.752	-0.652	-0.61	-0.838	-0.503	-0.872	-0.936	-0.498
P02654	APOC1	Apolipoprotein C-I;Truncated apolipoprotein C-I	0.277947	0.204934	0.78256	0.247818	0.59399	-0.084	-0.044	0.135	0.127	-0.354	0.04	0.124	-0.025	-0.58	-0.031	-0.135	0.338	-0.092	-0.29	0.141	-0.187	-0.492	-0.138	-0.249	0.408	-0.407	0.15	-0.279	0.038	0.3	-0.231	0.152	0.075	0.119	-0.1	-0.235	-0.27	-0.11	-0.058	-0.138	0.013	-0.005	-0.174	0.253	-0.079	-0.367	-0.204
P02655	APOC2	Apolipoprotein C-II;Proapolipoprotein C-II	0.163294	0.16279	0.886212	0.15654	0.334558	-0.261	-0.243	0.018	0.014	-0.171	-0.562	-0.381	-0.256	-0.338	-0.367	-0.001	0.072	-0.142	-0.456	0.229	-0.272	-0.531	-0.072	-0.089	0.208	-0.481	0.083	-0.499	0.297	0.329	-0.275	0.214	-0.288	0.09	-0.165	0.174	-0.3	-0.068	-0.136	-0.118	0.104	-0.091	-0.216	-0.295	-0.028	-0.59	0.235
P02656	APOC3	Apolipoprotein C-III	0.104295	0.133287	0.3042	0.0990506	0.780759	0.277	-0.126	0.67	0.33	-0.396	-0.037	-0.14	0.168	-0.219	-0.135	0.561	0.275	0.202	0.089	0.693	-0.166	-0.282	0.357	0.467	-0.003	0.157	0.701	-0.558	0.065	0.111	-0.233	0.804	0.172	0.665	0.314	0.392	0.484	0.547	-0.075	-0.118	0.551	0.292	-0.027	0.239	-0.702	-0.688	0.46
P02671	FGA	Fibrinogen alpha chain;Fibrinopeptide A;Fibrinogen alpha chain	0.0343411	0.0822553	0.845103	0.034515	0.114849	-0.242	-0.332	-0.902	-0.469	0.463	-0.807	0.732	-0.428	-0.379	-0.142	-0.572	-0.145	-1.114	-0.613	-0.021	-0.444	-0.451	-0.091	-0.956	0.854	-0.55	-0.688	-0.606	-0.762	-0.609	-0.499	-0.677	-0.727	0.249	0.086	-0.919	-0.55	-0.094	-0.455	0.161	-0.709	-0.609	-0.731	-0.311	-0.352	-0.28	-1.099
P02675	FGB	Fibrinogen beta chain;Fibrinopeptide B;Fibrinogen beta chain	0.0451448	0.0934811	0.90978	0.0495259	0.117527	-0.489	-0.512	-1.212	-0.681	0.294	-1.099	0.727	-0.634	-0.731	-0.319	-0.572	-0.341	-1.42	-0.732	-0.488	-0.453	-0.685	-0.265	-1.369	0.782	-0.778	-0.982	-0.8	-1.187	-0.858	-0.771	-0.793	-1.061	-0.049	-0.032	-1.191	-0.766	-0.347	-0.722	-0.038	-0.964	-0.803	-0.753	-0.578	-0.717	-0.62	-1.404
P02679	FGG	Fibrinogen gamma chain	0.0664328	0.111719	0.802501	0.0607804	0.209297	-0.394	-0.789	-1.008	-0.656	0.315	-1.218	0.709	-0.667	-0.85	-0.298	-0.669	-0.353	-1.485	-0.765	-0.559	-0.438	-0.681	-0.364	-1.145	0.842	-0.716	-1.011	-0.717	-1.207	-0.835	-0.826	-0.823	-0.959	-0.064	-0.094	-1.023	-0.802	-0.466	-0.681	0.078	-0.965	-0.703	-0.703	-0.762	-0.705	-0.43	-2.002
P02730	SLC4A1	Band 3 anion transport protein	0.336856	0.225226	0.975693	0.467094	0.347572	0.945	0.514	-0.628	-0.109	0.651	0.376	1.581	0.13	0.028	0.922	0.066	1.037	-0.146	0.805	-0.609	0.53	0.326	0.259	-0.538	1.549	0.397	0.189	0.364	0.074	0.802	-0.019	0.39	-0.955	0.785	0.732	0.627	0.271	0.557	0.59	0.249	0.04	0.134	-0.27	0.381	-0.246	-0.066	-0.5
P02741	CRP	C-reactive protein;C-reactive protein(1-205)	0.590121	0.297912	0.600199	0.715989	0.989351	-0.516	-0.657	-1.122	-0.947	0.085	-2.115	-1.596	-1.746	1.013	-0.897	-2.463	-2.152	-2.723	-2.376	0.105	-1.442	-1.775	-1.103	-0.738	-1.15	-0.994	-1.573	-1.063	-0.939	-0.407	-4.663	-1.857	-1.306	-1.453	-2.124	-1.665	-2.517	-1.549	-1.808	0.47	-1.673	-4.739	-0.723	-2.142	-1.92	0.651	-3.816
P02743	APCS	Serum amyloid P-component;Serum amyloid P-component(1-203)	0.644461	0.310981	0.970716	0.635931	0.767997	0.766	-0.07	-0.42	0.23	0.74	1.296	1.798	0.154	0.706	0.909	-0.379	1.585	0.344	0.616	1.076	0.744	0.13	0.396	0.791	0.582	0.136	0.529	0.47	0.244	0.608	1.067	-0.174	0.905	0.998	0.306	0.279	1.215	0.262	0.625	0.436	0.458	-0.118	0.305	1.71	0.486	0.575	0.04
P02745	C1QA	Complement C1q subcomponent subunit A	0.630772	0.308104	0.618436	0.963226	0.801091	-0.641	-0.895	-0.488	-0.493	-0.28	0.194	-0.3	-0.684	-0.262	0.394	-0.363	-0.736	0.124	0.057	0.208	-0.369	0.695	0.235	-0.471	-0.074	-0.443	-0.541	-0.094	-1.361	-1.425	0.265	-0.507	-0.68	-0.851	-0.094	-0.201	-0.535	-0.302	-0.513	-0.209	-0.799	-0.994	-0.66	-0.058	-0.629	-0.469	-0.412
P02746	C1QB	Complement C1q subcomponent subunit B	0.428073	0.2521	0.64603	0.914572	0.41892	-0.065	-0.372	0.152	0.066	-0.131	0.728	0.722	-0.196	0.322	0.892	-0.145	0.098	0.572	0.344	0.463	0.436	0.898	0.033	0.041	0.41	0.027	0.01	0.543	-0.359	-0.288	0.419	0.169	-0.417	-0.311	0.255	0.688	0.109	0.169	0.228	0.009	-0.095	-0.42	-0.123	0.37	-0.094	-0.339	0.241
P02748	C9	Complement component C9;Complement component C9a;Complement component C9b	0.010164	0.0539237	0.454962	0.00736186	0.133234	0.457	-0.072	-0.409	0.18	0.574	0.007	0.494	-0.258	0.601	0.051	-0.07	-0.02	-0.65	0.005	0.222	-0.685	-0.134	0.505	-0.278	0.451	-0.54	-0.061	-0.264	-0.227	0.101	-0.216	-0.531	-0.179	0.114	-0.132	-0.493	0.362	0.182	-0.255	0.22	-0.199	-0.504	-0.098	0.513	-0.074	-0.181	-0.472
P02749	APOH	Beta-2-glycoprotein 1	0.625982	0.30687	0.704519	0.66151	0.993507	-0.396	-0.509	-0.883	-1.055	0.033	-0.855	-0.282	-1.112	-0.82	-0.774	-0.041	-1.186	-0.874	-0.534	-0.265	-0.807	-0.574	-0.022	-0.973	-0.531	-0.987	-0.651	-1.092	-1.01	-1.104	-0.354	-1.225	-0.65	-0.864	-0.353	-1.072	-0.796	-0.128	-1.222	-0.628	-1.258	-1.03	-0.926	-0.846	-0.911	-0.707	-1.029
P02750	LRG1	Leucine-rich alpha-2-glycoprotein	0.00152948	0.0375868	0.337531	0.00102137	0.0546324	-0.227	-0.187	-0.394	-0.074	0.549	-0.394	0.465	-0.43	0.542	0.045	-0.132	-0.531	-0.671	-0.515	0.747	-0.439	-0.222	0.138	-0.023	0.04	-0.421	-0.288	-0.116	-0.081	-0.134	-0.58	-0.652	-0.278	-0.331	-0.323	-0.679	-0.663	-0.021	-0.364	0.279	-0.496	-0.535	-0.402	0.065	-0.201	0.174	-0.73
P02751	FN1	Fibronectin;Anastellin;Ugl-Y1;Ugl-Y2;Ugl-Y3	0.0504085	0.0985971	0.03897	0.404919	0.535076	-1.212	-1.107	-1.155	-0.941	-0.879	-1.214	-0.768	-1.181	-1.268	-0.829	-0.833	-1.036	-1.002	-0.797	-0.948	-0.825	-0.938	-1.043	-1.248	-0.684	-1.264	-1.309	-0.943	-1.287	-0.948	-0.752	-0.962	-1.121	-1.037	-1.039	-0.919	-1.214	-1.105	-1.34	-0.925	-1.279	-1.005	-1.107	-1.404	-1.091	-1.005	-1.581
P02753	RBP4	Retinol-binding protein 4;Plasma retinol-binding protein(1-182);Plasma retinol-binding protein(1-181);Plasma retinol-binding protein(1-179);Plasma retinol-binding protein(1-176)	0.408071	0.24597	0.787595	0.761159	0.37396	-0.23	0.275	-0.176	-0.099	-0.126	-0.943	-0.758	-0.394	0.151	0.075	0.248	-0.543	-0.246	0.013	0.125	-0.026	-0.605	0.132	-0.044	-0.32	-0.191	-0.613	-0.246	-0.113	0.025	-0.029	-0.533	0.011	-0.196	-0.213	-0.196	-0.146	0.097	-0.304	-0.126	-0.43	-0.186	-0.807	-0.778	-0.434	-0.554	0.026
P02760	AMBP	Protein AMBP;Alpha-1-microglobulin;Inter-alpha-trypsin inhibitor light chain;Trypstatin	0.175622	0.167884	0.25857	0.227174	0.98726	-0.15	-0.448	-0.192	-0.145	0.11	-0.341	0.357	-0.19	-0.299	-0.263	0.136	-0.237	-0.275	-0.192	0.076	-0.234	-0.31	-0.111	0.001	-0.368	-0.301	-0.273	-0.348	-0.524	-0.572	-0.172	-0.351	-0.3	-0.662	-0.002	-0.531	-0.269	0.125	-0.408	-0.35	-0.446	-0.284	-0.398	0.073	-0.303	-0.191	-0.417
P02763	ORM1	Alpha-1-acid glycoprotein 1	0.0205981	0.0688706	0.166274	0.0173064	0.550277	0.214	-0.043	-0.578	0.013	0.613	-0.609	0.236	-0.28	0.771	-0.034	-0.008	-0.63	-0.814	-0.372	0.389	-0.059	-0.309	0.139	-0.41	0.015	-0.244	0.031	-0.756	0.099	0.106	-0.933	-1.022	-0.067	-0.176	0.132	-0.647	-0.35	0.069	-0.353	0.602	-0.149	-0.248	-0.287	0.165	-0.632	0.401	-0.187
P02765	AHSG	Alpha-2-HS-glycoprotein;Alpha-2-HS-glycoprotein chain A;Alpha-2-HS-glycoprotein chain B	0.184563	0.171273	0.243397	0.999949	0.267661	-0.392	-0.432	-0.825	0.015	-0.447	-0.465	0.321	-0.459	-0.423	-0.328	-0.405	-0.19	-0.588	-0.191	-0.122	-0.281	-0.31	-0.066	-0.418	-0.085	-0.169	-0.464	-0.658	-0.784	-0.341	0.178	-0.483	-0.477	-0.513	0.047	-0.673	-0.548	-0.054	-0.558	-0.091	-0.593	-0.394	-0.694	-0.608	-0.546	-0.122	-0.835
P02766	TTR	Transthyretin	0.00150198	0.0375868	0.973415	0.00316793	0.0057386	0.009	-0.334	0.658	-0.123	0.681	-0.365	0.595	0.205	-0.479	-0.021	0.175	0.414	0.092	0.122	-0.06	0.476	-0.526	-0.435	0.613	0.555	-0.475	0.109	-0.243	0.23	0.246	0.557	-0.153	0.572	0.493	0.354	0.148	0.481	0.409	0.166	0.085	0.246	0.127	0.432	0.344	0.106	0.09	0.496
P02774	GC	Vitamin D-binding protein	0.743313	0.33651	0.779085	0.999999	0.793784	-0.054	-0.201	-0.219	-0.056	0.169	-0.644	0.102	-0.277	0.355	-0.154	0.115	-0.182	-0.361	-0.229	0.223	-0.346	-0.35	0.352	-0.144	-0.247	-0.603	-0.008	-0.574	-0.345	0.101	-0.204	-0.225	-0.21	-0.084	0.137	-0.529	-0.042	0.408	-0.243	-0.157	-0.373	-0.309	-0.296	-0.361	-0.208	0.053	-0.515
P02775	PPBP	Platelet basic protein;Connective tissue-activating peptide III;TC-2;Connective tissue-activating peptide III(1-81);Beta-thromboglobulin;Neutrophil-activating peptide 2(74);Neutrophil-activating peptide 2(73);Neutrophil-activating peptide 2;TC-1;Neutrophil-activating peptide 2(1-66);Neutrophil-activating peptide 2(1-63)	0.075388	0.11695	0.907823	0.18333	0.0767795	0.977	0.164	-0.083	0.178	1.387	0.672	1.144	0.08	0.179	1.008	0.6	0.528	0.316	0.456	-0.597	0.489	0.521	0.26	-0.161	1.451	0.029	0.248	0.801	0.218	-0.089	0.06	0.327	-0.024	0.362	0.363	0.833	-0.18	0.768	-0.005	0.78	0.394	0.086	0.395	0.098	-0.21	0.115	-0.159
P02786	TFRC	Transferrin receptor protein 1;Transferrin receptor protein 1, serum form	0.40174	0.24426	0.412023	0.5657	0.979413	-1.13	-0.458	-1.244	-0.723	-1.582	-1.103	-1.288	-0.993	-1.008	-1.131	-0.465	-1.523	-1.004	-0.656	-0.838	-0.722	-0.2	-0.177	-1.339	-1.212	-1.036	-0.978	-1.662	-1.137	-1.111	-1.021	-0.472	-1.191	-1.475	-0.723	-1.355	-0.715	-0.169	-1.245	-1.091	-1.301	-0.872	-1.301	-1.061	-1.165	-1.123	-1.321
P02787	TF	Serotransferrin	0.11293	0.13824	0.202942	0.143226	0.96157	-0.049	-0.345	-0.385	-0.312	-0.186	-0.302	0.222	-0.464	-0.766	-0.494	0.053	-0.317	-0.291	-0.04	-0.043	-0.552	0.006	0.257	-0.515	-0.324	-0.292	-0.182	-0.833	-0.868	-0.392	0.007	-0.417	-0.447	-0.167	-0.132	-0.725	-0.256	0.288	-0.336	-0.36	-0.476	-0.443	-0.667	-0.522	-0.212	-0.733	-0.43
P02788	LTF	Lactotransferrin;Lactoferricin-H;Kaliocin-1;Lactoferroxin-A;Lactoferroxin-B;Lactoferroxin-C	0.467981	0.263507	0.809194	0.434363	0.792605	-0.21	-0.449	-0.257	0.06	-0.426	-1.037	-0.002	-0.101	-0.759	-0.231	0.105	-1.268	-1.132	0.189	-0.415	-0.015	-0.566	-0.362	-1.064	0.572	-1.05	-1.088	0.323	-0.254	-1.272	-0.788	-0.433	-0.978	-1.113	-0.108	-0.787	-0.769	-0.42	-0.848	0.394	-0.669	-0.538	-0.531	-0.796	-0.631	-0.634	-0.924
P02790	HPX	Hemopexin	0.210187	0.181059	0.676269	0.60476	0.181351	0.184	-0.099	-0.387	0.031	0.533	-0.009	0.641	-0.104	0.152	0.08	0.088	0.086	-0.23	-0.137	-0.144	0.228	-0.193	0.05	-0.024	0.348	-0.245	0.185	-0.232	-0.234	0.125	-0.032	0.028	0.142	-0.139	0.308	-0.384	-0.247	0.24	-0.066	0.315	-0.086	-0.089	-0.23	0.081	-0.281	0.241	-0.214
P02792	FTL	Ferritin light chain	0.339278	0.225746	0.854175	0.613413	0.310627	0.354	-0.403	0.953	-0.337	1.354	0.019	0.347	0.558	-0.079	0.646	-1.074	0.974	0.506	-0.46	-0.442	0.855	-1.883	-1.792	1.388	0.57	-0.197	-0.268	1.205	1.014	1.063	-0.162	-0.15	0.986	1.155	-0.39	0.7	0.224	-0.83	0.555	-0.167	0.776	0.91	0.9	0.453	0.74	0.93	-0.271
P02794	FTH1	Ferritin heavy chain;Ferritin heavy chain, N-terminally processed	0.293767	0.210636	0.729914	0.679813	0.261136	0.751	-0.268	1.161	-0.39	1.317	0.818	0.519	0.81	0.273	0.625	-0.676	1.268	0.365	-0.026	-0.357	0.916	-1.096	-1.517	1.09	0.79	0.022	-0.089	1.204	1.245	1.086	0.063	0.145	1.124	1.301	-0.041	0.76	0.617	-0.648	0.879	0.205	0.971	1.12	1.155	1.017	0.588	1.009	0.177
P02795	MT2A	Metallothionein-2	0.131584	0.147936	0.266296	0.145467	0.912574	0.176	0.297	0.182	0.159	0.181	-0.114	-1.073	0.617	0.68	-0.086	0.143	-0.645	0.353	-0.577	0.381	-0.781	-0.103	-0.39	0.202	-0.298	-2.473	0.33	-2.299	0.951	-0.392	-0.414	0.364	-0.014	0.002	-0.542	-0.127	-1.058	1.044	-0.668	1	0.027	-0.156	1.014	-0.027	-0.898	-0.319	1.608
P03886	MT-ND1	NADH-ubiquinone oxidoreductase chain 1	0.451749	0.258592	0.998195	0.495643	0.523709	0.52	0.587	0.774	0.459	-0.031	0.452	0.141	0.224	0.243	0.482	0.192	0.19	0.529	0.355	0.349	0.545	0.197	-0.031	0.761	0.075	0.301	0.542	-0.215	0.46	0.324	0.068	0.719	0.136	0.453	-0.134	0.402	0.57	0.266	0.281	0.133	0.447	0.349	0.27	0.145	0.463	-0.085	0.338
P03891	MT-ND2	NADH-ubiquinone oxidoreductase chain 2	0.0836952	0.122552	0.855946	0.0803308	0.218545	0.547	0.573	0.64	0.281	0.393	0.273	0.064	0.586	0.144	0.624	0.285	0.192	0.615	0.45	0.582	0.566	0.499	-0.082	0.778	0.528	0.139	0.602	0.044	0.602	0.716	0.345	0.723	0.604	0.467	0.021	0.635	0.488	0.348	0.569	0.468	0.377	0.559	-0.561	0.359	0.753	0.413	0.445
P03905	MT-ND4	NADH-ubiquinone oxidoreductase chain 4	0.376013	0.236637	0.995284	0.466832	0.409403	0.35	0.373	0.727	0.392	0.143	0.325	0.036	0.509	0.164	0.211	0.601	0.382	0.462	0.31	0.469	0.447	0.528	0.196	0.293	0.361	0.375	0.265	0.11	0.362	0.575	0.634	0.632	0.268	0.232	0.408	0.434	0.476	0.188	0.564	0.35	0.252	0.373	0.468	0.085	0.586	0.402	0.25
P03915	MT-ND5	NADH-ubiquinone oxidoreductase chain 5	0.0249685	0.0737429	0.198503	0.555642	0.0208885	0.288	0.389	0.81	0.267	0.418	0.198	0.483	0.353	0.196	0.357	0.236	0.361	0.592	0.399	0.426	0.074	0.236	0.161	0.297	0.212	0.484	0.329	0.333	0.507	0.536	0.263	0.503	0.68	0.831	0.054	0.493	0.667	0.535	0.523	0.442	0.363	0.375	0.134	0.398	0.497	0.363	0.432
P03928	MT-ATP8	ATP synthase protein 8	0.546816	0.286222	0.923688	0.522954	0.744469	0.543	0.472	0.58	0.344	0.547	0.548	0.084	0.497	0.466	0.303	0.515	0.436	0.33	0.379	0.266	0.316	0.314	0.552	0.438	0.464	0.67	0.385	0.119	0.556	0.69	0.472	0.478	0.501	0.242	0.552	0.264	0.558	0.599	0.56	0.439	0.468	0.495	0.498	0.537	0.456	0.437	0.598
P03950	ANG	Angiogenin	0.707237	0.327514	0.99873	0.761146	0.730211	-0.009	-0.413	-0.042	-0.249	-0.494	-0.616	-0.234	-0.17	-0.321	-0.474	-0.29	-0.393	0.03	-0.541	-0.081	-0.396	0.172	0.233	-0.365	-0.687	-0.415	-0.068	-0.629	-0.663	-0.418	0.092	-0.316	-0.272	-0.785	-0.002	-0.356	-0.108	0.072	-0.635	0.087	-0.318	-0.314	-0.323	-0.199	-0.198	-0.012	-0.289
P03951	F11	Coagulation factor XI;Coagulation factor XIa heavy chain;Coagulation factor XIa light chain	0.421359	0.249804	0.390298	0.738035	0.866735	0.46	0.135	0.187	0.262	0.109	0.06	0.235	0.228	0.698	-0.145	0.655	0.052	0.197	0.185	-0.062	0.201	0.223	0.45	0.166	0.331	0.272	0.402	-0.098	0.452	0.017	0.041	0.336	0.14	0.192	0.421	0.407	0.271	0.344	0.235	0.51	0.222	0.229	0.279	0.347	0.228	0.588	0.342
P03952	KLKB1	Plasma kallikrein;Plasma kallikrein heavy chain;Plasma kallikrein light chain	0.440073	0.255599	0.778921	0.803631	0.407341	0.156	0.072	0.057	0.156	0.409	0.251	0.553	0.182	-0.024	0.34	0.548	0.089	0.04	-0.118	-0.311	0.09	-0.091	0.541	-0.009	0.595	0.007	0.228	-0.091	-0.087	-0.262	0.069	0.077	-0.128	-0.1	0.409	-0.176	-0.095	0.483	0.035	0.368	0.002	0.115	0.095	0.133	-0.196	0.287	0.104
P04003	C4BPA	C4b-binding protein alpha chain	0.315495	0.218472	0.956322	0.47131	0.315384	-0.449	-0.495	-0.666	-0.438	0.138	-0.897	-0.219	-0.703	0.059	-0.511	-0.119	-0.967	-0.818	-0.749	-0.44	-0.589	-0.238	0.141	-0.737	0.232	-0.713	-0.581	-0.744	-0.765	-0.242	-1.003	-0.686	-0.853	-0.856	-0.224	-1.009	-1.002	-0.117	-0.577	0.097	-0.807	-1.067	-0.625	-0.615	-0.81	-0.068	-0.778
P04004	VTN	Vitronectin;Vitronectin V65 subunit;Vitronectin V10 subunit;Somatomedin-B	0.266332	0.200514	0.346187	0.333295	0.995206	-0.197	-0.438	-0.478	-0.108	-0.102	0.122	0.595	-0.298	-0.066	-0.069	0.133	0.298	-0.178	0.086	0.165	-0.127	-0.141	0.256	0.01	0.255	-0.434	0.011	-0.406	-0.472	-0.439	0.331	-0.258	-0.299	-0.25	0.153	-0.312	0.298	-0.104	-0.519	-0.142	-0.497	-0.609	-0.263	0.41	-0.21	-0.424	-0.446
P04035	HMGCR	3-hydroxy-3-methylglutaryl-coenzyme A reductase	0.157532	0.160235	0.914144	0.156844	0.304167	-0.292	-0.17	-0.079	-0.163	-0.16	-0.36	-0.59	0.237	-0.203	-0.232	-0.216	-0.433	-0.298	0.403	-0.219	0.354	-0.384	-0.388	0.286	-0.292	-0.056	0.592	-0.636	-0.224	-0.423	-0.481	-0.192	-0.43	0.113	-0.033	-0.029	-0.23	0.057	-0.187	-0.631	-0.299	-0.58	-0.376	-0.979	-0.124	-0.767	0.347
P04040	CAT	Catalase	0.00460552	0.0455854	0.88236	0.0233696	0.0057285	0.855	0.726	0.904	0.283	0.523	0.28	0.27	0.828	0.252	0.534	0.818	0.616	0.656	0.723	0.184	1.007	0.161	0.452	0.979	0.27	0.421	0.79	0.165	0.636	1.011	0.502	0.773	0.898	0.881	0.768	0.788	1.082	0.884	0.617	0.415	0.671	0.722	0.793	0.827	0.248	0.421	0.872
P04049	RAF1	RAF proto-oncogene serine/threonine-protein kinase	0.690263	0.322932	0.807257	0.689588	0.971052	0.056	0.071	0.045	-0.007	0.014	0.056	-0.064	0.125	0.012	-0.062	0.078	-0.128	-0.083	-0.027	-0.048	-0.027	-0.097	-0.126	-0.001	-0.213	-0.059	-0.022	-0.116	0.132	-0.004	-0.08	0.137	-0.084	-0.062	0.121	-0.076	-0.076	0.081	0.137	0.087	0.005	0.079	0.114	0.096	0.044	0.116	0.015
P04062	GBA	Glucosylceramidase	0.0197403	0.0674237	0.737605	0.107215	0.0174019	-0.793	-0.681	-0.643	-0.737	-0.629	-0.767	-0.634	-0.922	-0.641	-0.695	-0.877	-0.917	-0.871	-0.931	-0.746	-0.741	-0.846	-0.891	-0.647	-0.536	-0.682	-0.834	-0.656	-0.475	-0.797	-0.721	-0.909	-0.867	-1.047	-0.896	-0.5	-0.728	-0.887	-0.852	-0.775	-0.818	-0.871	-0.307	-0.847	-0.663	-0.699	-0.983
P04066	FUCA1	Tissue alpha-L-fucosidase	0.777971	0.345177	0.961439	0.896495	0.760706	0.576	0.372	0.415	0.13	0.431	0.006	0.054	0.229	0.445	0.226	0.088	0.132	0.467	0.188	0.262	0.211	0.364	0.405	0.688	0.422	0.344	0.439	-0.096	0.652	0.353	0.058	0.327	0.477	0.422	0.261	0.474	0.52	0.446	0.357	0.551	0.387	0.447	0.329	0.368	0.692	0.175	0.224
P04070	PROC	Vitamin K-dependent protein C;Vitamin K-dependent protein C light chain;Vitamin K-dependent protein C heavy chain;Activation peptide	0.635292	0.309153	0.655092	0.73299	0.996105	-0.219	-0.106	0.155	-0.03	-0.317	-0.189	-0.184	-0.036	-0.209	-0.199	0.038	-0.069	-0.01	0.035	-0.085	-0.265	-0.254	0.158	-0.233	-0.183	-0.313	-0.029	-0.313	-0.209	-0.104	-0.265	-0.065	-0.028	-0.075	0.086	-0.169	-0.142	-0.01	-0.103	-0.099	-0.12	-0.161	-0.148	-0.21	-0.031	-0.13	0.164
P04075	ALDOA	Fructose-bisphosphate aldolase A	0.376692	0.236691	0.780464	0.733168	0.342508	-0.32	-0.226	-0.459	-0.16	-0.098	-0.052	0.194	-0.396	-0.313	0.028	-0.265	-0.396	-0.121	-0.211	-0.192	-0.02	0.046	-0.312	-0.217	-0.137	-0.192	-0.359	0.133	-0.549	-0.279	0.023	-0.313	-0.134	-0.207	-0.413	0.004	-0.262	-0.127	-0.267	-0.101	-0.48	-0.336	-0.476	-0.245	-0.291	-0.192	-0.411
P04080	CSTB	Cystatin-B	0.103473	0.133178	0.0852229	0.642202	0.486693	-0.067	0.028	-0.141	-0.005	-0.129	0.061	-0.09	-0.2	0.117	-0.024	0.116	-0.217	0.006	0.243	0.204	-0.18	0.092	0.123	0.112	-0.126	0.269	0.193	-0.012	-0.167	-0.227	-0.042	0.09	-0.144	-0.157	0.166	-0.206	0.005	0.195	-0.123	0.107	-0.121	-0.067	0.408	-0.374	0.095	-0.125	0.288
P04083	ANXA1	Annexin A1	0.111968	0.137689	0.383348	0.708572	0.0995334	-0.24	-0.383	-0.905	0.253	-0.183	0.412	0.697	-0.437	-0.3	0.11	-0.557	0.037	0.063	-0.025	0.117	0.122	0.336	-0.282	-0.053	0.108	-0.339	-0.519	0.674	-0.652	-0.614	0.391	-0.443	-0.389	-0.397	-0.31	0.148	-0.24	-0.51	-0.412	-0.07	-0.194	-0.705	-0.411	-0.352	-0.347	-0.125	-0.716
P04114	APOB	Apolipoprotein B-100;Apolipoprotein B-48	0.800635	0.351697	0.997709	0.846682	0.811441	0.293	-0.335	0.021	0.097	0.208	0.038	0.347	-0.115	-0.047	-0.224	0.096	-0.067	-0.183	-0.248	-0.252	-0.149	-0.462	-0.006	-0.226	0.163	0.011	0.082	-0.281	0.029	0.332	-0.11	-0.145	-0.472	-0.065	0.091	-0.295	0.283	0.16	0.09	0.082	-0.089	0.147	0.216	-0.171	-0.279	0.291	0.025
P04150	NR3C1	Glucocorticoid receptor	0.257562	0.19774	0.93137	0.432151	0.251405	0.006	0.133	-0.15	0.063	0.003	0.176	0.187	-0.032	-0.049	-0.062	-0.107	0.199	-0.072	0.053	-0.08	0.176	0.052	-0.12	0.046	0.169	0.133	-0.129	0.23	-0.007	0.113	0.114	0.045	0.259	0.137	0.01	0.154	0.073	0.074	-0.021	0.067	0.125	-0.02	0.214	0.142	-0.064	0.034	0.21
P04156	PRNP	Major prion protein	0.00922362	0.0528648	0.996865	0.0219825	0.0168989	0.08	0.079	-0.365	0.09	0.399	0.53	0.744	0.002	0.148	0.393	0.1	0.366	0.054	0.215	0.45	0.037	0.617	0.081	0.054	-0.209	0.129	-0.202	0.514	-0.033	0.085	0.464	0.085	0.175	-0.177	0.293	0.262	-0.03	-0.013	-0.008	0.286	0.218	-0.09	-0.012	-0.211	0.25	0.088	0.2
P04179	SOD2	Superoxide dismutase [Mn], mitochondrial	0.0843938	0.123298	0.665268	0.0697074	0.33347	-0.395	-0.531	-0.476	-0.352	0.379	-0.445	-0.667	-0.234	0.249	0.2	-0.502	-0.329	-0.958	-0.653	-0.376	-0.178	0.009	-0.046	-0.526	-0.373	-0.426	-0.512	0.402	-0.343	-0.408	-0.57	-0.634	-0.261	-0.513	-0.519	-0.569	-0.401	-0.395	-0.169	0.422	-0.476	-0.274	-0.253	-0.383	-0.42	0.288	-0.497
P04181	OAT	Ornithine aminotransferase, mitochondrial;Ornithine aminotransferase, hepatic form;Ornithine aminotransferase, renal form	0.411354	0.247128	0.843746	0.706883	0.378461	0.039	0.799	1.3	0.508	-0.159	-0.828	-0.402	0.917	-0.14	-0.347	1.251	-0.17	0.833	0.993	-0.71	0.562	0.011	0.524	0.641	0.724	-1.173	0.404	-1.145	1.088	1.03	0.358	0.534	0.619	1.582	0.169	0.504	0.873	1.323	0.122	0.014	0.688	1.286	-0.142	0.375	1.544	0.362	-0.968
P04196	HRG	Histidine-rich glycoprotein	0.207242	0.1807	0.419263	0.203304	0.862803	0.184	0.294	-0.192	0.242	-0.152	0.228	0.682	-0.031	-0.28	0.037	0.583	0.258	0.012	0.357	-0.189	0.403	0.09	0.646	-0.169	0.619	-0.14	-0.132	0.28	-0.373	0.014	-0.119	0.34	-0.243	0.354	0.356	-0.188	-0.035	0.366	-0.05	0.224	-0.143	-0.221	-0.222	-0.122	0.295	0.359	-0.372
P04216	THY1	Thy-1 membrane glycoprotein	0.0485045	0.0974049	0.134148	0.90041	0.06018	-0.492	-0.336	-0.715	-0.186	-0.786	0.083	-0.119	-0.378	-0.511	-0.487	-0.771	-0.022	-0.425	-0.379	0.203	-0.58	-0.045	-0.55	-0.781	-0.355	-0.198	-1.076	0.127	-1.164	-0.139	-0.34	-0.803	-0.611	-0.856	-0.323	-0.407	-0.29	-0.638	-0.534	-0.764	-0.37	-0.787	-1.125	-1.182	-0.87	-0.394	-1.028
P04217	A1BG	Alpha-1B-glycoprotein	0.517544	0.277475	0.9493	0.690632	0.501722	0.171	0.23	-0.268	0.316	0.396	-0.076	0.589	0.087	0.177	0.167	0.328	0.086	-0.075	-0.169	0.154	0.118	0.198	0.484	-0.034	0.068	0.069	0.166	-0.069	-0.147	0.311	0.177	0.149	-0.148	0.189	0.27	-0.229	0.1	0.265	0.111	0.243	-0.093	-0.221	0.166	0.056	0.342	0.206	0.001
P04233	CD74	HLA class II histocompatibility antigen gamma chain	0.105142	0.133734	0.167041	0.99408	0.157352	-0.585	-0.037	-1.049	0.116	-0.005	0.169	0.41	-0.661	-0.034	0.712	-0.432	-0.048	0.419	0.061	0.044	0.118	0.719	-0.927	-0.566	-0.612	0.191	-0.509	0.518	-0.816	-0.111	0.188	-0.41	-0.417	-0.406	-0.629	0.585	-0.511	-0.783	-0.422	-0.287	-0.538	-0.643	-0.316	-0.312	-0.243	-0.249	-0.896
P04264	KRT1	Keratin, type II cytoskeletal 1	0.519314	0.278121	0.496425	0.923425	0.762849	0.404	-0.517	-0.145	-0.69	0.272	-0.024	0.364	-0.605	-0.289	-0.687	0.173	-0.209	-0.684	0.217	-0.069	0.062	-0.182	0.164	-0.264	-0.83	0.314	-0.038	-0.209	0.378	-0.136	-0.339	-0.252	0.135	0.162	0.326	-0.119	-0.231	-0.04	-0.214	0.143	-0.235	0.046	-0.642	-0.648	-0.197	-0.399	-0.467
P04275	VWF	von Willebrand factor;von Willebrand antigen 2	0.418005	0.248659	0.711485	0.846206	0.391507	-0.187	-0.097	-0.682	0.192	-0.233	0.886	1.109	-0.157	-0.039	0.418	-0.208	0.688	0.012	0.361	-0.099	0.316	0.472	0.157	-0.597	0.19	-0.205	-0.522	0.547	-0.438	-0.343	0.374	-0.597	-0.103	-0.434	0.147	-0.087	-0.091	0.108	-0.228	0.036	-0.222	-0.596	-0.504	-0.138	-0.483	-0.291	-0.527
P04350	TUBB4A	Tubulin beta-4A chain	0.463457	0.262147	0.925129	0.669491	0.441761	-0.797	-0.977	-0.508	-0.273	-0.745	-0.772	-0.357	-0.617	-0.768	-0.66	-0.726	-0.244	-0.893	-0.939	-0.209	-1.229	-0.484	-0.424	-0.006	-0.716	-0.266	-0.776	-0.085	-0.54	-0.372	-0.445	-0.717	-0.367	-0.231	-0.445	-0.519	-0.701	-0.668	-0.806	-0.992	-0.77	-0.834	-0.71	-0.695	-1.004	-0.662	-0.391
P04406	GAPDH	Glyceraldehyde-3-phosphate dehydrogenase	0.00173493	0.0376869	0.927726	0.00907049	0.00273292	0.201	0.175	0.208	0.012	-0.087	-0.044	-0.012	0.175	0.1	0.04	-0.1	0.176	0.287	-0.057	-0.058	0.143	-0.108	-0.079	0.343	-0.012	0.261	0.214	-0.092	0.01	0.355	0.218	-0.018	0.127	0.339	-0.022	0.119	0.137	0.103	0.377	0.068	0.206	0.314	0.274	0.22	0.152	0.235	0.281
P04424	ASL	Argininosuccinate lyase	0.0383839	0.0867115	0.599932	0.237609	0.0300696	0.612	0.59	0.867	0.348	0.677	0.146	-0.086	0.863	0.341	0.238	0.858	0.225	0.534	0.562	0.671	0.434	0.151	0.445	0.711	0.367	0.282	0.733	0.029	0.678	0.842	0.413	0.75	0.624	0.656	0.528	0.386	0.555	0.743	0.662	0.726	0.557	0.961	0.544	0.947	0.797	0.518	0.958
P04439	HLA-A	HLA class I histocompatibility antigen, A-3 alpha chain	0.76779	0.342414	0.871856	0.973314	0.762594	-0.288	-0.907	-1.185	0.102	-0.51	-0.377	0.859	-0.12	-0.38	0.882	-0.668	-0.722	-0.521	0.133	-0.483	-0.096	1.197	0.571	-0.26	-0.023	0.706	-0.036	0.58	-0.937	-1.226	-1.049	-0.843	-0.236	-0.673	-0.403	0.538	0.082	-0.436	-0.779	-0.138	-0.481	-1.391	-0.052	-0.189	1.057	0.803	-1.645
P04440	HLA-DPB1	HLA class II histocompatibility antigen, DP beta 1 chain	0.650514	0.312582	0.938118	0.627998	0.819403	0.066	0.428	-0.711	0.245	0.403	0.404	0.789	-0.191	0.037	0.725	-0.407	0.151	0.579	0.341	0.534	0.423	0.685	-0.45	0.233	0.672	-0.552	-0.082	0.926	-0.047	0.391	0.744	-0.416	-0.034	0.521	0.013	0.631	-0.297	-0.395	-0.081	0.158	-0.082	-0.224	-0.544	-0.248	0.142	-0.097	-0.639
P04626	ERBB2	Receptor tyrosine-protein kinase erbB-2	0.215118	0.182293	0.855082	0.448594	0.19645	0.165	0.681	-0.054	0.236	-0.222	0.349	0.199	0.058	-0.228	0.056	-0.024	0.383	0.544	0.283	0.594	0.109	-0.086	0.24	0.301	0.002	0.337	0.09	0.087	0.014	0.398	0.057	0.25	0.075	-0.036	0.425	0.256	0.351	0.392	0.207	0.132	0.417	0.478	0.25	0.223	-0.336	-0.014	0.38
P04632	CAPNS1	Calpain small subunit 1	0.359823	0.2318	0.455921	0.993412	0.419968	0.065	0.111	-0.283	0.063	0.062	0.26	0.3	-0.033	-0.05	0.236	-0.03	0.081	0.16	-0.019	0.225	-0.056	0.21	-0.067	0.048	0.062	0.196	-0.092	0.407	0.066	0.031	0.331	-0.024	-0.001	0.202	0.053	-0.085	-0.07	0.016	0.112	-0.051	-0.006	-0.02	-0.09	0.103	0.03	0.248	-0.045
P04792	HSPB1	Heat shock protein beta-1	0.0405875	0.0890406	0.871505	0.0419496	0.121258	-0.473	-0.478	-0.212	-0.501	-0.276	-0.507	-0.339	-0.215	-0.571	-0.328	-0.477	-0.16	-0.392	-0.526	-0.165	-0.334	-0.591	-0.21	-0.479	-0.302	-0.39	-0.388	-0.183	-0.433	-0.275	-0.277	-0.502	-0.103	-0.177	-0.292	-0.446	-0.172	-0.196	-0.402	-0.334	-0.484	-0.209	-0.267	-0.465	-0.216	-0.464	-0.249
P04839	CYBB	Cytochrome b-245 heavy chain	0.27201	0.202591	0.987356	0.376409	0.29629	0.112	0.036	-0.464	0.136	0.428	0.168	0.326	-0.063	0.27	0.532	-0.101	-0.3	0.146	0.12	0.047	0.096	0.671	0.1	-0.159	0.375	-0.333	-0.057	0.544	-0.164	-0.209	-0.182	-0.042	-0.217	-0.06	0.15	0.172	-0.011	-0.03	0.004	0.561	0.015	0.053	-0.217	0.234	0.224	0.302	-0.172
P04843	RPN1	Dolichyl-diphosphooligosaccharide--protein glycosyltransferase subunit 1	0.00764828	0.0508246	0.176366	0.331107	0.0054841	0.131	0.145	0.254	0.054	0.308	-0.031	-0.134	0.186	0.067	0.015	0.257	-0.028	0.019	0.043	0.166	-0.002	0.072	0.21	0.269	0.058	-0.069	0.251	-0.066	-0.005	0.21	0.073	0.058	0.193	0.3	0.068	0.12	0.162	0.215	0.157	0.136	0.109	0.136	0.029	0.226	0.2	0.3	0.031
P04844	RPN2	Dolichyl-diphosphooligosaccharide--protein glycosyltransferase subunit 2	0.0115082	0.0561342	0.132555	0.511992	0.00960258	0.077	0.041	0.074	0.026	0.162	-0.183	-0.218	0.1	0.025	-0.076	0.194	-0.093	-0.088	-0.018	0.117	-0.033	-0.005	0.205	0.064	-0.082	-0.033	0.181	-0.141	-0.049	0.149	-0.094	0.074	0.06	-0.129	0.023	-0.049	0.07	0.03	0.124	0.086	0.136	0.011	0.05	0.069	0.125	0.176	0.024
P04899	GNAI2	Guanine nucleotide-binding protein G(i) subunit alpha-2	0.320315	0.219984	0.54066	0.90156	0.31617	-0.136	-0.154	-0.482	-0.12	-0.15	-0.419	0.192	-0.516	-0.203	0.013	-0.019	-0.699	-0.1	0.128	-0.037	-0.499	0.294	0.091	-0.256	-0.206	-0.173	-0.163	-0.229	-0.745	-0.749	-0.045	-0.51	-0.458	-0.683	-0.005	-0.501	-0.177	0.113	-0.458	0.072	-0.435	-0.442	-0.365	-0.017	-0.316	-0.256	-0.387
P04920	SLC4A2	Anion exchange protein 2	0.643906	0.310981	0.754061	0.98136	0.657673	-0.314	-0.242	-0.247	-0.147	-0.287	-0.396	-0.188	-0.234	-0.123	-0.153	-0.476	-0.148	-0.179	-0.38	-0.199	-0.197	-0.081	-0.415	-0.101	-0.116	-0.147	-0.381	-0.091	-0.256	-0.199	-0.367	-0.068	-0.194	-0.131	-0.261	-0.277	-0.318	-0.23	-0.227	-0.402	-0.233	-0.236	-0.252	-0.389	-0.364	-0.275	-0.437
P05023	ATP1A1	Sodium/potassium-transporting ATPase subunit alpha-1	0.141966	0.152724	0.902458	0.298906	0.137712	0.046	-0.1	0.083	-0.104	0.044	-0.261	-0.225	0.06	-0.162	-0.156	0.054	-0.054	-0.024	-0.023	0.106	-0.257	-0.206	0.124	-0.08	0.129	-0.08	0.131	-0.17	-0.077	0.006	-0.086	-0.151	-0.038	-0.087	0.081	-0.096	0.158	0.028	0.103	-0.046	-0.017	0.16	-0.049	0.048	0.081	0.009	-0.1
P05026	ATP1B1	Sodium/potassium-transporting ATPase subunit beta-1	0.224583	0.186569	0.992289	0.260272	0.306964	0.083	-0.052	0.085	-0.17	0.169	-0.302	-0.349	0.125	-0.14	-0.047	0.124	-0.215	0.071	-0.015	0.214	-0.318	-0.117	0.058	0.057	0.061	-0.196	0.105	-0.213	-0.229	0.115	-0.079	-0.223	-0.121	0.038	0.098	-0.152	0.205	0.008	0.111	-0.026	-0.05	0.268	0.028	0.124	0.066	0.037	-0.114
P05062	ALDOB	Fructose-bisphosphate aldolase B	0.0124983	0.0572184	0.776209	0.0692672	0.0118374	0.805	0.849	1.001	0.421	0.674	0.541	0.092	0.994	0.521	0.586	1.135	0.536	0.785	0.778	0.492	0.8	0.251	0.238	0.963	0.852	0.236	0.873	-0.099	0.821	0.814	0.787	1.171	0.761	1.21	0.837	0.613	0.457	0.982	1.095	0.645	0.74	0.988	0.847	1.125	0.709	0.58	1.209
P05067	APP	Amyloid beta A4 protein;N-APP;Soluble APP-alpha;Soluble APP-beta;C99;Beta-amyloid protein 42;Beta-amyloid protein 40;C83;P3(42);P3(40);C80;Gamma-secretase C-terminal fragment 59;Gamma-secretase C-terminal fragment 57;Gamma-secretase C-terminal fragment 50;C31	0.0817648	0.120949	0.678905	0.33045	0.0673209	-0.153	-0.266	-0.06	-0.075	0.075	-0.018	-0.103	-0.127	0.125	-0.118	0.04	-0.042	-0.182	-0.239	-0.07	-0.014	-0.035	-0.126	-0.19	-0.165	0.002	-0.115	0.15	-0.175	-0.185	-0.019	-0.177	0.084	-0.238	-0.088	-0.139	0.013	-0.173	-0.174	-0.198	-0.118	-0.423	0.029	-0.159	-0.164	-0.044	-0.164
P05089	ARG1	Arginase-1	0.207126	0.1807	0.337919	0.960114	0.237263	0.802	0.572	0.877	0.495	0.465	0.223	-0.045	0.847	0.431	0.38	0.878	0.273	0.295	0.715	0.554	0.46	0.129	0.205	0.61	0.506	0.229	0.707	0.054	0.704	0.648	0.377	0.771	0.687	0.991	0.53	0.266	0.666	0.767	0.79	0.446	0.583	0.679	0.645	0.889	0.528	0.414	0.881
P05090	APOD	Apolipoprotein D	0.604399	0.301844	0.622142	0.992497	0.719291	-0.024	0.135	0.9	0.308	1.001	0.185	0.217	0.791	0.274	0.334	0.812	0.747	0.84	0.417	0.173	0.502	0.147	0.704	0.419	0.868	0.01	0.668	0.647	0.362	0.671	0.594	0.358	0.566	0.5	0.286	0.472	0.193	0.524	0.649	0.328	0.519	0.708	0.804	0.749	0.735	0.204	0.311
P05091	ALDH2	Aldehyde dehydrogenase, mitochondrial	0.0130809	0.0583474	0.50258	0.00976209	0.13824	1.141	0.296	0.153	0.459	0.845	0.555	-0.655	0.864	0.667	0.668	1.255	0.013	0.231	1.151	0.872	0.029	0.742	0.878	0.827	-0.337	0.533	1.077	-0.21	0.659	0.253	0.225	1.271	0.384	0.415	1.038	0.449	1.238	0.395	1.055	0.227	1.017	1.052	-0.229	1.146	-0.308	0.094	1.216
P05106	ITGB3	Integrin beta-3	0.41674	0.248473	0.794774	0.76329	0.38259	0.452	0.564	0.021	0.132	1.013	0.247	0.7	0.286	0.155	0.483	0.571	0.477	0.096	0.555	0.197	0.224	0.346	0.262	-0.177	1.108	0.26	0.281	0.524	0.048	0.125	0.062	0.191	-0.122	0.556	0.305	0.21	0.238	0.623	-0.023	0.444	0.184	0.111	0.27	0.171	0.038	0.18	0.105
P05107	ITGB2	Integrin beta-2	0.0152475	0.0624262	0.137795	0.568707	0.0132824	-0.514	-0.087	-0.766	0.158	-0.21	0.227	0.2	-0.425	-0.026	0.35	-0.542	-0.529	0.189	0.274	0.12	-0.443	0.465	-0.444	-0.496	0.053	-0.422	-0.49	0.153	-0.44	-0.517	-0.226	-0.275	-0.611	-0.625	-0.356	0.231	-0.571	-0.311	-0.526	-0.091	-0.561	-0.61	-0.164	-0.414	-0.466	-0.259	-0.489
P05109	S100A8	Protein S100-A8;Protein S100-A8, N-terminally processed	0.772492	0.343741	0.849714	0.778402	0.986221	-0.116	-0.436	-0.122	0.247	0.093	-0.94	0.261	0.169	-0.429	0.222	-0.046	-0.966	-0.557	0.094	-0.404	0.144	-0.302	-0.757	0.184	1.131	-0.707	-1.14	0.81	0.154	-1.185	-1.109	-0.353	-0.714	-1.349	-0.191	-0.044	-0.559	-0.581	-0.698	0.881	-0.513	-0.201	-0.397	-0.19	-0.4	-0.981	-0.518
P05114	HMGN1	Non-histone chromosomal protein HMG-14	0.821199	0.356291	0.976128	0.908793	0.808865	-0.27	-0.449	-0.644	-0.443	0.042	-0.149	0.198	-0.516	-0.387	-0.322	-0.432	-0.09	0.062	-0.191	-0.183	-0.007	0.056	-0.165	-0.381	-0.15	-0.135	-0.359	0.18	-0.395	-0.404	-0.018	-0.199	-0.108	-0.288	-0.427	0.215	-0.578	-0.275	-0.198	-0.223	-0.331	-0.469	-0.289	-0.495	-0.132	-0.203	-0.055
P05141	SLC25A5	ADP/ATP translocase 2;ADP/ATP translocase 2, N-terminally processed	0.00124598	0.0375868	0.931829	0.0068484	0.00207349	0.168	0.044	0.048	-0.058	0.179	-0.335	-0.418	0.003	-0.037	0.067	0.028	-0.096	0.173	-0.049	-0.007	0.022	-0.094	0.027	0.107	0.125	-0.135	0.136	-0.179	-0.153	0.061	-0.022	0.051	0.064	-0.045	0.165	-0.196	0.234	0.022	0.158	-0.082	0.097	0.23	-0.064	0.146	0.029	0.079	0.093
P05154	SERPINA5	Plasma serine protease inhibitor	0.131313	0.147724	0.970693	0.227812	0.145919	0.015	-0.055	0.095	-0.274	-0.132	0.014	0.209	0.066	-0.257	-0.306	-0.026	0.13	-0.031	0.008	-0.021	0.108	-0.446	0.086	0.011	-0.124	-0.105	0.042	-0.299	0.178	0.052	0.219	-0.109	0.348	0.039	0.177	-0.05	0.225	-0.098	-0.142	-0.108	0.095	0.038	-0.223	0.23	0.074	-0.034	0.153
P05155	SERPING1	Plasma protease C1 inhibitor	0.553434	0.287858	0.63913	0.596252	0.993039	0.261	0.18	0.103	0.198	0.531	-0.044	0.433	0.046	0.472	0.221	0.449	0.148	-0.074	-0.033	0.194	0.223	0.135	0.3	0.293	0.188	-0.074	0.527	0.082	0.047	0.413	-0.001	0.053	0.129	0.201	0.228	0.015	0.04	0.176	0.28	0.447	0.113	0.093	0.018	0.264	0.16	0.483	0.266
P05156	CFI	Complement factor I;Complement factor I heavy chain;Complement factor I light chain	0.164463	0.163206	0.86618	0.36243	0.152354	0.115	-0.033	-0.539	0.033	-0.228	-0.381	0.18	-0.379	0.133	-0.072	-0.089	-0.558	-0.37	-0.33	-0.085	-0.503	-0.09	0.302	-0.229	-0.361	-0.349	-0.216	-0.562	-0.426	-0.291	-0.501	-0.178	-0.544	-0.537	0.149	-0.504	-0.24	0.297	-0.402	0.022	-0.461	-0.433	-0.271	-0.408	-0.477	0.116	-0.304
P05161	ISG15	Ubiquitin-like protein ISG15	0.646509	0.311296	0.70768	0.692697	0.997798	0.152	-1.131	0.212	-0.093	0.67	-0.457	-0.438	-0.353	0.448	1.038	-0.66	-0.522	-0.104	-0.018	0.589	-0.234	0.851	0.817	-0.26	-0.229	1.019	-0.06	0.001	-0.209	-0.188	-0.154	-0.114	-0.493	-0.019	-0.45	0.53	0.046	-0.362	-0.335	-0.109	-0.178	-0.276	0.408	-0.119	0.003	-0.365	-0.241
P05164	MPO	Myeloperoxidase;Myeloperoxidase;89 kDa myeloperoxidase;84 kDa myeloperoxidase;Myeloperoxidase light chain;Myeloperoxidase heavy chain	0.262927	0.199333	0.948293	0.265839	0.411039	-0.014	-0.319	-0.092	0.383	-0.107	-0.478	0.329	0.258	-0.053	0.073	0.195	-0.662	-0.706	0.481	-0.217	0.406	-0.31	-0.086	-0.165	0.826	-0.53	-0.492	0.688	0.08	-0.359	-0.51	-0.341	-0.508	-0.751	-0.112	-0.047	-0.12	-0.355	-0.308	0.657	-0.127	-0.12	-0.197	-0.03	-0.335	-0.787	-0.043
P05165	PCCA	Propionyl-CoA carboxylase alpha chain, mitochondrial	0.283588	0.207012	0.285042	0.948068	0.489137	0.274	0.242	0.617	0.248	0.408	0.106	-0.088	0.363	0.613	0.377	0.58	-0.015	0.13	0.374	0.259	0.104	0.298	0.541	0.354	0.137	0.204	0.618	0.244	0.212	0.284	0.298	0.287	0.423	0.43	0.401	0.103	0.251	0.429	0.494	0.413	0.372	0.292	0.154	0.508	0.397	0.264	0.458
P05166	PCCB	Propionyl-CoA carboxylase beta chain, mitochondrial	0.169439	0.165565	0.154783	0.836864	0.450255	0.284	0.354	0.65	0.263	0.462	0.185	-0.038	0.412	0.682	0.439	0.647	-0.002	0.223	0.438	0.235	0.168	0.278	0.625	0.352	0.256	0.168	0.647	0.335	0.227	0.187	0.428	0.352	0.445	0.484	0.382	0.11	0.302	0.492	0.42	0.503	0.299	0.341	0.246	0.612	0.429	0.306	0.49
P05177	CYP1A2	Cytochrome P450 1A2	0.40366	0.244764	0.431082	0.990251	0.542917	0.474	0.85	1.897	0.877	1.049	-0.117	0.159	1.68	0.291	0.389	1.06	1.218	1.081	0.642	0.96	0.328	0.629	1.865	1.222	0.841	-0.204	1.026	-0.259	1.21	1.576	0.424	0.181	1.653	1.588	0.772	0.655	1.317	1.006	1.17	0.528	1.12	1.541	0.585	1.17	1.67	1.533	1.005
P05181	CYP2E1	Cytochrome P450 2E1;Cytochrome P450 2E1, N-terminally processed	0.198278	0.177896	0.400589	0.881651	0.199583	0.056	0.145	0.488	0.464	0.326	-0.574	-0.391	0.32	0.836	0.317	0.344	0.402	0.642	0.3	0.893	-0.124	0.549	0.549	0.459	0.415	-0.291	0.258	-0.445	0.367	0.586	0.145	-0.076	0.444	0.273	0.352	0.292	0.461	0.735	0.291	0.456	0.341	0.393	-0.042	0.383	0.036	0.528	0.425
P05186	ALPL	Alkaline phosphatase, tissue-nonspecific isozyme	0.7317	0.333689	0.997728	0.787613	0.748542	0.072	-0.207	0.448	0.746	0.578	-0.216	0.064	0.327	0.571	0.461	-0.085	0.955	0.928	0.232	0.8	0.062	0.932	0.435	0.395	0.566	0.485	0.226	0.69	0.044	0.217	0.927	0.029	-0.022	0.223	-0.028	0.267	0.023	0.288	0.113	0.513	0.328	0.082	-0.09	0.126	0.411	0.938	0.091
P05198	EIF2S1	Eukaryotic translation initiation factor 2 subunit 1	0.0110831	0.0561342	0.46815	0.146129	0.00798208	-0.127	-0.19	-0.04	-0.159	-0.075	-0.282	-0.276	-0.148	-0.078	-0.067	-0.16	-0.278	-0.057	-0.24	-0.116	-0.177	-0.206	-0.181	-0.024	-0.064	-0.106	-0.154	-0.252	-0.075	-0.116	-0.207	-0.152	-0.136	-0.141	-0.157	-0.139	-0.144	-0.076	-0.149	-0.091	-0.19	-0.18	-0.059	-0.147	-0.071	-0.131	-0.071
P05362	ICAM1	Intercellular adhesion molecule 1	0.00740472	0.0503624	0.99969	0.0170706	0.0149998	-0.233	-0.157	-0.604	-0.182	0.171	-0.412	0.172	-0.31	-0.033	0.185	-0.285	-0.326	-0.272	-0.13	-0.307	-0.097	0.21	-0.285	-0.313	-0.318	-0.059	-0.318	0.144	-0.387	-0.186	-0.396	-0.333	-0.529	-0.239	-0.467	-0.221	-0.533	-0.328	-0.364	-0.036	-0.377	-0.39	-0.28	-0.227	-0.353	0.105	-0.454
P05387	RPLP2	60S acidic ribosomal protein P2	0.00399427	0.0447442	0.27976	0.142291	0.00260139	-0.129	-0.112	-0.055	-0.305	-0.163	-0.147	-0.198	-0.07	-0.069	-0.175	-0.275	-0.347	-0.185	-0.235	0.051	-0.211	-0.393	-0.147	0.043	-0.319	-0.13	0.062	-0.15	-0.077	0.003	-0.133	-0.1	-0.053	-0.235	-0.102	-0.223	-0.29	-0.367	0.036	-0.325	-0.285	-0.311	0.099	-0.197	0.001	0.046	-0.003
P05388	RPLP0	60S acidic ribosomal protein P0	0.000233184	0.0279694	0.032883	0.205242	0.000159927	0.091	-0.039	-0.015	0.004	0.032	-0.264	-0.221	0.023	-0.025	-0.013	-0.129	-0.067	0.042	-0.206	0.043	-0.079	-0.078	-0.065	0.131	-0.036	-0.184	0.097	-0.163	-0.146	0.133	-0.13	-0.029	0.017	0.025	-0.045	0.022	-0.029	-0.027	0.09	0.004	-0.005	-0.022	0.026	-0.002	0.08	0.057	-0.07
P05413	FABP3	Fatty acid-binding protein, heart	0.0576791	0.104368	0.343157	0.046582	0.533441	0.534	0.116	-0.187	0.24	0.677	0.436	0.483	0.116	0.321	0.212	-0.277	0.317	-0.065	0.264	0.104	0.346	0.306	-0.364	0.398	-0.095	0.005	-0.001	0.756	0.122	0.438	0.002	-0.041	0.304	0.11	0.303	0.492	0.236	0.039	0.232	0.481	0.469	0.589	-0.301	0.181	0.708	0.49	0.257
P05423	POLR3D	DNA-directed RNA polymerase III subunit RPC4	0.734479	0.334312	0.996992	0.751568	0.789376	0.483	0.508	-0.306	0.22	-0.331	0.204	0.435	0.906	0.875	0.208	0.198	0.245	0.135	0.382	0.205	0.279	0.236	0.23	0.239	0.187	0.24	0.213	0.193	0.237	0.239	0.094	0.67	0.742	0.44	0.471	0.328	0.146	0.04	0.022	0.005	0.034	0.185	0.168	0.079	0.196	0.083	0.115
P05452	CLEC3B	Tetranectin	0.497994	0.271844	0.495025	0.674492	0.970398	-0.25	0.036	-0.333	-0.219	-0.27	0.351	0.365	-0.257	-0.408	-0.135	-0.118	0.442	0.537	-0.543	0.353	-0.457	-0.072	0.008	-0.285	-0.243	0.042	-0.361	0.148	-0.54	-0.014	0.431	-0.193	0.418	0.219	0.092	-0.458	-0.078	0.033	-0.473	-0.293	0.367	-0.585	-0.281	0.106	0.112	0.037	-0.39
P05455	SSB	Lupus La protein	0.681501	0.320643	0.853117	0.936122	0.663551	-0.424	-0.333	-0.324	-0.427	-0.234	-0.135	-0.145	-0.33	-0.408	-0.242	-0.396	-0.36	-0.361	-0.428	-0.231	-0.204	-0.301	-0.512	-0.25	-0.252	-0.408	-0.366	-0.089	-0.453	-0.275	-0.187	-0.379	-0.155	-0.13	-0.405	-0.241	-0.315	-0.322	-0.283	-0.141	-0.343	-0.29	-0.284	-0.22	-0.298	-0.336	-0.298
P05534	HLA-A	HLA class I histocompatibility antigen, A-24 alpha chain	0.540994	0.284467	0.530929	0.725283	0.963273	1.043	-1.086	-1.365	-1.129	-0.966	1.036	-1.503	-1.803	0.705	1.392	-1.5	0.309	0.951	-2.788	1.041	-1.663	-0.496	-1.404	-1.39	0.677	-2.09	-1.202	-1.14	0.173	-1.366	1.238	-0.911	-1.193	-1.387	-0.894	-1.294	-1.08	-1.154	-1.044	0.234	-1.209	-0.958	-0.901	-2.52	-2.646	-2.152	0.094
P05543	SERPINA7	Thyroxine-binding globulin	0.321501	0.220276	0.553506	0.890902	0.313835	0.052	0.005	0.024	0.349	0.005	-0.162	0.565	-0.049	0.039	0.056	-0.05	-0.325	0.215	-0.253	0.26	0.202	0.488	0.189	-0.324	0.031	0.296	0.133	0.271	-0.326	0.429	0.085	0.279	0.308	-0.087	0.339	-0.11	0.055	0.135	0.006	0.363	-0.077	0.067	-0.317	-0.159	0.295	0.086	-0.222
P05546	SERPIND1	Heparin cofactor 2	0.538354	0.28348	0.571636	0.99684	0.645802	-0.038	-0.139	-0.093	-0.028	0.361	0.047	0.426	0.035	0.026	-0.107	0.219	0.247	-0.114	-0.277	-0.251	0.009	-0.306	0.122	0.035	0.344	-0.194	-0.03	-0.136	-0.059	0.123	-0.014	-0.229	0.268	0.022	-0.001	-0.246	0.01	0.179	-0.025	0.323	-0.09	-0.21	0.134	0.031	0.001	0.101	0.123
P05556	ITGB1	Integrin beta-1	0.0540023	0.101495	0.923857	0.0599468	0.129233	-0.169	-0.22	-0.048	-0.081	-0.018	0.065	0.312	-0.06	-0.219	-0.209	0.078	-0.184	0.041	-0.157	0.2	-0.23	0.157	0.102	-0.077	-0.259	-0.239	-0.208	0.215	-0.313	-0.125	0.182	-0.26	0.141	-0.334	0.139	-0.156	-0.025	0.282	-0.235	-0.001	-0.199	-0.082	-0.358	-0.203	-0.116	0.057	-0.168
P05771	PRKCB	Protein kinase C beta type	0.174806	0.167534	0.804211	0.429503	0.154678	-0.004	0.12	-0.194	0.417	0.505	0.515	0.564	0.096	0.322	0.554	0.033	0.01	0.583	0.28	0.025	0.522	0.776	-0.039	0.005	0.394	-0.019	0.094	0.77	-0.04	-0.119	0.088	0.09	-0.061	-0.172	0.026	0.69	0.135	-0.028	0.166	0.495	0.026	0.258	0.071	0.115	0.396	0.053	0.124
P05783	KRT18	Keratin, type I cytoskeletal 18	0.372338	0.235245	0.452484	0.998092	0.446385	0.14	0.042	0.667	0.348	0.465	-0.045	0.043	0.227	0.092	0.162	-0.107	0.31	0.619	0.003	-0.043	0.641	0.014	0.557	0.349	0.752	0.324	0.565	0.609	-0.04	0.732	0.14	0.404	0.51	0.816	0.304	0.171	-0.034	0.785	0.308	0.345	0.373	0.634	-0.136	-0.217	0.594	0.022	0.345
P05981	HPN	Serine protease hepsin;Serine protease hepsin non-catalytic chain;Serine protease hepsin catalytic chain	0.30688	0.215588	0.427442	0.344003	0.975077	0.247	0.093	0.087	0.427	-0.019	0.545	-0.022	0.204	0.238	-0.072	0.396	0.251	-0.072	0.123	0.173	-0.073	-0.095	0.33	-0.087	0.187	0.013	0.357	-0.177	0.288	0.036	0.003	0.282	-0.134	-0.101	0.253	-0.06	0.233	0.426	0.132	0.217	0.052	0.178	0.311	0.201	0.075	0.339	0.232
P05997	COL5A2	Collagen alpha-2(V) chain	0.422651	0.250393	0.934799	0.615475	0.406374	-0.155	-0.473	-0.403	0.186	-0.492	0.546	0.786	-0.146	-0.376	-0.202	-0.428	0.354	0.258	-0.114	0.067	0.205	-0.013	-0.019	0.08	-0.28	-0.089	-0.436	0.706	-0.542	-0.316	0.403	-0.176	-0.159	-0.2	-0.072	0.312	0.176	0.117	-0.3	-0.122	-0.038	-0.567	-0.564	-0.453	-0.289	-0.077	-0.371
P06132	UROD	Uroporphyrinogen decarboxylase	0.0746472	0.116787	0.250541	0.779407	0.0727056	-0.115	0.072	0.024	-0.02	-0.181	-0.23	-0.291	-0.102	-0.178	-0.142	-0.085	-0.057	-0.091	0.045	-0.132	-0.342	-0.139	0.06	-0.116	0.145	-0.22	-0.225	-0.124	-0.069	-0.026	0.006	-0.102	-0.095	-0.077	-0.02	-0.152	0.047	0.206	-0.118	-0.137	-0.161	-0.246	-0.02	-0.161	-0.236	-0.234	0.032
P06133	UGT2B4	UDP-glucuronosyltransferase 2B4	0.0579578	0.104577	0.886457	0.0596216	0.152753	0.587	0.59	0.748	0.294	0.366	0.075	-0.112	0.624	0.014	0.508	0.723	0.511	0.756	0.574	0.526	0.428	0.185	0.293	0.719	-0.109	0.401	0.558	-0.04	0.74	0.655	0.22	0.408	0.753	0.976	0.334	0.35	0.643	0.542	0.387	0.015	0.585	0.667	0.175	0.77	0.551	0.281	0.775
P06213	INSR	Insulin receptor;Insulin receptor subunit alpha;Insulin receptor subunit beta	0.0492823	0.0977939	0.795479	0.0454017	0.170903	-0.202	-0.02	-0.064	-0.075	-0.077	-0.202	-0.379	-0.113	-0.017	-0.237	-0.023	-0.247	-0.347	-0.225	-0.025	-0.294	-0.223	0.18	-0.221	0.019	-0.292	-0.235	0.018	-0.088	-0.235	-0.267	-0.071	-0.195	-0.169	-0.031	-0.383	-0.114	0.059	-0.254	-0.012	-0.22	-0.145	-0.217	-0.199	-0.165	-0.106	-0.249
P06276	BCHE	Cholinesterase	0.64108	0.310461	0.825985	0.621589	0.926183	0.665	0.251	0.897	-0.084	0.918	0.561	0.725	0.761	0.455	0.249	1.128	0.476	0.115	0.399	-0.028	0.915	0.268	0.396	0.948	0.921	0.129	0.866	0.043	0.658	0.447	0.621	0.654	0.815	0.725	0.894	0.176	0.811	0.954	0.63	0.435	0.701	0.782	0.766	0.81	0.628	0.518	0.868
P06280	GLA	Alpha-galactosidase A	0.0946506	0.129271	0.979112	0.115247	0.163198	-0.512	0.154	0.051	0.068	-0.555	-0.05	-0.207	-0.18	-0.209	-0.243	0.055	-0.328	-0.25	-0.218	-0.336	-0.175	0.351	0.441	-0.258	-0.056	-0.477	0.1	-0.472	-0.251	-0.016	-0.452	-0.176	-0.407	-0.654	0.058	-0.38	-0.121	-0.053	-0.258	-0.161	-0.119	-0.221	-0.181	-0.51	0.074	-0.503	-0.328
P06331	IGHV4-61	Ig heavy chain V-II region ARH-77;Ig heavy chain V-II region NEWM;Ig heavy chain V-II region WAH	0.208349	0.180728	0.681801	0.596256	0.179621	0.017	-0.047	-0.18	0.745	0.614	0.16	0.867	-0.262	0.443	0.04	0.073	0.116	0.214	-0.164	-0.32	0.399	0.632	0.095	-0.053	0.321	0.113	-0.108	0.738	-0.608	0.318	0.853	-0.558	0.353	-0.251	0.618	-0.196	0.216	0.252	0.254	0.093	0.079	0.256	0.135	0.197	-0.251	-0.226	-0.271
P06396	GSN	Gelsolin	0.751927	0.33842	0.970193	0.864033	0.737547	-0.379	-0.22	-0.718	0.022	-0.356	0.336	0.523	-0.429	-0.213	0.019	-0.552	0.29	-0.043	-0.404	0.022	0.018	-0.032	-0.44	-0.276	0.251	-0.031	-0.459	0.119	-0.601	-0.129	0.187	-0.58	0.13	-0.417	-0.258	-0.004	-0.109	-0.466	-0.285	-0.097	-0.34	-0.49	-0.262	-0.353	-0.327	-0.478	-0.688
P06400	RB1	Retinoblastoma-associated protein	0.250309	0.195397	0.295904	0.354865	0.998873	-0.289	-0.193	-0.32	-0.082	0.044	-0.047	0.107	-0.133	-0.103	0.055	-0.459	0.156	-0.05	-0.176	0.037	-0.033	0.172	0.128	-0.328	-0.061	-0.067	-0.2	0.105	-0.212	-0.364	0.041	-0.01	-0.226	-0.006	-0.297	-0.032	-0.188	-0.237	-0.132	-0.17	-0.019	-0.041	0.064	-0.01	-0.2	-0.074	-0.18
P06454	PTMA	Prothymosin alpha;Prothymosin alpha, N-terminally processed;Thymosin alpha-1	0.650548	0.312582	0.952224	0.632421	0.800889	-0.667	-0.451	-0.832	-0.439	-0.636	-0.109	0.07	-0.61	-0.584	-0.477	-0.633	-0.457	-0.365	-0.449	-0.256	-0.197	-0.281	-0.636	-0.503	-0.601	-0.719	-0.655	0.105	-0.692	-0.629	-0.267	-0.605	-0.384	-0.551	-0.385	-0.121	-0.413	-0.443	-0.412	-0.47	-0.381	-0.593	-0.184	-0.572	-0.428	-0.322	-0.406
P06576	ATP5B	ATP synthase subunit beta, mitochondrial	0.00578176	0.0461708	0.710514	0.0472439	0.00526484	0.396	0.273	0.421	0.344	0.138	-0.015	-0.139	0.352	0.265	0.109	0.252	0.106	0.318	0.25	0.147	0.347	0.097	0.557	0.283	0.419	0.07	0.47	-0.022	0.218	0.438	0.11	0.49	0.328	0.406	0.26	0.191	0.341	0.343	0.337	0.099	0.356	0.387	0.238	0.419	0.345	0.059	0.483
P06681	C2	Complement C2;Complement C2b fragment;Complement C2a fragment	0.101485	0.131554	0.970712	0.185904	0.115802	-0.225	-0.421	-0.458	-0.367	-0.027	-0.173	-0.024	-0.404	-0.06	-0.153	-0.369	-0.381	-0.445	-0.478	-0.182	-0.067	-0.306	-0.121	-0.388	-0.24	-0.375	-0.287	-0.282	-0.443	-0.318	-0.27	-0.459	-0.282	-0.368	-0.267	-0.431	-0.438	-0.347	-0.325	-0.077	-0.455	-0.447	-0.29	-0.271	-0.343	0.055	-0.411
P06702	S100A9	Protein S100-A9	0.594621	0.298967	0.999751	0.638792	0.646969	-0.102	-0.206	0.046	0.271	0.312	-1.116	0.311	0.134	-0.264	0.269	0.416	-0.779	-0.483	0.304	-0.281	0.046	-0.066	-0.419	-0.453	1.114	-0.617	-1.006	0.775	0.475	-0.786	-0.919	-0.239	-0.628	-1.191	-0.194	-0.088	-0.567	-0.51	-0.705	0.812	-0.327	-0.163	-0.113	-0.253	-0.555	-0.82	-0.416
P06703	S100A6	Protein S100-A6	0.0714372	0.115054	0.619818	0.341801	0.0573028	-0.228	-0.341	-0.516	0.083	0.185	0.572	0.924	-0.33	-0.368	0.097	-0.683	0.459	-0.115	-0.261	0.283	0.021	-0.093	-0.553	-0.042	0.666	-0.516	-0.367	1.023	-0.418	0.039	0.364	-0.587	0.193	0.057	0.034	0.233	-0.198	-0.364	-0.281	-0.159	-0.151	-0.938	-0.758	-0.281	-0.47	-0.139	-0.651
P06727	APOA4	Apolipoprotein A-IV	0.641967	0.310775	0.642027	0.772587	0.983938	-0.232	-0.205	-0.463	-0.892	0.061	-0.763	0.22	-0.412	-0.741	-0.932	-0.597	0.133	-0.81	-0.266	-0.529	-0.188	-0.681	-0.521	-0.162	0.175	-0.681	-0.845	-0.245	-0.737	-0.304	-0.022	-0.587	0.136	0.032	-0.017	-0.694	-0.397	-0.24	-0.424	-0.625	-0.688	-0.503	-0.639	0.195	-0.315	-0.612	-1.195
P06730	EIF4E	Eukaryotic translation initiation factor 4E	0.642687	0.310965	0.670412	0.727103	0.998573	0.092	0.083	0.076	0.094	-0.07	0.052	-0.078	0.052	0.112	0.046	0.172	-0.069	0.135	-0.026	-0.01	0.046	0.011	-0.049	0.164	0.002	0.072	0.101	-0.053	-0.017	0.123	0.029	-0.006	0.021	0.125	0.077	0.07	0.076	0.102	0.105	0.054	0.112	0.095	0.16	0.043	0.053	0.076	0.137
P06733	ENO1	Alpha-enolase	0.216917	0.182984	0.73374	0.561396	0.188411	-0.017	-0.22	0	-0.258	-0.352	-0.29	-0.412	-0.032	-0.287	-0.232	0.023	-0.288	-0.201	-0.065	-0.238	-0.223	-0.26	-0.286	-0.237	-0.321	-0.271	-0.08	-0.419	-0.219	-0.059	-0.038	-0.101	-0.164	-0.209	-0.043	-0.207	-0.106	-0.025	-0.038	-0.236	-0.16	0.022	-0.172	-0.201	-0.325	-0.097	-0.532
P06737	PYGL	Glycogen phosphorylase, liver form	0.00571293	0.0460662	0.591692	0.06546	0.0045504	1.129	0.792	0.852	0.447	0.525	0.939	0.117	1.051	0.602	0.34	1.26	0.622	0.873	0.88	0.712	0.703	0.448	0.952	0.873	0.231	0.437	1.024	0.247	0.725	0.864	0.669	1.151	0.745	1.231	0.88	0.588	0.996	0.997	0.984	0.598	0.64	0.528	0.82	1.258	0.827	0.617	1.151
P06744	GPI	Glucose-6-phosphate isomerase	0.00108918	0.036375	0.905859	0.00692254	0.00169238	0.23	0.151	-0.152	0.291	-0.061	-0.163	-0.313	0.04	0.084	-0.035	0.309	0.005	0.04	-0.02	-0.038	-0.07	-0.183	0.004	0.583	0.228	0.231	0.335	-0.181	0.031	0.186	0.256	0.329	-0.032	0.246	0.106	0.148	-0.105	0.121	0.412	0.011	0.055	0.137	0.436	0.118	0.15	-0.117	0.412
P06746	POLB	DNA polymerase beta	0.30922	0.216241	0.298033	0.918812	0.555951	-0.33	-0.087	0.029	-0.01	-0.334	-0.284	-0.2	-0.07	-0.433	-0.259	-0.167	-0.168	-0.075	0.012	-0.279	-0.198	-0.085	-0.42	-0.13	-0.149	-0.318	-0.215	-0.325	-0.097	-0.103	-0.064	-0.044	-0.031	-0.051	-0.248	0.028	-0.267	-0.183	-0.193	-0.315	-0.315	0.038	-0.318	-0.317	0.04	-0.305	-0.154
P06748	NPM1	Nucleophosmin	0.0736417	0.115981	0.172507	0.922127	0.090119	-0.439	-0.313	-0.545	-0.481	-0.275	-0.585	-0.527	-0.359	-0.521	-0.551	-0.413	-0.597	-0.529	-0.601	-0.442	-0.349	-0.515	-0.403	-0.31	-0.194	-0.546	-0.286	-0.429	-0.573	-0.407	-0.353	-0.375	-0.344	-0.463	-0.461	-0.345	-0.451	-0.576	-0.355	-0.481	-0.404	-0.25	-0.354	-0.457	-0.364	-0.329	-0.374
P06753	TPM3	Tropomyosin alpha-3 chain	0.317187	0.218758	0.94131	0.313412	0.482885	-0.203	-0.256	-0.29	0.195	-0.028	0.259	0.602	-0.204	-0.033	0.124	-0.082	0.328	0.185	-0.039	0.369	0.002	0.172	-0.213	-0.174	-0.159	0.149	-0.137	0.598	-0.281	0.295	0.337	-0.297	0.6	-0.158	-0.1	0.16	-0.113	-0.147	-0.052	0.1	0.073	-0.225	-0.316	-0.317	-0.136	-0.05	0.018
P06756	ITGAV	Integrin alpha-V;Integrin alpha-V heavy chain;Integrin alpha-V light chain	0.0185091	0.0655986	0.165794	0.54784	0.015601	-0.203	-0.136	-0.034	0.086	-0.076	0.204	-0.026	-0.245	-0.047	-0.128	-0.231	0.134	-0.16	-0.059	0.211	-0.071	0.166	-0.257	-0.1	-0.218	0.194	-0.179	0.378	-0.409	-0.296	0.149	-0.202	-0.091	-0.16	-0.076	-0.219	-0.073	-0.083	-0.279	-0.055	-0.215	-0.201	-0.385	-0.264	-0.17	0.016	-0.24
P06865	HEXA	Beta-hexosaminidase subunit alpha	0.804406	0.352369	0.848272	0.826461	0.997392	-0.064	-0.214	-0.248	-0.368	-0.098	-0.272	-0.21	-0.206	-0.23	-0.126	-0.314	-0.141	-0.098	-0.345	-0.089	-0.222	-0.025	-0.268	0.091	-0.028	-0.345	-0.057	-0.184	-0.152	-0.037	-0.104	-0.383	-0.066	-0.046	-0.131	-0.201	-0.247	-0.166	-0.119	-0.215	-0.137	-0.212	-0.132	-0.4	-0.109	-0.075	-0.328
P07093	SERPINE2	Glia-derived nexin	0.10637	0.134421	0.988972	0.175346	0.130033	-0.379	-0.372	-0.069	-0.234	0.204	-0.119	0.659	-0.197	-0.39	-0.256	0.034	0.216	-0.33	-0.163	-0.04	0.094	-0.119	-0.047	-0.518	-0.523	-0.136	-0.223	0.192	-0.42	-0.584	-0.172	-0.281	-0.121	0.006	-0.174	-0.447	0.306	-0.362	-0.458	-0.065	-0.43	-0.56	-0.748	-0.012	0.086	-0.567	-0.506
P07099	EPHX1	Epoxide hydrolase 1	0.0124741	0.0572184	0.946555	0.039532	0.0165696	0.156	-0.021	0.638	0.063	0.311	-0.319	-0.415	0.425	-0.086	0.043	0.549	0.348	0.107	0.371	0.236	0.02	-0.129	0.315	0.573	0.171	-0.347	0.39	-0.296	0.334	0.342	0.087	0.278	0.372	0.453	0.221	-0.193	0.166	0.309	0.295	-0.229	0.218	0.197	-0.079	0.504	0.355	0.009	0.539
P07108	DBI	Acyl-CoA-binding protein	0.398222	0.24297	0.827941	0.708991	0.364685	0.411	0.616	0.494	0.221	0.36	0.184	-0.05	0.69	0.487	0.183	0.666	0.33	0.189	0.458	0.222	0.569	0.133	0.664	0.1	0.054	0.127	0.567	0.085	0.538	0.509	0.403	0.177	0.472	0.541	0.681	0.394	0.615	0.596	0.465	0.446	0.447	0.464	0.66	0.591	0.623	0.548	0.662
P07195	LDHB	L-lactate dehydrogenase B chain	0.105266	0.133826	0.646712	0.415296	0.0864488	-0.08	0.011	-0.112	0.275	-0.058	0.534	0.813	0.018	0.17	0.415	0.032	0.3	0.28	0.276	0.171	0.367	0.347	-0.15	0.064	0.327	-0.042	-0.085	0.751	-0.094	0.023	0.505	-0.213	0.286	0.258	-0.18	0.407	0.116	-0.086	0.087	0.082	0	-0.123	-0.277	0.075	-0.121	-0.026	-0.127
P07199	CENPB	Major centromere autoantigen B	0.169509	0.165565	0.99994	0.222811	0.2214	-0.469	-0.276	-0.442	-0.178	-0.48	-0.129	-0.082	-0.3	-0.315	-0.392	-0.342	-0.394	-0.421	-0.318	-0.478	-0.272	-0.215	-0.505	-0.445	-0.218	-0.332	-0.432	-0.079	-0.279	-0.294	-0.191	-0.316	-0.179	-0.49	-0.286	-0.253	-0.42	-0.418	-0.313	-0.33	-0.383	-0.35	-0.181	-0.401	-0.47	-0.348	-0.402
P07203	GPX1	Glutathione peroxidase 1	0.323537	0.221322	0.935182	0.506589	0.313947	0.247	0.455	0.737	0.684	0.203	0.224	0.251	0.408	0.432	0.594	0.097	0.471	0.594	0.415	0.034	0.496	0.138	0.08	0.811	0.606	0.153	0.611	0.047	0.482	0.609	0.305	0.668	0.055	0.072	0.585	0.423	0.287	0.213	0.591	0.555	0.502	0.497	0.765	0.287	0.29	0.661	0.44
P07225	PROS1	Vitamin K-dependent protein S	0.282177	0.206592	0.977179	0.404726	0.296735	-0.261	-0.296	-0.412	-0.246	0.148	-0.422	0.206	-0.371	-0.192	-0.258	0.001	-0.249	-0.399	-0.53	-0.535	-0.376	-0.434	0.227	-0.298	0.236	-0.369	-0.345	-0.432	-0.397	-0.276	-0.548	-0.397	-0.262	-0.372	0.059	-0.528	-0.463	-0.009	-0.445	0.061	-0.429	-0.623	-0.345	-0.513	-0.329	-0.246	-0.425
P07237	P4HB	Protein disulfide-isomerase	0.0534841	0.101034	0.202173	0.770032	0.0530809	0.196	0.026	-0.007	0.061	0.072	-0.361	-0.33	0.028	0.127	0	0.06	0.001	-0.009	-0.132	0.047	0.022	-0.087	0.061	0.231	0.094	-0.208	0.195	-0.235	-0.051	0.241	-0.204	0.019	0.154	0.036	-0.043	-0.074	-0.04	0.05	0.058	0.077	0.064	0.029	-0.241	-0.134	0.029	0.148	0.226
P07305	H1F0	Histone H1.0;Histone H1.0, N-terminally processed	0.174627	0.167534	0.285764	0.2068	0.962587	-0.209	-0.066	-0.158	-0.254	0.09	0.132	0.231	-0.131	-0.151	-0.298	-0.178	-0.158	-0.386	-0.442	-0.08	0.11	-0.183	0.103	-0.17	-0.061	-0.451	-0.019	0.149	-0.271	-0.259	-0.107	-0.443	0.056	-0.122	0.052	-0.117	-0.144	0.003	-0.044	0.086	-0.263	0.007	-0.099	-0.045	-0.103	-0.248	0.061
P07306	ASGR1	Asialoglycoprotein receptor 1	0.109109	0.135935	0.494271	0.567037	0.0902474	0.484	0.504	0.711	0.487	0.47	-0.036	-0.072	0.633	0.603	0.266	0.64	0.417	0.53	0.33	0.498	0.137	0.217	0.852	0.447	0.481	0.254	0.48	-0.025	0.505	0.674	0.169	0.478	0.383	0.46	0.874	0.386	0.583	0.802	0.371	0.554	0.386	0.638	0.796	0.591	0.656	0.482	0.348
P07307	ASGR2	Asialoglycoprotein receptor 2	0.367499	0.234348	0.999467	0.43931	0.416274	0.415	0.425	0.841	0.45	0.58	0.006	0.034	0.617	0.656	0.358	0.614	0.398	0.618	0.217	0.368	0.184	0.342	0.741	0.589	0.383	0.426	0.608	0.001	0.538	0.51	0.15	0.578	0.419	0.381	0.867	0.454	0.668	0.755	0.344	0.641	0.456	0.652	0.713	0.538	0.769	0.58	0.386
P07311	ACYP1	Acylphosphatase-1	0.0252287	0.073884	0.121437	0.758139	0.0266049	-0.294	-0.219	-0.259	-0.054	-0.428	0.29	0.42	-0.225	-0.249	-0.064	-0.401	0.115	-0.029	0.055	-0.33	-0.005	-0.179	-0.255	-0.157	-0.11	0.008	-0.3	0.157	-0.274	-0.323	0.15	-0.2	-0.057	-0.188	-0.173	0.11	-0.211	-0.228	-0.199	-0.25	-0.224	-0.295	-0.588	-0.154	-0.019	-0.392	-0.419
P07327	ADH1A	Alcohol dehydrogenase 1A	0.0774376	0.118607	0.572112	0.0618869	0.381522	0.874	0.838	0.322	0.504	-0.102	0.269	-0.388	0.58	0.487	0.336	1.127	0.181	0.493	0.701	0.905	-0.07	0.82	1.12	-0.028	-0.278	0.459	0.608	-0.557	0.616	0.568	0.285	0.639	0.622	0.702	0.499	0.116	0.76	1.077	0.588	0.319	0.498	0.679	-0.134	1.049	0.729	0.446	0.97
[truncated: 5,455 more rows]
[truncated: 117 more columns]

## Sheet: 3. 381 proteins (q-value<0.05)
uniprot	Gene symbol	Protein names	p.aov.test	qvalue	Tukey p-value_S-Mb_S-Me	Tukey p-value_S-Mb_S-Pf	Tukey p-value_S-Me_S-Pf
[truncated: 381 more rows]

## Sheet: 4. 360 overlapped proteins
		Median of each NAT subgroup			Median of each tumor subgroup			Scaled data of NAT			Scaled data of tumor
[truncated: 361 more rows]

[truncated: 2 more sheets: 5. HCA protein rank in Fig.1E, 6. KEGG pathways in Fig.1F]
