# Supplementary material for: Proteomics of adjacent-to-tumor samples uncovers clinically relevant biological events in hepatocellular carcinoma
Source: Natl Sci Rev. 2023 Jun 2;10(8):nwad167. doi: 10.1093/nsr/nwad167 (PMC10416816; doi:10.1093/nsr/nwad167)
Supplement: nwad167_Supplemental_Files [file nwad167_supplemental_files.zip › Table S2.xlsx]

## Sheet: Descriptions
Table S2, Related to Figure S2
Spearman’s correlation coefficient (rho) between mRNA and protein of NATs at gene level (n=6383). The mRNA data were originated from Gao et al., 2019.

## Sheet: NAT protein-RNA correlation
Gene	Correlation
ERAP2	0.816904
GOLM1	0.814381
HKDC1	0.781478
ICA1	0.773316
XPNPEP2	0.770125
ASB9	0.767524
GSTA2	0.76585
GSTT1	0.75877
SULT1A1	0.757437
GSTM1	0.755555
CAPN2	0.745943
FAM151A	0.730723
CYP1A2	0.728156
H2AFY2	0.700959
CLGN	0.697979
PPP1R1A	0.695447
GNMT	0.694787
LEPR	0.686607
LGALS3	0.68441
FGL1	0.683831
NXN	0.681353
ETNPPL	0.679508
EFHD1	0.678606
ENO3	0.67706
DDT	0.675928
CFHR3	0.674182
ACOT1	0.671241
TAP1	0.670346
LGALS4	0.666996
SLCO1B3	0.666739
ECHDC3	0.664766
DTNA	0.663085
FN3KRP	0.656732
DHRS1	0.656201
RABEPK	0.652326
HLA-F	0.651606
ACSM1	0.650803
SULT1E1	0.650206
FAT1	0.64977
MZB1	0.646191
STAT1	0.643393
GALK1	0.64296
GSTZ1	0.642725
SPIRE1	0.639912
ASS1	0.638109
MME	0.637957
DHRS2	0.637954
VIL1	0.637706
SLFN5	0.636377
IGFBP2	0.633314
NUDT8	0.632496
ALDH1L1	0.629263
ANXA2	0.627681
TMEM45B	0.62569
HPR	0.625424
A2M	0.623385
CES1	0.623361
HPGD	0.622391
SFXN2	0.621432
OAT	0.621394
CD8A	0.617647
CLIC6	0.617456
PYROXD2	0.614276
MX1	0.611954
SLC12A2	0.611255
ANXA5	0.610798
LPCAT1	0.610374
GSTM3	0.607201
SHMT1	0.607201
CD9	0.607096
LIPC	0.606443
DDB2	0.605096
DOCK8	0.602603
COL14A1	0.602508
CDHR2	0.602314
HEPACAM	0.602293
HP	0.601905
BBOX1	0.598445
UGT2A3	0.597785
DHRS7	0.597597
PLCXD3	0.597295
TES	0.593787
OGN	0.592539
CMBL	0.592017
HAAO	0.591975
CYP2A6	0.591757
SEC14L2	0.591653
CA5A	0.59039
ANXA13	0.590384
PFKP	0.589408
WLS	0.588861
MYO5A	0.588829
C7	0.58719
QPRT	0.586336
BIN2	0.584891
ABCB4	0.583819
PALLD	0.583685
ANXA4	0.582849
MX2	0.582813
PRKAA2	0.582264
FAM129A	0.58209
APOBEC3G	0.58078
SUSD2	0.580152
ACSM5	0.580129
DPYSL3	0.579836
RPS4Y1	0.579753
LPA	0.579203
IGFALS	0.578397
S100A6	0.577448
DDX3Y	0.576745
TBC1D10C	0.575752
GPX2	0.574534
PIN4	0.573633
P4HA1	0.572358
IGFBP7	0.572167
CRP	0.569325
PODXL	0.56808
RASSF2	0.567662
ABR	0.567414
IRF9	0.566963
MIF	0.566954
GSTM4	0.566904
TP53I3	0.566832
PTPRC	0.5653
DBN1	0.564309
HSPA2	0.563823
ISG15	0.563781
APOL3	0.563667
PRODH	0.563315
TMEM165	0.562201
NES	0.562016
HAO2	0.561781
ORM1	0.561425
C4A	0.561171
ITIH3	0.560443
TAX1BP3	0.559446
CD74	0.559386
ENDOD1	0.558682
ALDH1A3	0.558455
ISG20	0.558285
ATP1B3	0.557723
TM7SF2	0.557237
STK39	0.556374
ACOT12	0.555956
PLA2G4C	0.554833
IFI16	0.553305
TNC	0.552633
ANK3	0.552269
GBP5	0.551869
C1orf198	0.550848
SCRN1	0.550708
TNFAIP8	0.549254
AEBP1	0.548845
CACNA2D1	0.548053
OAS2	0.547824
MSN	0.547549
MYOF	0.546982
PACSIN3	0.546579
UPB1	0.546056
VIM	0.545928
ACAP1	0.54568
DOCK10	0.544871
ATP2A3	0.544762
ZAP70	0.544731
BHMT2	0.544187
APOA5	0.543895
GSTT2B	0.542954
STARD5	0.54265
LAMA2	0.542551
ATP11C	0.542211
VWA5A	0.541838
RAB34	0.541755
SGCD	0.541638
SLC22A1	0.541109
VWF	0.540915
IQGAP1	0.540142
MYO1G	0.539703
COL15A1	0.53925
INPP5D	0.538772
RDH5	0.53853
SULT1A2	0.53813
DNAJC12	0.537315
COL1A2	0.536052
GSTA4	0.535739
DPYS	0.53518
SAA1	0.535171
ACP6	0.53392
SEPT6	0.533649
CAPG	0.533556
BCAT1	0.53272
THY1	0.532664
WDFY4	0.532261
FCN2	0.532246
DEF6	0.531905
GPX7	0.531571
BCO2	0.53146
SAMD9	0.53146
RIN3	0.531374
ENDOG	0.53052
SLC10A1	0.530048
HPRT1	0.52955
ME2	0.529272
C9	0.528123
DGKA	0.528099
FAM213A	0.528069
MVP	0.527744
LCP2	0.527714
ARHGAP25	0.527099
MVK	0.526746
F12	0.526081
GSTA1	0.525696
CSTA	0.524967
GPD2	0.524853
IL18	0.524851
AGPAT5	0.524394
SULT2A1	0.5242
DES	0.524083
SPTLC3	0.52368
KCTD12	0.523421
DGAT1	0.523358
HPD	0.523239
LXN	0.52308
ALDOC	0.523027
DCXR	0.522865
DAK	0.522068
ITGAV	0.521791
SWAP70	0.521289
CRYAB	0.521214
GLYAT	0.52077
CYP7A1	0.520113
AOX1	0.51994
OXCT1	0.519922
ARSD	0.519749
PACS1	0.51934
MRC2	0.51919
GYG2	0.519014
FCGR2A	0.518898
PTGIS	0.51862
PLVAP	0.518447
PLIN1	0.518086
BHMT	0.51805
SYAP1	0.517668
PTGR1	0.517289
MAT1A	0.51682
DOCK11	0.516695
RGS10	0.516692
DDC	0.515927
THNSL2	0.515447
COL4A2	0.515405
UROC1	0.515166
TPSAB1	0.514673
CLEC4M	0.514664
ADA	0.514551
ADH6	0.513769
SLC9A3R2	0.513121
PKM	0.5125
EFEMP1	0.511801
FAM169A	0.511592
ASAP1	0.511467
MAPRE2	0.511443
FNDC3B	0.511342
COL12A1	0.510926
XYLB	0.510783
KRT23	0.510621
SYTL4	0.510607
PCK2	0.510565
FAM129B	0.509795
DPYSL2	0.509735
SLC27A5	0.509553
ACY1	0.509312
ZFYVE19	0.508909
TXNRD2	0.507867
HLA-DMA	0.507735
STX11	0.507661
ASPDH	0.507634
DOPEY2	0.507586
FBLIM1	0.507213
MMRN1	0.506896
NT5C3B	0.506037
CORO1A	0.505857
CYP3A4	0.505117
PBLD	0.504983
UGT1A4	0.504696
CES3	0.504523
BDH1	0.504517
HSPB6	0.504293
FN3K	0.504141
UGT2B7	0.503427
PDGFRB	0.50246
CYFIP2	0.502442
SLC22A7	0.502391
LGALS3BP	0.501902
SELENBP1	0.501543
SARDH	0.501475
TRIM22	0.501308
FABP5	0.501221
MCAM	0.501158
GZMK	0.501149
SLC25A24	0.500836
LMCD1	0.500388
SPN	0.500137
COL6A3	0.500012
MICAL1	0.49986
PLA2G16	0.499263
RAP2B	0.499218
DOCK2	0.499107
SAMHD1	0.498949
TXNIP	0.498322
DENND2D	0.497946
ALOX5	0.497925
SOD3	0.497059
SLC35C1	0.496815
COMT	0.496767
GSTP1	0.496665
TPM4	0.496274
HOGA1	0.496146
COL5A1	0.495979
PPIF	0.495591
CHI3L1	0.495471
SPTLC2	0.495244
TNFAIP3	0.495193
ACOX2	0.494599
STK10	0.494211
ITGB4	0.493477
MARCKS	0.493393
SERPINB1	0.493169
GLIPR2	0.492832
ACSM3	0.492635
GOT2	0.492605
FMNL1	0.492298
OAS3	0.492217
COL6A6	0.492186
EI24	0.491802
CDHR5	0.491187
NCKAP1L	0.491068
AKR1C4	0.490853
GCDH	0.490775
PREX1	0.489721
SLC23A1	0.489503
TTR	0.48916
CD44	0.488918
CENPV	0.488142
CCDC88B	0.488061
PRELP	0.487843
PDP1	0.487832
PARVG	0.487467
ALDH6A1	0.487234
RDH16	0.486834
TEP1	0.486578
S100A11	0.486142
HK1	0.485837
AHNAK	0.485751
AKR1D1	0.485586
CD97	0.485306
ESPN	0.485237
PRKCB	0.485168
GMIP	0.484407
RASAL3	0.484312
NNMT	0.483691
PCYT2	0.483652
CAMK1	0.483503
AZGP1	0.481099
CTTNBP2NL	0.480335
FBLN5	0.480302
FMO4	0.480066
SH3KBP1	0.479863
FYB	0.479777
NCK2	0.479654
ENTPD1	0.479457
LRRC1	0.478827
HBA1	0.478654
CAV1	0.47832
ADPRH	0.47826
TPM1	0.478081
YWHAZ	0.477848
CARS2	0.477723
SCGN	0.477687
FBXO2	0.477242
CDH13	0.476732
ANXA1	0.4764
VSNL1	0.476391
TIMP1	0.476221
BAX	0.475991
ARHGEF6	0.47563
ROBO1	0.475164
PODN	0.474704
BLMH	0.474603
RFTN1	0.474525
CRLF3	0.47443
FLNA	0.474283
LAMB1	0.473773
FADS2	0.473295
RAB8B	0.472594
H2AFY	0.472289
ACACB	0.472003
MAP1B	0.471167
FABP4	0.47077
CASP1	0.469743
EPHX1	0.469722
LMOD1	0.469632
FTCD	0.469065
PTPN12	0.468925
YWHAH	0.468453
ITGA6	0.46793
SLC1A5	0.467683
TSPAN15	0.467656
CTSS	0.467578
COL1A1	0.467304
ERAP1	0.467112
AMPD3	0.467031
TSPAN33	0.466674
KIF2A	0.466563
DGAT2	0.46648
ALAD	0.466474
CLYBL	0.466459
COLEC11	0.466423
MPZL1	0.466259
CROT	0.466211
ALDOB	0.465978
CA14	0.465745
LDHB	0.465745
HLA-DRA	0.464984
VASP	0.464243
SLC47A1	0.463823
METTL7B	0.463772
TANC1	0.462431
SCP2	0.462219
S100A10	0.461864
CSTB	0.461772
EFEMP2	0.461772
GUCY1B3	0.461763
GPT	0.461712
OPTN	0.461389
F13A1	0.461126
ITGA3	0.46098
TCEA3	0.460897
TTPAL	0.460533
GBP2	0.460112
LTBP2	0.46
PGAM2	0.459986
SASH3	0.459939
GLYCTK	0.458622
SLC22A3	0.458389
SLC6A12	0.458297
PROCR	0.457983
GSN	0.457935
TSPAN8	0.457896
GRTP1	0.457676
BAIAP2L1	0.45764
PFN2	0.457631
GGT1	0.456669
CAMK2B	0.456637
PCBD1	0.456496
KIAA1598	0.456478
CYP2E1	0.45644
NDE1	0.45626
CAP2	0.456001
ARSE	0.455717
MSRA	0.455171
OPLAH	0.455084
ENPP4	0.455039
WIPF1	0.454959
FDFT1	0.453544
AADAT	0.453535
BCHE	0.453194
BTK	0.453114
CNP	0.452875
ANO1	0.452818
MBOAT1	0.452651
BPHL	0.452397
FNBP1	0.45232
SCRN2	0.452194
MBL2	0.451561
UGT2B10	0.451364
FAHD2A	0.450997
PLEKHA2	0.450863
CD109	0.450743
HGD	0.450681
AIM1	0.450394
AKR7A3	0.450287
MYO1F	0.449516
MCM6	0.449469
STK4	0.448806
ABCC1	0.448776
IDH2	0.448752
GZMA	0.448549
ABCC6	0.448471
SEC14L4	0.447728
MAPRE1	0.447149
DNAJC25	0.446889
PRKG1	0.446435
CAT	0.445635
RTN1	0.445196
NUP50	0.445128
CD38	0.445115
CA2	0.445065
ALDH7A1	0.444937
ENAH	0.444931
AGA	0.444897
LCP1	0.444196
PTRF	0.443531
GATM	0.443435
PAG1	0.443366
GIMAP5	0.443214
NSDHL	0.443211
GDAP1	0.44302
LRG1	0.442874
LIMD2	0.442548
ARHGAP30	0.442369
TTC36	0.442298
STAT3	0.442211
TMOD1	0.44173
PEBP1	0.44162
SLC1A1	0.44156
NIT2	0.441187
ARHGAP18	0.441139
HLA-DMB	0.440912
ATP2B4	0.440709
COL3A1	0.440685
DDAH1	0.440447
HSPA4L	0.440103
C10orf54	0.43999
ALDH8A1	0.439584
ITGB2	0.439536
LTBP1	0.438703
ARHGAP4	0.438548
IBTK	0.438339
ASPA	0.438112
FAM49B	0.437643
CYP2C19	0.437181
HMGN4	0.436724
BLVRA	0.436697
EHD2	0.436091
STAP2	0.436067
CYP2C8	0.435846
CYP4F12	0.435518
ENTPD5	0.435464
IL16	0.435082
PNP	0.43467
DAXX	0.434515
ADCK3	0.434165
PLEK	0.434106
HCLS1	0.434088
FERMT3	0.433959
GCAT	0.433547
SLC41A3	0.433311
TAGLN	0.432487
DAO	0.432359
MCM4	0.432081
TPD52L1	0.43198
SLC16A7	0.431844
DNAJC9	0.43086
MYO5C	0.430478
RNF213	0.430377
HBB	0.429857
PHGDH	0.429502
MAP2	0.429481
IKBIP	0.429401
TMOD2	0.429266
RASA3	0.429257
EMILIN2	0.429233
CDNF	0.429203
ITGAL	0.429051
MYH11	0.428953
ITGAX	0.428577
NRP1	0.428415
DPT	0.427809
MAMDC2	0.427779
COPG2	0.427618
MCM5	0.427502
PGM5	0.426947
MAP2K1	0.42689
RAB11FIP1	0.426875
CAPN5	0.426755
EPB41L2	0.426708
ASPG	0.426681
SH3BGRL3	0.42649
CFI	0.426329
HAGH	0.426188
LHPP	0.426036
PRODH2	0.425934
ANXA3	0.42546
DDX60	0.425412
HK3	0.42523
CASP4	0.424973
S100A4	0.424931
GPD1	0.424928
HMGCR	0.424475
ABCC4	0.424361
ALDH5A1	0.424254
GGACT	0.424095
PPA1	0.424072
GAMT	0.424045
SEPT8	0.424042
ACBD4	0.423854
PLXDC2	0.423719
NUDT2	0.423677
AMDHD1	0.423663
RETSAT	0.423612
GLUD1	0.4236
ACSL6	0.4234
ACAT2	0.423283
EHBP1L1	0.423209
STEAP4	0.423146
CRYM	0.42254
HMGCS1	0.422507
TRPV2	0.422325
LGALS9	0.42225
PAPLN	0.422
OASL	0.421367
OGDHL	0.421104
FMNL2	0.420399
RBP1	0.420038
LDHD	0.419865
SERPINA10	0.419853
BAG3	0.41974
LY75	0.419716
SELO	0.419593
SH3BP1	0.419492
TGFBI	0.419172
LUM	0.419149
CASP7	0.418978
ARMCX3	0.418713
ITPR1	0.41834
PKLR	0.418107
SERPINB9	0.417426
CNPY4	0.417235
LYN	0.417011
PHLDB1	0.416918
CAMK1D	0.416695
SLC39A5	0.416683
AGXT	0.416635
PIP4K2A	0.416626
COLGALT1	0.416486
STMN1	0.416193
SLC27A4	0.415733
BLVRB	0.415187
CD93	0.415079
EXOC6B	0.414676
SP110	0.414512
SAA4	0.414399
ADH1A	0.414321
MOB3A	0.41419
ECI2	0.413894
SRI	0.413885
ABHD6	0.413799
ACSS3	0.413551
PHYH	0.413261
GPAM	0.413028
SERPINE2	0.41241
LPCAT2	0.412339
PEA15	0.412139
LNPEP	0.411604
MAP7D1	0.411276
HMOX2	0.411139
PDLIM3	0.411049
PAPSS1	0.410888
FGD2	0.410816
BTN3A3	0.410724
HDHD1	0.410613
BDH2	0.410521
GYS2	0.410455
VAV1	0.410446
AFMID	0.410192
ACY3	0.409861
FES	0.409285
WAS	0.408947
SYK	0.408846
PALM2	0.408514
WARS	0.408129
B2M	0.408055
TDO2	0.407905
TMEM173	0.407693
SEC24B	0.407574
VPS41	0.407556
IGLL5	0.407508
KMO	0.407413
RCC2	0.407323
SERPINH1	0.405857
NCF2	0.405472
SIRT5	0.405239
ALAS1	0.405129
DHTKD1	0.40509
XDH	0.404938
SORD	0.40481
C8A	0.404699
ADH4	0.404696
PPP1R18	0.404481
DDX58	0.404401
SLC2A9	0.404254
RAB31	0.404012
RNPEP	0.40386
IRS1	0.403768
C1RL	0.403705
SEPT5	0.403314
QSOX1	0.403168
FAS	0.402991
ETNK2	0.402756
ITPR3	0.40266
HSPA12B	0.402559
ITGB5	0.402517
A1CF	0.402484
ICAM1	0.4016
TNXB	0.401564
ACADSB	0.401472
HMGCS2	0.401284
CMPK2	0.400741
ABCB1	0.400684
GBAS	0.400176
TCEAL3	0.399988
MYL9	0.399878
SCLY	0.399755
GLS2	0.399409
GALNT2	0.399116
ATP9A	0.398848
WASF2	0.398612
PSMB9	0.398346
DCN	0.39823
AMT	0.398152
CD276	0.39808
CD40	0.397955
GCK	0.397931
NUDT19	0.397913
NMRK1	0.397704
PC	0.397653
STARD10	0.397471
FBN1	0.396764
GUCY1A3	0.396674
NCF4	0.396635
HMOX1	0.396385
ACSM2A	0.396289
PRNP	0.395886
ME1	0.395158
LRMP	0.395005
MOCS1	0.39494
SOD2	0.394722
ERMP1	0.394683
EEFSEC	0.394602
TGFB1	0.394552
SH3BGRL2	0.394423
RBP5	0.394402
ACMSD	0.394301
ARHGDIB	0.394298
DFNA5	0.393952
HMGB2	0.393784
MXRA7	0.393653
GRK5	0.393632
PLAC9	0.393551
MCM2	0.393384
LIME1	0.393342
AGXT2	0.393002
SIGLEC1	0.392835
NLN	0.392811
DCAF11	0.392701
DOK2	0.392083
PYCARD	0.39196
SH3BGRL	0.391145
FAM162A	0.390888
NPNT	0.390745
AP3B1	0.390671
ADHFE1	0.390112
LMNB1	0.389915
HIBCH	0.389796
RTP3	0.389784
CCBL1	0.38959
LAMC1	0.389472
SYNPO2	0.38939
CNN1	0.388906
CD2BP2	0.388461
FBLN1	0.388405
EPM2A	0.388387
MSR1	0.388366
PTMS	0.388276
AP1S2	0.387849
FDPS	0.387784
NUDT5	0.387709
ANGPTL2	0.387545
VCL	0.387387
LIMA1	0.387285
ALS2	0.387279
MSI1	0.387237
ACADS	0.386939
ATAD3A	0.386882
ENG	0.386855
SLC25A12	0.386449
COBLL1	0.386354
ST3GAL6	0.386333
LBP	0.386324
GAA	0.386303
FMOD	0.386231
GNAO1	0.386154
HSPG2	0.385751
TMEM43	0.385592
ALDOA	0.385545
CORO2A	0.38481
FCHO2	0.384658
SQLE	0.384416
SMARCA5	0.384398
SUOX	0.384115
CYLD	0.384112
MET	0.384058
AGPAT1	0.383968
COL6A2	0.383914
FAM49A	0.383833
THEMIS2	0.383831
ACSM2B	0.383768
PALM3	0.383661
EHD4	0.383595
HSD3B7	0.382911
DTX3L	0.382905
ANTXR2	0.382434
GRHPR	0.382416
NUDT6	0.382198
MOCOS	0.382019
MTG2	0.381861
DIO1	0.381801
PAK1	0.381786
NAGS	0.381502
GLTP	0.381383
FDXR	0.38109
NPL	0.380953
SMYD2	0.380946
ARHGEF2	0.380804
EZR	0.380663
PTPRE	0.38038
NAGK	0.380108
ACOX3	0.37992
TDRD7	0.379911
DTD1	0.379881
MGMT	0.379792
TRIP10	0.379198
KDELC2	0.379099
HYI	0.378827
PHLDB2	0.378741
ASCC3	0.378588
ARPC1B	0.37855
ELMO2	0.378511
NEDD4L	0.378126
UGT1A6	0.378027
GOLPH3	0.377687
GJB1	0.377514
SERPINB8	0.377496
CBFB	0.377326
MMAB	0.377212
ITGA2	0.377177
SCPEP1	0.377054
HDHD3	0.377039
ACAD11	0.376845
PTGR2	0.376696
KHK	0.376669
OLFML1	0.37663
RAPGEF6	0.37649
SEPT7	0.376442
MPST	0.376412
RRM2B	0.376224
ADD3	0.376164
CPPED1	0.375922
SERPINA3	0.37577
CYP2C9	0.375702
CDIPT	0.375543
SLC2A3	0.375161
PDSS2	0.375003
SFXN3	0.374982
PHYHD1	0.374806
DAB2	0.374576
SEPW1	0.374528
HSD17B2	0.374239
WIPI1	0.374167
PTPN1	0.374134
C1R	0.373946
CKB	0.373698
CTPS2	0.373424
PLSCR4	0.372979
PDLIM4	0.372856
ST3GAL1	0.372833
LBR	0.372794
NFATC2	0.372746
SLC39A11	0.372636
INSR	0.372358
PPP1R9B	0.372092
FMO5	0.372086
EPB41L3	0.372047
SESTD1	0.371976
PCSK6	0.371671
ABCC2	0.371662
TRIM21	0.371609
TFRC	0.371537
AGPAT2	0.37131
MTHFD1	0.371092
ORM2	0.371056
APOBR	0.371
PLA2G4A	0.370722
TMEM82	0.370704
HCK	0.370689
ABHD15	0.370596
SLC38A4	0.370516
QDPR	0.370459
RCSD1	0.370408
SH3BP4	0.370402
MMP14	0.370244
APMAP	0.369773
RPS6KA1	0.36962
NAAA	0.369453
ADAP2	0.369405
CCS	0.369384
PPBP	0.36923
GALE	0.369175
ANXA11	0.36916
AKAP1	0.369091
CAP1	0.368868
G6PD	0.368838
KBTBD11	0.368605
AHCY	0.368575
IL4I1	0.36842
LILRB5	0.36822
SERPINA5	0.367892
COL4A1	0.367832
SLC22A9	0.367408
SAT2	0.367298
KIAA1161	0.367196
ARPC5	0.367166
PARVB	0.36711
MTHFD1L	0.367107
NAT8	0.367029
INPP4A	0.366868
HVCN1	0.366829
CYP51A1	0.366662
MRI1	0.366623
DECR1	0.366566
SOD1	0.366539
GIMAP7	0.366486
PIPOX	0.366474
FAM105A	0.366465
IFIH1	0.366366
RETN	0.366358
NEO1	0.366297
MCC	0.366291
NUCB2	0.366235
MID1	0.36616
AKR1A1	0.365659
PARP9	0.365656
MAN1A1	0.365357
TBC1D24	0.365288
GLUD2	0.365142
HMHA1	0.365008
HYAL1	0.364844
ABCB6	0.364575
TMLHE	0.364384
FMO3	0.364333
NCF1	0.364148
TACO1	0.363978
STAT5A	0.363975
AKR1C2	0.363972
HMGA1	0.36393
CLEC4G	0.363921
APBB1IP	0.363775
SMCHD1	0.363605
GAS2	0.363536
COTL1	0.36347
ADI1	0.363431
PPP1R12B	0.363428
MYH10	0.36342
SCAMP1	0.363249
VIMP	0.363199
ISYNA1	0.363085
MPDZ	0.362915
EVI5	0.362822
CDO1	0.362476
ACSS1	0.362431
APOF	0.362207
PFKFB1	0.362169
MTO1	0.361609
HDAC1	0.361604
FHL3	0.361595
PON1	0.36136
ACSF2	0.361342
PTGDS	0.361342
SLC22A18	0.361333
TSTD1	0.361112
CYP4A11	0.36041
CNPY3	0.360291
GPX4	0.359903
VNN1	0.359813
SDS	0.359556
C8orf82	0.358968
FCN1	0.358258
HMGB3	0.357873
GPSM3	0.357679
CYGB	0.357296
RAB17	0.356998
TNFAIP2	0.356825
THOP1	0.356771
SNX29	0.356469
APOBEC3F	0.356057
PRDX6	0.35578
FBLN2	0.355747
GIMAP4	0.355642
YBEY	0.355583
TF	0.355454
FMNL3	0.355186
CRIP1	0.35449
KALRN	0.354341
TSFM	0.354248
OSBPL1A	0.354069
GMFG	0.353818
FGL2	0.353812
CYFIP1	0.353806
RFX5	0.353651
SLC27A3	0.353532
CYB5R2	0.353526
CHMP4A	0.353129
CES2	0.353015
VAMP5	0.352956
CECR1	0.352836
PLCB2	0.352809
ACSF3	0.352717
CP	0.352657
SLC37A4	0.352517
BOK	0.352296
FCN3	0.352296
APBA1	0.352272
CIDEB	0.352221
SYNE2	0.352191
COASY	0.352048
TRAP1	0.351812
EPB41L1	0.351573
LAMA3	0.351143
TRIM65	0.350621
DPP4	0.35049
YAP1	0.350457
MSH3	0.350263
APOM	0.349707
FAIM	0.349666
SLC7A2	0.349642
RBMS1	0.349397
CSK	0.349373
MGLL	0.349319
LUZP1	0.349221
IYD	0.349012
MMAA	0.348934
DCK	0.348716
LCLAT1	0.348325
SIRT3	0.348227
ABCA6	0.348006
GPD1L	0.347982
ARL6IP5	0.347785
SLC12A4	0.347683
GBP4	0.347379
GNE	0.347286
STXBP1	0.347194
FLOT2	0.347041
REEP6	0.346931
PGLYRP2	0.346731
POSTN	0.346728
UAP1	0.346635
FAM3C	0.346486
PAH	0.346426
PTPN6	0.346328
STK24	0.345913
SDC1	0.345797
PROC	0.345474
LTBP4	0.345319
LYRM9	0.34522
AS3MT	0.345053
ASGR1	0.344916
ITPA	0.344799
DHFR	0.344734
PEPD	0.344223
TACC1	0.344035
AGMO	0.342886
TST	0.342865
C8B	0.34259
SLC9B2	0.342259
PFKM	0.342175
C10orf11	0.341945
PSAT1	0.341927
LGALS1	0.34188
PSMD5	0.341775
ENPP1	0.34168
PPP6R2	0.341572
HMGN1	0.341545
KCTD10	0.340927
ACAA1	0.340733
TGFB1I1	0.340357
ARHGEF16	0.340327
ST6GAL1	0.340253
HDDC2	0.340181
MYH9	0.339864
HTATIP2	0.339739
BAAT	0.339596
ECE1	0.339393
KCNAB2	0.339345
POLB	0.338906
TTC38	0.338879
BASP1	0.33882
ALDH4A1	0.338745
PMPCA	0.338655
FOLR2	0.338623
TYMP	0.338605
FOXRED1	0.338303
SPATA20	0.3383
REEP3	0.338291
ECHS1	0.338181
RGS19	0.338163
TOP2B	0.338121
ADH1B	0.337799
CARHSP1	0.337551
MFSD10	0.337216
DECR2	0.33721
EPB41L5	0.337201
ATP6V1C1	0.337187
CETP	0.337028
SLC25A1	0.336912
SLC38A2	0.336667
CYP4F22	0.336545
CYP8B1	0.336467
GMDS	0.336228
PDK4	0.336168
ABHD14B	0.335876
C21orf33	0.335494
LRRC16A	0.335488
HSD17B8	0.335294
MAPKAPK2	0.335142
ARHGEF40	0.334971
ACTN1	0.334956
CCDC6	0.33473
PRG4	0.334619
DUSP23	0.334383
ENO2	0.334276
P4HA2	0.334144
STAB2	0.334141
ACOT13	0.334106
MACROD1	0.333873
BIN1	0.333777
TGOLN2	0.33372
RAB3IP	0.333658
TTC39B	0.333609
PEX11G	0.333535
CHID1	0.33344
MCM3	0.333177
SPP2	0.332795
ECH1	0.332613
NAPEPLD	0.332577
CBL	0.332341
SOAT1	0.332016
ERBB2	0.332007
AKR1B10	0.331816
OLFML3	0.331732
GCFC2	0.331732
TP53BP1	0.331726
TLN1	0.331723
VAT1	0.331485
RECQL	0.331341
HSD17B6	0.331237
PMM1	0.331216
AACS	0.331192
NEDD4	0.330959
TWF2	0.330619
DDX5	0.330556
SPTBN2	0.330433
AK4	0.330404
SUPT16H	0.330377
CD47	0.330314
CDA	0.33027
NCEH1	0.330251
FHL2	0.330248
HLA-DPB1	0.330132
TMCC3	0.329956
NFS1	0.329866
HSD17B10	0.329836
NAP1L1	0.329559
IFIT3	0.329329
TPPP3	0.329212
RAPGEF4	0.328986
HLA-E	0.32872
IMPA2	0.328687
SLC26A1	0.328547
ARRB2	0.32838
MYO6	0.328257
PRPSAP1	0.328105
ANKRD44	0.328012
APOC4	0.327965
SRD5A1	0.327839
FCGR3A	0.327836
ALDH1B1	0.327281
ANO10	0.326938
NUB1	0.326899
SLC16A2	0.3268
MAOA	0.326782
NCOA7	0.326496
MCCC2	0.326352
ACSL1	0.326299
PRAF2	0.326048
UBA1	0.325782
ALDH9A1	0.325761
PPP1R13L	0.325585
ARG1	0.325475
NBEAL2	0.325475
FASN	0.325466
GORAB	0.324845
HRG	0.324839
MFGE8	0.324713
ACOT9	0.32466
ABHD2	0.32463
DMGDH	0.324609
AGL	0.324507
SERPINA11	0.324463
RAB11FIP5	0.324442
ITGA9	0.323967
PGM2L1	0.323937
MPI	0.323561
MOSPD2	0.323436
FAHD1	0.323298
HSD11B1	0.323242
YWHAB	0.322898
UGT2B15	0.322892
SFXN5	0.322773
MTHFS	0.322725
MT2A	0.322686
C4BPA	0.322597
GNPDA1	0.322489
PPP1R14A	0.322471
AKR1B1	0.322313
ATIC	0.322304
UBE2I	0.322212
SH3GLB1	0.322191
MOCS2	0.322131
EPDR1	0.322092
SDC4	0.322032
TMEM63B	0.321841
GPHN	0.321352
HSD17B7	0.321125
EIF2AK2	0.321056
CD302	0.320916
HINT2	0.320826
PTPN3	0.320826
FKBP10	0.32082
IVD	0.320644
CERS4	0.320456
HN1	0.320152
NOSTRIN	0.320023
HAL	0.319802
CALU	0.31959
HSDL2	0.319483
NEXN	0.319465
GIMAP1	0.319402
UROD	0.319262
PSTPIP2	0.319158
COL5A2	0.319077
MVD	0.318847
SH3PXD2B	0.318787
PRKCZ	0.318611
BAIAP2	0.318599
EOGT	0.318447
CORO7	0.317904
HAO1	0.317886
KANK1	0.317829
CPS1	0.317739
AIF1	0.317713
C16orf13	0.31745
PARP4	0.317372
MAP3K5	0.317369
SPRYD4	0.317345
ACADL	0.317307
C14orf1	0.317298
AKR1C3	0.317295
FKBP15	0.317277
GMPR	0.317113
DHCR24	0.317077
FRMD8	0.316993
IDI1	0.316899
ABAT	0.316754
EBP	0.316656
DPYD	0.316575
IGJ	0.316548
ACSL5	0.316521
SERPINA4	0.316486
TMEM57	0.316336
PYGL	0.316184
ALDH1A1	0.316139
CTPS1	0.316011
WDR1	0.316011
LSS	0.315694
BAZ1A	0.315682
EXOG	0.315557
CNST	0.315554
NDUFV1	0.315506
ALOX5AP	0.315363
SLC1A4	0.315224
TXNL4B	0.31507
DHRS4	0.315002
ACAA2	0.314682
UQCRC1	0.314578
ILK	0.314503
ACAT1	0.314482
MCU	0.314444
DBT	0.31427
C11orf54	0.314208
ASRGL1	0.314094
RIOK3	0.314023
DAB2IP	0.313536
ZYG11B	0.313512
MAOB	0.3135
STXBP6	0.313448
ITIH1	0.313375
APP	0.313369
TTC7A	0.313261
GM2A	0.313259
CBR3	0.313187
ANG	0.313082
KANK2	0.313049
NDRG2	0.313031
AGMAT	0.312963
CLPP	0.312557
RMDN2	0.312381
SLC15A1	0.312303
MYO1D	0.312246
MTFR1	0.312163
CADM1	0.312103
ABI3	0.311846
GBP1	0.311673
PRKCD	0.311595
PECR	0.31124
PLCB1	0.311198
AIFM2	0.310825
RHBDF2	0.310757
RRAS	0.310631
VCAM1	0.31058
PSME2	0.310515
ITPK1	0.310478
GBP7	0.310428
GALNT1	0.310288
C4orf32	0.310231
TSTA3	0.310171
THBS2	0.310112
ISOC2	0.310067
ADK	0.309906
WDFY3	0.309613
CTH	0.309416
TMEM41A	0.308822
MRPS15	0.308723
MPPE1	0.308711
GBE1	0.308637
ITGA4	0.308398
CYP4F11	0.308288
RAPGEF1	0.308082
TFB1M	0.30781
ALDH3A2	0.307783
CRAT	0.307783
GPT2	0.307765
DYNC1H1	0.307753
AOC3	0.307732
HNRNPUL2	0.307195
MSI2	0.307061
LRRC8A	0.306908
SLC2A2	0.306553
UGT1A9	0.306193
AGT	0.306093
TRIM14	0.305514
IDNK	0.305219
SLC20A2	0.305207
RRM2	0.305075
TREX1	0.304818
NR2F2	0.304735
GLS	0.304636
SLC6A1	0.304508
NUBPL	0.30423
PML	0.304183
PLTP	0.303953
GIT1	0.303842
CBS	0.303672
LLGL2	0.303385
FILIP1L	0.303278
TAPBPL	0.303162
CHMP3	0.303048
MMACHC	0.302982
FKBP8	0.302866
STEAP3	0.302723
MYL12A	0.302711
GLO1	0.302532
MECP2	0.302532
ABI1	0.302344
ACP2	0.301609
TKT	0.301502
MRPS26	0.301472
LAMP2	0.301173
RASAL2	0.301149
ADSSL1	0.301131
MRPS18B	0.301108
MARCO	0.300743
WDR82	0.300666
ACTR2	0.300645
SNTA1	0.300293
PALD1	0.300206
SDSL	0.300179
XPNPEP3	0.300176
SYNM	0.300087
ARHGEF18	0.299967
TMEM161A	0.299794
UNC13D	0.299489
GGT5	0.299421
LRCH1	0.299379
FOCAD	0.29934
PXDN	0.299203
CYP2B6	0.299155
LLGL1	0.299078
NADK2	0.298901
HADH	0.298689
CGNL1	0.298564
ANXA9	0.298448
MTA2	0.298352
IFIT1	0.298286
MTMR10	0.298122
PIK3CD	0.298033
ABHD12	0.297767
ILVBL	0.297612
COLEC10	0.297397
TACC2	0.296746
SULT1A4	0.296606
EPS8	0.296564
PAWR	0.296564
PIR	0.296561
NMNAT3	0.296513
CYP3A5	0.296492
GPC6	0.296483
NFKB2	0.296367
SLC25A13	0.295799
DBI	0.295785
COPZ2	0.295665
RXRA	0.295238
ACSS2	0.295149
LIPA	0.295074
MAGED1	0.295041
COX7A2L	0.294432
GCA	0.294372
SYPL1	0.29382
TOR4A	0.293548
PSPH	0.293528
CDKAL1	0.293123
ATM	0.292916
BCKDHB	0.292584
GPM6A	0.292292
NCALD	0.292026
WTAP	0.291987
SEPHS2	0.291978
PLEKHO2	0.29133
C4BPB	0.291157
ELAC2	0.291109
MT-CO2	0.291103
CD151	0.291088
LAMA4	0.290617
HLA-DPA1	0.290417
HSPA12A	0.290265
CPD	0.289727
GTF2E1	0.289673
TAPT1	0.289626
PLCG2	0.289569
GCHFR	0.289402
FCER1G	0.289321
NMT2	0.289297
RFT1	0.289165
HLA-A	0.28916
ZCCHC6	0.28913
CNBP	0.289026
TRIM47	0.288996
CD59	0.288909
F11	0.288709
CCDC25	0.288655
PPP3CB	0.288599
AASS	0.288566
CDK17	0.288557
ETFA	0.288479
C9orf41	0.288461
CASP3	0.288431
SLC46A3	0.288387
EMILIN1	0.288354
FBXO44	0.288276
GIT2	0.288264
POLDIP2	0.288082
KIAA1522	0.287861
SNX9	0.287802
PEX14	0.287721
RCN2	0.287545
CHD4	0.287484
CPOX	0.286819
GLDC	0.286575
ZNFX1	0.286566
ACOT7	0.286563
PARVA	0.2865
PIK3AP1	0.286318
FABP3	0.286076
ATP8B1	0.286037
CDC42EP1	0.286001
ZNF512	0.285963
C19orf66	0.285909
GLT8D1	0.285903
SLC43A1	0.285792
SIGMAR1	0.285762
MTSS1	0.285655
SLC43A2	0.285377
MAGI1	0.28518
VPS11	0.28507
ARSB	0.2849
CNN2	0.284885
VPS13C	0.28484
AQP9	0.284544
UBA7	0.284335
HMCN1	0.2843
RALGPS2	0.284246
TAGLN2	0.284174
AKR1C1	0.283953
PDE3B	0.283929
ASPN	0.283831
FUBP1	0.283813
PROSC	0.283676
STS	0.283571
SLC39A14	0.283508
SLC39A7	0.2835
KIAA1143	0.28321
SRC	0.283046
LAD1	0.283001
TAOK3	0.282843
RABEP2	0.282589
CTNNBL1	0.282574
TXNDC5	0.282526
TMEM97	0.282231
NQO2	0.28221
TAPBP	0.281807
UGDH	0.281753
EFTUD1	0.281568
EPHX2	0.281511
ACACA	0.281219
TSPAN6	0.281198
APOL2	0.281123
ATPAF2	0.280878
ACP5	0.280869
VSIG4	0.280834
LARP1B	0.280801
ATP7B	0.280708
GDI1	0.280159
HSD17B13	0.280096
MARCKSL1	0.279959
SPARC	0.279899
PLIN2	0.279839
SLC15A4	0.279792
SRPK1	0.27961
FHOD1	0.279409
OCLN	0.279404
DAG1	0.279338
CD82	0.279311
FBXO6	0.279296
RAP2A	0.278965
TMSB10	0.278466
L2HGDH	0.278176
DNMT1	0.278087
C1QB	0.278075
NDUFB8	0.277968
FUOM	0.277785
SLC43A3	0.277397
ABCA8	0.277302
FLOT1	0.277152
CTNNAL1	0.277129
TSPAN14	0.277075
CCDC167	0.277018
RAP1GDS1	0.276552
GIMAP8	0.27652
ESYT1	0.276505
TTYH3	0.276478
PAICS	0.276403
EFHD2	0.276266
CHN2	0.276134
AFM	0.275937
APOBEC3B	0.275899
PPFIA1	0.275776
TIMP3	0.275457
POR	0.275331
CSPG4	0.275233
RBPMS	0.275081
OTC	0.274893
PPP2R5E	0.27471
AGTRAP	0.274627
MMRN2	0.274522
CDKN2C	0.274504
OXNAD1	0.274272
MEAF6	0.273734
SEC16B	0.273671
BCKDHA	0.273668
PLEKHA4	0.273654
COMTD1	0.273477
NHSL1	0.273077
GTF2F2	0.272988
CBR1	0.272982
PDLIM7	0.272979
PLIN3	0.272728
TEX264	0.27265
MYADM	0.272594
TNS3	0.272585
TOR1A	0.272585
PON3	0.272238
OLA1	0.272018
ASL	0.271898
ZADH2	0.271534
LPHN2	0.271337
PPME1	0.271316
ARFIP1	0.271265
TPST1	0.271053
IGSF8	0.270967
NLE1	0.270632
SEPT2	0.270579
DHRS7B	0.270528
RNMTL1	0.270464
ZCCHC17	0.270137
ABCG8	0.270125
PGM1	0.27008
GHDC	0.269964
SH3D19	0.269755
TINAGL1	0.269719
GNB1L	0.269671
ITGAM	0.269668
TM7SF3	0.269587
STAT2	0.269516
VPS33A	0.269387
ADAR	0.269384
DTNBP1	0.269268
NIT1	0.26914
DHCR7	0.26911
CLUH	0.269092
PUS10	0.269065
CNDP2	0.269005
PDK2	0.268984
RAB3D	0.268743
MAGED2	0.268638
C12orf4	0.268635
SKAP2	0.268495
UGT2B4	0.26848
FGA	0.268438
NDUFB10	0.268131
TECR	0.268014
RIPK2	0.26791
ARHGEF1	0.267886
GRK6	0.267662
UAP1L1	0.267519
SULT1B1	0.267333
ITCH	0.267271
FBLL1	0.266976
C14orf159	0.266971
GATAD2A	0.266921
PTBP3	0.266808
USP11	0.266808
DOK3	0.266569
LMNB2	0.265891
PDIA5	0.265823
SPECC1L	0.265682
IQGAP2	0.26562
C6	0.265339
ECSIT	0.265303
TMEM245	0.265181
UNC45A	0.265172
MAP4	0.265076
C2orf72	0.265026
ACAD10	0.264736
PDK1	0.264524
CEP170	0.264515
PSIP1	0.264309
MTCH2	0.264267
SLCO2B1	0.264193
DNASE2	0.264163
ZBTB20	0.264079
KDELC1	0.263972
USP4	0.263972
RHOG	0.263643
IL1RAP	0.263482
TYSND1	0.26306
FAH	0.262975
ACBD6	0.262602
GGCX	0.262569
PAFAH2	0.262443
VCAN	0.262384
MDN1	0.26233
SEPP1	0.262028
PSMB10	0.261987
PLXND1	0.261966
EGFR	0.261963
FAM26E	0.261861
SLC25A16	0.261795
MRPS6	0.261792
ARVCF	0.261658
ZGPAT	0.261622
SGK2	0.261572
PLCG1	0.261267
DCTN2	0.261198
CLMN	0.261001
KIF5B	0.260936
ALDH3A1	0.260933
ARL2	0.260649
AGRN	0.260634
C7orf55	0.260622
GPX3	0.26058
COX6C	0.260434
AKAP7	0.260386
CGN	0.260374
NAP1L4	0.26035
CYP39A1	0.260327
SASH1	0.260297
TPPP	0.260291
PLD2	0.260125
SMARCA4	0.260025
TIMM10	0.259956
SLC4A4	0.259915
SF3B3	0.259679
GCSH	0.259488
TOLLIP	0.259461
CNRIP1	0.259395
MYCBP2	0.259359
HOMER3	0.259192
ECI1	0.259109
MRPL24	0.259088
TFEB	0.259076
KDSR	0.258938
DYNC1LI1	0.258738
SNX33	0.258646
RPS6KB2	0.258643
ADIPOR2	0.258631
PSMB8	0.25861
HSD17B4	0.258565
PNPLA6	0.258416
PLSCR1	0.25841
PSPC1	0.258201
MCEE	0.258019
SETX	0.25801
MTX1	0.257616
SCYL1	0.257473
SURF1	0.257275
COX5B	0.257258
BAK1	0.257252
PCM1	0.25675
AKT1	0.256628
JMJD7	0.256416
CHMP2A	0.256251
SIRPA	0.256228
F7	0.256213
NAMPT	0.25618
CLIC1	0.256162
IK	0.256105
FAM120C	0.255801
MRPS2	0.255792
GFPT1	0.255789
PTPRA	0.255765
EARS2	0.255711
PRF1	0.255598
ITPRIP	0.255544
GIPC1	0.255541
GALM	0.255463
RASA1	0.25541
MUT	0.255356
EXOC3L4	0.255317
FH	0.255245
MYO9B	0.255239
GPLD1	0.255183
APOC3	0.255075
TARS2	0.25503
EHHADH	0.254968
CHKB	0.254845
NBN	0.254433
MAP4K3	0.254409
CHDH	0.254356
HTRA1	0.254338
CXorf38	0.254129
COA3	0.254087
CHST13	0.254084
LMO7	0.253863
PPP1R21	0.253681
TNS1	0.253415
TBC1D1	0.253409
RABGAP1L	0.253332
UTP20	0.253317
FKBP4	0.253239
MAPK3	0.252979
CEBPA	0.252827
PARP1	0.252597
ATP13A3	0.252391
CASC4	0.252364
CPNE1	0.252227
BGN	0.252108
RFC4	0.25206
MAD2L1	0.251949
BTD	0.251878
GNPNAT1	0.251741
HNRNPA1	0.251537
DR1	0.251517
SHMT2	0.251415
DDO	0.251412
PDCL3	0.251382
MPP1	0.251248
C5	0.251215
SUMF1	0.251212
HSPA13	0.251179
EXOC6	0.251131
DUS1L	0.25109
STAB1	0.250752
USO1	0.250519
ABCA2	0.250349
APOE	0.250319
FEZ2	0.250293
ACTG1	0.250137
PANK1	0.250036
ASGR2	0.249919
RAB27A	0.249684
UACA	0.249675
ADAM10	0.249582
CLDN3	0.249254
BST2	0.249194
NTPCR	0.249188
CPSF6	0.249036
ALDH3B1	0.248901
VPS37B	0.248874
SP100	0.248866
GOLT1A	0.248854
CLPB	0.248815
GRAMD4	0.24848
SLC16A1	0.248382
TMEM53	0.24817
FAM8A1	0.248086
NFIA	0.247946
RUFY1	0.247889
ETHE1	0.247737
ARHGAP17	0.247725
APOC1	0.247704
RBM12	0.247633
SNTB1	0.247621
TLDC1	0.247597
STX7	0.247334
SMOC1	0.247331
ARHGEF17	0.247044
LMF1	0.247024
ATP2C1	0.247018
ARMC6	0.246898
CFL1	0.246803
MRPS34	0.246623
SERPING1	0.24625
AKT2	0.24622
TTC7B	0.246011
GCC2	0.245776
ELOVL5	0.245755
ISOC1	0.245719
ABCD4	0.245202
RDH11	0.245179
LIMCH1	0.24511
CHMP4B	0.245071
C2orf43	0.244784
CASKIN2	0.244713
GRB14	0.244581
FPGS	0.244498
AMPD2	0.244361
CRADD	0.244358
STIM2	0.24431
UGP2	0.244178
ACAD9	0.243952
RBM47	0.24394
TIMM17A	0.24371
TMEM65	0.243622
FAM63A	0.243614
MICALL2	0.243614
TSPO	0.243572
PTMA	0.24354
PDZK1	0.243396
PLD3	0.243154
PEX11A	0.243074
NAV2	0.242889
HPS3	0.242781
MTTP	0.242781
STIM1	0.242256
HELZ2	0.24216
TUBB4A	0.242112
NRF1	0.242057
ETFB	0.241871
CYB5A	0.24179
PON2	0.241465
SEPT11	0.241465
LMNA	0.241309
SLC35F6	0.24125
MGST2	0.241193
C2CD2	0.240871
PRKCA	0.240835
IFIT2	0.240745
CYP27A1	0.240623
UBE2J1	0.240584
PKN1	0.240545
GLOD4	0.240542
METTL7A	0.240465
CASP9	0.24036
MPV17	0.240306
NKRF	0.240187
ITGA7	0.240172
COL6A1	0.240044
TRIOBP	0.240026
ABLIM1	0.239894
NAGLU	0.239888
UBLCP1	0.239727
PDHA1	0.239596
HEBP1	0.23959
ECHDC2	0.239384
NUDC	0.239303
HEATR5A	0.239139
NRDE2	0.239109
MPP6	0.23907
GIPC2	0.239061
TMEM19	0.238954
FLNC	0.238593
CHMP2B	0.238563
CNN3	0.238536
C3	0.238488
NARS2	0.238443
ABCB8	0.238178
TRIP12	0.23813
EML1	0.238031
USP39	0.237796
IDH1	0.23773
ACAP2	0.237718
SEL1L	0.237718
FOLH1	0.237306
IFT122	0.236933
HMGCL	0.236813
ZMYND11	0.236775
PCK1	0.236539
AP3S1	0.236464
DSN1	0.236419
SLC2A8	0.23638
LSR	0.236306
NCK1	0.236294
SEMA4G	0.235921
THEM6	0.235774
LIX1L	0.235506
CASP10	0.235428
MAPK1	0.235374
GSS	0.235282
XPC	0.2349
HPCAL1	0.234849
SIN3A	0.234831
PLA2G12B	0.234607
SLC17A5	0.234604
AIFM1	0.234571
UPP1	0.234527
GLRX5	0.23441
DNAJC13	0.234273
LIMS1	0.234106
EHD3	0.234016
EXOC5	0.233962
KPNB1	0.23387
ELMSAN1	0.233685
ITM2B	0.23352
LDLRAP1	0.233503
CYP2J2	0.233305
CBX1	0.233195
NDUFA10	0.233114
TGFBRAP1	0.23301
DOCK9	0.232905
SPATS2L	0.232792
TPM3	0.232732
TTPA	0.232562
PPP2R5D	0.232499
PPIC	0.232493
ENOSF1	0.232484
OARD1	0.232479
MDP1	0.232443
PIK3CB	0.232213
PUS3	0.23195
FECH	0.231908
PI4K2B	0.231884
IGFBP3	0.231759
SHROOM1	0.231717
ARSA	0.231446
PALM	0.231084
LYRM1	0.231075
GET4	0.231022
SLC30A10	0.230807
PARP14	0.230798
ESRP2	0.230628
TPM2	0.230592
DNAJA1	0.230502
PAFAH1B3	0.230502
SDHA	0.230475
SCARB2	0.230445
PLEKHA6	0.230413
PTPN9	0.230266
RAB3IL1	0.230048
TRIM38	0.229926
GNG7	0.229848
TMEM176B	0.229801
HSD17B12	0.229511
CTSL	0.229463
MRPL12	0.229404
C17orf62	0.22898
ARHGEF5	0.228836
TAT	0.228645
CLPTM1L	0.228362
ARFGAP3	0.228212
GYG1	0.228078
VCPIP1	0.228072
[truncated: 4,384 more rows]
