# Supplementary material for: Proteomics of adjacent-to-tumor samples uncovers clinically relevant biological events in hepatocellular carcinoma
Source: Natl Sci Rev. 2023 Jun 2;10(8):nwad167. doi: 10.1093/nsr/nwad167 (PMC10416816; doi:10.1093/nsr/nwad167)
Supplement: nwad167_Supplemental_Files [file nwad167_supplemental_files.zip › Table S3.xlsx]

## Sheet: Descriptions
Table S3, Related to Figure 2.
1. The list of 230 DEPs (Up, 144; Down, 86) in Subtype 2 vs Subtype 1. Related to Figure 2E.
2. The results of KEGG pathway enrichment analysis of up or down regulated DEPs. Related to Figure 2F.
3. The protein expression data of the validation cohort, originated from Jiang et al., 2019, Nature. Only the 184 proteins used for consensus clustering were shown. Related to Figure 2G.
4. The prognosis and recurrence information of NAT sample subgrouping in the validation cohort. Related to Figure 2G.
5. The results of consensus clustering using the transcriptome data. Related to Figure S3C.

## Sheet: 1. 230 DEPs
Uniprot	Gene symbol	Protein names	Fold change (Subtyping 2 vs 1)	p-adjust
P09210	GSTA2	Glutathione S-transferase A2	0.452605	2.3841e-07
P04181	OAT	Ornithine aminotransferase, mitochondrial;Ornithine aminotransferase, hepatic form;Ornithine aminotransferase, renal form	0.492044	3.84183e-09
P13929	ENO3	Beta-enolase	0.495447	9.7435e-07
O75936	BBOX1	Gamma-butyrobetaine dioxygenase	0.495722	1.81588e-08
P31213	SRD5A2	3-oxo-5-alpha-steroid 4-dehydrogenase 2	0.528165	1.01708e-05
P08319	ADH4	Alcohol dehydrogenase 4	0.538883	1.08804e-09
P35557	GCK	Glucokinase	0.544484	4.03648e-08
Q3LXA3	DAK	Bifunctional ATP-dependent dihydroxyacetone kinase/FAD-AMP lyase (cyclizing);ATP-dependent dihydroxyacetone kinase;FAD-AMP lyase (cyclizing)	0.554421	1.65113e-11
Q14749	GNMT	Glycine N-methyltransferase	0.556001	2.13274e-07
Q9NPD5	SLCO1B3	Solute carrier organic anion transporter family member 1B3	0.556562	2.5992e-08
P05177	CYP1A2	Cytochrome P450 1A2	0.557045	5.64392e-08
O15245	SLC22A1	Solute carrier family 22 member 1	0.569157	6.09382e-11
Q96DG6	CMBL	Carboxymethylenebutenolidase homolog	0.570434	1.58389e-11
P51857	AKR1D1	3-oxo-5-beta-steroid 4-dehydrogenase	0.577829	1.19492e-09
Q9ULX7	CA14	Carbonic anhydrase 14	0.582299	6.5094e-10
Q8TDX5	ACMSD	2-amino-3-carboxymuconate-6-semialdehyde decarboxylase	0.58285	1.48368e-10
O60240	PLIN1	Perilipin-1	0.587049	2.69398e-06
O75452	RDH16	Retinol dehydrogenase 16	0.587104	1.686e-08
O75891	ALDH1L1	Cytosolic 10-formyltetrahydrofolate dehydrogenase	0.588665	1.49304e-09
P30405	PPIF	Peptidyl-prolyl cis-trans isomerase F, mitochondrial	0.588851	2.07486e-10
Q9H2M3	BHMT2	S-methylmethionine--homocysteine S-methyltransferase BHMT2	0.58954	2.4674e-10
Q9UBR1	UPB1	Beta-ureidopropionase	0.592717	4.98343e-10
P08263	GSTA1	Glutathione S-transferase A1;Glutathione S-transferase A1, N-terminally processed	0.597838	1.68052e-10
Q96N76	UROC1	Urocanate hydratase	0.59841	3.8988e-10
Q9H227	GBA3	Cytosolic beta-glucosidase	0.598645	7.71502e-07
P49888	SULT1E1	Estrogen sulfotransferase	0.605211	2.80907e-07
Q9BVM4	GGACT	Gamma-glutamylaminecyclotransferase	0.605245	2.888e-09
P36537	UGT2B10	UDP-glucuronosyltransferase 2B10	0.607344	1.77295e-07
P21964	COMT	Catechol O-methyltransferase	0.607531	4.75052e-09
P17516	AKR1C4	Aldo-keto reductase family 1 member C4	0.607988	9.68432e-10
O14756	HSD17B6	17-beta-hydroxysteroid dehydrogenase type 6	0.611845	3.48023e-09
P30613	PKLR	Pyruvate kinase PKLR	0.612029	1.5752e-11
P20132	SDS	L-serine dehydratase/L-threonine deaminase	0.612874	4.42024e-05
O95954	FTCD	Formimidoyltransferase-cyclodeaminase;Glutamate formimidoyltransferase;Formimidoyltetrahydrofolate cyclodeaminase	0.618132	9.29284e-11
O00763	ACACB	Acetyl-CoA carboxylase 2;Biotin carboxylase	0.619079	7.72735e-11
Q14117	DPYS	Dihydropyrimidinase	0.622287	1.12085e-10
P05062	ALDOB	Fructose-bisphosphate aldolase B	0.623412	1.57301e-10
P23141	CES1	Liver carboxylesterase 1	0.623939	9.61162e-11
Q53FZ2	ACSM3	Acyl-coenzyme A synthetase ACSM3, mitochondrial	0.627365	2.07402e-11
Q9Y6L6	SLCO1B1	Solute carrier organic anion transporter family member 1B1	0.628014	1.76447e-10
P30837	ALDH1B1	Aldehyde dehydrogenase X, mitochondrial	0.62857	0.000425919
Q8N142	ADSSL1	Adenylosuccinate synthetase isozyme 1	0.62909	3.4443e-07
Q7Z4W1	DCXR	L-xylulose reductase	0.629578	1.25347e-10
P08473	MME	Neprilysin	0.630787	1.61129e-10
Q86U10	ASPG	60 kDa lysophospholipase;L-asparaginase;Platelet-activating factor acetylhydrolase	0.631219	6.21872e-07
Q68CK6	ACSM2B	Acyl-coenzyme A synthetase ACSM2B, mitochondrial	0.633245	4.44546e-08
P50225	SULT1A1	Sulfotransferase 1A1	0.635112	6.33499e-07
P50053	KHK	Ketohexokinase	0.635626	2.76805e-11
P05181	CYP2E1	Cytochrome P450 2E1;Cytochrome P450 2E1, N-terminally processed	0.636163	4.86011e-07
P21695	GPD1	Glycerol-3-phosphate dehydrogenase [NAD(+)], cytoplasmic	0.636871	8.41623e-11
P16662	UGT2B7	UDP-glucuronosyltransferase 2B7	0.637263	1.00693e-09
O76054	SEC14L2	SEC14-like protein 2	0.638408	2.29727e-11
P30084	ECHS1	Enoyl-CoA hydratase, mitochondrial	0.640995	4.76189e-10
Q9UI32	GLS2	Glutaminase liver isoform, mitochondrial	0.641465	6.46475e-07
Q9NYQ3	HAO2	Hydroxyacid oxidase 2	0.641893	1.98189e-10
Q93088	BHMT	Betaine--homocysteine S-methyltransferase 1	0.642382	3.31754e-10
P28332	ADH6	Alcohol dehydrogenase 6	0.642764	4.63659e-11
P10632	CYP2C8	Cytochrome P450 2C8	0.64282	5.47638e-10
O43315	AQP9	Aquaporin-9	0.642934	3.34566e-08
P07327	ADH1A	Alcohol dehydrogenase 1A	0.643496	2.65396e-08
O43708	GSTZ1	Maleylacetoacetate isomerase	0.643601	6.99152e-09
Q9H2A2	ALDH8A1	Aldehyde dehydrogenase family 8 member A1	0.646329	1.50594e-10
Q96LJ7	DHRS1	Dehydrogenase/reductase SDR family member 1	0.647125	1.68939e-07
P15259	PGAM2	Phosphoglycerate mutase 2	0.64869	0.000425919
P54868	HMGCS2	Hydroxymethylglutaryl-CoA synthase, mitochondrial	0.650143	2.76805e-11
P30039	PBLD	Phenazine biosynthesis-like domain-containing protein	0.650455	7.64922e-11
Q00796	SORD	Sorbitol dehydrogenase	0.650545	2.3826e-11
Q6IB77	GLYAT	Glycine N-acyltransferase	0.650815	2.13506e-11
Q04446	GBE1	1,4-alpha-glucan-branching enzyme	0.653005	2.50271e-10
A6NLP5	TTC36	Tetratricopeptide repeat protein 36	0.653859	1.17543e-10
Q06278	AOX1	Aldehyde oxidase	0.654018	2.65396e-08
O60656	UGT1A9	UDP-glucuronosyltransferase 1-9	0.656971	3.51483e-11
Q14397	GCKR	Glucokinase regulatory protein	0.660606	2.21192e-05
P08034	GJB1	Gap junction beta-1 protein	0.660902	1.76893e-08
P00966	ASS1	Argininosuccinate synthase	0.661928	1.1105e-07
P34896	SHMT1	Serine hydroxymethyltransferase, cytosolic	0.662129	1.73624e-10
Q9NQR4	NIT2	Omega-amidase NIT2	0.662821	6.90582e-11
Q13522	PPP1R1A	Protein phosphatase 1 regulatory subunit 1A	0.662995	5.271e-09
P00367	GLUD1	Glutamate dehydrogenase 1, mitochondrial	0.663017	1.60611e-11
P05091	ALDH2	Aldehyde dehydrogenase, mitochondrial	0.664137	0.000176025
P00326	ADH1C	Alcohol dehydrogenase 1C	0.66442	5.40238e-08
Q96EY8	MMAB	Cob(I)yrinic acid a,c-diamide adenosyltransferase, mitochondrial	0.664646	2.9407e-06
P23378	GLDC	Glycine dehydrogenase (decarboxylating), mitochondrial	0.665114	0.0015912
P50226	SULT1A2	Sulfotransferase 1A2	0.665357	3.5917e-08
P09467	FBP1	Fructose-1,6-bisphosphatase 1	0.666026	4.87899e-09
Q9UHI7	SLC23A1	Solute carrier family 23 member 1	0.666265	5.07543e-10
P13611	VCAN	Versican core protein	1.49995	1.24131e-06
P32456	GBP2	Interferon-induced guanylate-binding protein 2	1.5	2.7482e-09
P43403	ZAP70	Tyrosine-protein kinase ZAP-70	1.50048	1.2192e-07
O95466	FMNL1	Formin-like protein 1	1.50256	1.89456e-10
Q6UX71	PLXDC2	Plexin domain-containing protein 2	1.50486	7.72735e-11
Q14112	NID2	Nidogen-2	1.50535	1.88251e-11
P02462	COL4A1	Collagen alpha-1(IV) chain;Arresten	1.50879	6.32635e-08
Q16527	CSRP2	Cysteine and glycine-rich protein 2	1.50924	3.19485e-08
Q9UMS6	SYNPO2	Synaptopodin-2	1.5102	2.48316e-11
Q9UI08	EVL	Ena/VASP-like protein	1.51764	3.84183e-09
P04440	HLA-DPB1	HLA class II histocompatibility antigen, DP beta 1 chain	1.51841	1.37098e-07
P20701	ITGAL	Integrin alpha-L	1.51864	2.04739e-08
Q9HC16	APOBEC3G	DNA dC->dU-editing enzyme APOBEC-3G	1.51866	4.54265e-09
P12109	COL6A1	Collagen alpha-1(VI) chain	1.51979	5.93567e-11
P06396	GSN	Gelsolin	1.52001	3.51483e-11
Q9BT23	LIMD2	LIM domain-containing protein 2	1.52124	1.08151e-07
Q16787	LAMA3	Laminin subunit alpha-3	1.52392	3.2307e-11
P02452	COL1A1	Collagen alpha-1(I) chain	1.52519	8.78512e-10
P22105	TNXB	Tenascin-X	1.52699	6.43946e-08
Q13643	FHL3	Four and a half LIM domains protein 3	1.53019	4.08863e-11
Q14116	IL18	Interleukin-18	1.53162	8.52658e-08
Q93084	ATP2A3	Sarcoplasmic/endoplasmic reticulum calcium ATPase 3	1.53169	1.02707e-09
Q4L180	FILIP1L	Filamin A-interacting protein 1-like	1.5339	5.93567e-11
Q8WYJ6	SEPT1	Septin-1	1.53497	3.42534e-08
P24844	MYL9	Myosin regulatory light polypeptide 9	1.5369	1.57301e-10
P04216	THY1	Thy-1 membrane glycoprotein	1.53694	1.19368e-10
P00488	F13A1	Coagulation factor XIII A chain	1.53748	1.46896e-07
P09493	TPM1	Tropomyosin alpha-1 chain	1.53928	2.20745e-10
P29966	MARCKS	Myristoylated alanine-rich C-kinase substrate	1.54124	1.5752e-11
O43294	TGFB1I1	Transforming growth factor beta-1-induced transcript 1 protein	1.54157	4.04733e-11
P31949	S100A11	Protein S100-A11;Protein S100-A11, N-terminally processed	1.54205	1.65113e-11
Q6NUK1	SLC25A24	Calcium-binding mitochondrial carrier protein SCaMC-1	1.5433	2.76805e-11
Q0ZGT2	NEXN	Nexilin	1.54925	4.8735e-10
P12429	ANXA3	Annexin A3	1.54998	4.33372e-08
P20292	ALOX5AP	Arachidonate 5-lipoxygenase-activating protein	1.55485	8.55e-07
Q9NZU5	LMCD1	LIM and cysteine-rich domains protein 1	1.55529	2.09051e-09
Q9BXX0	EMILIN2	EMILIN-2	1.55577	7.47438e-09
P26006	ITGA3	Integrin alpha-3;Integrin alpha-3 heavy chain;Integrin alpha-3 light chain	1.5574	3.34069e-09
Q9BZQ8	FAM129A	Protein Niban	1.55785	1.65113e-11
O95428	PAPLN	Papilin	1.55813	6.58388e-11
P08123	COL1A2	Collagen alpha-2(I) chain	1.56006	1.61129e-10
P15090	FABP4	Fatty acid-binding protein, adipocyte	1.56063	6.15419e-10
P48681	NES	Nestin	1.56179	1.57133e-11
P11047	LAMC1	Laminin subunit gamma-1	1.56211	1.2209e-10
P01732	CD8A	T-cell surface glycoprotein CD8 alpha chain	1.5671	3.49388e-06
Q8WX93	PALLD	Palladin	1.56803	2.20792e-11
P48960	CD97	CD97 antigen;CD97 antigen subunit alpha;CD97 antigen subunit beta	1.56888	1.84272e-11
Q9Y625	GPC6	Glypican-6;Secreted glypican-6	1.56897	2.17124e-10
P10643	C7	Complement component C7	1.57007	8.037e-11
P33241	LSP1	Lymphocyte-specific protein 1	1.57095	1.64857e-08
Q01813	PFKP	ATP-dependent 6-phosphofructokinase, platelet type	1.57309	1.5752e-11
P21810	BGN	Biglycan	1.57583	2.1976e-09
Q8N2S1	LTBP4	Latent-transforming growth factor beta-binding protein 4	1.57691	6.82402e-10
Q14767	LTBP2	Latent-transforming growth factor beta-binding protein 2	1.58387	2.20745e-10
Q9NR12	PDLIM7	PDZ and LIM domain protein 7	1.58415	3.0531e-11
Q92629	SGCD	Delta-sarcoglycan	1.5852	2.50271e-10
Q14192	FHL2	Four and a half LIM domains protein 2	1.58753	4.64417e-07
P07355	ANXA2	Annexin A2;Putative annexin A2-like protein	1.5886	1.60611e-11
P05997	COL5A2	Collagen alpha-2(V) chain	1.58874	2.76805e-11
P43121	MCAM	Cell surface glycoprotein MUC18	1.5915	1.57133e-11
Q86WV6	TMEM173	Stimulator of interferon genes protein	1.59253	4.65517e-09
P04275	VWF	von Willebrand factor;von Willebrand antigen 2	1.59897	2.62435e-09
P23743	DGKA	Diacylglycerol kinase alpha	1.59908	5.74733e-10
P04083	ANXA1	Annexin A1	1.59936	1.60611e-11
P55011	SLC12A2	Solute carrier family 12 member 2	1.60052	2.18639e-11
Q06828	FMOD	Fibromodulin	1.60773	3.17214e-10
P21333	FLNA	Filamin-A	1.61039	1.57133e-11
Q12765	SCRN1	Secernin-1	1.61099	1.57133e-11
Q07507	DPT	Dermatopontin	1.61229	3.257e-09
P16150	SPN	Leukosialin	1.61502	5.5215e-09
P54289	CACNA2D1	Voltage-dependent calcium channel subunit alpha-2/delta-1;Voltage-dependent calcium channel subunit alpha-2-1;Voltage-dependent calcium channel subunit delta-1	1.61535	3.51873e-11
Q96RW7	HMCN1	Hemicentin-1	1.61624	5.80612e-09
Q96AY3	FKBP10	Peptidyl-prolyl cis-trans isomerase FKBP10	1.61643	6.13363e-11
Q16647	PTGIS	Prostacyclin synthase	1.61765	1.19368e-10
P46821	MAP1B	Microtubule-associated protein 1B;MAP1B heavy chain;MAP1 light chain LC1	1.61878	1.60611e-11
P12277	CKB	Creatine kinase B-type	1.61898	5.5215e-09
P12544	GZMA	Granzyme A	1.61964	2.3841e-07
P67936	TPM4	Tropomyosin alpha-4 chain	1.62521	4.04733e-11
P16402	HIST1H1D	Histone H1.3	1.62679	6.89328e-08
Q8TDZ2	MICAL1	Protein-methionine sulfoxide oxidase MICAL1	1.62931	2.76805e-11
P98095	FBLN2	Fibulin-2	1.6312	6.69491e-11
Q6UXI9	NPNT	Nephronectin	1.6366	3.17214e-10
O00339	MATN2	Matrilin-2	1.63763	7.00607e-11
Q8IUX7	AEBP1	Adipocyte enhancer-binding protein 1	1.64296	2.11581e-11
Q63HM9	PLCXD3	PI-PLC X domain-containing protein 3	1.64528	1.06875e-10
P26447	S100A4	Protein S100-A4	1.64702	8.90855e-09
Q53GG5	PDLIM3	PDZ and LIM domain protein 3	1.64845	8.41623e-11
P24043	LAMA2	Laminin subunit alpha-2	1.65585	2.20792e-11
Q13976	PRKG1	cGMP-dependent protein kinase 1	1.65812	1.60611e-11
P20702	ITGAX	Integrin alpha-X	1.66203	7.24876e-11
Q14766	LTBP1	Latent-transforming growth factor beta-binding protein 1	1.6623	1.03659e-10
P41218	MNDA	Myeloid cell nuclear differentiation antigen	1.6634	2.85292e-08
P60903	S100A10	Protein S100-A10	1.66739	1.60611e-11
Q12805	EFEMP1	EGF-containing fibulin-like extracellular matrix protein 1	1.67001	1.00693e-09
P08294	SOD3	Extracellular superoxide dismutase [Cu-Zn]	1.67021	1.8971e-09
Q01995	TAGLN	Transgelin	1.68965	6.37985e-11
Q5JTB6	PLAC9	Placenta-specific protein 9	1.69204	6.44024e-11
P04233	CD74	HLA class II histocompatibility antigen gamma chain	1.69238	8.32233e-08
P07585	DCN	Decorin	1.69451	1.26051e-09
Q16270	IGFBP7	Insulin-like growth factor-binding protein 7	1.69501	2.76805e-11
P29536	LMOD1	Leiomodin-1	1.69922	4.8735e-10
P20908	COL5A1	Collagen alpha-1(V) chain	1.69974	1.57133e-11
P40121	CAPG	Macrophage-capping protein	1.70002	1.80594e-10
P51884	LUM	Lumican	1.70118	1.85419e-10
Q9NRN5	OLFML3	Olfactomedin-like protein 3	1.70271	6.5468e-09
Q9UGT4	SUSD2	Sushi domain-containing protein 2	1.70666	7.00607e-11
P07951	TPM2	Tropomyosin beta chain	1.70798	1.6769e-09
Q8WU39	MZB1	Marginal zone B- and B1-cell-specific protein	1.71147	2.68577e-05
O95967	EFEMP2	EGF-containing fibulin-like extracellular matrix protein 2	1.72429	6.69491e-11
Q9UNN8	PROCR	Endothelial protein C receptor	1.72512	4.23783e-11
P31146	CORO1A	Coronin-1A	1.72907	2.69084e-09
P02461	COL3A1	Collagen alpha-1(III) chain	1.7313	5.66694e-09
Q9Y6C2	EMILIN1	EMILIN-1	1.73355	1.60611e-11
P07942	LAMB1	Laminin subunit beta-1	1.73427	1.57301e-10
Q9BWP8	COLEC11	Collectin-11	1.73614	2.60471e-11
Q6UWY5	OLFML1	Olfactomedin-like protein 1	1.73904	1.49344e-08
P06703	S100A6	Protein S100-A6	1.74874	1.06875e-10
Q14195	DPYSL3	Dihydropyrimidinase-related protein 3	1.75004	1.60611e-11
Q01469	FABP5	Fatty acid-binding protein, epidermal	1.75316	7.24876e-11
P35749	MYH11	Myosin-11	1.75681	9.49919e-08
Q9BW30	TPPP3	Tubulin polymerization-promoting protein family member 3	1.77394	2.76805e-11
P51888	PRELP	Prolargin	1.77494	1.00693e-09
P04439	HLA-A	HLA class I histocompatibility antigen, A-3 alpha chain	1.77599	0.00154484
Q9UBG0	MRC2	C-type mannose receptor 2	1.79146	1.5752e-11
P50238	CRIP1	Cysteine-rich protein 1	1.79369	3.4647e-10
Q96D15	RCN3	Reticulocalbin-3	1.79455	1.60611e-11
O14558	HSPB6	Heat shock protein beta-6	1.79522	2.98908e-11
P51911	CNN1	Calponin-1	1.79926	3.4523e-05
Q8WUP2	FBLIM1	Filamin-binding LIM protein 1	1.8053	3.0531e-11
O43665	RGS10	Regulator of G-protein signaling 10	1.80948	4.08863e-11
P49863	GZMK	Granzyme K	1.83426	6.21872e-07
Q05707	COL14A1	Collagen alpha-1(XIV) chain	1.86251	2.60471e-11
P20774	OGN	Mimecan	1.86253	5.07543e-10
P17813	ENG	Endoglin	1.87724	1.60611e-11
P54652	HSPA2	Heat shock-related 70 kDa protein 2	1.91059	4.23783e-11
Q9UBX5	FBLN5	Fibulin-5	1.91089	2.64401e-10
Q9C075	KRT23	Keratin, type I cytoskeletal 23	1.91794	2.81612e-06
P17931	LGALS3	Galectin-3	1.92506	2.23668e-11
Q15661	TPSAB1	Tryptase alpha/beta-1;Tryptase beta-2	1.95175	9.91297e-08
P35555	FBN1	Fibrillin-1	1.97781	5.02118e-08
Q2TB90	HKDC1	Putative hexokinase HKDC1	2.00006	3.80445e-05
P13746	HLA-A	HLA class I histocompatibility antigen, A-11 alpha chain	2.14358	0.00161601
Q9BS40	LXN	Latexin	2.32135	7.24876e-11
Q96NY7	CLIC6	Chloride intracellular channel protein 6	2.45041	3.4647e-10

## Sheet: 2. KEGG pathway enrichment
KEGG pathways enrichment in Subtype 2
Gene Set	Description	Size	Expect	Ratio	P Value	FDR
hsa04512	ECM-receptor interaction	45	0.92213	11.929	6.5861e-10	2.0944e-07
hsa04974	Protein digestion and absorption	28	0.57377	13.943	4.5075e-08	7.1669e-06
hsa04510	Focal adhesion	115	2.3566	5.5165	3.1791e-07	3.3699e-05
hsa05414	Dilated cardiomyopathy (DCM)	34	0.69672	10.047	3.8008e-06	0.00030216
hsa05146	Amoebiasis	51	1.0451	7.6549	6.3653e-06	0.00040483
hsa05410	Hypertrophic cardiomyopathy (HCM)	38	0.77869	8.9895	8.358e-06	0.00044298
hsa05165	Human papillomavirus infection	160	3.2787	3.66	7.03e-05	0.0031936
hsa04151	PI3K-Akt signaling pathway	140	2.8689	3.8343	9.6216e-05	0.0038246
hsa05222	Small cell lung cancer	49	1.0041	5.9755	0.00041097	0.014521
hsa04514	Cell adhesion molecules (CAMs)	51	1.0451	5.7412	0.00051257	0.0163
hsa05416	Viral myocarditis	35	0.71721	6.9714	0.00062451	0.018054
hsa04612	Antigen processing and presentation	40	0.81967	6.1	0.0011697	0.030997
hsa04260	Cardiac muscle contraction	25	0.5123	7.808	0.0014703	0.035966
hsa05145	Toxoplasmosis	63	1.291	4.6476	0.0015956	0.036242
KEGG pathways enrichment in Subtype 1
Gene Set	Description	Size	Expect	Ratio	P Value	FDR
hsa01100	Metabolic pathways	794	19.024	2.8385	0	0
hsa05204	Chemical carcinogenesis	55	1.3178	10.624	1.2008e-11	1.9093e-09
hsa00830	Retinol metabolism	39	0.93443	12.842	3.4317e-11	3.6376e-09
hsa00982	Drug metabolism	50	1.198	10.852	5.2502e-11	4.1739e-09
hsa00140	Steroid hormone biosynthesis	34	0.81463	13.503	1.3124e-10	8.3471e-09
hsa00010	Glycolysis / Gluconeogenesis	55	1.3178	9.1062	2.8412e-09	1.5059e-07
hsa00980	Metabolism of xenobiotics by cytochrome P450	51	1.2219	9.0021	1.5785e-08	7.171e-07
hsa00350	Tyrosine metabolism	25	0.59899	11.686	1.1669e-06	4.6383e-05
hsa01200	Carbon metabolism	103	2.4678	4.8625	3.9617e-06	0.00013998
hsa00983	Drug metabolism	59	1.4136	6.3666	7.7058e-06	0.00024504
hsa00071	Fatty acid degradation	38	0.91047	7.6884	2.3856e-05	0.00068965
hsa00053	Ascorbate and aldarate metabolism	17	0.40731	12.276	3.4189e-05	0.00090601
hsa00380	Tryptophan metabolism	28	0.67087	8.9436	3.8422e-05	0.00093986
hsa00040	Pentose and glucuronate interconversions	21	0.50315	9.9373	0.00010429	0.0023689
hsa00260	Glycine, serine and threonine metabolism	35	0.83859	7.1549	0.00014486	0.0030711
hsa00410	beta-Alanine metabolism	23	0.55107	9.0732	0.0001661	0.0033013
hsa00250	Alanine, aspartate and glutamate metabolism	29	0.69483	7.196	0.00052387	0.0097994
hsa00340	Histidine metabolism	17	0.40731	9.8204	0.00057178	0.010101
hsa01230	Biosynthesis of amino acids	64	1.5334	4.565	0.00071263	0.011927
hsa00650	Butanoate metabolism	22	0.52711	7.5885	0.0016045	0.025512
hsa00591	Linoleic acid metabolism	11	0.26356	11.383	0.0018996	0.028765

## Sheet: 3. 184 proteins in nature
Uniprot	SYMBOL	L057P	L065P	L058P	L066P	L067P	L068P	L069P	L070P	L072P	L073P	L059P	L060P	L061P	L062P	L063P	L064P	L006P	L008P	L009P	L010P	L011P	L012P	L013P	L014P	L015P	L016P	L017P	L018P	L019P	L020P	L021P	L023P	L024P	L025P	L026P	L028P	L029P	L030P	L032P	L033P	L034P	L035P	L036P	L037P	L038P	L039P	L040P	L041P
P04439	HLA-A	19.9	11.5	12.8	11.9	19.6	21.5	22.4	12	22.4	14	20.6	20.9	13.1	23.5	12.5	12	12.5	21.9	19.5	11.5	11.9	20.5	11.7	20.3	19.9	20	21.2	12.2	11.6	18.7	21	12	21.8	13.6	11.1	12.1	21.1	11.1	19.6	12.6	11.5	20.9	12.5	21.5	20	22	12.3	11.6
Q8WUP2	FBLIM1	12.8	20	18.9	19.3	17.9	14.3	21.1	12	20.2	22.5	12.6	11.6	13.1	13.1	22.4	19.4	18.2	17.6	17.2	19.9	11.9	12.5	11.7	13	11.8	20.8	22.1	12.2	20.4	17	12.7	17.5	19.5	13.6	11.1	12.1	11.8	11.1	11.6	17.3	11.5	11.6	12.5	18.4	20.2	21	12.3	11.6
P51911	CNN1	12.8	21.4	12.8	11.9	20.7	14.3	26	17.7	19.1	25.1	12.6	11.6	22.7	13.1	22.3	22.3	20.2	12.2	22.8	11.5	19.2	20.5	21.6	13	11.8	22.4	22.8	12.2	11.6	20	12.7	12	11.9	13.6	11.1	12.1	23.6	11.1	18.2	12.6	22	19.1	12.5	17.8	24.3	19.4	12.3	18.8
Q53GG5	PDLIM3	17.6	16.7	16.6	18.4	19	14.3	20.8	18.7	18.9	22.1	12.6	11.6	18.3	13.1	18.9	12	12.5	12.2	18.4	19.1	11.9	17.3	11.7	13	11.8	19	20.6	12.2	11.6	11.6	12.7	12	16.3	13.6	11.1	12.1	19	11.1	11.6	12.6	11.5	18.2	12.5	16.9	19.9	18	12.3	11.6
O60240	PLIN1	12.8	20.6	21.6	19.3	21.2	20.8	22.2	23.3	24.4	14	14.7	11.6	13.1	14.1	12.5	12	22.3	21.6	20.2	20.7	18.9	15.6	20.1	13	21.8	18.8	13.5	21.7	19.9	11.6	12.7	23	11.9	13.6	17.6	16.5	19.4	11.1	15.7	18	15.7	11.6	19.7	20	19.3	13.7	18.9	16.3
P04440	HLA-DPB1	20.3	11.5	18.5	19.8	12	18.2	21	12	13.2	22	12.6	11.6	20.9	18.9	18.8	12	12.5	17.2	11.2	20.5	11.9	20.1	21.5	19.2	20.3	20.4	17.9	19	20	11.6	12.7	19.2	11.9	13.6	11.1	12.1	11.8	11.1	11.6	19.7	17.1	11.6	20.9	19.2	12.5	22.2	12.3	11.6
Q92629	SGCD	12.8	19	12.8	18.7	18.4	14.3	21.2	18.3	20.1	21.6	12.6	11.6	20.1	13.1	21	12	12.5	18.1	19.1	18.1	11.9	12.5	19.8	13	11.8	18.9	13.5	12.2	18.1	11.6	12.7	12	11.9	13.6	11.1	18.5	11.8	11.1	11.6	12.6	11.5	20.1	17.9	11.4	20	19	12.3	11.6
Q14112	NID2	16	15.6	12.8	17.9	12	15.4	13.4	12	17.1	19.7	12.6	15.9	13.1	19.6	18.5	15.4	12.5	15.8	21.7	11.5	11.9	12.5	11.7	13	11.8	12.7	13.5	12.2	11.6	11.6	12.7	12	11.9	17.9	19	17.5	11.8	19	15.7	16.2	15.2	19.5	18	11.4	14.9	13.7	12.3	11.6
P02462	COL4A1	15.9	17.9	19.2	18.8	17.4	17.1	16.8	16	13.2	14	18.9	18	13.1	21.3	21.3	18.1	12.5	16.8	11.2	17.8	11.9	16.8	11.7	16.9	14.7	17.5	20.4	15.2	15.4	11.6	12.7	12	11.9	15.4	16.6	15.3	11.8	15.8	15.7	17.8	11.5	18.7	15.9	11.4	12.5	18.2	12.3	11.6
Q2TB90	HKDC1	17.9	21.5	18	20	20.3	14.3	20.9	12	20.2	21.2	21.9	16.6	17.4	19.4	23.1	17.9	12.5	18.5	11.2	21.7	19.2	18	16.9	13	11.8	18.5	19.3	12.2	20.8	11.6	12.7	16.8	23.9	21.1	19.4	22.6	18.8	15.9	18.5	16.8	17.4	20.9	18.8	20.1	12.5	20.6	12.3	11.6
P23743	DGKA	12.8	11.5	16.6	16.2	12	17.5	19.8	12	13.2	17.9	12.6	11.6	13.1	13.1	17.4	12	12.5	17.1	11.2	19	11.9	18.1	17.3	13	11.8	17.3	20.5	12.2	18.6	11.6	12.7	18.4	18.9	13.6	15.8	12.1	11.8	16.3	11.6	12.6	11.5	14.1	16.8	18.6	12.5	18.9	12.3	11.6
Q9UMS6	SYNPO2	19.9	19.1	17.7	17.9	16.9	15.5	17.4	12	18.2	19.1	16.4	17.1	19.4	13.1	20	17.8	12.5	12.2	11.2	14.3	15.1	17.8	17.6	13	11.8	16.2	18.4	12.2	11.6	11.6	16.4	16.8	11.9	13.6	11.1	12.1	11.8	11.1	11.6	12.6	11.5	11.6	15.5	17.4	18.9	17.3	12.3	11.6
P15090	FABP4	18.5	19.5	19.2	22.7	21.8	19	25.5	22.5	13.2	22.8	12.6	11.6	13.1	13.1	23.2	23.5	20.4	12.2	11.2	20.8	11.9	12.5	11.7	20.8	11.8	22.6	21.8	12.2	11.6	11.6	12.7	19.2	20.5	24	22	21.4	21.3	20.1	21.3	12.6	19.6	23	12.5	19.8	23.2	23.1	19.4	11.6
Q9UBX5	FBLN5	12.8	19.9	18.5	22.2	20.3	14.3	21.9	12	20.5	22.7	12.6	17.6	13.1	13.1	23.2	20.4	12.5	12.2	11.2	21.2	11.9	22.3	19.1	13	11.8	23.3	21	12.2	21.8	19.1	17.7	18.9	19.6	13.6	18.9	20.5	11.8	19.8	11.6	17.8	11.5	20.8	19	19.6	22.3	22.7	12.3	18.3
P07942	LAMB1	12.8	16.6	15.1	15.8	14.9	14.3	18.3	14.9	13.2	19.3	12.6	14.4	13.1	22.3	19.2	17.4	12.5	15.4	14.7	11.5	11.9	15.2	11.7	15.4	11.8	15.4	17.5	12.2	11.6	11.6	12.7	15.1	16.6	16.9	18.1	17.9	11.8	18.2	16.4	12.6	17.1	18.8	17.7	11.4	16.8	18	12.3	11.6
P02452	COL1A1	19.8	19.3	16.5	17	19.3	14.3	16.2	18.2	18.8	19.9	12.6	18.6	16.3	13.1	19.1	19.7	16.7	16.3	15.4	18.3	11.9	17	11.7	16.2	17	17.6	18.6	16.9	16.9	11.6	17.3	12	18.3	13.6	18.3	16.9	14	11.1	15.7	12.6	11.5	22.2	12.5	17.3	19.2	17.6	12.3	11.6
P35555	FBN1	19.1	21.4	21.1	23.2	21.1	20.5	20.5	20.8	21.8	21.7	21.3	22.1	19.1	20.8	24	20	17.1	19.5	18.7	19.5	18.8	21.1	19.3	19.9	18.4	14.7	15.2	19.1	17.5	11.6	16	18	17	18.7	23.3	23.4	20.8	22.8	22.6	23.2	22.1	23.3	23.6	16.5	17.4	19.8	15.9	17.8
Q14766	LTBP1	12.8	16.9	12.8	17.9	16.5	14.3	18.2	15.4	18.1	19.2	13.5	15.3	16.6	13.1	20.3	15.4	12.5	12.7	16.2	11.5	14.8	16	14.9	13	11.8	17.9	15.6	14.4	11.6	18.1	12.7	15.3	16.5	13.6	16.7	18.6	11.8	16.1	11.6	14.6	17.3	20.7	15.1	11.4	15.3	17.3	12.3	11.6
P32456	GBP2	12.8	11.5	18	17.8	12	14.3	20.6	12	18.2	18.7	12.6	11.6	18.4	20.5	20.9	12	12.5	19.7	11.2	18.6	18.2	17.8	19.3	18.1	11.8	20.4	22.2	12.2	20.2	11.6	12.7	12	20.8	17.9	18.3	12.1	11.8	17.6	19.5	17.6	17.8	19	18.6	19.5	12.5	20.3	12.3	19.2
P12109	COL6A1	23.6	23.4	23.4	24.1	23.4	23.3	23.2	23.8	24.4	23.2	23.7	23.8	23.1	23.6	25.6	23.6	17.7	22.8	18.4	23.1	23.4	23.9	20.4	23.4	18.4	18.7	21.2	17.8	18.6	16.9	17	17.7	17.9	15.6	19.9	21.2	17.6	19.8	18.3	18	19.4	22.2	18.8	17.4	20.1	20.4	17.6	17.8
Q9BWP8	COLEC11	19.5	21.3	19.1	19.1	12	21.3	22.2	21.3	13.2	20.9	12.6	19.4	21.1	19.3	19.7	12	19.1	12.2	19.2	21.4	19.3	25.3	20.6	19	11.8	20	21.8	12.2	11.6	17.8	17.9	19.7	11.9	13.6	11.1	12.1	11.8	11.1	11.6	18.4	11.5	11.6	16.7	11.4	12.5	19.9	12.3	11.6
P46821	MAP1B	16.9	11.5	12.8	14.7	17	15.4	20.2	12	17	21	12.6	17.8	14.8	15.1	19.6	16.1	15.4	12.2	15.3	17.5	11.9	12.5	14.1	13.3	11.8	16.8	20.4	12.2	15.4	15.2	12.7	12	16	13.6	11.1	14.4	16.9	11.1	16.1	12.6	15.6	18.7	12.5	13.5	18.2	17.8	17.8	14.4
Q6UX71	PLXDC2	12.8	11.5	12.8	17	17.1	14.3	18.7	12	13.2	17.5	12.6	16.4	19.4	13.1	19.8	14.5	12.5	13.3	11.2	11.5	11.9	12.5	18.1	13.4	11.8	15.6	16.6	12.2	16.8	11.6	12.7	12	15.2	15.8	19.7	16.7	11.8	11.1	11.6	15.2	11.5	19.6	15.1	15.1	16.4	18.5	17	15.9
Q15661	TPSAB1	12.8	19.8	12.8	23.1	19.1	18.9	21	22.3	19.2	23	22.7	11.6	13.1	13.1	23.7	12	18.9	20.1	18.1	22.2	11.9	17.7	21.7	19.4	20.8	20.1	20.7	19.6	20.8	11.6	12.7	22	19.7	19.2	19	17.5	11.8	21.9	20.7	12.6	11.5	18.6	20.3	19.5	22.4	22.2	12.3	11.6
Q6UWY5	OLFML1	18.8	19.7	17.6	18.4	17.9	18.5	22.2	19.2	20.4	21.5	16.8	20	19.3	17.5	20.1	18.7	16.8	12.2	18.4	11.5	11.9	18.8	20	13	11.8	19	17.9	12.2	17.3	18.4	12.7	12	17.5	13.6	19.4	20.3	18.9	11.1	11.6	12.6	18.3	21.5	17	11.4	22.3	20	12.3	18
Q86WV6	TMEM173	18	20	19.7	11.9	12	14.3	25	22.5	19.5	21.8	23.8	20.7	18.6	24.4	21.4	19.4	17.6	25.2	11.2	18.6	22.1	16.8	18.4	13	11.8	20.6	21.4	22.2	26.1	11.6	22.6	12	25.4	13.6	24.6	19.4	11.8	11.1	25.1	19.1	11.5	19.1	18.2	24.1	19.3	18.5	12.3	21
P98095	FBLN2	12.8	18.5	17.1	18.7	18.6	14.3	20.6	16.9	16.9	20.8	16.1	18.8	13.1	13.1	20	18.2	17.4	12.2	15.6	17.5	11.9	15	17.2	13	11.8	18	20.2	12.2	19	11.6	12.7	18.1	18.8	13.6	17	15.5	17.5	18.7	17.7	15.7	14.9	20.2	12.5	11.4	19	19.2	12.3	17.9
P11047	LAMC1	17.3	18.2	15.6	19.1	17.7	23.5	20.9	22.8	19.4	20.9	16.4	17.3	15.3	21.6	21.5	19.4	14.8	17.8	16.5	15.4	11.9	18.9	17.6	16.4	13.9	17.9	18.2	15.8	17.1	11.6	12.7	18.6	15.3	19.5	20.4	20.8	18.4	21.2	19.4	20	17.9	21.1	20.2	15.5	17.3	18.1	14.7	14.2
Q8WU39	MZB1	18.6	22	22	22.7	23	20	25.6	12	22	20.7	20.1	19.1	22	13.1	23.9	12	12.5	23	20.8	21.7	21.7	19.9	21.9	18	20.3	22.1	23.8	17.9	23.1	11.6	12.7	24	23	13.6	21.9	22.1	23.7	19.6	20.2	18.6	22	24.6	21.4	22.6	19.3	25.3	18.5	21.8
Q9BZQ8	FAM129A	18	19.1	18.3	18.2	19.5	14.3	22.3	12	20	21.3	17.3	18.4	20.1	19	20.3	18.3	12.5	12.2	19.2	20	11.9	19.4	19.9	13	11.8	20.1	21.7	12.2	19.2	16.3	12.7	16.7	18.2	16.2	11.1	18.3	19.8	17.3	17.3	17.3	19.1	17.9	19	17.7	20.8	20.8	12.3	18
P20774	OGN	19.4	18	17.1	19.3	18.5	19.4	20.3	12	13.2	21.9	20.9	19.9	18.4	13.1	22.1	20.3	19	12.2	20.3	18.2	11.9	19.1	22.5	19.3	11.8	19.8	13.5	12.2	18.8	11.6	18.5	12	11.9	13.6	11.1	18.4	11.8	18.4	18.4	12.6	19.8	21.1	12.5	11.4	22	19.3	18.1	19.9
Q9NR12	PDLIM7	17.5	18.8	18.3	16.6	12	14.3	22.5	19	20.4	21.9	12.6	17.9	19.5	13.1	21.9	20.1	12.5	18.2	18.9	17.3	11.9	17.7	19.2	13	11.8	19.2	20.5	16.3	17.3	19.2	12.7	12	17.5	13.6	11.1	12.1	18.3	17.2	19.3	12.6	17.2	11.6	12.5	19.2	21.2	20.6	12.3	16.9
P17931	LGALS3	19.4	21.6	12.8	21.4	18.6	22	25.2	21	19.1	24	12.6	11.6	20.7	20.8	23.3	21.4	20.6	21.2	20.5	21.5	19.8	12.5	22.4	13	19.5	20.9	22.3	12.2	21.9	18.6	19.2	21.8	11.9	13.6	20.9	20.5	17.5	11.1	20.5	20	20	11.6	21	20.9	21.2	22.7	18.9	19.9
Q9BS40	LXN	20.9	22.4	20.7	22.4	12	14.3	23.7	19.7	13.2	23.1	12.6	18.8	21.6	13.1	24.8	21.2	12.5	20.2	11.2	23.4	22.5	21.6	24.1	19.3	11.8	12.7	25.6	12.2	22.2	20	12.7	20.7	22.5	13.6	22.7	21.6	19.7	19.2	20.8	22.4	17.3	22.6	21.5	21.6	22.7	21.2	12.3	17.8
Q9Y6C2	EMILIN1	18.7	21.2	20.3	22.3	20.4	20.8	21.2	21.2	23.5	23.8	22.3	21	19.5	21.5	24.1	20	17.3	20.3	19.2	19.3	19.3	21	19.9	19.7	18.5	20.3	20.7	18.5	18.5	18	16.2	19.4	17.8	13.6	22.9	23.3	20.8	21.3	22.1	22.9	20.4	24.6	22.5	18.7	20.8	20.5	12.3	15.3
P30453	HLA-A	20.7	23.6	21	20.5	23.4	14.3	13.4	12	13.2	14	21.1	22.6	13.1	24	23.2	19.3	22.7	23.5	23.8	21	22.1	22.5	23.8	20.9	22.9	21.6	13.5	22.3	24.2	11.6	19.6	24.1	20.2	22.7	22.3	22.3	23.3	22	22.9	24.1	21.4	21.4	21.9	22.1	12.5	24.3	22.8	22.8
P43121	MCAM	17.5	18.3	17.2	18.1	12	14.3	21.9	12	17.1	21.9	12.6	16.7	16.8	19.6	20.4	17.8	17	17.2	17.9	18	11.9	16	17.9	18	11.8	18.6	20.3	12.2	17.9	16.9	12.7	12	11.9	17.5	17	16.8	17.4	18.2	18.2	12.6	18.5	19.9	17.5	17	19.1	18.5	16.2	17.6
P54652	HSPA2	12.8	18.9	12.8	19.5	15.3	19.5	22.8	18.6	20.6	22.9	18.5	17.2	18.7	13.1	21.8	17.8	19.5	17.3	19.3	19.3	11.9	18	18.6	18.4	18	20.2	22.3	12.2	11.6	17.7	12.7	19.9	19.3	13.6	18.1	18.3	17.3	16.1	17.5	12.6	18.4	21	17.1	18.7	20.9	21.3	17.9	11.6
P08473	MME	22.3	20.4	21.8	20.9	18.3	22.4	13.4	21.7	21.6	19.5	20	20.8	20.2	20.7	18.2	20.2	25.4	20.4	20.5	19.9	20.7	20.3	20.3	13	21.2	17.8	17.3	20.5	11.6	18.5	21.2	21	15.9	15.2	21.6	12.1	18.4	19.6	20	22	20.9	18.2	22.7	11.4	17.4	17.3	20.1	21.8
Q6NUK1	SLC25A24	16.9	18.8	12.8	20.6	18.6	17.8	20.2	17.3	19.3	17.9	18.8	17.1	13.1	17.1	21.7	17.7	12.5	19.6	11.2	20.1	11.9	17.5	18.5	18.1	19.1	18.9	20.3	12.2	19.3	11.6	12.7	18.1	16	13.6	20.3	20.1	18.6	17.5	20.4	12.6	18.6	21.7	18.8	18.6	20.1	20.2	12.3	17
Q14397	GCKR	23.2	24.3	23	23.4	24.1	24.3	20.9	23	22	20.8	22.3	21.3	23.7	23.3	21.8	19.2	22.9	20.2	22.9	22.7	19.7	21.3	11.7	22.2	23.6	21.5	20.8	12.2	20.8	19.9	20.8	20.5	22.1	23.5	11.1	22.2	20.8	21.2	18.9	19.6	22.7	17.6	19.9	22.6	19.8	18.2	19.4	23.8
P35557	GCK	22.2	23.5	22.6	22.9	21	24.3	17.9	23	17.2	20	21.2	22.6	22.8	22.3	18.8	20.6	22.4	22.5	22.3	21.6	21.2	21.2	20.9	21.5	22.8	18.9	17.5	18.2	20	19.5	20.7	22	20.7	20.5	11.1	21	19.1	20.9	18.5	22.2	21.7	11.6	20.8	22.5	18.9	20.6	20.3	23.4
P08034	GJB1	21.4	21.1	21.2	18.9	21.5	22.4	17.7	20.2	22.1	21.6	18.8	20.6	20.8	21.3	19.1	19.1	23	21.8	22.4	19.7	21.8	20	19.9	18.6	22.1	19.1	19.2	22.2	11.6	16.7	18.7	20.2	11.9	20.6	22.7	22.5	19.7	22.3	20.8	19.8	22.2	22.7	22.8	20.9	20.8	21	21.7	21.5
Q12805	EFEMP1	17.2	22.1	19.3	21.9	21.6	14.3	22.5	19.4	20.5	23.8	17.3	19.7	19.5	17.9	23.4	20.9	17.8	17.9	20.4	22	17.8	22	19.3	19.7	17	23.1	22.7	17.9	21.6	20.1	19	20.4	22.2	19.1	18.5	19.7	18.9	11.1	11.6	12.6	20.4	21.4	12.5	20.8	23.5	23.4	17.9	20
O95466	FMNL1	12.8	16.2	16.6	18.6	12	17.8	21.9	12	19.3	19	17.7	17.6	16	13.1	19.3	16	16.5	18.1	11.2	19.5	15.8	16.3	19.1	14.8	14.7	17.1	21.4	12.2	19	11.6	12.7	12	15.7	13.6	16.2	12.1	17.1	11.1	16.6	16	18.6	11.6	12.5	18.1	12.5	18.7	19.3	11.6
P08123	COL1A2	12.8	18.5	17.6	17.5	17.9	19.4	19.1	19.4	20.9	22.1	16.1	19.2	13.1	16.9	20.8	18.2	12.5	17.9	20.5	17.7	18.8	17.5	18.4	17.4	19.3	17.6	19.1	18.6	11.6	11.6	19.3	24.4	18.7	13.6	19.3	18.7	11.8	15.7	18.4	12.6	18.7	23	17.3	16.7	19.5	18.5	17.3	17.4
Q16527	CSRP2	20.8	22.5	21.3	21.5	21.2	21.7	24.2	21.9	22	23.5	21.1	19.4	21.2	20.5	23.6	22.9	20.2	18.8	20.9	22.5	19.2	21.2	19.6	20.2	20.8	22.8	22	20.1	21.4	18.5	20.1	21.4	22.9	22.1	16.2	19.1	11.8	11.1	11.6	12.6	19.7	20	12.5	17.9	21.6	23	19.5	20.8
Q9NZU5	LMCD1	17.4	20.8	19.4	20.8	20.4	21	21.6	20.8	22.5	24.1	18.4	19.7	19.2	19.3	22.5	20.4	18.1	17.4	19.5	21.5	16.3	20	20.9	20.1	17.6	21.8	21.3	12.2	19.2	19.5	12.7	17.9	21.3	16.4	18.6	21	20.6	19.3	19.6	17.8	21.3	20	12.5	18.8	22.2	21	17.7	18.6
P35749	MYH11	22.2	22.3	23.2	22	23	19.8	24.1	20.3	21.6	23.9	21.4	22	22.5	18.7	23.2	22.5	20	19.5	20.5	20.9	20.3	23	19.1	20.3	18	22.7	22.8	17.4	20.3	20.3	17.3	18.2	20.4	14.7	17.1	17.6	11.8	11.1	11.6	18.5	18.5	23.6	12.5	24.5	24.5	22.2	17.2	20.1
Q14192	FHL2	16.8	21.4	17.7	19.5	20.2	20.2	22.8	21.6	22.1	22.6	16.3	18.5	19.2	13.1	23	18.4	17.2	19.2	17.4	20.9	17.4	18.8	18.3	17.5	19.2	22.4	20.9	18.4	20.8	18.2	17.4	19.2	19.8	13.6	19.1	19.8	19.6	19.7	20.5	16.3	19.2	20.3	17	19.3	21.5	22	17.2	11.6
Q14116	IL18	18.4	19.7	19.4	19.5	19	18.8	23.9	19.1	23	22.7	21.1	11.6	19.1	18.3	22.7	12	19	21.9	18	20.6	20	12.5	21.1	20.5	19.6	21.6	23	19	22.2	11.6	20.4	21.9	19.8	13.6	18.3	18.9	19.3	17.3	18.1	18.7	11.5	18.4	20	21.4	20.8	21.8	18.3	19.4
Q9UBG0	MRC2	15.4	19.2	18.5	18.7	17.8	16.6	20.7	17.5	18	21.3	16.7	18.3	18.4	16.6	20.8	19.1	12.5	12.2	18	18.7	15.2	17.3	18.1	16.3	14.6	19.6	20.2	12.2	18.8	17.6	16	15.4	18.9	13.6	19.9	17.7	18.2	18.9	19	12.6	17.9	19.9	19.4	19.3	20.7	20.5	17	15.5
P00488	F13A1	18	15.2	19.1	24.7	18.4	20.1	23.7	18.1	20.3	22.6	19.6	19.6	18.4	22.7	20	19	19.6	19.1	20	19.5	19.7	17.6	20.8	18.8	18.8	24	23.7	15.6	19.7	21.6	18.6	20.3	11.9	13.6	20.4	19.3	20.5	17.1	16.8	17.9	19.5	21	19.8	17.7	22.9	21.2	19.4	19.3
Q12765	SCRN1	12.8	19.4	17.5	19	17.8	14.3	21.9	12	21	22.3	17.4	18.9	18.6	13.1	22.8	20	18.7	20.5	17.8	20.9	17.4	20.3	19.2	19	19.9	21.3	21.1	19.2	21.2	17.7	12.7	20.9	21	13.6	17.8	18.7	20.4	19.7	17.2	16.5	19.1	21.1	20.4	18.5	19	21.4	17.3	18.8
Q96D15	RCN3	12.8	21.8	19	21.2	18.3	18.3	19.5	12	20.2	21.3	19.2	11.6	19.1	13.1	22.5	20.1	19.9	20.8	18.4	22.4	11.9	17.9	19.9	20.2	19.5	21.5	23.8	20.2	22.1	18.2	12.7	20.2	22.1	13.6	19.4	20.1	21.1	11.1	19.2	12.6	20.7	23.4	18.2	19.8	20.9	21.8	17.3	19.2
P04216	THY1	22.7	24.2	23.4	24.4	22.7	22.5	25.2	22.2	22	25.5	21	20.5	23.6	22.8	25.6	24.1	22.4	22.8	21.9	24.9	20.9	22.9	25	23.3	23.4	25	25.6	22.5	24.6	21.3	22.3	24.1	23.2	20.4	25.2	23.7	23.2	24.2	23.7	21.2	24.4	26.3	24.3	23.3	25.1	25.7	12.3	22
O14558	HSPB6	22.4	24	22.6	22.7	23.6	14.3	26.5	22.7	23.5	25.7	21.3	21.4	23.8	21.1	25.6	22.9	22.6	20	24	25	11.9	24.9	24.8	22.4	11.8	25.1	25.8	12.2	23.1	22.4	12.7	22.6	25.4	13.6	21.3	23.1	21.2	21.7	22	12.6	24.1	24.4	20.9	22	26.2	24.8	21.8	22.5
Q16647	PTGIS	18.5	20.8	19.3	18.7	18.2	14.3	22.8	20.2	20.8	23	18.1	20	18.2	18.8	22.4	19.9	18	19.5	18.5	20.2	18	18.3	20.6	18.3	16.5	19.9	22.2	19.1	18.9	18.6	12.7	19.8	19.8	13.6	19.8	20.6	19.4	19.6	18.7	20.1	20.2	21.3	18.7	18.7	22.3	19.3	17.4	18.3
O43294	TGFB1I1	20.5	21.7	20.1	21.1	21.4	21	23.4	20.2	21.9	22.9	17.3	20.6	21	18.8	23.5	20.7	18	20	18.1	21.6	20.8	21.4	20.2	17.5	19.4	22.3	22	18.5	18.7	19.2	19.3	19.7	21.5	13.6	11.1	18.3	11.8	11.1	17.6	12.6	19.4	19	18.1	20.3	20.8	22.3	19.9	19.3
P20701	ITGAL	15.8	11.5	18.5	19.3	17.3	19	21.8	12	20.9	21	16.9	17.9	18.3	13.1	20.4	12	17.7	19.7	19.6	19	15.6	15.1	20.1	15.9	19	19	20.1	17.3	20.1	11.6	17.1	18.4	18.7	13.6	18.8	16.3	21.5	17.4	17.8	17.2	11.5	20.4	20.4	20.5	18.5	20.8	18.5	18.1
Q8IUX7	AEBP1	17.4	19.1	16.3	18.5	19.3	14.3	21.2	15.3	19.4	22.2	15.9	18.4	16.9	16.3	20.9	19.5	16.2	15.6	18.3	18.9	11.9	18.1	17.3	18.3	18	19.8	20.5	12.2	18.5	18.2	12.7	17.9	19	13.6	19.6	19.5	19	18.8	17.2	16.4	20.4	20.4	18.5	17.6	21.5	21.1	12.3	17.3
P48681	NES	16.7	16.9	16.7	18.5	16.5	16.1	19.2	16.4	18.1	21.3	15.6	17.1	18.3	19.7	20.2	18.8	15.8	12.2	16.7	17.2	16.1	16.2	18.1	15.4	15.4	17.8	20.1	16.8	16.9	16.6	15.6	15.7	17.7	16.3	16.3	16.5	11.8	15.3	16.9	16.2	16.5	18.7	16.4	11.4	17.8	18.6	12.3	15.2
Q13976	PRKG1	20.9	20.9	21.8	21.2	21.6	14.3	21.3	20.2	17.9	21.5	19.9	19.7	21.4	13.1	20.7	20.4	20.9	17.1	20.5	20.8	19.9	20.8	19.3	20.8	11.8	20.7	20.9	21.1	20.8	18.3	20.4	20.8	18.9	13.6	20.7	21.4	11.8	11.1	11.6	21.1	20.9	17.4	17.2	17.5	17.3	19	20.2	20.6
Q86U10	ASPG	25.3	23.6	24.7	24.1	24	23.3	13.4	23	22.5	20.9	24.8	24.8	24	23.6	23.1	24.2	24.7	24.5	23.9	25	11.9	24.9	11.7	24.4	23.9	24.7	23.5	18	23.8	24.7	24.6	24.5	24	13.6	20.9	21.5	23.7	20.7	20.6	23.5	22.7	11.6	24.8	25.5	24.4	24.8	25.3	25.3
P04275	VWF	12.8	16.8	12.8	17.7	17.6	16.1	21.2	17.1	18.2	19.9	13.7	17.5	17	16.2	19.5	17.2	12.5	17.4	16	15.8	15	17.7	15.8	16.5	15.2	20.1	19	12.2	14	17.9	12.7	16.9	16.8	13.6	16.2	18.6	14.5	17.7	17.5	17.6	16.2	19.3	18.3	13.8	17.1	17.6	14.6	11.6
P48960	CD97	18.2	20	18.7	21	20.1	20.8	22.6	19.4	23.2	22.9	18.5	18.5	17.6	18.1	22.7	19.2	17.8	19.2	18	20.9	11.9	18.1	20.7	17.9	19.8	20.2	20.9	17.5	19	18.4	17.4	12	18.1	13.6	18	19.3	19.2	17	18.7	16.3	18.7	21.9	18.8	19.6	20.1	21.3	18.7	18.3
P54289	CACNA2D1	19.8	20.1	19.3	20.1	20.9	18.3	21.8	18.8	19.8	21.7	21.9	21.1	20.5	17.1	22.5	19.1	18.3	20.1	19.6	19.6	18.1	18.5	19.5	17.4	19.4	19.8	18.1	19.2	21.1	20.9	16.5	17.6	19.3	13.6	20.8	20.4	19.5	19.4	19.4	18.6	21	22.1	20.9	18.3	21.3	22.2	18.6	18.3
Q01813	PFKP	18.3	19.2	19	19.3	19.2	17.2	22.4	12	20.6	22.2	17.2	18.3	19.8	13.1	22.2	18.9	12.5	20.2	19.3	20.8	18.1	18.5	18.7	18.7	14.9	19.6	21.6	15.3	19.8	17.4	15.8	19.7	20.4	18.9	16.8	17.2	19.4	19.3	11.6	16.6	19.4	21.6	18.5	18.9	20.1	20.9	17.5	17.2
Q9UNN8	PROCR	17.8	20	19.8	18.5	19.8	14.3	13.4	12	19.2	14	18.6	19.2	18.9	18.9	21.6	19.3	18.5	19.3	18.3	19.7	18.8	17.8	19	19.2	11.8	12.7	20.8	12.2	18.6	11.6	19.6	20.3	18.3	13.6	18.8	19.4	20	19.6	18.7	18.4	19.1	21.2	20.1	21.4	19.4	20.8	19.8	18.7
Q14195	DPYSL3	20.6	22.4	22.1	21.9	21.9	20	24.6	22	23.3	25.2	21.2	21.2	22.8	19	24.2	21.8	20.2	19.8	21.2	23.4	20.4	22.4	22.9	21.6	20.3	23	24.4	19.4	21.8	19.8	19.1	20.5	22.1	17.4	20.4	21.5	21.8	20.4	21.4	19.5	22	24.5	20.7	21.6	23.9	24	20.4	20.6
P09210	GSTA2	27.8	28.5	25.6	22.8	27	19.5	13.4	12	13.2	14	28.1	26.7	26.3	25.4	26.6	27	27.9	25.6	28.5	26.1	27.8	26.9	25.3	26.8	27.1	26.8	25.7	27.7	28.1	26.6	27.5	26	25.9	27.3	26.7	27.6	26.7	26.6	26.3	24.7	27.7	23.7	12.5	27.6	27.4	23.6	26.4	28.1
P06703	S100A6	26.1	24.6	23.9	26.5	24.6	14.3	13.4	12	13.2	23.1	24.4	25.3	24.3	13.1	27.7	26.1	25.8	26	26.8	26.6	25.6	26.1	27.5	25.7	26.1	26.7	27.6	25.1	25.4	26.2	25.7	25.7	24.8	23	26.1	23.9	26.3	25.7	25.5	26.4	26.3	27.4	24.9	25.9	27	27.2	12.3	24.9
Q8WX93	PALLD	18.6	19.9	19	19.3	19.4	16.1	21.6	17	18.1	21.6	18.5	18.9	20.3	18.6	21.3	20.3	18.6	18.2	18.5	20.8	18.2	19.3	18.9	19.3	14.1	20.5	22	14.3	18	19.2	16.2	18.3	18.9	13.6	11.1	12.1	19.8	15.3	16.5	15.4	17.5	11.6	15.8	17.8	21.4	20.2	16.9	18.2
Q9H227	GBA3	22.8	22.5	23.9	22.4	24.7	23.6	19.8	21.9	22.7	20.8	22.6	23.7	22.7	21.8	22.4	17.4	23	22.3	23.2	11.5	21.1	23.3	19.1	21.7	22.1	20.7	20.5	19.1	23.6	20.8	19.8	22.7	11.9	13.6	23.8	22.9	21.7	23.2	22.7	21	21.5	21.1	22.2	23.1	22.2	19.9	20.2	20.1
Q16270	IGFBP7	19.5	19.7	19.9	20.5	19.6	18.1	23.2	18.7	19.5	22.5	19.9	18.3	18.7	18.1	22.8	21	17.8	18.8	18.5	20.4	18.3	19.1	19.1	18.7	11.8	20.6	22.2	19.2	20.1	18.7	12.7	18.6	20	13.6	19.2	17.8	18.4	19	17.9	12.6	18.6	21.3	12.5	17.4	21.2	20.9	12.3	19.4
P07585	DCN	24.4	24.6	22.7	24.5	23.9	23.3	25.6	24.2	24.2	25.8	21.2	24.2	22.4	21.4	25.2	23.8	22	22	23.4	24.1	19.7	24.9	24.8	23.9	21.7	22.9	23.3	20.5	22.4	22.2	20.5	21.7	22.6	13.6	22.7	23.6	22.9	22.7	22.6	21.9	23.5	24.3	20.9	22	24.7	24.5	16.6	21.9
P41218	MNDA	19.4	19.2	19	21.3	19.3	19.8	22.4	19.7	21.4	21.9	20.6	21	22.6	20.5	21.5	18	18.8	22.2	20.7	21.3	19.6	21.2	22.3	17.5	20.1	20.6	23.3	16.3	20.5	20.9	12.7	12	19.9	13.6	19.5	17.1	18.7	17.3	17.9	20.7	19.4	11.6	20.9	19.7	19.7	19.9	19.2	18.9
Q9UGT4	SUSD2	18.7	22.6	18.3	23.2	21.6	18.7	23.1	19.7	21.5	23.5	19.8	21.6	19.3	20.5	23.9	21.4	18.2	19.4	20.3	21.6	18.5	21.2	20.9	20.6	20.6	22.3	20.9	20.6	21.7	20.2	19.3	21.3	21.8	13.6	23	22.1	20.8	21.7	22.2	19	20.9	22.7	22.3	21.5	23.3	23.7	19.9	20.1
P31213	SRD5A2	24	23.2	24	24.2	22.8	23.1	18.5	25.3	19.8	22.9	18.8	24.5	24	24.3	23.3	23.5	25.2	23.9	26.5	11.5	24	23.4	24.7	22.2	25.6	19.6	21.6	23.7	11.6	22.9	23.1	23.6	22.9	13.6	22.3	23.1	23.7	23.9	11.6	25.4	25.5	20.9	23.5	20.8	24	21	20.6	22.4
Q9Y625	GPC6	18.8	19.9	16.7	20.6	19.9	19.8	18.1	12	19.7	22.4	19	20.5	20.1	19.5	22.5	17.9	12.5	20.2	18.9	21.6	20.2	21	20.4	19	11.8	21.3	22	19.6	20.4	19.6	18	17.9	17.8	16.6	20.6	21.7	18.6	20.6	19.4	18.7	20.8	20.8	18.3	21	21.7	21.3	19.1	19.4
Q01469	FABP5	20.5	23	22.2	24.3	22.4	22.8	25.9	25	22.7	24.2	22.3	21.3	22.3	23	24.1	22.8	22	22.8	23	23.9	21.2	21.2	22.4	21.9	22.6	23.5	24.7	22.3	24	21.8	21.2	23.4	23.3	23.5	24.1	23.3	23.2	22.7	22.1	20.9	22.1	23.8	23.2	23.5	23.5	24.7	22.4	22.7
Q9UI08	EVL	20.4	21.2	21.2	22.5	20.6	20.4	22.9	18.8	17.8	22.2	21.5	20.1	21.5	19.7	22.9	18.5	20.5	21.8	21.4	22	20.9	20.6	20.8	19.9	21	21.5	22.7	19.3	20.8	19.3	16.5	21	21.5	16.1	20.6	19.9	20.1	18.7	19.5	18.4	19.2	20.2	18	22	20.8	22.1	19.7	20.9
P17813	ENG	12.8	19.9	20.5	20.2	19.2	21.5	23	21.1	22.5	24.4	18.4	19.2	18.6	18.8	23.4	19.2	20.4	21.4	21.2	22.2	18.8	19.7	20.8	21.5	20.5	22.9	23.8	20.3	21.8	19.8	20.3	21.4	21.1	13.6	20.4	20	18.9	21	21.2	16.4	20.3	22.5	20.8	20.6	21	22.4	20.7	20.7
P08294	SOD3	22.5	22.1	21.3	22.1	23	20.6	21.7	12	21.3	25.8	22.6	22.8	20.1	19.1	25	23.7	22.3	20.1	23.2	22.4	21.6	24.4	23.3	21.9	22.1	22	23.1	22	22	21.9	22.1	21.5	22.5	13.6	22.7	21.6	23	22.2	21.5	22.7	23	23.7	12.5	20.1	23.4	22.2	21.4	20.4
P04181	OAT	25.5	25.9	24.6	23.2	24.5	25.2	19.9	25	22.6	21.7	21.7	24.9	25.5	25.3	24.8	24	25	25.2	25.5	25	24.2	24.7	24.7	23.8	24.9	24.8	23.5	26.9	23.4	23.1	28.5	25.5	24	24.7	24.1	24	24.3	23.4	24.8	25.5	25.6	24.4	24.3	25.1	23.4	23.9	25.6	25.5
P20132	SDS	23.9	25.2	25.3	24.7	25	26.2	24.1	25.4	24.9	24.4	24.1	25	26.4	26.3	25.6	25.3	24.7	24.5	25.5	26.4	25.5	25.3	23.6	26.5	25.5	19	25.1	26.5	24.7	25	26.4	25.4	26	22.7	23.7	19.9	24.1	21	25.4	24.3	23.9	21.7	23	25.5	25.4	25.7	26.4	25.6
P23378	GLDC	28.4	26	27.3	27.9	28	25.9	27.7	26	28	25.6	28	28.7	29	25.8	25.2	27	26.9	26	27.2	25.4	26.9	28.2	26.9	27.4	26.6	26.5	26	26.2	26.2	29.5	27.7	26.5	26.5	13.6	26.5	27.6	27.8	27.8	26.8	27.2	26.5	24.5	26.6	27.8	26.1	29.1	27	28.3
P33241	LSP1	22.3	22.9	22.8	22.7	22.6	20	23.9	20	22.2	23	22.6	21.7	23	18.3	23.9	21.6	21	23.9	22.5	23.7	21.8	22.6	23	22.7	22.8	23.2	24.7	21.8	23.1	20.3	21.1	23.1	23.5	13.6	20.5	20.6	20.6	19.6	20.1	20.9	20.5	25.1	21.5	22.5	21.8	23.2	21.6	22.2
P51888	PRELP	24.1	25.7	24.1	24.9	24.6	22.7	26.1	22.8	24	25.2	23.7	25.3	24.7	23.2	25.6	24.9	22.7	23.1	24.3	24.8	21.8	24.9	25.3	24.1	22.9	24	23.4	22.2	22.5	23.8	22.6	23.6	23.3	13.6	23.4	24.4	23.6	23.6	22.9	22.5	24.2	25.1	23	21.8	25.6	25.3	21.8	23.2
P40121	CAPG	19.8	22	21.9	22.5	20.5	21.2	25.3	21.4	22.7	24.6	21.4	19.3	21.2	23	24.5	21.8	12.5	22	21.1	22.6	11.9	21.8	23	13	20.5	23.1	24.5	12.2	22.2	20.1	20.1	22.6	22.9	18.7	22.3	21.8	20.6	21.2	21.8	21.4	22.1	21.6	23.1	22.8	22.2	24	21.6	20.1
P10643	C7	20.3	21.3	21	21.6	20.5	15	22.6	19.4	20.4	22.6	20.3	20.9	21.7	18.8	23.6	21.4	18.9	20.5	19.5	22.7	20.7	20.8	21.8	19.5	20.3	21.9	23.4	19.8	21.3	21.6	20.2	20.8	21.9	19.3	20.4	20	20.1	20.3	20.5	19.7	21.1	21.6	19.3	21.1	22.8	22.7	20.2	20.2
P12277	CKB	21.7	23.7	21.9	23.4	22.5	20.6	25.3	21.8	24.4	27	20	22.4	22.5	20.7	23.6	21.8	22.5	20.5	22.3	23	18.7	23.3	23.4	22.7	19	24.2	23.3	16.6	22.7	21.7	18.1	21.8	22.5	13.6	21.2	23	24.2	22.5	22.6	22.5	23.3	23.5	21.3	21.4	24.4	23.7	20.3	21.2
P26447	S100A4	23	24.5	25.1	25.7	23.8	14.3	22.1	20.5	22.6	22	25.2	23.5	24.6	23.4	25.2	24.6	23	23.8	24.8	25.3	24.3	24.1	26.4	23.4	25.1	24.4	26.6	21.3	24.3	23.5	24.7	24.1	23.6	13.6	25.4	21.3	21.4	22.1	24.6	24.1	24.5	23.7	23.7	23.6	23	26.1	23	25.3
P30405	PPIF	24	25.4	25.8	25.1	24.9	25.6	25.4	25	23.2	23.6	24.3	21.7	23.3	24.2	23.7	23	24.9	23.6	23.1	23.1	23.4	22.4	24.3	22.9	24.3	21.3	23.3	23.2	24.3	24	22.6	24.6	23.4	23	23.8	23.9	25.3	24.4	23.7	24.9	25.8	18.8	23.5	24.4	23.1	24.2	22.2	23.8
P31949	S100A11	25	25.7	25.2	26	25.5	23.5	26.1	23.6	26.2	26	23.8	19.5	24.5	18.4	25.8	19.9	24.1	24.3	25.2	25	23.4	24.6	25.6	25.4	23.7	26.8	27.2	24.3	25.8	24.2	23.1	25.8	26	22.4	25.7	25.5	25	24	25.7	24.5	25.6	26.2	25.1	25.7	25.6	26	25.1	25.1
P01892	HLA-A	21.5	24.7	25.2	24.6	22.9	22.2	24.3	23.8	24.4	25.4	12.6	19.3	20.8	24.7	25.9	22.9	24.4	25.7	24.1	25.4	25.8	22.6	24	23.9	24.5	24.9	26	24.6	25.9	19.3	19	25.3	25.2	24.6	25.5	23.2	25.3	22.7	23.8	23.4	25.1	24	25.5	25.1	21.2	23.5	24.9	24.4
P04233	CD74	22.1	22.1	22.1	23.1	22.3	23.4	25.3	22.2	24	24.3	22.3	21.7	22.1	22.3	23.4	22.7	21.7	23.5	22.6	24.1	21.7	22.1	24	22.3	22.7	23.4	24.8	23.7	24.3	21.8	21.2	23.6	23.3	20.1	23.2	23	23.2	22.9	23.1	12.6	22.5	24.1	23.1	23.7	23.6	24.1	23.4	23.6
P12429	ANXA3	21.3	22.1	21.9	21.5	21.6	19.6	22.3	18.9	22.1	24.3	20.5	22.2	22.6	21.2	23.8	20.9	20.2	23	23.3	22.9	21.3	21.2	22.6	21	21.4	21	24.5	17.8	21.3	21.8	20.2	21.4	22.5	13.6	21.4	20.5	21.5	21	20.6	24	21.2	20.2	22.4	19.6	21.7	21	20.5	21.9
P13929	ENO3	27.7	27.6	27.4	27.8	27.8	27	25.3	28.2	26.6	24.2	27.9	26	26.4	24.7	26.1	24	26.9	26.6	27.6	27.2	26.4	25.9	26.2	25.4	27.8	27.3	25.7	26.9	27.1	24.6	27.1	27.4	26.7	13.6	28.2	25.9	25.6	26.9	26.7	27	26.4	26.4	27.7	25.9	26.2	27.2	25.9	27.4
P50226	SULT1A2	23.4	23.3	24.3	22.5	23.7	24.2	23.7	23.2	24.1	23.8	22.9	22.2	22.8	22.7	21.9	22.6	23	22.3	22.3	21.9	22.2	21.8	21.3	24.8	22.8	21.6	23.7	22.8	24.1	21	23.7	23.9	23.5	23	23.3	22.6	22	22.8	22.7	23.6	22.5	22	23	23	20.8	22.3	23.4	22.3
Q8N142	ADSSL1	23	22.2	24.2	24	21.8	23.4	21.9	24.1	22.4	22.5	22.4	21.7	22.3	20.9	23.1	21.1	24.7	22.5	21.2	23	23.1	21.6	22.7	21.8	23.3	22.5	21.7	23.1	23.8	22	22.3	23.3	23.1	15.9	25.5	22.6	22.4	23.8	20.9	23.5	20.4	22.6	23.8	23	22.7	25.6	22.5	23
Q9NPD5	SLCO1B3	24.4	24.2	24.5	22.3	23.5	23.9	21.7	25.1	25.3	25.6	21.1	21.9	23.9	20.7	22	22.8	22.4	23.6	24.4	24	22.6	23.4	23.9	22.2	23.2	21.5	19.6	24	22.5	22.8	23	24.1	22.5	23.4	22.8	23.6	23.8	21.9	23.3	25.2	24	23.9	24.1	24	24.1	22.4	24.3	24.6
P60903	S100A10	23.8	24.8	24.3	25.2	24.7	24	26.2	25.4	25.6	27	24.7	24.3	24.1	24.1	26.3	25.6	23.3	24.2	23.7	24.4	22.8	24.1	25.1	23.3	23	24.9	25.8	22.8	25.5	22.9	22.3	23.6	24.3	26.5	24.8	25.7	25.4	24.6	24.9	23.4	23.7	25.1	23.8	23.1	25.3	25.8	23.9	23.9
Q01995	TAGLN	25.2	26.3	25.4	24.9	26	24.1	27.8	24.9	25.6	27.7	23.8	25.2	26.4	23.5	27	25.8	25.2	24.3	25.9	26.2	25.1	26.3	25.9	25.9	23.6	26.8	27.6	23.2	25.3	25.2	24.1	25	25.7	23.4	24	25.6	26.6	25.1	26.1	25.1	26.5	25.8	24.3	25.1	27.3	25.8	24.6	25.5
Q8TDX5	ACMSD	23.8	23.4	23.1	22.7	23.5	23.6	21.2	23	23.3	21.1	22.1	23.7	22.3	22.8	24.2	24.1	22.7	22	22.7	22.2	22.6	23.2	23.8	23.9	22.2	20.6	21	24	22.7	22.3	22.7	23.2	23.5	21.9	24	23	21.6	23.2	23.9	23.4	23.6	21.5	24.2	22.6	23.3	23.6	24.2	23.3
Q9NYQ3	HAO2	23.7	24	24.1	23.8	24.4	23.2	22.4	23.5	24.3	23.1	23.5	22.9	22.6	22.7	22.7	23	24	23.9	24.5	23.2	23.3	23.4	21.3	23.6	24.3	23	20.5	23.8	24.1	23.3	22.5	24.5	22.4	13.6	23.3	23.9	23	22.5	23.4	24.4	24.1	21.6	24.3	23.1	24.6	22.5	23.6	23.3
P24844	MYL9	23.9	24.4	24.3	24.3	24.9	14.3	25.9	22.9	23	25.2	23.4	24.2	24.4	23.5	25.2	24.2	22.9	23.3	23.6	24	23.9	23.6	22.9	23.7	22.9	25	24.2	21.8	23.7	23.1	22.2	22.7	24.3	19.7	20.9	22.1	21.1	22.3	22.1	20.5	22	22.8	20.7	23.5	25	23.9	21.4	21.8
P21810	BGN	25.4	24.8	24.7	24.7	25	24.7	26.1	24.2	25.5	26.1	24.9	25.1	24.8	24.4	25.1	23.8	22.7	23.2	23.3	24.2	19.8	24.5	23.8	24.8	23.1	23.1	24.3	23.3	22.3	23.1	23.2	23.2	22.8	17	23	24.7	22.8	23.8	23.5	22.2	24.1	24.3	22.6	23.1	25.4	25.6	23.1	23.4
P00326	ADH1C	30.7	30.8	30.6	30.6	31.2	29.9	30.2	30.1	29.6	30.1	30.9	30.7	31.3	30.5	31.1	30.7	31.3	29.9	31.7	31.4	30.4	31	31.8	30.9	31.4	30.7	31	32.1	30.8	31.2	30.4	31	30	29.4	31.2	31.7	31.5	31.6	31.4	32.4	31.3	32.2	31.8	32	32.4	31.6	32.2	32.2
P06396	GSN	24.6	25.2	24.7	25	24.4	24.7	26.4	24.5	25.6	26.6	24.2	24.8	24.9	23.9	26.3	25.2	22.6	24.6	24.1	25.4	24.5	24.7	25.6	24.3	24	24.9	25.7	23.3	24.6	24.4	22.9	24	24.2	22.3	23.8	23.5	23.6	23.6	22.9	23.7	24	25.2	22.8	23.9	24.8	25.9	23.4	23.7
P29966	MARCKS	24.4	24.1	24.5	24.9	23.7	17.7	18.7	12	13.2	21	23.1	23.5	24.8	13.1	25.5	24.3	24.7	24.5	25	25.1	23.9	24.5	24.8	24.6	24.4	25.1	25.5	24.5	25.1	24.2	24.4	24.8	25.4	22.3	24.2	24.1	24.5	23.7	23.9	24.1	24.1	26.1	24.6	24.5	24.9	25.4	24.6	25.2
P30837	ALDH1B1	27.5	27.3	27.2	26.8	27.5	27.6	25.1	24.3	27.8	28	26.5	25.6	26.9	26.8	26.5	27.9	25.5	26.1	27.6	26.4	27.1	26.3	28	26.2	27.3	25.7	25.4	24.2	27.4	28.3	27	27.8	26.8	26.6	27.8	27.5	25	27.4	27.5	27.4	26.3	24.9	24.5	27.2	26.2	27.7	27.6	26.9
P49888	SULT1E1	25.4	23.9	24.3	23.3	24.5	24.2	19.5	24.3	23.5	21.5	24.6	24	25.2	23.4	21.4	24.4	24.7	24.7	24.2	24.4	24.4	25	23.2	23.4	23.2	23.4	22.1	22.9	24.3	24.3	23.5	23.8	24	18.9	24.5	24.2	23.9	23.6	22.8	25.4	24	22.8	24.5	24.4	23.1	23.8	24.4	24.1
Q05707	COL14A1	23.4	24.2	23.8	23.8	23.9	24	25.4	24.1	24.2	25.6	23.6	23.9	24.1	21.8	25.2	24	23	23.8	24	24.4	21.9	24.1	24.8	23.2	23.7	24.1	25.6	22.9	23.8	23.5	21.9	23.3	23.7	14.5	25	24.5	24	23.6	22.5	24	24.7	25.5	24.9	22.8	25.5	25.9	21.7	23.2
O75936	BBOX1	25.1	24.8	24.2	24.1	25.8	24.9	24.5	24.9	25.4	23	24.1	24.6	24.6	22.9	21.9	24.3	25.5	24.2	24.7	23.9	24.5	24.4	23.6	23.9	24.9	23.1	21.2	24	25	23.6	23.2	25	25.6	13.6	26.2	24.4	24.3	24.6	25.1	24.7	24.8	22.2	25.3	24.8	25.2	24.7	24.8	24.9
O15245	SLC22A1	24.4	23.6	23.5	23	24.4	22.3	20.8	22.6	23.1	21.4	23.1	23.3	22.7	21.8	22.8	24	24.1	24	23.9	23	23.7	23.1	22.8	23.3	23.3	22.5	19.2	23.9	23	23	24	23.8	23.7	19.3	24.3	24.3	23.4	24.5	22.5	24.3	23.5	23.9	24.7	23.7	22.8	22	21.9	24
P05177	CYP1A2	27.5	27.9	27.7	26.1	27.2	27.3	26.8	27.2	28.1	26.4	26.5	28.7	27.2	28.8	27.4	27.5	26.2	27.7	27.5	27.3	26.9	28.4	26.9	27.8	26.5	26.4	26.5	27.1	26.6	27	27	27.9	26.9	25.9	27.1	27.4	27.8	27.9	27.6	28.1	27.8	26.2	26.4	28.3	26.8	27.2	28.4	27.5
Q14749	GNMT	29.3	26.3	27.6	26.5	28.4	27.9	26.1	27.6	28.2	27.4	28.3	27.1	28	28.7	26.9	27.6	27.7	26.7	27.6	27	27.8	26.5	26.5	28.6	26.4	26.9	25.6	27.3	26	27.6	28	26.9	26.5	28.4	27.9	27.8	26.4	27	27.3	28.1	27	25.9	26.9	26	27	26.5	27.8	28
P07951	TPM2	23.4	24	23.9	23.9	23.8	21.2	24.8	24.7	23.8	25.5	22.6	23.6	24.1	23.9	25.4	24.5	22.1	22.6	22.6	23.6	21	24.5	23.8	23.2	23.3	24.6	24.2	21.6	22.8	22.7	24.1	23.3	23.5	20.9	23.4	23.5	23.3	23.2	21.7	20.6	24	25.7	23.3	21.9	25.3	24	22.7	22.9
P08319	ADH4	31.3	31.3	31.6	31.5	31.4	31.7	31.1	31.9	31.4	31.1	31.1	31.4	31.4	30.1	31.2	31.4	32.3	31.4	33.5	31.6	31.4	31.4	32	31.7	32.8	31.4	31.2	33.1	31.4	33.1	31.9	31.6	31.7	30.7	31	32.7	31.6	32.7	32.6	32.6	32.1	32.2	32.7	33.9	33.5	33.4	33.3	32.4
P05091	ALDH2	30.4	31.1	31.4	31.5	30.1	29.2	29.2	29.7	30.4	30.2	31.4	30.1	31.3	31.4	30.9	31.2	31.3	31.1	30.4	30	31.3	30.3	31.5	30.2	30	30.1	29.3	30	31.1	31	31.1	30	29.6	30.6	31.1	30.1	31.2	31.6	30.1	31.7	30.4	29.4	30.1	30.2	30.1	31	30.5	30.6
P07355	ANXA2	26.7	27.8	27.3	27.9	27.4	26.5	29.2	27.2	28.3	29.2	26.9	27.6	26.9	27	29.2	28.6	27	27.7	27	28.3	26.9	27.2	28.5	26.8	26.8	28.1	28.9	26.3	28.3	26.9	26.6	27.7	28.3	29.4	28.1	28.3	27.9	27.4	27.5	26.6	27.5	28.3	27.7	28.2	28.2	28.1	26.2	27
Q96EY8	MMAB	25.9	25.9	25.5	24	24.8	25.4	25.7	24.8	26.6	25.8	24.2	25.5	25.9	25.9	24.4	25.4	25.6	25.8	26	24.9	25.5	25.6	24.8	24.2	25.7	26.3	25.5	24.9	24.7	26	25.6	19	25.4	20.4	23.5	25.5	24.7	26.2	25.6	19.3	24.6	24.2	25.6	24.5	25.5	24.1	26	21
Q9BVM4	GGACT	23.6	23.7	25.5	23.4	22.4	23.3	21.5	21.3	23.3	22.9	21.8	24	24.4	25.4	23.1	22.7	23.9	23.2	23.4	23.1	23.2	23.1	22.4	22.7	22.7	22.1	22.2	22.3	23	23	23.4	22.6	23.2	21.3	24.5	23.4	22.5	22.3	22.3	22.6	23.2	11.6	23.2	20.7	23	24.6	23.3	23.5
O60656	UGT1A9	25.2	25.6	25.6	24.9	26	25.7	24.7	25.8	24.6	22.9	25.6	26.4	25.3	25.7	26.1	26.7	26.3	25.4	25.9	25.1	25.2	25.9	25	25.3	25.7	25.4	24.6	26	26.5	25.5	25.4	26.5	25.8	26.4	26	26	26.4	26	26.2	26.2	26.9	25.2	26.7	26.1	25.9	27.2	26.1	25.9
P04083	ANXA1	25.3	25.9	26.1	26.5	25.9	25.6	28	25.3	27.1	27.3	25.9	25.7	26	24.8	27.5	25.9	25.1	25.9	26.1	26.9	25	25.7	26.6	25.8	25.7	26.8	27.9	24.2	26.2	25.4	24	25.8	26.6	23.5	25.4	26.2	25.8	25.4	25.2	25.8	25.9	25.8	26.6	26.5	26.8	27.1	25.5	25.9
P05534	HLA-A	25.7	26.2	26	26.6	25.9	25.8	26.9	24	24.9	26.3	26	25.3	26.2	24.7	26.9	26.3	25.7	26.7	26.1	26.9	25.7	26.4	27.1	25.8	25.8	26.4	27.1	25.7	27	25.7	25.8	26.3	26.6	25.3	26.3	26.5	26.4	26.5	26.3	25.7	25.9	26.9	26.1	26.5	26.7	27.3	26	26.7
P09493	TPM1	27.5	27.7	27.6	27.6	27.5	22.2	25.9	23.3	24.7	26.8	26.9	27.8	27.7	26.3	28.4	28	26.2	27.2	27.9	27.3	27.1	27.7	27.2	27.6	27.1	27.5	27.5	26.8	26.9	27	27.1	26.7	27.6	26.8	26.3	26.8	26.4	26.8	26.6	26.6	26.7	28.7	27	26.6	27.7	27.1	26.2	26.9
P21964	COMT	27.3	28.4	29.3	27.7	29.2	28	28.4	27.9	28.2	27	28.3	28	27.8	28.3	28.4	27.5	28.8	29.1	29.1	28.3	28.6	27.9	28	29.1	28.6	27.6	28.1	28.8	29	27.9	28.4	29.3	28.8	26.6	29.2	28.9	28.6	29.5	29.4	29.4	28.6	28.3	28.7	29.5	28.4	29.1	29.9	29.2
P22105	TNXB	22.9	22.7	21.2	21.5	20.9	21.8	21.4	21.4	22.2	23.2	20.7	22.8	21.5	21	22.7	22.3	21	21	21.9	20.5	19.6	22.2	21.9	21.8	21	20.9	21.1	20.3	21.5	21.5	21.2	21.1	21.8	13.6	22	23.3	21.3	22.6	21	22.4	22	23.3	21.9	21.5	22.2	23.1	21.2	21
P31146	CORO1A	24.3	25	25.4	25.9	24.8	24.4	26.6	24.6	25.9	26	25.2	24.3	25.2	24.2	26.5	24.5	24.3	25.8	25.2	26	24.7	25.2	25.5	24.2	24.8	25.7	27.5	22.7	26.1	23.9	22.8	25.5	25.4	21.3	25.3	24.2	25.7	24.3	24.7	23.5	24.9	24.7	25.1	25.5	24.9	26	24.4	25.2
Q3LXA3	DAK	29.1	29.3	29.6	29.3	28.9	28.8	27.7	28.6	28.5	28.5	28.7	29	29.2	28.3	28.6	28.6	29.6	28.9	29.3	29	29.1	29	28.9	28.7	28.6	28.6	27.7	29.3	29.8	27.5	29	29.3	29.1	28.4	29.6	29.8	29.2	29.6	29.2	29.7	29.2	27.8	29.2	29.8	28	29.8	29.4	29
Q53FZ2	ACSM3	25.5	24.8	24.8	25.2	25.1	25.8	25.5	24.7	25.8	23.8	25.2	25.6	24.9	25.5	24.5	25.1	25.8	24.6	25.7	24.9	25	25.6	23	25.5	25.4	25.3	24.8	23.5	25.2	25.7	24.8	25	24.9	22.7	24.6	24	24.3	25.2	25.6	25.6	24.6	23.1	23.6	25.6	25.8	24.7	26.1	25.8
Q68CK6	ACSM2B	29	28	28.5	27.8	29.1	28.5	28.4	29.1	29.2	27.5	28.9	29	29	29.6	28.4	27.8	28.5	28.5	28.8	28.5	28.8	28.5	28.2	29.3	28.8	28.3	28.5	28.5	27.7	29	28.3	29	28.5	28	28.8	29.1	27.7	29.5	28.7	28.5	28.7	28.2	29	29	27.8	28	28.4	29
Q96LJ7	DHRS1	27.5	27.2	27.8	26.3	27.2	26.7	25.9	27.2	27.5	26.6	26.8	27.8	27.8	27	26.9	27.1	27.3	26.8	27.5	26.9	26.9	28	26.3	25.8	26.4	27.3	26	27.7	27.4	26.9	26.9	27.5	27.6	26.8	27.7	27.8	27.8	27.8	27.8	26.9	27.6	26	25.8	27.5	27	26.4	27.6	27.1
Q9UI32	GLS2	25.4	23.7	24.7	24	24.9	24.4	23.7	23.8	25.1	21.8	24.5	25.3	25.1	24.8	24.9	25	25.2	23.7	25	24.1	24.7	24.1	24.2	25.9	23.8	23	22.9	23.8	23.9	24.6	24.3	24.7	25.1	13.6	25.4	25.2	23.9	25.1	24.3	24.6	25	24	24.3	24.8	24.9	24.5	25.1	25.2
Q9ULX7	CA14	23.9	22.2	22.2	21.8	21.2	23.7	22.1	22.3	22.4	24.5	21.9	22.7	22.6	21.8	21.4	22.2	22.8	21.5	22.8	22.2	21.9	22.4	22.8	22.2	22.3	22.3	19.3	22	22.3	22.8	22.9	21.3	22.6	22.3	23.2	23.2	22.4	23.2	22.7	23.9	23.5	22.6	22.9	22.8	22.4	21	23.7	24
O00763	ACACB	23.7	23.2	23.6	24.9	23.8	23.8	21.3	24.4	23	22.2	23.5	23.8	24	23.7	22.4	23.7	23.9	23.8	23.5	23.1	23.9	23.9	23.4	23.8	23.5	23	22.2	23.4	23	23	22.8	23.9	24.2	21.3	24	24	23.3	24.2	23.2	24.3	23.3	19.2	23.2	23.8	23.8	22.9	24.1	23.8
O14756	HSD17B6	27.7	28	28.2	27.9	28.7	27.9	27.4	27.5	28	26.4	28.4	26.9	28.1	26.7	26.9	27.5	28.1	27.5	28.1	28.1	27.5	27.9	26.9	28.4	27.3	27	26.3	28.1	28.7	27.8	26.8	28.3	27.5	27.5	28.6	28.8	27.9	28.8	28.6	28	28.2	26.8	28.3	29.1	28.9	27.4	28.3	27
O75891	ALDH1L1	29.2	28.9	28.9	28.5	28.9	28.8	27.8	28.9	28.5	28.9	28.8	29.4	29.2	29.4	28.5	28.8	29.4	29.3	28.7	28.5	29.6	28.7	28.6	29.3	28.1	28.4	28.4	28.8	28.4	29	28.1	28.9	28.4	30.2	28.9	29.8	28.8	29	29.3	29.3	28.8	27.6	27.8	28.8	28.4	28.4	29.5	29.1
P07327	ADH1A	28.9	29.3	29	28.5	29.4	28.7	27.3	27.5	29	29.2	28.7	28.8	29.2	28	28.8	28.7	29.4	28.5	29.9	28.5	28.7	29.4	28.4	28.7	29.6	28.8	28	29.6	29.1	28.8	29.1	29.3	28.7	28.8	29.5	29.3	29.3	29	29	29.8	29.3	29.6	29.5	29.6	29.5	29.4	29.7	29.7
P17516	AKR1C4	29.6	28.9	29.8	29.4	29.1	29	28.7	27.8	28.1	25.9	29.2	29	29.6	29.8	28.7	29.6	29.1	29	29.4	29.1	28.4	28.4	28.9	29.3	28.3	28.7	28.4	28.7	29.7	28.6	29	28.8	28.6	28.9	29.2	29	29.5	29.3	29.4	29.1	29.3	27.5	28.5	29.7	28.8	29.1	29.5	29.1
P21333	FLNA	24.9	26.2	25.6	25.7	25.6	24.6	27.2	25.2	25.6	27.1	24.8	25.4	25.8	24.9	27.2	25.7	25.2	25.4	25.4	26.3	25.1	25.6	25.8	25.1	24.6	26.5	27.1	23.5	25.7	25.7	23.9	25.3	25.8	22.7	25.5	25.5	25.6	25.5	25.6	25.1	26	26	25.2	25.2	26.7	26.2	24.8	25.2
P30613	PKLR	27.8	27.1	28.3	27.8	27.4	28.1	26.7	28	26.9	26.4	27.8	27.6	27.8	27.2	26.5	27	28.4	27.4	28	27.3	27.8	27.2	27.6	27.2	27.9	27.4	25.9	27.9	28.1	27.2	27.8	28	27.3	26.8	28.3	27.8	27.9	27.9	27.6	28.2	27.7	26.7	28.4	27.4	27.7	28.1	27.7	27.9
P36537	UGT2B10	26.1	27	26.7	25.9	27	27.3	26.6	26.9	26.3	26.5	26.7	26.5	26	26.5	26.7	26.7	26.7	26.2	27.2	26.1	25.9	26.7	26	25.8	26.2	24.3	23.8	25.3	26.6	26.5	24.5	26.6	26.9	24.2	26.6	26.9	25.7	25.4	26.9	27.1	26.8	26.3	27	27.2	26.1	26	26.6	26.5
P67936	TPM4	26	26.5	25.7	25.9	26	25.3	27.2	25.7	27.3	28.2	25.3	25.9	26.2	24.8	27.4	26.2	26.2	25.8	26.3	26.9	25.5	25.9	26.8	26.1	25.8	26.9	26.9	25.8	26.2	25.8	26.3	26.1	26.9	23.3	26.3	26.1	25.4	25.7	26.8	26.1	26.1	28	26	26.6	26.8	26.8	26	25.9
P30039	PBLD	29	28.1	29.2	28.8	29	29.2	27.7	28.7	28.5	28.2	29	29.3	29.4	29.4	28.2	28.3	29	28.4	29.2	27.9	29	29.3	28.2	29.1	28.9	28.4	28.3	28.8	28.2	28.2	28.9	28.4	28.8	27.7	29.4	29.1	27.9	29.1	28.5	28.9	28.5	28.1	29.1	28.3	29.6	28.3	29.1	29
P30084	ECHS1	30.3	31.1	30.3	30.3	30.1	30.1	30.6	30.5	30	29.8	30.3	30.5	30.5	30	29.7	30.5	30.7	29.8	32.3	29.8	30.6	30.3	30.9	30	31.7	30.2	29.3	30.9	30	30.1	30	29.7	29.2	29.9	30.8	30.4	29.9	30.7	32	30.6	30.1	28.9	30.5	30.9	30.8	30.3	31	30.5
P51884	LUM	26.3	26.1	25.9	26.1	25.8	25.6	27.4	25.8	26.4	27.3	26	25.9	25.9	24.4	26.9	25.6	25	25.2	26.1	26.1	24	26.3	26.9	25.8	25.6	25.9	26	24.6	25.2	25.9	25.2	25.8	24.7	21.9	26.1	26.5	25.8	25.5	26.1	25.9	25.8	26.9	25.9	24.4	27.5	26.5	24.2	25
A6NLP5	TTC36	26.8	26.2	26.8	26.3	26.8	26.7	24.8	25.4	26.2	24.7	25.9	26.1	26.4	26	25.5	25.4	26.5	25.9	26.4	25.9	25.8	25.9	25.4	26.1	26.3	25.6	25	26.5	26	25.2	26.7	26.3	26	24.4	26	25.7	26.3	25.9	25.7	26	26.1	25.4	25.6	26.1	25.7	25.6	26.5	26.2
O43708	GSTZ1	28	28.1	28.5	27.8	27.9	27.5	27.7	27.3	26.9	26.5	27.8	27.9	28.2	28	26.9	27.1	27.5	27.7	27.7	27.2	27.5	27.5	27.4	27.1	27.1	27.2	27.2	28.3	27.5	26.9	28.6	27.6	27.2	26.4	28.2	28.1	27.4	28.1	27.3	27.8	26.7	27	27.2	27.4	27.2	27.6	27.6	26.6
O76054	SEC14L2	28.2	28.2	28.5	27.8	28.5	28.1	27.2	28.1	28	27.2	27.3	28.6	28.1	28.2	27.5	27.6	28	27.9	27.6	27.8	27.3	27.9	27.3	27.8	27.6	27.5	26.2	26.8	28	27.5	27	28.1	28.1	28.3	28.3	28.3	28.4	28	28.3	28.3	28.4	25.9	28.2	28.3	27.9	27.5	28.1	27.8
O95954	FTCD	30.2	29.9	30.2	29.9	30.3	30.1	28.7	29.5	29.6	28.9	30	30	30.7	29.9	29.5	29.4	30.2	29.7	29.7	29.8	30.1	29.7	29.7	29.6	29.3	29.6	29	29.5	30.1	29.8	28.7	30.1	30	27	30.2	30.6	30.1	30.2	29.6	30	30	28.5	30.5	29.4	29.7	29.9	29.8	29.9
P00966	ASS1	31.5	31.4	30.8	30.9	31.4	30.7	30.2	30.9	30.4	29	29.9	31.2	31.4	31.2	31.5	31.7	31	30.6	30.9	31.2	30.9	30.9	31	31.6	30.3	30.4	30.3	30.9	30.6	30.8	30.5	31.2	31.1	29.1	31.6	31.5	30.9	31.4	31.5	31.5	31.2	31.5	30.9	31.1	30.7	30.6	31.2	31.3
P23141	CES1	31.5	31.5	31.3	31.5	31.6	31	30.4	30.8	30.5	30.3	31.1	31.2	31.4	30.8	30.9	31.3	31.7	31.3	31.9	30.4	31.1	31.4	31.8	31.2	31.3	31.2	30.9	31.5	31.3	30.9	31.3	31.1	31	31.5	31.1	31.3	31.4	30.8	31.8	32.1	31.2	30.8	31.7	31.8	31.4	32	31.6	31.9
Q14117	DPYS	28.5	28	28.5	28.5	28.7	28.4	26.9	28	27.9	27.4	28.4	28.2	28.5	27.7	27.5	28.2	28.2	28	28.5	28.1	28.4	27.9	27.7	28.2	28.4	28.1	27.5	27.3	28.6	27.5	28	28.2	27.9	27.4	28.6	28.5	27.8	28.4	28.1	27.5	28.1	27.3	27.7	27.8	28.1	28.2	28	28.2
Q93088	BHMT	30.2	30.4	30.2	30.3	30.4	30.1	29.9	29.9	29.9	29.5	30.1	30.5	30.9	30.2	30.3	30.6	30.3	30.1	30.5	30	30.3	30.4	29.9	30.2	30.6	30.3	29	30.3	30.4	29.8	30.2	30.4	30.3	28.7	30.1	31.1	30.4	30.2	30.9	31.1	30.8	30.9	30.3	30.4	30	30.3	31	30.9
Q96DG6	CMBL	28.7	28.6	28.5	27.9	28.6	27.5	26.4	27.5	28	27.6	27.9	28.5	28.7	28.2	27.8	28.2	28.6	27.6	29	28	28.1	28.4	28.3	28.2	28.4	28.1	27.3	28.4	28.1	28.2	28.2	28.7	28.4	28.4	28.5	28.6	28.6	28.7	29.1	29.4	28.9	27.2	28.8	28.4	28.9	28.2	28.5	28.8
Q9Y6L6	SLCO1B1	24.2	23.4	24.6	23.9	24.4	24.4	23.3	24.5	24.1	24.3	22.9	24.5	23.7	23.9	24	24.6	24.1	24.2	24.8	24.3	22.9	24.1	24.2	23.3	23.8	23.1	22.2	23.9	23.5	22.7	24.4	24.7	24	23.3	23.3	24.4	23.6	24.3	24.2	25.4	24	24.4	24.5	24.5	23.6	23.9	24.3	25
P08263	GSTA1	31.6	31.3	31.5	31	31.6	31.5	30.7	31.2	31.1	30.9	31.5	31.1	31.6	31.2	31.5	31.2	32.1	31.1	31.8	31.5	31.2	31.3	31.4	31.3	31.8	31.3	31.2	31.7	31.4	31.3	30.9	31	31.1	30.9	31.7	31.9	32	31.8	31.8	31.6	31.4	31.4	32.6	32.4	32.6	31.9	32.2	32.3
P05181	CYP2E1	28.3	28.6	28.5	28.1	28.2	27.9	27.4	28.8	28	26.2	27.5	28	28	27.7	27.8	28.2	27.9	28.6	28.1	28.3	27.5	28.3	28.7	27.4	28.3	28.6	28.8	28.6	28.2	27.8	28.4	28.2	28.5	28	27.6	27.9	28.2	27.7	28	28.6	27.7	27.8	27.9	27.9	27.8	27.6	28.2	28.4
P28332	ADH6	30.5	30.4	30.5	30.1	30.7	29.9	29.5	30.3	29.8	29.6	30	30.5	30.6	30.4	30.2	30.5	30.3	30.4	30.7	30.3	29.9	30.6	30	30.5	30.4	30.4	29.5	30.8	30.3	30.1	30.7	30.2	30.2	28.8	30.5	31	30.5	30.7	31.4	30.7	30.3	30.9	30.8	31.8	31.5	30.2	30.8	30.4
Q96N76	UROC1	25.6	26.9	27	26.6	27	26.3	24.4	25.4	25.6	24.4	26.3	26.9	26.5	26.3	26.2	26.2	26.4	26.2	25.8	27	26.4	25.8	25.6	27	27	25.8	24.8	26.5	26.7	26.1	26.3	26.7	26.8	23.9	26.8	26.9	27.1	26.7	27	26.8	26.8	26.1	27.3	26.6	26.8	26.9	26.5	26.6
P51857	AKR1D1	28.4	28.4	28.5	27.9	28.2	28	26.3	28.2	26.6	26.6	28.3	28.1	28.2	28.6	27.3	28.5	28.3	28.1	28.7	28	27.7	28	27.3	27.6	28.2	27.3	27.1	27.4	28.2	27.2	28.3	29	27.7	26.2	27.9	27.7	27.9	27.9	27.5	27.7	28.1	26.3	28	28.4	28.3	27.8	28	28.8
O75452	RDH16	29.3	29.5	29.2	29.3	29.7	28.8	28.4	29.2	28.6	28	29.2	27.7	29.6	29.3	29	28.8	29.2	29.5	29.2	29	29.2	29.3	28.1	29.4	28.8	29	28.5	29.3	28.9	29	28.7	28.9	28.5	27	29	29.5	28.9	29.6	29.3	29	29.4	28.7	28.5	29	29.4	28.6	28.5	28.7
P05062	ALDOB	31.5	31.5	31.7	31.3	31.8	30.5	30.8	31	31.3	31	31.1	31.4	31.7	31.5	31.3	31.3	32.1	31.6	31.8	31.5	31.7	31.5	31.8	31.7	31.9	31.1	31.1	32.1	31.5	31.6	30.6	31.6	31.4	28.4	31.7	31.7	31.7	31.9	31.8	32.1	31.7	31.2	32.1	31.7	31.9	31.9	31.9	32.1
P09467	FBP1	30.1	30.2	30.7	30.6	30.6	29.5	29.8	29.9	30	29.3	29.9	30.5	30.1	30	30.3	30.3	30.2	30.3	30.3	30.1	30.1	29.8	29.8	30.2	30.5	30.3	30	30.2	30.4	29.7	29.5	30.4	30	28.1	30.9	30.6	30.1	30.5	30.7	30.2	30.3	30.3	30.5	29.9	30.6	30.5	30.1	30.3
P10632	CYP2C8	27.6	27.5	27.8	27.7	27.9	27.5	27	27.7	28.1	27.4	27	28.1	27.5	28	27.3	27.5	27.6	27.4	27.5	26.8	27.2	27.8	27.5	26.8	26.9	26.5	25.9	27.1	27.4	27.5	26.8	27.4	27.6	25	27.4	27.8	27.4	27.9	27.7	28	27.8	26.1	28.2	28	28.2	27.5	27.4	27.9
P16662	UGT2B7	29.4	29.7	29.7	29.5	29.7	29.9	29.5	29.7	29.5	29.3	29.5	28.9	29.6	29.5	29	29.6	29.5	29	29.9	29.2	29	29.9	29.3	29.5	29.3	28.6	28	29.4	29.5	28.8	29.3	29.3	29	28.7	29.8	29.7	29.5	29.3	29.5	29.9	29.8	29	30.3	30	28.7	29.6	28.8	29.5
P21695	GPD1	28.4	28.6	29.1	28.9	29	28.3	27.4	28.4	27.6	26.8	28.8	28.3	28.8	28	28	27.7	28.8	28.3	28.6	28.1	28.5	28	28.2	28.1	28.7	28.3	27.6	28.5	28.8	27.5	27.9	28.6	27.7	26.2	28.9	28.5	28.6	28.8	28.5	28.8	28.2	27.5	28.5	28.2	28.4	28.6	28.6	28.4
P34896	SHMT1	30.2	29.5	29.3	29.7	30	29	28.5	29.4	28.7	28.4	29.4	29.1	29.9	29	29.6	29.3	29	28.9	30	29.2	29.6	28.9	28.9	28.8	28.7	29.6	28.4	29.4	29.1	28.8	29.1	29.7	28.7	28	29.2	29.1	29	29.6	29	29.4	28.6	29.3	29.5	29.4	28.9	29.5	29.1	29
P50053	KHK	28.3	28.1	28.3	28.2	28.4	27.3	26.7	27	26.2	26.7	28.4	28.2	28.5	28.1	27.4	27.6	28.1	27.7	28.5	27.5	28	27.6	27.7	27.9	28.2	27.9	27.3	27.9	27.8	27.6	27.9	27.6	28.1	25.5	27.9	27.7	27.8	27.9	28	28.1	28.1	27.4	28.4	28.1	27.8	27.7	27.9	28.5
P50225	SULT1A1	29.4	28.8	29.4	28.3	28.4	30.5	29	28.9	29.8	28.1	29.5	28.8	28.8	29.4	29.1	29.4	29.2	28.9	28	29.6	28.4	28.5	27.7	29.3	28.4	28.1	27.9	28.1	28.7	26.8	28.4	28.8	28.7	28.3	28.1	30.1	28.9	29.1	28.8	28.6	28.8	28.2	29.1	29.1	28.9	28.7	29	28.6
P54868	HMGCS2	31	30.8	30.9	30.9	30.7	30.7	30	30.8	30.2	29.2	30.8	30.9	31.1	30.5	30.3	30.9	30.9	30.4	30.9	30.8	30.8	30.9	31.1	30.7	31	30.7	30.4	30.4	30.6	30.9	30.7	31	30.5	29.2	30.8	30.8	30.5	31.1	31.2	31.1	30.5	29.8	31.1	30.5	30.9	30.5	31.3	31.6
Q00796	SORD	30.1	29.8	30	29.7	29.8	29.5	28.6	29.5	29.1	28.8	30.1	30	30.1	30	29.3	29.9	29.8	29.4	30.2	29.4	29.6	29.9	29.5	29.7	29.8	29.7	29.2	30	29.8	29.3	29.8	29.9	29.2	29.1	29.9	29.7	29.8	28.8	29.8	30	29.9	29.3	30.1	29.5	29.5	29.8	30.3	30.3
Q04446	GBE1	27.3	27.1	27.8	27.4	27.4	27.4	26.4	27.2	26.7	26	27.1	26.8	27.3	27	27.1	26.8	26.7	26.4	27.1	26.7	27.2	26.8	26.4	27	27	26.7	26.2	25.9	27.1	26.5	26.3	27.2	27.2	27.1	27.2	27.5	27	27.2	27.1	27.5	26.7	25.4	27.5	27.1	26.8	27.7	27.2	27
Q6IB77	GLYAT	29.2	29.1	28.7	28.5	29.1	28.7	28.7	28.3	28.1	27	29.1	29.4	29.4	28.9	28.3	28.9	29.2	28.4	29.3	28.3	28.8	28.7	28.9	29.2	28.6	29	28.4	29.1	29	28.9	29	28.6	28.3	26.9	28.9	29.5	28.5	29.2	29.2	28.4	29.1	27.9	28.1	29	29.3	28.4	29.6	29.5
Q7Z4W1	DCXR	31.3	31.3	31.7	30.9	31.1	31.2	30.3	30.8	30.4	30	30.8	31.6	31.5	31.5	31	31	31.4	31	31.5	31.1	31.2	31.3	30.9	31.3	31.2	31	30.7	31.3	31.3	30.8	31.4	31.1	30.6	30.9	30.9	30.9	31.4	31.2	31	31.2	31.3	30.8	31.2	31.3	30.9	30.9	31.5	31.8
Q9H2A2	ALDH8A1	27.7	27.6	28.2	27.9	28.3	28	25.6	27.8	27.3	26.6	27.8	28	27.9	28	27.7	28.1	27.8	27.6	27.9	27.5	27.4	27.4	26.5	28	27.8	27.5	27.4	27.7	27.6	26.6	27.3	28	27.8	17.8	27.4	28.3	27.3	28	27.9	27.8	27.8	26.5	27.8	27.7	27.9	27.9	27.9	27.6
Q9H2M3	BHMT2	27.6	28.1	27.5	27.6	28.1	27.4	27.3	28	28.1	27	27.4	27.9	26.8	27.6	27.3	27.7	27.6	27.5	28	27.3	27.2	26.9	26.8	27.4	28.1	27	26	27.8	28	26.8	27.7	27.9	27.5	26.5	27.7	27.5	27.7	27.3	27.8	27.8	27.4	28	28.1	27.5	27.2	27.5	27.9	28.1
Q9UBR1	UPB1	28.3	27.4	28.2	27.4	28.1	28	26.8	27.7	27.4	27.5	28	27.9	28	27.7	25.3	27.7	26.8	27.3	27.9	27.6	28	28.1	27.5	27.9	27.9	27.6	26.4	27.4	28	27.7	27.7	27.9	27.5	26	26.4	28.4	27.8	28.2	27.9	28.2	27.6	27.1	28.3	27.5	27.4	27.6	27.9	28.4
Q06278	AOX1	28.4	28	28.3	28.1	28.2	27.7	26.5	27.4	27.5	26.7	28.6	28	28.1	28.7	27.5	27.9	27.6	27.9	28.2	28.1	27.9	28.5	27.4	28.4	27.6	28.2	28.2	28.8	27.6	27.7	27.8	27.7	27.2	27.4	28.2	28.5	28.2	28.6	28.1	27.9	28.2	28.1	27.2	27.8	28.5	27.7	28.9	28.1
P00367	GLUD1	30.5	30.5	30.9	30.8	30.4	30.3	30	30.2	30.4	30.3	30.5	30.9	30.6	30.4	29.8	30.4	30.7	30.1	30.5	30.3	30.2	30.1	30.3	30.2	30.3	30.8	30.4	30.7	30.3	30.2	30.6	30.4	30	28.4	30	30	30.4	30.7	30.5	31.1	30.2	30.1	30.5	30.5	30.3	30.1	30.5	31
Q9NQR4	NIT2	27.9	27.8	28.2	27.8	27.9	27.7	27.4	27.7	27.3	26.9	27.4	27.6	27.9	28	27.5	27.5	27.7	27.4	27.7	27.2	27.5	27.4	27.2	27.7	27.9	27.5	27.1	27.8	27.9	27.1	27.2	27.9	27.2	26.9	28	27.8	27.4	27.9	27.8	28	27.7	27	27.5	27.2	27.6	27.6	27.8	27.6
[truncated: 50 more columns]

## Sheet: 4. NAT subgrouping in nature
Patient ID	Survival.months	Survival.status	Recurr.months	Recurr.status	NAT subtyping
L031	24.6	0	24.6	0	No NAT
L074	61.3	0	61.3	1	No NAT
L075	62.6	0	62.6	0	No NAT
L035	24.2	0	24.2	0	3
L017	26.6	0	26.6	0	2
L046	16.6	0	16.6	0	2
L069	39.2	1	1.1	1	2
L073	28.8	1	19.2	1	2
L084	76	0	13	1	2
L087	132	0	3	1	2
L088	26	1	1	1	2
L090	7	1	6	1	2
L101	109	0	109	0	2
L006	29.5	0	29.5	0	1
L008	27.4	0	27.4	0	1
L009	27.1	0	27.1	0	1
L010	26.9	0	26.9	0	1
L011	26.8	0	10.8	1	1
L012	13.6	0	13.4	0	1
L013	26.7	0	26.7	0	1
L014	26.7	0	26.7	0	1
L015	26.6	0	12.4	1	1
L016	26.6	0	26.6	0	1
L018	26.6	0	26.6	0	1
L019	26.5	0	26.5	0	1
L020	26.4	0	26.4	0	1
L021	25.7	0	25.7	0	1
L023	25.6	0	25.6	0	1
L024	25.5	0	25.5	0	1
L025	25.5	0	25.5	0	1
L026	25.3	0	25.3	0	1
L028	25.2	0	25.2	0	1
L029	13.4	0	9.4	1	1
L030	24.7	0	24.7	0	1
L032	24.6	0	24.6	0	1
L033	24.6	0	24.6	0	1
L034	24.6	0	24.6	0	1
L036	24.6	0	24.6	0	1
L037	24.4	0	24.4	0	1
L038	24.3	0	24.3	0	1
L039	24.3	0	24.3	0	1
L040	24.3	0	24.3	0	1
L041	24.2	0	24.2	0	1
L042	23.6	0	9.8	1	1
L043	18	0	18	0	1
L044	17.8	0	17.8	0	1
L045	17.8	0	17.8	0	1
L047	17.8	0	17.8	0	1
L048	17.8	0	17.8	0	1
L049	17.6	0	17.6	0	1
L050	17.8	0	17.8	0	1
L051	17.6	0	8	1	1
L052	16.6	0	16.6	0	1
L053	17.6	0	17.6	0	1
L054	17.6	0	1.8	1	1
L055	17.5	0	17.5	0	1
L056	17.5	0	17.5	0	1
L057	63.6	0	32.6	1	1
L058	63.7	0	63.7	0	1
L059	63.5	0	13.6	1	1
L060	63.5	0	36.4	1	1
L061	63.3	0	63.3	0	1
L062	63.3	0	13	1	1
L063	62.8	0	62.8	0	1
L064	62.7	0	62.7	0	1
L065	62.6	0	12.4	1	1
L066	62	0	62	0	1
L067	61.9	0	61.9	0	1
L068	61.6	0	61.6	0	1
L070	61.6	0	61.6	0	1
L072	61.5	0	25.1	1	1
L076	29	0	12	1	1
L077	17	1	6	1	1
L078	14	1	12	1	1
L079	76	0	23	1	1
L080	7	1	6	1	1
L082	19	1	8	1	1
L083	9	1	7	1	1
L085	104	0	9	1	1
L086	19	1	5	1	1
L089	9	1	5	1	1
L091	17	1	6	1	1
L092	86	0	3	1	1
L093	40	1	4	1	1
L094	92	0	4	1	1
L095	24	1	4	1	1
L096	106	0	105	1	1
L097	103	0	103	0	1
L098	74	1	72	1	1
L099	112	0	84	1	1
L102	108	0	108	0	1
L103	105	0	105	0	1
L104	104	0	104	0	1
L105	86	0	86	0	1
L106	97	0	97	0	1
L107	87	0	87	0	1
L108	98	0	75	1	1
L109	96	0	96	0	1
L110	94	0	94	0	1
L111	115	0	115	0	1
L112	79	0	79	0	1

## Sheet: 5. NAT subgrouping using RNA
Sample	RNA subtyping	Overall survial (month)	Survial (1, dead; 0, alive)	Recurrence-free survival (month)	Recurrence (1, yes; 0, no)
P1014	1	10.4333	1	1.2	1
P1016	1	29.6	0	29.6	0
P1022	1	11.0333	1	3.7	1
P1026	1	29.6667	0	29.6667	0
P1028	1	18.8	1	7.86667	1
P1032	1	32.7667	0	32.7667	0
P1042	1	32.4333	0	6.33333	1
P1044	1	32.6	0	32.6	0
P1046	1	32.5333	0	32.5333	0
P111	1	47.9	0	11.4667	1
P132	1	48.3	0	48.3	0
P136	1	25.3333	1	3.63333	1
P142	1	49.7667	0	49.7667	0
P162	1	47.8	0	6.2	1
P196	1	47	0	47	0
P268	1	45.4333	1	6.2	1
P284	1	4.76667	1	4.76667	0
P286	1	10.5667	1	2.5	1
P332	1	4.66667	1	1.83333	1
P342	1	44.7333	0	44.7333	0
P358	1	44.3667	0	44.3667	0
P364	1	44.3	0	44.3	0
P376	1	44.6667	0	12.1667	1
P394	1	43.9333	0	39.6667	1
P412	1	43.8	0	43.8	0
P436	1	44.7	0	44.7	0
P464	1	17.7333	1	4.43333	1
P466	1	43.2333	0	43.2333	0
P472	1	42.8333	0	16.7667	1
P518	1	6.9	1	6.9	0
P534	1	43.8667	0	7.5	1
P538	1	43.8	0	1.16667	1
P546	1	43.6333	0	43.6333	0
P616	1	37.3667	0	38.9333	1
P618	1	38.7	0	28.6667	1
P628	1	37.1667	0	26.3667	1
P636	1	18.2333	1	2.13333	1
P642	1	27.5	1	3.4	1
P662	1	36.7	0	36.7	0
P664	1	36.7333	0	36.7333	0
P666	1	10.5	1	10.5	0
P672	1	20.4333	1	3	1
P696	1	12.1667	1	0.9	1
P716	1	36.1	0	4	1
P722	1	35.4667	0	35.4667	0
P723	1	35.4667	0	35.4667	0
P728	1	35.4333	0	35.4333	0
P738	1	35.2667	0	35.2667	0
P756	1	34.9667	0	34.9667	0
P816	1	7.36667	1	7.36667	0
P818	1	34	0	34	0
P824	1	33.9	0	7.66667	1
P852	1	16.9667	1	8.9	1
P858	1	33.9	0	33.9	0
P862	1	34.1333	0	34.1333	0
P864	1	34.0667	0	34.0667	0
P866	1	33.9	0	33.9	0
P868	1	33.6667	0	17.6667	1
P874	1	33.9	0	28.3	1
P878	1	28.2	1	5.33333	1
P882	1	34.0333	0	5.56667	1
P884	1	33.9	0	11.2	1
P912	1	30.2	0	30.2	0
P914	1	24.1333	1	24.1333	0
P924	1	4.16667	1	4.16667	0
P926	1	29.4667	0	9.5	1
P938	1	30.5667	0	30.5667	0
P944	1	3.63333	1	2.5	1
P952	1	18.8	1	6	1
P958	1	30.7333	0	30.7333	0
P964	1	30.8333	0	10.6333	1
P968	1	30.0333	0	23	1
P976	1	29.9	0	29.9	0
P982	1	29.9	0	24.4667	1
P114	2	49.6	0	11.4	1
P124	2	15.6667	1	7.5	1
P126	2	9.3	1	9.3	0
P128	2	48.3	0	48.3	0
P138	2	48.1	0	14.1	1
P146	2	49.8333	0	49.8333	0
P148	2	30	1	30	0
P172	2	14.5333	1	14.5333	0
P188	2	47.1	0	47.1	0
P192	2	47.1	0	47.1	0
P212	2	10	1	10	0
P218	2	46.8	0	46.8	0
P222	2	46.8	0	46.8	0
P224	2	46.9	0	46.9	0
P228	2	46.7	0	20.6667	1
P232	2	46.8667	0	2.73333	1
P258	2	46.2333	0	46.2333	0
P262	2	46.2333	0	46.2333	0
P272	2	46.1	0	25.2	1
P278	2	42.4	1	10.7667	1
P312	2	8.96667	1	4.03333	1
P314	2	19.7667	1	14.0333	1
P328	2	44.8333	0	35.4667	1
P344	2	43.9333	1	26.1667	1
P352	2	10.8333	1	6.36667	1
P354	2	45.9	0	45.9	0
P356	2	44.3667	0	7.43333	1
P362	2	45.3	0	45.3	0
P366	2	44	0	23.2667	1
P368	2	44.3	0	44.3	0
P384	2	10.3667	1	1.66667	1
P386	2	44	0	44	0
P388	2	43.9667	0	43.9667	0
P392	2	43.9333	0	43.9333	0
P396	2	43.8667	0	6	1
P414	2	10.3	1	0.466667	1
P416	2	43.2333	0	8.43333	1
P422	2	26.5333	1	2.13333	1
P424	2	43.2333	0	43.2333	0
P426	2	43.3	0	43.3	0
P428	2	44.7333	0	7.73333	1
P432	2	43	0	17.8	1
P434	2	43	0	43	0
P444	2	44.2	0	29.5	1
P446	2	14.0333	1	14.0333	0
P452	2	23.8333	1	12.5667	1
P456	2	36.4667	1	8.63333	1
P462	2	42.8667	0	42.8667	0
P468	2	42.8333	0	41.6333	1
P474	2	42.2	0	12.9333	1
P478	2	29.6333	1	29.6333	0
P482	2	42.6333	0	42.6333	0
P484	2	42.7	0	42.7	0
P488	2	42.6	0	14.8667	1
P492	2	15.3	1	7.4	1
P494	2	0.4	1	0.4	0
P498	2	9.23333	1	0.866667	1
P514	2	41.9333	0	41.9333	0
P516	2	42.3333	0	42.3333	0
P524	2	33.2333	1	33.2333	0
P526	2	25.1	1	19.2	1
P528	2	16.6	1	1.63333	1
P554	2	4.93333	1	2.13333	1
P558	2	18.4333	1	3.23333	1
P564	2	41.0333	0	41.0333	0
P568	2	16.2667	1	2.83333	1
P572	2	42.7	0	42.7	0
P574	2	11.4333	1	11.4333	0
P648	2	36.9667	0	36.9667	0
P686	2	23.0667	1	23.0667	0
P714	2	15.8333	1	15.8333	0
P742	2	34.3667	0	34.3667	0
P744	2	17.1667	1	5.86667	1
P746	2	36.3333	0	27.9	1
P778	2	34.4667	0	34.4667	0
P786	2	7.36667	1	5.83333	1
P814	2	12.5333	1	2.36667	1
P916	2	31.2667	0	9.53333	1
P918	2	31.3	0	31.3	0
P922	2	31.2333	0	31.2333	0
P954	2	30.0667	0	30.0667	0
P956	2	30.7333	0	4.4	1
P966	2	15.8667	1	4.4	1
P978	2	29.8667	0	12.6333	1
P984	2	26.6667	1	15.5667	1
