# Supplementary material for: Proteomics of adjacent-to-tumor samples uncovers clinically relevant biological events in hepatocellular carcinoma
Source: Natl Sci Rev. 2023 Jun 2;10(8):nwad167. doi: 10.1093/nsr/nwad167 (PMC10416816; doi:10.1093/nsr/nwad167)
Supplement: nwad167_Supplemental_Files [file nwad167_supplemental_files.zip › Table S4.xlsx]

## Sheet: Descriptions
Table S4. Related to Figure 3.
1. The xCell results calculated using the transcriptome data. Related to Figures 3A-C.
2. The ESTIMATE results calculated using the transcriptome data. Related to Figures 3D-F and S4B.
3. The xCell cell type results calculated using the transcriptome data. Related to Figure 3G.
4. The xCell results calculated using the proteome data. Related to Figures S4C and D.

## Sheet: 1. xCell RNA results
NAT samples	NAT subtype	ImmuneScore	StromaScore	MicroenvironmentScore	Paired tumor samples	ImmuneScore	StromaScore	MicroenvironmentScore
N1013	NAT Subtype 1	0.0755	0.0386	0.1141	T1013	0.0143	0.012	0.0262
N1015	NAT Subtype 1	0.065	0.0428	0.1078	T1015	0.0309	0.0276	0.0584
N1021	NAT Subtype 1	0.0443	0.0549	0.0992	T1021	0.0235	0.0015	0.025
N1025	NAT Subtype 1	0.0742	0.0432	0.1174	T1025	0.0341	0.0348	0.0689
N1027	NAT Subtype 2	0.0736	0.0569	0.1305	T1027	0.0653	0.0138	0.0791
N1031	NAT Subtype 1	0.0712	0.0803	0.1516	T1031	0.1945	0.0353	0.2298
N1041	NAT Subtype 1	0.1064	0.0588	0.1652	T1041	0.111	0.0544	0.1654
N1043	NAT Subtype 1	0.0803	0.05	0.1303	T1043	0.2129	0.0531	0.266
N1045	NAT Subtype 1	0.0608	0.0363	0.0971	T1045	0.0318	0.062	0.0938
N112	NAT Subtype 1	0.0706	0.025	0.0957	T112	0.0375	0.0094	0.0468
N113	NAT Subtype 1	0.1005	0.0778	0.1783	T113	0.0503	0.053	0.1033
N123	NAT Subtype 2	0.089	0.0766	0.1656	T123	0.0196	0.0149	0.0345
N125	NAT Subtype 2	0.1798	0.1553	0.3351	T125	0.0806	0.0034	0.084
N127	NAT Subtype 1	0.0429	0.0444	0.0873	T127	0.0267	0.0337	0.0604
N131	NAT Subtype 1	0.0544	0.0642	0.1186	T131	0.0405	0.0104	0.0508
N135	NAT Subtype 1	0.0769	0.0673	0.1442	T135	0.0501	0.0118	0.0619
N137	NAT Subtype 1	0.1312	0.1062	0.2374	T137	0.0235	0.0593	0.0828
N141	NAT Subtype 1	0.136	0.0873	0.2233	T141	0.0678	0.0634	0.1312
N145	NAT Subtype 2	0.1307	0.1337	0.2644	T145	0.0585	0.0546	0.1132
N147	NAT Subtype 1	0.0967	0.0919	0.1886	T147	0.0245	0.0222	0.0468
N161	NAT Subtype 1	0.0464	0.046	0.0924	T161	0.0136	0.0186	0.0322
N171	NAT Subtype 1	0.0651	0.0456	0.1107	T171	0.0095	0.021	0.0305
N187	NAT Subtype 2	0.2237	0.1432	0.367	T187	0.0657	0.0881	0.1538
N191	NAT Subtype 2	0.092	0.2218	0.3138	T191	0.0853	0.0676	0.1529
N195	NAT Subtype 1	0.0365	0.0452	0.0817	T195	0.0537	0.0505	0.1042
N211	NAT Subtype 1	0.1269	0.0891	0.216	T211	0.3	0.0266	0.3266
N217	NAT Subtype 1	0.1237	0.0829	0.2066	T217	0.1693	0.0143	0.1836
N221	NAT Subtype 1	0.0825	0.0758	0.1582	T221	0.0456	0.0219	0.0675
N223	NAT Subtype 2	0.1378	0.1732	0.311	T223	0.0689	0.0715	0.1404
N227	NAT Subtype 1	0.0911	0.102	0.1931	T227	0.0603	0.0417	0.102
N231	NAT Subtype 1	0.1061	0.0729	0.179	T231	0.0413	0.0338	0.0751
N257	NAT Subtype 1	0.0867	0.014	0.1007	T257	0.0282	0.0062	0.0344
N261	NAT Subtype 1	0.1955	0.069	0.2646	T261	0.0244	0.1317	0.1561
N267	NAT Subtype 2	0.0581	0.0481	0.1062	T267	0.0271	0.0031	0.0301
N271	NAT Subtype 1	0.1861	0.1334	0.3195	T271	0.0439	0.0243	0.0682
N277	NAT Subtype 1	0.0436	0.0392	0.0829	T277	0.0109	0.017	0.0279
N283	NAT Subtype 1	0.0802	0.0966	0.1768	T283	0.0728	0.075	0.1478
N285	NAT Subtype 1	0.0521	0.0323	0.0845	T285	0.0319	0.0079	0.0398
N311	NAT Subtype 2	0.1227	0.0782	0.201	T311	0.2009	0.0596	0.2604
N313	NAT Subtype 1	0.0916	0.0908	0.1824	T313	0.0169	0.0143	0.0312
N327	NAT Subtype 1	0.1767	0.069	0.2456	T327	0.0381	0.0927	0.1307
N331	NAT Subtype 1	0.0831	0.0854	0.1685	T331	0.0138	0.0076	0.0214
N341	NAT Subtype 1	0.0515	0.054	0.1054	T341	0.0374	0.0354	0.0728
N343	NAT Subtype 1	0.091	0.1025	0.1936	T343	0.0413	0.0073	0.0486
N351	NAT Subtype 1	0.0516	0.0707	0.1223	T351	0.0063	0	0.0063
N353	NAT Subtype 1	0.055	0.0566	0.1116	T353	0.0463	0.05	0.0962
N355	NAT Subtype 1	0.1206	0.1583	0.2789	T355	0.0158	0.0038	0.0195
N357	NAT Subtype 1	0.0946	0.018	0.1126	T357	0.0109	0.0068	0.0176
N361	NAT Subtype 1	0.1273	0.0253	0.1525	T361	0.0361	0.0348	0.0709
N363	NAT Subtype 1	0.0458	0.0883	0.1341	T363	0.1137	0.0484	0.1622
N365	NAT Subtype 1	0.1425	0.0382	0.1807	T365	0.0865	0.0606	0.1471
N367	NAT Subtype 1	0.0843	0.0614	0.1457	T367	0.0579	0.0122	0.0701
N375	NAT Subtype 1	0.0583	0.0803	0.1386	T375	0.0408	0	0.0408
N383	NAT Subtype 2	0.0644	0.0243	0.0887	T383	0.1279	0.0275	0.1554
N385	NAT Subtype 2	0.0963	0.1362	0.2325	T385	0.1069	0.0258	0.1327
N387	NAT Subtype 1	0.0519	0.0366	0.0885	T387	0.0422	0.0056	0.0478
N391	NAT Subtype 1	0.055	0.081	0.136	T391	0.1055	0.0065	0.112
N393	NAT Subtype 1	0.0343	0.0977	0.132	T393	0.0163	0.0358	0.0521
N395	NAT Subtype 1	0.0889	0.0432	0.1321	T395	0.0375	0.0457	0.0832
N411	NAT Subtype 1	0.0749	0.0912	0.1662	T411	0.017	0.0316	0.0486
N413	NAT Subtype 1	0.0394	0.023	0.0624	T413	0.0154	0.0165	0.0319
N415	NAT Subtype 1	0.0503	0.0828	0.1331	T415	0.0754	0.0766	0.152
N421	NAT Subtype 1	0.0484	0.031	0.0794	T421	0.0493	0.09	0.1393
N423	NAT Subtype 1	0.0874	0.1176	0.205	T423	0.0361	0.06	0.0961
N425	NAT Subtype 1	0.0754	0.0816	0.1569	T425	0.0129	0.0126	0.0255
N427	NAT Subtype 1	0.0571	0.036	0.0931	T427	0.0477	0.0047	0.0524
N431	NAT Subtype 1	0.2295	0.1001	0.3296	T431	0.0175	0.021	0.0385
N433	NAT Subtype 1	0.2374	0.0946	0.3319	T433	0.0233	0.0494	0.0728
N435	NAT Subtype 1	0.0434	0.0271	0.0705	T435	0.0121	0.0226	0.0347
N443	NAT Subtype 2	0.0821	0.1416	0.2237	T443	0.0386	0.0052	0.0438
N445	NAT Subtype 1	0.0614	0.0647	0.1261	T445	0.0141	0.0128	0.0269
N451	NAT Subtype 1	0.0611	0.0728	0.1339	T451	0.1266	0.054	0.1806
N455	NAT Subtype 1	0.1129	0.056	0.1688	T455	0.0309	0.1004	0.1313
N461	NAT Subtype 1	0.0491	0.081	0.1301	T461	0.0378	0.1214	0.1592
N463	NAT Subtype 1	0.0683	0.0423	0.1106	T463	0.0077	0.0016	0.0093
N465	NAT Subtype 1	0.0443	0.0444	0.0886	T465	0.0161	0.0302	0.0463
N467	NAT Subtype 1	0.1537	0.091	0.2447	T467	0.066	0.0359	0.1019
N471	NAT Subtype 1	0.0619	0.086	0.148	T471	0.0617	0.06	0.1217
N473	NAT Subtype 1	0.0577	0.063	0.1208	T473	0.0183	0.0111	0.0294
N477	NAT Subtype 2	0.0733	0.1316	0.2049	T477	0.0296	0.0381	0.0677
N481	NAT Subtype 1	0.0901	0.066	0.156	T481	0.0597	0.0803	0.14
N483	NAT Subtype 1	0.0875	0.0787	0.1662	T483	0.0463	0.0613	0.1076
N487	NAT Subtype 1	0.0711	0.057	0.1281	T487	0.0237	0.0142	0.0379
N491	NAT Subtype 2	0.1483	0.1036	0.2519	T491	0.0701	0.0414	0.1115
N493	NAT Subtype 1	0.1017	0.0708	0.1724	T493	0.0293	0.0252	0.0545
N497	NAT Subtype 2	0.145	0.1712	0.3162	T497	0.009	0.0114	0.0204
N513	NAT Subtype 1	0.1613	0.1021	0.2634	T513	0.0251	0.1296	0.1547
N515	NAT Subtype 1	0.1141	0.0999	0.214	T515	0.0437	0.0528	0.0964
N517	NAT Subtype 1	0.0711	0.0705	0.1416	T517	0.0415	0.0306	0.0722
N523	NAT Subtype 2	0.1696	0.1376	0.3073	T523	0.0139	0.0026	0.0165
N525	NAT Subtype 1	0.1333	0.0398	0.1731	T525	0.0511	0.0289	0.08
N527	NAT Subtype 1	0.1423	0.0588	0.2011	T527	0.0243	0.0041	0.0284
N533	NAT Subtype 1	0.0233	0.0368	0.06	T533	0.0285	0.0226	0.0511
N537	NAT Subtype 2	0.0836	0.0918	0.1754	T537	0.0608	0.0118	0.0726
N545	NAT Subtype 1	0.025	0.096	0.121	T545	0.0053	0.0419	0.0472
N553	NAT Subtype 1	0.0851	0.0754	0.1606	T553	0.0567	0.0373	0.094
N557	NAT Subtype 1	0.1231	0.108	0.2311	T557	0.0763	0.0502	0.1265
N563	NAT Subtype 1	0.1447	0.0895	0.2342	T563	0.0701	0.1055	0.1756
N567	NAT Subtype 1	0.1271	0.0816	0.2087	T567	0.0413	0.0165	0.0578
N571	NAT Subtype 1	0.0812	0.077	0.1582	T571	0.0425	0.0213	0.0638
N573	NAT Subtype 1	0.1222	0.1064	0.2286	T573	0.1197	0.0182	0.1379
N615	NAT Subtype 1	0.0367	0.0985	0.1352	T615	0.0242	0.1	0.1242
N617	NAT Subtype 1	0.0379	0.0923	0.1302	T617	0.0451	0.0944	0.1395
N627	NAT Subtype 1	0.0935	0.1066	0.2001	T627	0.0262	0.1039	0.1301
N635	NAT Subtype 1	0.0359	0.1104	0.1463	T635	0.0199	0.0288	0.0488
N641	NAT Subtype 1	0.0317	0.0688	0.1004	T641	0.0472	0.0854	0.1326
N647	NAT Subtype 1	0.0845	0.0738	0.1583	T647	0.0121	0.0482	0.0603
N661	NAT Subtype 1	0.0695	0.0853	0.1548	T661	0.1127	0.0018	0.1145
N663	NAT Subtype 1	0.0785	0.1014	0.1798	T663	0.0349	0.0064	0.0412
N665	NAT Subtype 1	0.0444	0.0598	0.1042	T665	0.0331	0.0395	0.0726
N671	NAT Subtype 2	0.0604	0.1574	0.2178	T671	0.0092	0.0064	0.0156
N685	NAT Subtype 1	0.2593	0.0782	0.3376	T685	0.0425	0.0442	0.0867
N695	NAT Subtype 1	0.0518	0.098	0.1498	T695	0.0112	0.0276	0.0388
N713	NAT Subtype 1	0.0895	0.0827	0.1722	T713	0.0716	0.0772	0.1488
N715	NAT Subtype 1	0.1195	0.1476	0.2671	T715	0.04	0.0752	0.1152
N721	NAT Subtype 1	0.0529	0.143	0.1959	T721	0.1605	0.1448	0.3053
N724	NAT Subtype 1	0.0513	0.0435	0.0948	T724	0.3088	0.0126	0.3214
N727	NAT Subtype 1	0.1286	0.0967	0.2253	T727	0.0342	0.0298	0.064
N737	NAT Subtype 1	0.1013	0.062	0.1632	T737	0.0127	0.0152	0.0279
N741	NAT Subtype 1	0.0965	0.0916	0.1881	T741	0.0275	0.0378	0.0654
N743	NAT Subtype 2	0.0645	0.126	0.1905	T743	0.0082	0.0532	0.0614
N745	NAT Subtype 1	0.0317	0.0526	0.0843	T745	0.0267	0.049	0.0757
N755	NAT Subtype 1	0.1157	0.0569	0.1726	T755	0.0304	0.0362	0.0666
N777	NAT Subtype 1	0.0234	0.0364	0.0598	T777	0.0231	0.0482	0.0712
N785	NAT Subtype 1	0.062	0.0558	0.1178	T785	0.0322	0.0987	0.1309
N813	NAT Subtype 2	0.0891	0.1298	0.2189	T813	0.019	0.0776	0.0966
N815	NAT Subtype 2	0.0643	0.0978	0.1621	T815	0.0446	0.008	0.0526
N817	NAT Subtype 1	0.0283	0.145	0.1733	T817	0.0511	0.0561	0.1072
N823	NAT Subtype 1	0.0243	0.0532	0.0775	T823	0.0611	0.0776	0.1387
N851	NAT Subtype 2	0.0665	0.0918	0.1583	T851	0.0884	0.0316	0.12
N857	NAT Subtype 1	0.046	0.0298	0.0758	T857	0.0407	0.1356	0.1762
N861	NAT Subtype 1	0.0289	0.036	0.0648	T861	0.1032	0.043	0.1462
N863	NAT Subtype 1	0.0448	0.0882	0.133	T863	0.0408	0.0532	0.094
N865	NAT Subtype 1	0.0605	0.0898	0.1502	T865	0.0215	0.0048	0.0263
N867	NAT Subtype 1	0.0741	0.0784	0.1524	T867	0.1251	0.0813	0.2064
N873	NAT Subtype 2	0.0529	0.0679	0.1208	T873	0.0307	0.0429	0.0736
N877	NAT Subtype 1	0.0364	0.0481	0.0845	T877	0.0233	0.0044	0.0277
N881	NAT Subtype 1	0.0557	0.0862	0.1419	T881	0.0186	0.1313	0.1499
N883	NAT Subtype 1	0.0463	0.0612	0.1074	T883	0.0767	0.0077	0.0844
N911	NAT Subtype 1	0.0615	0.0672	0.1287	T911	0.0194	0.0384	0.0578
N913	NAT Subtype 1	0.1948	0.0308	0.2256	T913	0.061	0.0538	0.1148
N915	NAT Subtype 2	0.0619	0.1087	0.1706	T915	0.0412	0.0717	0.1129
N917	NAT Subtype 1	0.1212	0.0748	0.196	T917	0.036	0.0068	0.0429
N921	NAT Subtype 1	0.0853	0.118	0.2032	T921	0.0367	0.0431	0.0798
N923	NAT Subtype 1	0.0527	0.1106	0.1634	T923	0.0522	0.1738	0.226
N925	NAT Subtype 1	0.0841	0.0387	0.1228	T925	0.0683	0.0197	0.088
N937	NAT Subtype 1	0.0605	0.0572	0.1176	T937	0.0505	0.0348	0.0853
N943	NAT Subtype 1	0.0881	0.0633	0.1514	T943	0.0289	0.0302	0.0591
N951	NAT Subtype 1	0.0893	0.0336	0.1229	T951	0.0545	0.0061	0.0606
N953	NAT Subtype 1	0.1162	0.079	0.1952	T953	0.0285	0.0067	0.0352
N955	NAT Subtype 1	0.1241	0.1384	0.2625	T955	0.0853	0.0134	0.0987
N957	NAT Subtype 1	0.0469	0.1068	0.1538	T957	0.0226	0.0192	0.0418
N963	NAT Subtype 1	0.0417	0.0874	0.1291	T963	0.0559	0.0529	0.1088
N965	NAT Subtype 1	0.2287	0.035	0.2638	T965	0.0121	0.0186	0.0307
N967	NAT Subtype 1	0.0668	0.0722	0.139	T967	0.0489	0.0146	0.0636
N975	NAT Subtype 1	0.0613	0.0931	0.1544	T975	0.0376	0.0648	0.1024
N977	NAT Subtype 1	0.1908	0.0631	0.2538	T977	0.0317	0.0081	0.0398
N981	NAT Subtype 1	0.0279	0.1407	0.1686	T981	0.024	0.1258	0.1498
N983	NAT Subtype 1	0.1184	0.1038	0.2222	T983	0.0403	0.0016	0.0419

## Sheet: 2. ESTIMATE RNA results
NAT samples	NAT subtype	StromalScore	ImmuneScore	ESTIMATEScore	TumorPurity	Paired tumor samples	StromalScore	ImmuneScore	ESTIMATEScore	TumorPurity
N1013	NAT Subtype 1	-686.671	269.217	-417.454	0.855795	T1013	-1350.34	-597.129	-1947.47	0.949511
N1015	NAT Subtype 1	-684.143	196.584	-487.559	0.861074	T1015	-1189.1	-540.284	-1729.39	0.938983
N1021	NAT Subtype 1	-620.303	-91.7771	-712.08	0.877361	T1021	-1690.56	-563.776	-2254.34	0.962675
N1025	NAT Subtype 1	-595.906	159.467	-436.439	0.857234	T1025	-1224.91	-555.644	-1780.55	0.94154
N1027	NAT Subtype 2	-315.246	289.304	-25.942	0.824669	T1027	-1432.27	-674.732	-2107	0.956597
N1031	NAT Subtype 1	-414.41	567.271	152.861	0.809542	T1031	-945.57	1299.26	353.691	0.791886
N1041	NAT Subtype 1	-330.514	729.245	398.732	0.787831	T1041	-527.729	571.677	43.9475	0.818823
N1043	NAT Subtype 1	-517.435	369.41	-148.024	0.834672	T1043	-798.429	1486.82	688.387	0.760941
N1045	NAT Subtype 1	-604.526	33.2499	-571.276	0.867257	T1045	-359.486	1.08981	-358.396	0.851279
N112	NAT Subtype 1	-659.274	-23.4312	-682.705	0.875284	T112	-1514.93	-758.386	-2273.31	0.963426
N113	NAT Subtype 1	-306.96	778.512	471.552	0.781203	T113	-587.697	279.877	-307.82	0.84736
N123	NAT Subtype 2	269.297	975.17	1244.47	0.705505	T123	-1429.23	-669.485	-2098.72	0.956242
N125	NAT Subtype 2	241.429	1530.24	1771.67	0.648604	T125	-990.67	438.036	-552.634	0.865891
N127	NAT Subtype 1	-1137.52	17.5713	-1119.95	0.904499	T127	-1179.94	-499.956	-1679.9	0.93646
N131	NAT Subtype 1	-331.463	228.325	-103.138	0.831025	T131	-1670.48	-1066.19	-2736.66	0.97941
N135	NAT Subtype 1	-260.207	435.036	174.829	0.807644	T135	-970.088	325.746	-644.342	0.872547
N137	NAT Subtype 1	92.1571	1143.35	1235.5	0.706437	T137	-275.569	246.438	-29.1305	0.824934
N141	NAT Subtype 1	21.0468	1093.85	1114.89	0.718856	T141	-354.123	585.244	231.122	0.802744
N145	NAT Subtype 2	280.406	1340.36	1620.77	0.665303	T145	-161.976	136.41	-25.5665	0.824638
N147	NAT Subtype 1	150.605	867.948	1018.55	0.728615	T147	-1106.65	-484.733	-1591.38	0.931823
N161	NAT Subtype 1	-545.518	191.521	-353.997	0.85094	T161	-1175.38	-380.628	-1556.01	0.929927
N171	NAT Subtype 1	-277.695	495.882	218.187	0.803875	T171	-1585.79	-859.923	-2445.72	0.969898
N187	NAT Subtype 2	326.981	1902.44	2229.42	0.596037	T187	-267.232	428.761	161.528	0.808794
N191	NAT Subtype 2	439.621	1505	1944.62	0.629074	T191	-227.415	875.762	648.347	0.764741
N195	NAT Subtype 1	-625.517	-113.339	-738.856	0.87924	T195	-543.121	429.978	-113.143	0.831841
N211	NAT Subtype 1	125.162	1150.55	1275.71	0.702248	T211	115.785	2250.62	2366.4	0.579772
N217	NAT Subtype 1	13.0978	1136.53	1149.63	0.715303	T217	-434.583	1342.24	907.661	0.739667
N221	NAT Subtype 1	-336.609	344.21	7.60129	0.821874	T221	-1141.65	-167.541	-1309.19	0.915996
N223	NAT Subtype 2	195.361	1457.33	1652.69	0.661797	T223	-337.03	916.451	579.421	0.771221
N227	NAT Subtype 1	-62.9784	770.998	708.019	0.759068	T227	-930.392	-248.627	-1179.02	0.908163
N231	NAT Subtype 1	153.421	1179.47	1332.89	0.696248	T231	-1053.19	-178.908	-1232.1	0.911397
N257	NAT Subtype 1	-513.83	543.185	29.3549	0.820051	T257	-1562.95	-698.589	-2261.54	0.962961
N261	NAT Subtype 1	269.262	1906.39	2175.65	0.602356	T261	-25.5753	168.594	143.019	0.810389
N267	NAT Subtype 2	-437.417	442.976	5.55913	0.822045	T267	-1468.36	-457.423	-1925.78	0.948508
N271	NAT Subtype 1	141.502	1730	1871.5	0.637381	T271	-1390.11	-487.991	-1878.1	0.946268
N277	NAT Subtype 1	-673.88	-76.0382	-749.918	0.880012	T277	-997.32	-446.077	-1443.4	0.923721
N283	NAT Subtype 1	-236.956	636.978	400.022	0.787715	T283	691.541	340.34	1031.88	0.727273
N285	NAT Subtype 1	-558.939	-106.5	-665.44	0.874055	T285	-1045.84	28.1868	-1017.65	0.897994
N311	NAT Subtype 2	213.573	1356.74	1570.31	0.670813	T311	540.022	1758.88	2298.91	0.587816
N313	NAT Subtype 1	-118.593	494.388	375.795	0.789901	T313	-1551.89	-628.314	-2180.2	0.959673
N327	NAT Subtype 1	48.9087	1394.71	1443.62	0.684489	T327	-310.29	12.5118	-297.779	0.846576
N331	NAT Subtype 1	-244.48	650.917	406.437	0.787134	T331	-1359.77	-982.215	-2341.98	0.966078
N341	NAT Subtype 1	-475.971	-37.4697	-513.441	0.862999	T341	-824.39	-427.714	-1252.1	0.912602
N343	NAT Subtype 1	119.904	676.789	796.693	0.75053	T343	-1331.48	-23.9671	-1355.45	0.918699
N351	NAT Subtype 1	-323.641	368.589	44.9478	0.818739	T351	-1650.5	-985.338	-2635.84	0.976315
N353	NAT Subtype 1	-151.218	233.059	81.8409	0.815618	T353	-586.183	13.0423	-573.141	0.867393
N355	NAT Subtype 1	123.448	1243.36	1366.81	0.692665	T355	-1335.06	-585.857	-1920.91	0.948281
N357	NAT Subtype 1	-557.64	372.665	-184.975	0.837647	T357	-1643.2	-847.186	-2490.39	0.971474
N361	NAT Subtype 1	-256.553	939.359	682.806	0.761472	T361	-814.963	-240.882	-1055.85	0.900447
N363	NAT Subtype 1	-907.983	-284.09	-1192.07	0.908964	T363	-430.332	222.225	-208.107	0.839497
N365	NAT Subtype 1	-20.3556	1186.5	1166.14	0.713607	T365	-296.839	550.501	253.662	0.800767
N367	NAT Subtype 1	-100.023	621.798	521.775	0.77658	T367	-1073.44	-23.637	-1097.07	0.903062
N375	NAT Subtype 1	-247.688	343.92	96.2314	0.814394	T375	-1069.52	223.01	-846.511	0.886658
N383	NAT Subtype 2	-403.914	474.546	70.6326	0.816568	T383	-120.834	1166.75	1045.91	0.725858
N385	NAT Subtype 2	156.534	1303.68	1460.22	0.682711	T385	-365.417	608.333	242.916	0.801711
N387	NAT Subtype 1	-568.556	242.675	-325.881	0.848765	T387	-1159.53	56.3498	-1103.18	0.903447
N391	NAT Subtype 1	-176.48	444.801	268.321	0.799476	T391	-964.918	250.682	-714.236	0.877513
N393	NAT Subtype 1	-308.432	131.284	-177.148	0.837019	T393	-1292.2	-769.23	-2061.43	0.954627
N395	NAT Subtype 1	-405.205	615.798	210.592	0.804538	T395	-1280.33	234.46	-1045.87	0.899808
N411	NAT Subtype 1	-298.814	510.089	211.275	0.804478	T411	-1426.52	-907.435	-2333.95	0.965773
N413	NAT Subtype 1	-547.064	-3.90784	-550.972	0.865769	T413	-976.175	-247.3	-1223.47	0.910876
N415	NAT Subtype 1	-332.524	210.268	-122.256	0.832583	T415	-57.3984	812.946	755.547	0.754508
N421	NAT Subtype 1	-846.53	-394.42	-1240.95	0.911931	T421	-188.393	80.1256	-108.267	0.831444
N423	NAT Subtype 1	-120.188	755.486	635.298	0.765974	T423	-527.607	-19.4706	-547.077	0.865483
N425	NAT Subtype 1	-317.771	452.437	134.666	0.811107	T425	-1493.42	-720.804	-2214.23	0.961065
N427	NAT Subtype 1	-516.832	442.642	-74.1901	0.828654	T427	-1246.45	-358.07	-1604.52	0.932522
N431	NAT Subtype 1	239.727	1912.07	2151.8	0.605146	T431	-1257.77	-506.116	-1763.89	0.940713
N433	NAT Subtype 1	247.017	1898.48	2145.5	0.605883	T433	-655.987	-314.096	-970.084	0.8949
N435	NAT Subtype 1	-904.97	-220.513	-1125.48	0.904846	T435	-1371.91	-978.107	-2350.02	0.966382
N443	NAT Subtype 2	368.063	922.275	1290.34	0.700717	T443	-1298.01	-251.628	-1549.64	0.929582
N445	NAT Subtype 1	-339.266	797.793	458.527	0.782395	T445	-1454.3	-793.595	-2247.89	0.962419
N451	NAT Subtype 1	-118.383	668.606	550.223	0.773942	T451	-524.716	1073.37	548.653	0.774088
N455	NAT Subtype 1	-88.5721	895.87	807.298	0.7495	T455	-270.289	441.218	170.929	0.807982
N461	NAT Subtype 1	-273.552	132.67	-140.882	0.834094	T461	-235.777	109.19	-126.587	0.832935
N463	NAT Subtype 1	-529.468	419.018	-110.45	0.831622	T463	-1267.17	-658.705	-1925.88	0.948512
N465	NAT Subtype 1	-607.763	281.672	-326.09	0.848781	T465	-1222.75	-620.583	-1843.34	0.944605
N467	NAT Subtype 1	208.81	1515.01	1723.82	0.653934	T467	-695.804	598.974	-96.8296	0.83051
N471	NAT Subtype 1	-495.932	304.228	-191.703	0.838186	T471	-704.057	631.326	-72.7306	0.828534
N473	NAT Subtype 1	-556.124	82.4117	-473.712	0.860038	T473	-1339.07	-1012.94	-2352.01	0.966457
N477	NAT Subtype 2	-4.95521	721.363	716.408	0.758266	T477	-1183.26	-548.346	-1731.6	0.939095
N481	NAT Subtype 1	-287.943	599.985	312.042	0.795605	T481	-513.987	84.4671	-429.52	0.85671
N483	NAT Subtype 1	-185.054	498.022	312.968	0.795522	T483	-541.076	-61.1472	-602.223	0.86951
N487	NAT Subtype 1	-238.115	660.229	422.113	0.785713	T487	-1158.75	-101.909	-1260.66	0.913114
N491	NAT Subtype 2	-13.4974	1233.57	1220.07	0.708039	T491	-550.877	522.57	-28.3063	0.824865
N493	NAT Subtype 1	-281.522	691.971	410.449	0.786771	T493	-748.8	-21.9899	-770.79	0.881463
N497	NAT Subtype 2	496.493	1428.21	1924.7	0.631345	T497	-999.707	-587.989	-1587.7	0.931627
N513	NAT Subtype 1	250.542	1428.23	1678.77	0.658922	T513	-951.241	-411.021	-1362.26	0.919093
N515	NAT Subtype 1	-30.6986	828.506	797.807	0.750422	T515	-577.587	-391.189	-968.776	0.894814
N517	NAT Subtype 1	-651.132	201.308	-449.824	0.858244	T517	-1051.69	-695.796	-1747.48	0.939894
N523	NAT Subtype 2	644.341	1871.19	2515.53	0.561799	T523	-1667.97	-690.384	-2358.35	0.966696
N525	NAT Subtype 1	-118.391	1097.52	979.126	0.732567	T525	-455.255	354.879	-100.376	0.8308
N527	NAT Subtype 1	134.805	1158.29	1293.1	0.700428	T527	-1080.38	-484.145	-1564.52	0.930385
N533	NAT Subtype 1	-776.938	-269.793	-1046.73	0.899864	T533	-1285.38	-433.951	-1719.33	0.938475
N537	NAT Subtype 2	-293.286	515.842	222.556	0.803493	T537	-1301.17	-126.501	-1427.67	0.922834
N545	NAT Subtype 1	-498.512	-51.4449	-549.957	0.865695	T545	-609.06	-410.057	-1019.12	0.898088
N553	NAT Subtype 1	-72.4811	696.823	624.342	0.767007	T553	-704.797	185.59	-519.208	0.863426
N557	NAT Subtype 1	-10.3671	1176.32	1165.95	0.713626	T557	-505.852	434.802	-71.0508	0.828396
N563	NAT Subtype 1	218.662	1240.95	1459.61	0.682776	T563	-108.561	649.064	540.502	0.774845
N567	NAT Subtype 1	-145.036	810.865	665.829	0.763085	T567	-1334.19	-292.195	-1626.39	0.933676
N571	NAT Subtype 1	-52.9922	476.828	423.836	0.785556	T571	-1146.1	-331.37	-1477.47	0.925625
N573	NAT Subtype 1	66.3468	1083.44	1149.79	0.715286	T573	-700.998	744.525	43.5273	0.818859
N615	NAT Subtype 1	-687.888	12.5198	-675.368	0.874762	T615	-785.55	-647.464	-1433.01	0.923136
N617	NAT Subtype 1	-663.259	-294.762	-958.022	0.894108	T617	-655.735	45.2778	-610.458	0.870106
N627	NAT Subtype 1	-467.875	622.502	154.626	0.809389	T627	-523.527	-188.263	-711.79	0.877341
N635	NAT Subtype 1	-327.413	84.5313	-242.881	0.84226	T635	-1366.61	-592.38	-1958.99	0.950041
N641	NAT Subtype 1	-874.312	-171.322	-1045.63	0.899793	T641	-721.893	53.1862	-668.707	0.874288
N647	NAT Subtype 1	-277.699	488.791	211.092	0.804494	T647	-995.094	-712.688	-1707.78	0.937888
N661	NAT Subtype 1	-726.652	514.619	-212.033	0.83981	T661	-1208.46	833.849	-374.614	0.852525
N663	NAT Subtype 1	-410.198	769.344	359.146	0.791397	T663	-1389.85	-182.141	-1571.99	0.930787
N665	NAT Subtype 1	-575.793	125.264	-450.529	0.858297	T665	-804.252	-446.29	-1250.54	0.912508
N671	NAT Subtype 2	-398.938	453.389	54.4506	0.817937	T671	-1497.91	-977.638	-2475.55	0.970955
N685	NAT Subtype 1	375.054	2042.58	2417.64	0.573628	T685	-961.711	105.929	-855.782	0.887286
N695	NAT Subtype 1	-135.275	388.195	252.92	0.800832	T695	-1008.37	-606.958	-1615.32	0.933093
N713	NAT Subtype 1	-227.119	903.567	676.448	0.762077	T713	-332.314	256.055	-76.2597	0.828824
N715	NAT Subtype 1	-305.829	927.751	621.921	0.767235	T715	-543.968	-47.2244	-591.193	0.868709
N721	NAT Subtype 1	-541.029	293.157	-247.872	0.842654	T721	-168.22	1444.46	1276.24	0.702192
N724	NAT Subtype 1	-730.491	15.9669	-714.524	0.877533	T724	-825.61	1678.7	853.087	0.745034
N727	NAT Subtype 1	-378.444	724.583	346.139	0.792563	T727	-1178.82	-338.199	-1517.01	0.927806
N737	NAT Subtype 1	-686.741	609.098	-77.6434	0.828938	T737	-1373.15	-628.378	-2001.53	0.951971
N741	NAT Subtype 1	-102.77	866.535	763.764	0.753715	T741	-969.605	-498.967	-1468.57	0.92513
N743	NAT Subtype 2	3.11697	638.813	641.93	0.765348	T743	-1163.93	-1487.68	-2651.61	0.976814
N745	NAT Subtype 1	-622.85	-77.3599	-700.21	0.876524	T745	-1094.76	-513.971	-1608.73	0.932745
N755	NAT Subtype 1	-403.22	809.568	406.347	0.787142	T755	-1256.8	-18.849	-1275.65	0.91401
N777	NAT Subtype 1	-1090.85	-752.96	-1843.81	0.944628	T777	-1005.9	-613.477	-1619.38	0.933307
N785	NAT Subtype 1	-367.798	223.247	-144.551	0.834391	T785	-268.36	-74.056	-342.416	0.850046
N813	NAT Subtype 2	0.670559	1035.02	1035.69	0.72689	T813	-862.808	-450.906	-1313.71	0.916262
N815	NAT Subtype 2	-608.892	-24.7602	-633.652	0.871779	T815	-1366.53	-379.608	-1746.14	0.939826
N817	NAT Subtype 1	-183.314	414.847	231.533	0.802708	T817	-744.615	-73.6274	-818.243	0.884732
N823	NAT Subtype 1	-1037.32	-535.383	-1572.71	0.930825	T823	-659.883	426.694	-233.189	0.841492
N851	NAT Subtype 2	-317.594	403.231	85.6373	0.815295	T851	-882.869	349.841	-533.028	0.864448
N857	NAT Subtype 1	-680.027	366.578	-313.448	0.847798	T857	64.2425	904.305	968.548	0.733623
N861	NAT Subtype 1	-1059.26	-468.484	-1527.74	0.928393	T861	-424.063	863.132	439.069	0.784171
N863	NAT Subtype 1	-478.216	-84.7817	-562.997	0.866651	T863	-440.439	-292.55	-732.989	0.878829
N865	NAT Subtype 1	-360.706	304.255	-56.4509	0.827194	T865	-1530.34	-422.724	-1953.07	0.949769
N867	NAT Subtype 1	-133.754	616.477	482.724	0.780178	T867	138.162	949.344	1087.51	0.721645
N873	NAT Subtype 2	-512.296	83.8031	-428.493	0.856633	T873	-694.758	-298.893	-993.652	0.896438
N877	NAT Subtype 1	-800.461	-424.825	-1225.29	0.910985	T877	-1382.77	-730.316	-2113.09	0.956857
N881	NAT Subtype 1	-382.859	388.774	5.91442	0.822015	T881	-258.4	214.054	-44.3461	0.826194
N883	NAT Subtype 1	-318.186	360.35	42.1645	0.818973	T883	-704.178	56.8033	-647.374	0.872764
N911	NAT Subtype 1	-318.612	347.801	29.1888	0.820065	T911	-1249.89	-603.851	-1853.74	0.945105
N913	NAT Subtype 1	-126.061	1313.19	1187.13	0.711445	T913	-635.967	372.084	-263.883	0.843917
N915	NAT Subtype 2	-123.148	764.859	641.711	0.765368	T915	-609.814	460.111	-149.702	0.834808
N917	NAT Subtype 1	46.4202	975.098	1021.52	0.728317	T917	-811.139	-23.7784	-834.917	0.88587
N921	NAT Subtype 1	-124.099	730.857	606.758	0.76866	T921	-779.731	-544.171	-1323.9	0.91686
N923	NAT Subtype 1	-155.668	85.8771	-69.7912	0.828293	T923	47.3274	594.739	642.067	0.765335
N925	NAT Subtype 1	-512.249	690.137	177.888	0.807379	T925	-894.871	478.423	-416.449	0.855719
N937	NAT Subtype 1	-483.361	329.535	-153.826	0.835141	T937	-799.718	513.854	-285.864	0.845644
N943	NAT Subtype 1	-429.126	281.012	-148.115	0.83468	T943	-415.662	386.208	-29.4541	0.824961
N951	NAT Subtype 1	-142.565	706.532	563.967	0.772663	T951	-1609.68	-446.739	-2056.42	0.954407
N953	NAT Subtype 1	-77.6952	805.051	727.356	0.757217	T953	-1366.14	-119.767	-1485.91	0.926093
N955	NAT Subtype 1	164.061	1343.1	1507.16	0.677659	T955	-477.45	420.302	-57.1479	0.827251
N957	NAT Subtype 1	-85.7393	206.538	120.798	0.812296	T957	-1399.29	-425.255	-1824.54	0.943696
N963	NAT Subtype 1	-457.871	-32.5418	-490.412	0.861286	T963	-762.578	329.203	-433.374	0.857002
N965	NAT Subtype 1	-93.6617	1865.16	1771.49	0.648623	T965	-1568.39	-1162.24	-2730.63	0.979231
N967	NAT Subtype 1	-449.479	136.055	-313.424	0.847796	T967	-1244.4	-232.82	-1477.22	0.925611
N975	NAT Subtype 1	-584.549	94.8553	-489.693	0.861233	T975	-1002.06	-422.036	-1424.1	0.922632
N977	NAT Subtype 1	71.3743	1783.91	1855.28	0.639214	T977	-1277	-490.915	-1767.92	0.940914
N981	NAT Subtype 1	-58.4997	147.904	89.4044	0.814975	T981	-461.885	-510.77	-972.655	0.895068
N983	NAT Subtype 1	134.572	1089.38	1223.95	0.707636	T983	-908.189	155.285	-752.903	0.88022

## Sheet: 3. xCell-RNA cell type
NAT sample ID	NAT subtype	Adipocytes	Astrocytes	B-cells	Basophils	CD4+ T-cells	CD4+ Tcm	CD4+ Tem	CD4+ memory T-cells	CD4+ naive T-cells	CD8+ T-cells	CD8+ Tcm	CD8+ Tem	CD8+ naive T-cells	CLP	CMP	Chondrocytes	Class-switched memory B-cells	DC	Endothelial cells	Eosinophils	Epithelial cells	Erythrocytes	Fibroblasts	GMP	HSC	Hepatocytes	Keratinocytes	MEP	MPP	MSC	Macrophages	Macrophages M1	Macrophages M2	Mast cells	Megakaryocytes	Melanocytes	Memory B-cells	Mesangial cells	Monocytes	Myocytes	NK cells	NKT	Neurons	Neutrophils	Osteoblast	Pericytes	Plasma cells	Platelets
N1027	Subtype 2	0	0	0	0	0	0.0073	0	0.0005	0.0017	0.006	0.0011	0.0003	0.0005	0.0208	0	0	0.0025	0	0.012	0	0.0022	0	0	0.032	0.1177	0.0018	0	0.0461	0	0.0453	0.02	0.0193	0.0005	0	0.0068	0.0013	0	0	0.0278	0	0	0.001	0	0	0.0553	0.0744	0.0048	0
N123	Subtype 2	0	0	0	0	0	0	0	0.0181	0	0.0235	0.0526	0	0	0.0492	0	0	0	0.0013	0.0102	0	0	0	0.0098	0.051	0.2246	0	0	0.0262	0	0	0.0141	0.0094	0.0057	0	0.0114	0	0	0.0003	0.0292	0.001	0	0	0.0008	0	0.0099	0	0	0
N125	Subtype 2	0	0	0.0718	0.0344	0	0.0314	0.0047	0	0.0636	0.0739	0.0796	0.0136	0	0	0	0.0109	0.0212	0.0054	0.0373	0	0.0102	0	0.0879	0.0126	0.1102	0.0012	0	0.03	0	0.1156	0.0205	0.033	0.0015	0.0021	0.003	0.0022	0.0182	0.015	0.0293	0.0025	0	0.0371	0	0	0.0132	0.1228	0.0072	0
N145	Subtype 2	0.0002	0	0.0098	0	0	0	0.0054	0.0225	0.0319	0.0859	0.0965	0.0124	0.0045	0.0154	0	0.0118	0.0016	0.0009	0.0598	0	0	0	0.0382	0.0329	0.2143	0	0	0.0246	0	0	0.0198	0.0182	0	0	0.005	0.0012	0	0.0184	0.0145	0.0023	0	0.0043	0.0017	0	0.0231	0	0.0049	0
N187	Subtype 2	0	0	0.0779	0.0066	0	0	0.0184	0.0299	0.0484	0.0957	0.14	0.0192	0	0.0248	0	0	0.0087	0.0075	0.0427	0	0.0057	0	0.068	0.0382	0.2503	0	0	0.0374	0	0.0876	0.0469	0.036	0.0052	0	0.007	0.0019	0.0198	0.015	0.0339	0	0	0.0002	0.0004	0	0.0136	0.0531	0.0083	0
N191	Subtype 2	0.0059	0	0.0161	0	0	0	0.046	0.0322	0.0353	0.0444	0.0809	0	0	0.0354	0	0.0074	0.016	0.0029	0.0986	0	0.0237	0	0.1467	0.0177	0.309	0	0.0005	0.0255	0	0.0079	0.0116	0.0177	0	0	0.0064	0.0008	0	0.0328	0.014	0	0	0	0.0023	0	0.0098	0.0608	0.0037	0
N223	Subtype 2	0	0	0.0369	0.0351	0	0	0.01	0	0.0378	0.0169	0.0473	0	0	0.0108	0	0	0.0262	0.0043	0.0247	0	0.0104	0.0007	0.1392	0	0.1368	0	0	0.0439	0	0.1702	0.0329	0.0355	0.0081	0	0.0048	0.0026	0.0098	0.022	0.0507	0.0022	0	0.0323	0.0002	0	0.0232	0.1039	0.0055	0
N267	Subtype 2	0	0	0.0134	0	0.0034	0.0118	0	0.0103	0.0032	0.0158	0.0215	0	0	0.0409	0	0	0.0098	0.0005	0	0	0.0124	0	0	0.0132	0.0594	0	0.0007	0.0109	0	0	0.0095	0.01	0	0.0007	0.0016	0	0	0.0088	0.0036	0.0018	0	0	0.0003	0	0.0087	0	0.0057	0
N311	Subtype 2	0	0	0	0	0	0	0.0206	0.0222	0	0.0056	0.0491	0	0.0001	0.0315	0	0	0	0.0029	0.0479	0	0.0053	0	0	0.0684	0.3001	0	0.0008	0.0686	0	0.0026	0.0554	0.035	0.0118	0	0.0127	0	0	0	0.0355	0	0	0	0.0004	0	0.0448	0.014	0	0
N383	Subtype 2	0	0	0.0039	0.0063	0	0	0	0.0047	0.0094	0.0155	0.0108	0	0.001	0.0234	0	0	0.002	0.0016	0.0074	0	0.0075	0	0	0	0.0156	0	0.0002	0.0103	0	0	0.0151	0.0131	0	0.0024	0.0008	0	0	0.0148	0.0077	0.0036	0	0	0.0001	0	0.033	0	0.0012	0
N385	Subtype 2	0	0	0.0093	0.0405	0	0	0.0288	0.0017	0.0279	0.0229	0.0563	0	0	0.0085	0	0.0071	0.0151	0.0105	0.0465	0	0.0331	0	0.0512	0.0072	0.1437	0.0019	0.0013	0.0395	0	0.0994	0.0138	0.0256	0	0	0.0042	0.0022	0	0.0283	0.028	0	0	0.0333	0.0003	0	0.0198	0.0607	0.0043	0
N443	Subtype 2	0	0	0	0	0	0	0	0.0013	0.0117	0.0115	0.0139	0	0	0.0075	0	0.0317	0	0.0052	0.0578	0	0.0027	0	0.0689	0.0506	0.2507	0	0	0.0108	0	0	0.0279	0.0285	0.0051	0	0.0102	0	0	0.0382	0.0106	0.0009	0	0	0.0006	0	0.0166	0.0322	0	0
N477	Subtype 2	0	0	0	0.0048	0	0	0.0293	0.0078	0.0084	0.0149	0.0206	0	0	0.0338	0	0	0.0002	0.0024	0.0227	0	0.0169	0	0.0761	0.0048	0.106	0.0006	0.0003	0.0207	0	0.0769	0.0163	0.0184	0	0	0.0068	0.001	0	0.0289	0.0154	0	0	0	0.0005	0	0.0407	0.0536	0.0001	0
N491	Subtype 2	0	0	0.0009	0	0	0	0.0047	0.006	0.0134	0.0735	0.0813	0.0074	0.0019	0.0411	0	0	0	0.0001	0.0179	0	0.0155	0	0.0347	0.007	0.102	0	0.0005	0.0259	0	0.0025	0.0309	0.0279	0	0	0.0022	0	0	0.0296	0.0343	0.0003	0	0	0.0003	0	0.0465	0	0	0
N497	Subtype 2	0.0014	0	0	0.0158	0	0	0.0004	0.0049	0.0155	0.0329	0.0314	0	0	0.0222	0	0.018	0	0	0.0698	0	0.0056	0	0.0989	0.0209	0.2154	0	0	0.0131	0	0.0551	0.046	0.0345	0.0027	0	0.0087	0.0009	0	0.0249	0.0509	0.0004	0	0.0041	0.0003	0	0	0.0814	0	0
N523	Subtype 2	0	0	0	0	0	0	0	0.0436	0.0106	0.0762	0.1086	0	0	0.0752	0	0.0115	0	0.004	0.1095	0	0	0	0.0069	0.0639	0.3356	0	0	0.0023	0	0	0.0483	0.0291	0.0143	0	0.0155	0	0	0.0079	0.0327	0.0016	0	0	0.0012	0	0	0	0	0
N537	Subtype 2	0	0	0.0307	0.0122	0	0.0388	0	0	0.0307	0.033	0.003	0.0053	0.002	0.0084	0	0	0.0463	0	0.0071	0.0012	0.0115	0	0.0421	0	0.0127	0.0012	0	0	0	0.0919	0	0.001	0	0.0018	0.0001	0.0017	0	0.0382	0.0149	0	0	0.0262	0.0003	0.0004	0	0.0716	0.0028	0
N671	Subtype 2	0	0	0.0105	0.018	0	0.053	0	0	0.0088	0.021	0	0	0.0038	0.0115	0	0	0.0365	0	0.0342	0.0007	0.0119	0	0.0979	0	0.0365	0.001	0	0.0045	0	0.1619	0	0.0092	0	0.0003	0.002	0.001	0.0026	0.0206	0.015	0.0005	0	0.0496	0	0.0007	0	0.0579	0.0038	0
N743	Subtype 2	0	0	0	0.016	0	0	0.0085	0.0002	0.0024	0.0012	0.0051	0	0	0.027	0	0	0.0012	0.0014	0.0361	0	0.0019	0	0.051	0	0.1772	0.0009	0	0.0456	0	0.1198	0.0154	0.0146	0.0033	0	0.0037	0.0012	0	0	0.0205	0.0012	0	0.015	0.0011	0	0.0278	0.0363	0	0
N813	Subtype 2	0.0021	0.0094	0.0408	0.0039	0	0.0045	0	0.0066	0.0347	0.0188	0.0085	0	0.0012	0.0239	0	0	0.0138	0.0006	0.0553	0	0.0128	0.0001	0.0486	0.0068	0.0429	0	0.0007	0.0013	0	0	0.0029	0.0111	0	0.0128	0	0	0	0.0277	0.0121	0	0	0.049	0.0001	0	0.0199	0	0.0032	0
N815	Subtype 2	0	0	0	0.0167	0	0.0343	0	0	0	0.0026	0	0	0.0012	0.0183	0	0	0.0114	0	0.0024	0.0063	0.028	0	0.0245	0	0.032	0.0029	0.0003	0.0265	0	0.1319	0.0098	0.0207	0	0.0009	0.001	0.0012	0	0.0026	0.0183	0.0009	0	0.0228	0	0	0.0184	0.0702	0.0003	0
N851	Subtype 2	0.0021	0	0.0085	0.006	0	0.0068	0	0	0.0088	0.0226	0.0193	0.0008	0	0.0157	0	0	0.0114	0	0	0	0.0176	0	0.0246	0.0136	0.0406	0.003	0.001	0.0183	0	0.0045	0.0088	0.0129	0	0.0027	0.002	0.0012	0	0.0249	0.0114	0.0022	0	0.0073	0.0002	0	0.0312	0.0219	0.0046	0
N873	Subtype 2	0	0	0	0.0009	0	0.006	0	0.0006	0.0064	0.0091	0.0052	0.001	0.0018	0.0189	0	0	0	0	0.0075	0	0.0178	0	0	0.0127	0.075	0.0019	0.0012	0.0454	0	0.0062	0.0137	0.011	0.0012	0.0007	0.0044	0.001	0	0.0085	0.0064	0.0035	0	0.0014	0.0003	0	0.0713	0.0208	0.0037	0
N915	Subtype 2	0	0	0.0001	0	0	0	0	0.0001	0.0128	0.0088	0.0039	0	0	0.0273	0	0.0043	0.011	0.001	0.0076	0	0.0366	0	0.0557	0.0181	0.1313	0	0.0016	0.0292	0	0	0.0182	0.0218	0	0	0.002	0.0003	0	0.0391	0.0016	0.0014	0	0	0.0003	0	0.0492	0.0127	0.0011	0
N1013	Subtype 1	0	0	0.0151	0	0	0.0433	0	0	0.0046	0.027	0.0051	0.0023	0.0026	0.0158	0	0	0.0272	0.0006	0.0017	0	0.0021	0	0	0.0094	0.0532	0.0015	0	0.0084	0	0.0342	0.0017	0.0069	0	0.003	0.001	0.0002	0	0	0.0229	0.0034	0	0.0058	0.0001	0	0	0.0175	0.0022	0.0009
N1015	Subtype 1	0	0	0.022	0.0169	0	0.0214	0	0	0.0054	0.0088	0.0027	0.0059	0.0017	0.0034	0	0	0.0227	0.0001	0.0016	0	0.0027	0	0	0.0003	0.025	0.0033	0.0002	0.0434	0	0.0186	0.0068	0.0075	0.0046	0.0011	0.0017	0.0005	0	0	0.0175	0.0023	0	0.0056	0	0	0.0569	0.038	0.0089	0
N1021	Subtype 1	0	0	0	0.0003	0	0.0093	0	0	0	0	0	0	0.0013	0.0136	0	0	0.0057	0	0.0013	0	0.0089	0	0	0.0117	0.1223	0.0027	0.0006	0.042	0	0.0211	0.0095	0.0094	0	0	0.0045	0.0008	0	0	0.0128	0	0	0.0009	0.0001	0.0007	0.0575	0.0247	0.0003	0
N1025	Subtype 1	0	0	0.0196	0.0144	0	0.005	0	0	0	0.0067	0.0032	0	0.0008	0.0075	0	0	0.0376	0	0.004	0	0.0052	0	0	0.0073	0.0581	0.0021	0	0.0451	0	0.002	0.0167	0.0175	0	0.0007	0.004	0.0001	0	0	0.0252	0.0006	0	0.0086	0.0001	0	0.0615	0.0171	0.0053	0
N1031	Subtype 1	0	0	0	0	0	0.0537	0	0	0.0278	0.0407	0.0108	0.0095	0.0038	0.0063	0	0	0.0506	0	0.0157	0	0.0085	0	0.0009	0.022	0.088	0.0014	0.0007	0.007	0	0.1264	0	0.0046	0	0	0.0034	0.0014	0	0.0137	0.0201	0	0	0	0.0007	0	0	0.0264	0.0008	0
N1041	Subtype 1	0	0	0.0149	0	0	0.0013	0	0	0.0091	0.0479	0.0434	0	0.0027	0.0131	0	0	0.004	0	0	0	0.0181	0	0	0.0303	0.0865	0.0025	0.001	0.0371	0	0	0.0212	0.0193	0.0017	0.0015	0.0035	0	0.001	0.0049	0.0211	0	0	0	0.0003	0	0.0442	0.0088	0.0135	0
N1043	Subtype 1	0	0	0.0211	0	0	0.0014	0	0	0.0058	0.023	0.0068	0	0.0014	0.029	0	0	0.0202	0	0.0053	0	0.004	0	0	0.0052	0.0355	0	0.0001	0.0206	0	0	0.0135	0.0131	0	0	0.0019	0	0.0006	0.0063	0.0131	0.0009	0	0	0.0002	0	0.0476	0	0.0034	0
N1045	Subtype 1	0	0	0.0018	0	0	0.0183	0	0	0.0032	0.0047	0.0009	0	0.0067	0.0108	0	0	0.0142	0	0.0041	0	0.0046	0	0	0.0159	0.0541	0.0015	0.0002	0.0309	0	0.0104	0.0105	0.0088	0.0014	0.0006	0.0032	0.0005	0	0	0.0253	0.0027	0	0.0014	0.0004	0	0.0221	0.0079	0.0081	0
N112	Subtype 1	0	0	0.0252	0.0017	0	0.0162	0	0	0.0146	0.0248	0.0087	0.0094	0.0016	0.0098	0	0	0.035	0	0	0	0.0001	0	0	0.0056	0.0121	0.0013	0.0001	0.0193	0	0	0.0029	0.0036	0	0.0028	0.0015	0	0	0	0.0125	0.0052	0.0007	0	0.0007	0.0011	0.0258	0	0.0129	0
N113	Subtype 1	0	0	0.014	0	0	0	0	0.0109	0.0125	0.0562	0.0675	0.0045	0.0026	0.0233	0	0	0.0138	0	0.007	0	0.0051	0	0	0.0095	0.0967	0	0	0.0514	0	0.0458	0.0152	0.0151	0	0	0.0029	0.0014	0	0	0.0116	0	0	0.0124	0.0006	0	0.0311	0.0049	0.0129	0
N127	Subtype 1	0	0	0.0088	0.0216	0	0	0	0.0049	0.0003	0.0041	0.0046	0	0.0028	0.0384	0	0	0.0092	0	0.0397	0	0.0001	0	0	0	0.0176	0	0	0.0392	0	0.0706	0.0077	0	0.0033	0.0012	0.0001	0.0002	0	0	0	0	0	0.0371	0.0001	0	0.0611	0	0.023	0
N131	Subtype 1	0	0	0	0	0	0.0009	0	0	0.0032	0.0073	0	0	0.0025	0.0179	0	0	0.0053	0	0.0147	0	0.0041	0	0	0.0296	0.1726	0.0027	0.0001	0.0394	0	0.0151	0.0093	0.0109	0.0005	0	0.0072	0.0011	0	0	0.0178	0.004	0	0	0.0004	0	0.0183	0.0527	0	0
N135	Subtype 1	0	0	0	0	0	0.0115	0	0	0.0025	0.0164	0.007	0.0039	0.0001	0.0123	0	0	0.0084	0.0006	0.0068	0	0.0003	0	0	0.0236	0.1124	0.0026	0	0.0345	0	0.0176	0.0146	0.0175	0	0	0.0018	0.0011	0	0	0.0273	0.0052	0	0.0007	0.0006	0	0.0301	0.0348	0.0024	0
N137	Subtype 1	0	0	0	0	0	0.0035	0	0	0.0323	0.0414	0.0458	0.0057	0.001	0.0042	0	0	0.0064	0	0.0259	0	0.0007	0	0.0197	0.0358	0.1879	0.0015	0.0001	0.0325	0	0.0317	0.0362	0.0359	0	0	0.0067	0.0017	0	0.0126	0.0401	0.004	0	0	0.0003	0	0.0308	0.0497	0.0039	0
N141	Subtype 1	0	0	0.0518	0	0	0.0265	0	0	0.0253	0.0504	0.0342	0.0204	0	0.0101	0	0.003	0.0409	0.0032	0.0166	0	0	0	0.0063	0.0328	0.1678	0.0003	0	0.0151	0	0.0984	0.0181	0.0216	0.0049	0	0.0044	0.002	0	0.0006	0.0252	0	0	0.0088	0.0003	0	0	0.0564	0.0034	0
N147	Subtype 1	0	0	0	0.002	0	0	0	0.0037	0.0017	0	0.0087	0	0	0.0099	0	0	0	0	0.0693	0	0	0	0	0.061	0.2923	0.0029	0	0.0394	0	0	0.035	0.0266	0.0062	0	0.0233	0	0	0	0.0443	0.0008	0	0	0.0001	0.0004	0.0276	0.0407	0	0
N161	Subtype 1	0	0	0	0.0156	0	0	0	0	0	0	0.0058	0	0.0021	0.019	0	0	0.0005	0	0.0038	0	0.0039	0	0	0.016	0.16	0.0002	0.0002	0.0689	0	0.0647	0.0119	0.0129	0	0	0.0055	0.0012	0	0	0.0126	0	0	0.0152	0.0006	0	0.0236	0	0.0063	0
N171	Subtype 1	0	0	0.0006	0.0452	0	0	0	0.0017	0.0035	0.0051	0.0175	0	0	0.0124	0	0	0.0145	0.0001	0.0058	0	0	0	0	0.0135	0.1092	0.0028	0	0.0547	0	0.0245	0.0193	0.0192	0.0025	0	0.0055	0.0012	0	0	0.019	0.0025	0	0	0.0001	0	0.0595	0.0462	0.0025	0
N195	Subtype 1	0	0	0	0.029	0	0	0	0	0	0	0	0	0.002	0.0334	0	0	0	0	0.0038	0	0.0004	0	0	0.0121	0.1389	0.0031	0	0.0545	0	0.0274	0.0095	0.0092	0.0008	0	0.0031	0.0012	0	0	0.0043	0.0006	0	0	0.0003	0	0.0481	0.0262	0.0051	0
N211	Subtype 1	0	0	0	0	0	0	0	0.0135	0.0005	0.0308	0.0623	0.0052	0.0015	0.034	0	0	0	0	0.0388	0	0	0	0	0.0605	0.2265	0	0	0.0497	0	0	0.0453	0.0294	0.0123	0	0.0137	0	0	0	0.033	0.0003	0	0	0.0003	0	0.0562	0.0216	0.001	0
N217	Subtype 1	0	0	0	0	0	0	0	0.0038	0.0013	0.0089	0.0388	0	0	0.0334	0	0	0	0	0.0558	0	0	0	0	0.0519	0.2483	0	0	0.0449	0	0	0.0456	0.0366	0.0069	0	0.0129	0.0008	0	0	0.0503	0	0	0.0021	0	0	0.0681	0.0219	0.0001	0
N221	Subtype 1	0	0	0	0.0313	0	0	0	0	0	0	0.0033	0	0	0.011	0	0	0	0	0.04	0	0.0008	0	0	0.0393	0.1878	0.0033	0	0.0621	0	0	0.035	0.0295	0.0074	0	0.0091	0	0	0	0.0268	0.0002	0	0	0	0.0002	0.0498	0.0568	0.0003	0
N227	Subtype 1	0	0	0	0	0	0	0	0.005	0	0	0.0185	0	0	0.0411	0	0	0	0	0.0658	0	0.0028	0	0	0.0446	0.2434	0	0	0.0519	0	0.0041	0.0428	0.0327	0.0044	0	0.0146	0.0003	0	0	0.0263	0.0017	0	0	0	0	0.0601	0.0404	0.001	0
N231	Subtype 1	0	0	0	0	0	0	0	0.0149	0	0	0.0265	0	0	0.0356	0	0	0	0	0.0556	0	0	0	0	0.0646	0.2722	0.0017	0	0.0262	0	0	0.0375	0.0274	0.0044	0	0.0215	0	0	0.0111	0.0467	0.0001	0	0	0.0001	0	0.0252	0	0	0
N257	Subtype 1	0	0	0.0253	0	0	0	0	0.0181	0.0097	0.0377	0.0522	0	0.0014	0.0395	0	0	0.0163	0	0	0	0	0	0	0.028	0.0749	0	0.0002	0.0303	0	0	0.0126	0.0108	0.0008	0	0.0022	0	0	0	0.0084	0.0045	0	0	0.0003	0	0.0208	0	0.0118	0
N261	Subtype 1	0	0	0.0232	0	0	0	0.0032	0.0401	0.0173	0.1112	0.145	0.0207	0.0008	0.0413	0	0	0.0003	0.0051	0.0011	0	0	0	0.0058	0.044	0.1519	0	0	0.0146	0	0	0.0352	0.0317	0.0039	0	0.0024	0	0	0.0042	0.0442	0	0	0	0.0002	0	0	0	0.0018	0
N271	Subtype 1	0.003	0	0.014	0.1053	0	0	0.0139	0	0.0223	0.0277	0.0614	0	0	0.008	0	0	0.0048	0.0058	0.0849	0	0.008	0	0.0023	0.0411	0.215	0	0	0.0795	0	0.2044	0.0654	0.0451	0.0162	0	0.0114	0.0015	0.005	0	0.0725	0.0005	0	0.0214	0	0.0021	0.0429	0.1194	0.0055	0
N277	Subtype 1	0	0	0	0	0	0	0	0.0058	0	0.0032	0.0119	0	0.0018	0.0403	0	0	0.0081	0	0	0	0.0041	0	0	0.0102	0.0958	0.0016	0.0003	0.0514	0	0	0.0127	0.0093	0.0002	0	0.002	0	0	0	0	0.006	0	0	0.0002	0	0.0593	0.0001	0.008	0
N283	Subtype 1	0	0	0.0042	0.0105	0	0.0217	0	0	0.0077	0.0145	0.0096	0	0	0.0091	0	0	0.0022	0	0.0155	0	0.01	0	0.0198	0.0183	0.0962	0.0023	0	0.0288	0	0.0453	0.0154	0.0194	0	0	0.0044	0.0016	0	0.0073	0.0294	0.0003	0	0.0007	0	0.0001	0.036	0.0586	0.0089	0
N285	Subtype 1	0	0	0.0013	0.0515	0	0.0238	0	0	0	0	0	0	0	0.0012	0	0	0.0279	0	0.001	0	0	0	0	0	0.0025	0.0033	0	0.0195	0	0.0187	0.0075	0.0144	0	0.0041	0.006	0.0012	0	0	0.0204	0.0037	0	0.0168	0.0002	0.0011	0.0134	0.0356	0.0093	0
N313	Subtype 1	0	0	0	0	0	0	0	0.0009	0	0	0.0061	0	0	0.0214	0	0	0	0	0.0642	0	0.002	0	0	0.0416	0.2096	0	0.0001	0.0766	0	0.0441	0.0357	0.0267	0.008	0	0.0124	0.0001	0	0	0.0381	0.002	0	0	0.0002	0	0.0406	0.0334	0.0034	0
N327	Subtype 1	0	0	0	0.0434	0	0	0	0.0052	0	0	0.007	0	0.0009	0.0388	0	0	0	0.0023	0.047	0	0.0053	0	0	0.0332	0.1643	0.0009	0.0002	0.0595	0	0	0.0356	0.0236	0.0094	0	0.014	0.0002	0	0	0.1179	0.0077	0	0	0	0.0226	0.017	0.0119	0.0009	0
N331	Subtype 1	0	0	0	0	0	0.0357	0	0	0.0219	0.0252	0.0131	0	0.0002	0.0116	0	0	0.0228	0.0006	0.0129	0	0.0066	0	0.0102	0.0162	0.1211	0.0019	0.0005	0.0188	0	0.068	0.0086	0.016	0	0.0013	0.0065	0.0011	0	0.0085	0.0276	0	0	0	0.0006	0	0	0.0345	0.0009	0
N341	Subtype 1	0	0	0	0.0082	0	0.0205	0	0.001	0.001	0.0148	0.0019	0	0.0073	0.0499	0	0	0.0063	0	0.0148	0	0	0	0	0.0049	0.0895	0	0	0.0239	0	0	0.0034	0.0132	0	0.0031	0.0028	0	0	0	0.0133	0.0028	0	0	0.0005	0.0002	0.0289	0	0.0042	0
N343	Subtype 1	0	0	0	0	0	0	0	0.0079	0	0.0152	0.0154	0	0.0014	0.0505	0	0.0026	0	0	0.024	0	0	0	0.0273	0	0.1454	0	0	0.0305	0	0.0201	0.0281	0.021	0.0072	0	0.0038	0.0014	0	0	0.0238	0	0	0	0.0005	0	0.0655	0.0684	0	0
N351	Subtype 1	0	0	0	0	0	0	0	0.0097	0	0	0.008	0	0.003	0.0726	0	0	0	0	0.0184	0	0.0005	0	0	0.0387	0.1791	0	0	0.0427	0	0	0.0086	0.0138	0	0	0.0051	0	0	0	0.0217	0.0041	0	0	0.0006	0	0.0544	0	0.0011	0
N353	Subtype 1	0	0	0	0	0	0	0	0.0123	0	0.002	0.0102	0	0.0012	0.042	0	0	0	0.0008	0.0067	0	0.0004	0	0	0.018	0.1621	0	0	0.036	0	0	0.0118	0.0118	0	0.0003	0.0048	0	0	0	0.0152	0.007	0	0	0.0012	0	0.0289	0	0	0
N355	Subtype 1	0	0	0	0.0427	0	0.0006	0.0195	0	0.0211	0	0	0	0	0	0	0	0	0.0002	0.136	0.0055	0.0126	0	0.0163	0.0376	0.2445	0	0	0.0858	0	0.3346	0.0377	0.0355	0.0151	0	0.015	0.0014	0	0	0.0511	0	0	0.0568	0	0.0006	0	0.141	0	0
N357	Subtype 1	0	0	0.0426	0.0111	0	0.0116	0	0.0022	0	0.036	0.0231	0	0.0043	0.0235	0	0	0.0209	0.0007	0.0021	0	0.0028	0	0	0.0246	0.0441	0	0	0.0233	0	0	0	0.0053	0	0.0033	0.0025	0	0.0026	0	0.0206	0.0056	0	0	0.0005	0.0008	0	0	0.0066	0
N361	Subtype 1	0	0	0.0335	0.0028	0	0	0	0.016	0.0161	0.0455	0.0694	0	0.0014	0.0162	0	0	0.0161	0.0017	0	0	0	0	0	0.0316	0.0605	0	0	0.0333	0	0	0.0251	0.0229	0.0009	0.0009	0.0027	0	0.0039	0	0.0213	0.0007	0	0	0.0002	0	0.045	0	0.0081	0
N363	Subtype 1	0.0036	0	0.0113	0.0333	0	0.054	0	0	0	0.0028	0	0	0	0.0002	0	0	0.034	0	0.0139	0.012	0.03	0	0.0049	0	0	0.0037	0.0009	0.0137	0	0.0411	0.0001	0.0008	0	0.0006	0.0013	0.001	0	0.0272	0	0.0024	0	0.0244	0.0001	0	0.0301	0.0186	0.0021	0
N365	Subtype 1	0	0	0.0218	0.0087	0	0	0	0.0209	0.0135	0.0622	0.0795	0	0.003	0.0217	0	0	0.014	0.003	0.0017	0	0	0	0	0.0458	0.1314	0	0	0.0233	0	0	0.024	0.0184	0	0	0.0088	0	0	0.0066	0.0412	0.0008	0	0	0.0007	0	0.0059	0	0.0017	0
N367	Subtype 1	0	0	0	0	0	0	0	0.0011	0.0038	0.004	0.0111	0	0	0.02	0	0	0.0035	0	0.0265	0	0	0	0	0.0234	0.1592	0	0	0.0308	0	0	0.0308	0.0296	0.0005	0	0.0081	0	0	0	0.0279	0	0	0	0	0	0.0462	0.0515	0.0021	0
N375	Subtype 1	0	0	0	0.0128	0	0.0019	0	0	0.0059	0	0.0031	0	0.0008	0.0133	0	0.0038	0.011	0	0.026	0	0.0068	0	0	0.0144	0.1266	0.0028	0	0.0366	0	0.0951	0.0112	0.0125	0.0022	0	0.0048	0.0009	0	0	0.0254	0	0	0.0263	0.0004	0	0.0218	0.0403	0	0
N387	Subtype 1	0	0	0	0	0	0	0	0.0069	0.0061	0.0078	0.0127	0	0.0034	0.0372	0	0	0.0107	0	0.0118	0	0.0009	0	0	0.0201	0.1616	0	0.0002	0.0536	0	0	0.0143	0.0099	0	0	0.0051	0	0	0	0.0043	0.0053	0	0	0.0003	0	0.0666	0	0.006	0
N391	Subtype 1	0	0	0	0	0	0	0	0.0081	0	0	0.0257	0	0	0.071	0	0	0	0	0.0211	0	0.004	0	0	0.0249	0.197	0	0.0002	0.0413	0	0	0.0222	0.0173	0.0021	0	0.008	0	0	0	0.0083	0.0057	0	0	0.0009	0	0.0446	0	0	0
N393	Subtype 1	0	0	0	0.0535	0	0.0022	0	0	0	0	0	0	0	0.003	0	0.005	0.008	0	0.032	0	0.0018	0	0.0054	0	0.184	0.0045	0	0.0456	0	0.1014	0.0061	0.0126	0	0	0.0046	0.0017	0	0	0	0.004	0	0	0.0004	0.0009	0.0275	0.0638	0	0
N395	Subtype 1	0	0	0	0.0054	0	0	0	0.0003	0.0087	0.0081	0.0176	0	0	0.0249	0	0	0.0051	0	0.0094	0	0.0001	0	0	0.0173	0.1139	0.0027	0	0.0445	0	0	0.0277	0.0199	0.0038	0	0.0065	0	0	0	0.0333	0	0	0.0038	0	0	0.0507	0.0134	0.0019	0
N411	Subtype 1	0	0	0.0185	0.0102	0	0.0185	0	0	0.0267	0.021	0.0181	0.004	0.0048	0.0084	0	0	0.0205	0.0005	0.0102	0	0.0178	0	0.0041	0	0.0759	0.0015	0.0005	0.0468	0	0.0961	0.0077	0.0098	0	0.0003	0.0021	0.0015	0.0014	0	0.0191	0.0027	0	0.0162	0.0003	0	0.0062	0.0413	0.0073	0
N413	Subtype 1	0	0	0	0.0206	0	0	0	0.0064	0	0	0.0038	0	0	0.0504	0	0	0	0	0.0043	0	0	0	0	0.0077	0.1094	0	0	0.052	0	0	0.0106	0.0112	0	0	0.0059	0	0	0	0.005	0.0043	0	0	0.0007	0.0006	0.0405	0	0.004	0
N415	Subtype 1	0	0	0	0	0	0	0	0.0039	0	0	0.0188	0	0	0.0195	0	0	0	0	0.0166	0	0.0287	0	0	0.0284	0.1419	0.0018	0.0022	0.0586	0	0	0.0199	0.0222	0.0003	0	0.0052	0	0	0	0.0046	0.0009	0	0	0.0001	0	0.0662	0.0051	0.0064	0
N421	Subtype 1	0	0	0	0	0	0	0	0.0043	0	0.0005	0.0106	0	0.0012	0.0443	0	0	0	0	0	0	0.025	0	0	0.0034	0.0511	0	0.002	0.0781	0	0	0.0101	0.0103	0	0.0048	0.0033	0	0	0	0.0121	0.0069	0	0	0	0	0.0915	0	0.0273	0
N423	Subtype 1	0.0035	0	0	0.041	0	0.0051	0.0036	0.0004	0.0039	0.0009	0.0166	0	0	0	0	0	0	0.0001	0.0574	0.0039	0.0043	0	0.0105	0.0326	0.1525	0.0029	0	0.0403	0	0.0062	0.0211	0.0259	0.0019	0.0006	0.0141	0.0009	0	0.0064	0.0383	0.0059	0	0.0019	0.0001	0.0023	0.0236	0.0599	0	0
N425	Subtype 1	0	0	0	0.0268	0	0	0	0	0.0066	0	0.0003	0	0	0.0035	0	0	0	0	0.0628	0	0.0062	0	0	0.0293	0.1809	0.0025	0	0.063	0	0.0803	0.0228	0.0248	0.006	0	0.0109	0.0015	0	0	0.0262	0	0	0.0162	0	0.0017	0.0497	0.1495	0	0
N427	Subtype 1	0	0	0	0	0	0	0	0.0062	0	0	0.0056	0	0.0014	0.0547	0	0	0	0	0.0049	0	0.0098	0	0	0.014	0.1754	0	0.0011	0.0799	0	0.0389	0.016	0.014	0	0	0.0068	0	0	0	0.0179	0.0041	0	0.0034	0.0012	0.0015	0.0125	0	0.0062	0
N431	Subtype 1	0	0	0.0478	0.0111	0	0	0.0002	0.0156	0.0567	0.1069	0.152	0.0221	0	0.0093	0	0	0.0199	0.0031	0.0072	0	0.0045	0	0.0365	0.0216	0.078	0.0004	0	0.0261	0	0.0683	0.0384	0.0245	0.0061	0.0004	0.0013	0.0024	0.0012	0.0223	0.0644	0	0	0.0094	0	0	0.0321	0.0348	0.0026	0
N433	Subtype 1	0	0	0.0527	0.0082	0	0	0	0.0142	0.0648	0.1111	0.1383	0.0206	0	0.0064	0	0	0.0224	0.0035	0.0062	0	0.0013	0	0.0296	0.0218	0.06	0.0011	0	0.0161	0	0.0454	0.0373	0.0224	0.007	0.002	0.0019	0.0022	0	0.0231	0.0615	0	0	0.0045	0	0	0.0346	0.038	0.0023	0
N435	Subtype 1	0	0	0	0	0	0.0038	0	0.0016	0.0111	0.0066	0.0022	0	0.0082	0.0409	0	0	0.0078	0	0.0006	0	0.0011	0	0	0.0039	0.0607	0	0.0001	0.0452	0	0	0.0119	0.004	0.0023	0	0.0021	0	0	0	0.0007	0.0016	0	0	0.0003	0	0.0379	0	0.0079	0
N445	Subtype 1	0	0	0.0123	0.0727	0	0	0.0035	0.0011	0	0	0.0203	0	0	0.026	0	0	0.0035	0	0.0086	0	0.0116	0	0	0.0061	0.1131	0	0	0.056	0	0.1193	0.0157	0.0245	0	0	0.0074	0.0015	0	0	0.0234	0.0003	0	0.0027	0.0012	0	0.0244	0.0273	0.0076	0
N451	Subtype 1	0	0	0	0.0311	0	0	0	0	0.0115	0.0041	0.0244	0	0	0.0027	0	0	0	0.0016	0.0273	0	0.0031	0	0	0.0248	0.1563	0.0038	0	0.0478	0	0.004	0.0083	0.0059	0.0051	0	0.0066	0.0018	0	0	0.0265	0.0013	0	0.0036	0	0	0.0346	0.109	0.0024	0
N455	Subtype 1	0	0	0	0	0	0	0.0035	0.0166	0.005	0.0552	0.0699	0	0.005	0.0404	0	0	0	0.0023	0.0071	0	0.0003	0	0	0.0309	0.1433	0	0	0.0298	0	0	0.0197	0.0186	0	0	0.0063	0	0	0	0.0221	0.001	0	0	0.0005	0	0.026	0	0.005	0
N461	Subtype 1	0	0	0	0.0288	0	0	0	0	0	0	0	0	0	0.0022	0	0	0	0	0.0328	0	0	0	0	0.0409	0.1975	0.0051	0	0.0386	0	0	0.0181	0.0217	0.0051	0	0.0093	0	0	0.0008	0.0092	0.0029	0	0	0.0001	0	0.0405	0.0505	0	0
N463	Subtype 1	0	0	0.0212	0.0115	0	0.0409	0	0	0.0289	0.023	0.0109	0.0064	0.002	0.0104	0	0	0.0276	0	0.0053	0.0006	0	0	0	0.0088	0.0365	0.002	0	0.0179	0	0.0387	0.0033	0.0064	0.001	0.0034	0.002	0	0	0	0.0125	0	0	0.0062	0.0005	0	0	0.0417	0.0088	0
N465	Subtype 1	0	0	0.0146	0.0498	0	0.0101	0	0	0.0141	0.0003	0.0045	0	0	0.003	0	0	0.0391	0.0002	0.001	0	0.0051	0	0	0	0.059	0.0033	0	0.0508	0	0.0363	0.0101	0.016	0	0.0022	0.0012	0.0015	0	0	0.0072	0.0041	0	0.0129	0.0002	0	0.013	0.0808	0.0021	0
N467	Subtype 1	0	0	0	0.0592	0	0.0052	0.0205	0	0.0278	0.0319	0.0561	0	0	0.0065	0	0	0	0.0023	0.0482	0	0.0892	0	0	0.0223	0.1471	0.001	0.0547	0.0391	0	0.0246	0.0545	0.0416	0.0127	0.0002	0.0028	0.0017	0	0.0033	0.0484	0	0	0.0137	0	0	0.0062	0.0752	0	0
N471	Subtype 1	0.0026	0	0	0.0014	0	0.0084	0.0057	0.0053	0.0025	0.0202	0.0239	0	0.0055	0.0356	0	0	0.0078	0	0.0092	0	0.0035	0	0	0.0253	0.1567	0.0019	0.0001	0.0572	0	0.0422	0.0151	0.0099	0.0007	0.0003	0.0046	0.0014	0	0	0.0089	0.0007	0	0	0.0006	0.0001	0.0326	0.0144	0.005	0
N473	Subtype 1	0	0	0	0.0074	0	0	0	0.0019	0	0.0047	0.0108	0	0	0.0217	0	0	0.0077	0	0.0117	0	0.0163	0	0	0.0158	0.0686	0.001	0.0018	0.0565	0	0.051	0.0137	0.0114	0	0	0.0048	0.0014	0	0	0.0181	0.0052	0	0.0012	0.0001	0	0.0362	0	0.0077	0
N481	Subtype 1	0	0	0	0.0306	0	0	0	0	0.0003	0	0.0017	0	0	0.0155	0	0	0	0.0005	0.0397	0	0	0	0	0.0599	0.2199	0.002	0	0.0542	0	0	0.0239	0.0252	0.0059	0	0.0152	0	0	0	0.0434	0	0	0	0	0.0042	0.0578	0.0279	0	0
N483	Subtype 1	0	0	0	0.0026	0	0	0	0	0	0	0.0037	0	0.0017	0.0132	0	0	0	0	0.0535	0	0.0015	0	0	0.0449	0.2479	0.0004	0	0.0754	0	0.0866	0.0346	0.0275	0.0062	0	0.0123	0.001	0	0	0.0346	0.0022	0	0.0033	0.0001	0	0.0376	0.055	0	0
N487	Subtype 1	0	0	0	0.0275	0	0	0	0.0004	0	0.0091	0.0139	0	0	0.0181	0	0	0	0	0.0366	0	0	0	0	0.0279	0.2183	0.0024	0	0.0325	0	0	0.0138	0.0192	0.0025	0.0002	0.0079	0	0	0	0.0286	0.0002	0	0	0	0.0016	0.048	0.0276	0	0
N493	Subtype 1	0	0	0	0.014	0	0.0012	0	0.0011	0.0116	0.0208	0.0239	0	0.001	0.0259	0	0	0.0021	0.0025	0.0104	0	0.0082	0	0	0.0239	0.1053	0.0024	0	0.0687	0	0.04	0.0215	0.022	0.0033	0	0.007	0.0017	0.0045	0	0.0383	0.0031	0	0.0057	0	0	0.0566	0.0261	0.0049	0
N513	Subtype 1	0	0	0	0.035	0	0	0.0013	0	0.0272	0.0264	0.0521	0.0016	0	0	0	0	0.0011	0.0001	0.0954	0.0004	0	0	0	0.061	0.1834	0.0015	0	0.0262	0	0	0.0529	0.0358	0.0146	0.0029	0.0112	0	0	0.0009	0.0662	0.0009	0	0.0091	0	0	0.0169	0.0941	0	0
N515	Subtype 1	0.0015	0	0	0	0	0	0	0.0082	0	0.0391	0.0696	0	0.0023	0.0275	0	0	0	0	0.0382	0	0.0034	0	0	0.0405	0.2521	0.0014	0.0001	0.071	0	0.0647	0.0394	0.0276	0.0072	0	0.0111	0.0012	0	0	0.0176	0.0028	0	0	0	0	0.0537	0.0298	0	0
N517	Subtype 1	0.0018	0	0.0141	0.0276	0	0.0554	0	0	0.012	0.0224	0	0.0096	0.002	0	0	0	0.0454	0	0	0.0021	0.0075	0	0	0	0	0.003	0	0.007	0	0.083	0.0005	0.0086	0	0.0013	0.0015	0.002	0	0.0043	0.0115	0.0013	0	0.0437	0.0002	0.0004	0	0.058	0.0065	0
N525	Subtype 1	0	0	0	0.0392	0	0	0	0	0.0054	0	0.0083	0	0	0.0103	0	0	0	0	0.0115	0	0	0	0	0.0147	0.0963	0.0016	0	0.0396	0	0	0.0345	0.027	0.0038	0.0028	0.0063	0	0	0.0014	0.0837	0.0017	0	0.0056	0.0002	0.002	0.0387	0.0019	0.0005	0
N527	Subtype 1	0	0	0	0	0	0	0	0.0071	0.0023	0.007	0.0298	0	0	0.0231	0	0	0	0	0.0504	0	0	0	0	0.0599	0.1918	0	0	0.0462	0	0	0.0531	0.0358	0.0156	0.0005	0.0136	0	0	0	0.0647	0	0	0	0	0	0.05	0.0088	0	0
N533	Subtype 1	0	0	0.0062	0.1118	0	0.0583	0	0	0	0	0	0	0	0	0	0	0.0682	0	0.0075	0.002	0.0017	0	0	0	0.0384	0.005	0	0.0127	0	0.0849	0	0.0029	0.0031	0.0015	0.0018	0.0017	0	0	0	0.0005	0	0.0126	0.0003	0	0	0.0875	0	0
N545	Subtype 1	0.0027	0	0	0.0157	0	0.02	0	0	0	0.0022	0	0	0.003	0.0139	0	0.0041	0.0187	0	0.0097	0	0.0038	0	0.0315	0.0033	0.1355	0.0041	0	0.0284	0	0	0	0.0037	0	0	0.003	0.0012	0	0.0147	0.0013	0.0023	0	0.0005	0.0004	0.0018	0.0386	0.0501	0.0003	0
N553	Subtype 1	0	0	0	0	0	0	0	0	0	0	0	0	0.0011	0.0499	0	0	0	0	0.0275	0	0.0016	0	0	0.0224	0.2551	0	0	0.0692	0	0.11	0.0206	0.0091	0.0096	0	0.0066	0.0013	0	0	0.0429	0	0	0	0.0002	0	0.0432	0.0415	0	0
N557	Subtype 1	0	0	0	0.0269	0	0	0	0	0.0077	0	0.0216	0	0	0.0169	0	0	0	0.0001	0.0652	0	0.006	0	0	0.054	0.2396	0.0015	0	0.0621	0	0.1438	0.0508	0.0405	0.0098	0	0.0152	0.0016	0	0	0.053	0	0	0.0117	0	0	0.0454	0.0606	0	0
N563	Subtype 1	0	0	0	0	0	0	0	0.009	0.0086	0.0055	0.0214	0	0	0.0232	0	0	0	0	0.074	0	0	0	0	0.0719	0.2685	0	0	0.0364	0	0	0.0617	0.0349	0.0158	0	0.0187	0	0	0	0.0609	0	0	0	0	0	0.0441	0.0318	0	0
N567	Subtype 1	0	0	0	0	0	0	0	0	0	0	0.0084	0	0	0.0163	0	0	0	0	0.0789	0	0.0026	0	0	0.0529	0.2257	0	0	0.0894	0	0.0727	0.0492	0.0384	0.0078	0	0.0199	0.0002	0	0	0.0607	0.0023	0	0.0294	0	0	0.0412	0.0892	0.0007	0
N571	Subtype 1	0	0	0	0	0	0	0	0	0	0	0	0	0	0.0201	0	0	0	0	0.05	0	0	0	0	0.0441	0.2924	0	0	0.0573	0	0	0.0359	0.0294	0.0091	0	0.0185	0	0	0	0.0218	0.0021	0	0	0	0	0.0668	0.0124	0	0
N573	Subtype 1	0	0	0	0.0029	0	0	0	0.0041	0.0009	0	0.0189	0	0.0001	0.0248	0	0	0	0	0.0641	0	0.0025	0	0	0.0641	0.269	0.0034	0	0.0463	0	0	0.0582	0.0358	0.0113	0	0.0131	0.0009	0	0	0.0479	0	0	0	0	0	0.0596	0.0721	0	0
N615	Subtype 1	0.0023	0	0.0019	0	0	0.0434	0.002	0	0.002	0.0014	0.0005	0.0021	0.0014	0.0066	0	0	0.0312	0	0.0109	0.0008	0.0257	0	0.0058	0	0.0568	0.0013	0.001	0.0361	0	0.1633	0.0043	0.0074	0.0006	0	0.0021	0.0014	0	0.0006	0	0	0	0.0287	0.0001	0	0.0291	0.1027	0.0044	0
N617	Subtype 1	0.0037	0	0	0.0063	0	0.0083	0	0	0	0	0	0	0	0.0112	0	0	0.0113	0	0.0084	0.003	0.0097	0	0.0083	0.0035	0.1258	0.0044	0.0007	0.0569	0	0.0509	0.0069	0.0092	0.0009	0	0.0023	0.0017	0	0	0.0041	0.0012	0	0.0032	0.0001	0.0012	0.0634	0.0748	0.0025	0
N627	Subtype 1	0	0	0.0429	0.0296	0	0.04	0	0	0.0149	0.0405	0.0252	0.0069	0.0029	0.0051	0	0	0.0385	0.0005	0.003	0	0.0124	0	0.0412	0	0.037	0.0033	0	0.0187	0	0.1038	0.0034	0.0131	0	0	0.0019	0.0015	0.0128	0.0112	0.007	0.0021	0	0.0206	0	0	0.016	0.0331	0.0027	0
N635	Subtype 1	0	0	0	0.0138	0	0.0638	0	0	0.003	0.0085	0	0	0	0	0	0	0.0138	0	0.0516	0.0017	0.0029	0	0.0305	0.0253	0.1418	0.0027	0	0.013	0	0.1225	0	0.0031	0	0	0.0048	0.0012	0	0.0117	0.0109	0	0	0.0385	0.0002	0.0021	0	0.107	0	0
N641	Subtype 1	0.0038	0.0039	0.0087	0.0329	0	0.0789	0	0	0.0014	0.011	0	0	0.0006	0	0.0006	0	0.0238	0	0	0.0062	0.0032	0	0.0165	0	0.004	0.0028	0	0	0	0.0136	0	0	0	0.002	0.0005	0.001	0	0.0131	0.0027	0.0008	0	0.0288	0.0002	0.0005	0	0.0762	0.0031	0
N647	Subtype 1	0	0	0	0.038	0	0	0	0	0	0	0.0028	0	0.0011	0.0136	0	0	0	0	0.0579	0	0	0	0	0.0474	0.198	0.0012	0	0.0802	0	0.0754	0.029	0.0229	0.0072	0	0.0074	0.0007	0	0	0.0333	0.0019	0	0.0069	0.0002	0.0027	0.0527	0.1145	0.0001	0
N661	Subtype 1	0	0	0.0337	0.0652	0	0.0346	0	0	0.0287	0.023	0.0087	0	0.0018	0.0032	0	0	0.0317	0	0.0127	0	0.0158	0	0.022	0	0.0017	0.003	0.0055	0.0128	0	0.1301	0	0.0082	0	0	0.0004	0.0016	0.0057	0.0068	0	0.0005	0	0.0265	0.0008	0	0.0242	0.0681	0.0104	0
N663	Subtype 1	0.0036	0	0.0306	0.0051	0	0.0476	0.0179	0	0.0489	0.0298	0.0127	0.0263	0.0024	0.0023	0	0	0.0431	0	0.0152	0.0014	0.01	0	0.0117	0	0.0293	0.0011	0	0.0123	0	0.131	0	0.0075	0	0	0.0002	0.0007	0	0.011	0.0133	0	0	0.043	0.0003	0	0.0043	0.0648	0.0062	0
N665	Subtype 1	0	0	0.008	0.0637	0	0.0374	0	0	0.0005	0.0034	0	0	0.003	0.0093	0	0	0.0221	0	0.0049	0	0.002	0	0	0	0.0115	0.0042	0	0.0181	0	0.0308	0.0027	0.0062	0.0021	0.0013	0.0009	0.0013	0	0.0084	0.0137	0.0018	0	0.0144	0.0001	0.0007	0.0103	0.0616	0.0005	0
N685	Subtype 1	0	0	0.003	0	0	0	0	0.014	0.0511	0.1245	0.1352	0.0354	0.0026	0.0197	0	0	0	0	0.0781	0	0	0	0	0.0733	0.2485	0	0	0.015	0	0	0.0676	0.0355	0.0198	0	0.0123	0	0	0.004	0.0833	0	0	0.0011	0	0	0.0234	0.0659	0	0
N695	Subtype 1	0	0	0	0	0	0.0015	0	0	0.0053	0.0103	0.0124	0	0	0.0011	0	0.0147	0.0031	0.0002	0.0228	0	0	0	0.0264	0.0327	0.2101	0.0045	0	0.0243	0	0	0.0102	0.0159	0.003	0	0.0069	0.0011	0	0	0.0101	0.002	0	0	0.0001	0	0.0466	0.076	0	0
N713	Subtype 1	0	0	0	0.056	0	0	0.0175	0	0.0102	0.0117	0.0354	0.0023	0.0008	0.0441	0	0	0	0	0.0494	0	0.0012	0	0	0	0.2223	0	0	0.1001	0	0.1873	0.029	0.0229	0.0075	0	0.01	0.0006	0	0	0.0267	0	0	0.0236	0	0	0.0384	0.0841	0.0074	0
N715	Subtype 1	0.0032	0	0.0603	0.0387	0	0.0448	0	0	0.0159	0.0404	0.0348	0.0015	0	0	0	0	0.021	0	0.0223	0.0026	0.0077	0	0.0821	0	0.0507	0.0021	0	0.02	0	0.0979	0.008	0.0172	0	0.001	0.0012	0.001	0.0167	0.0124	0.0138	0.0006	0	0.0258	0	0	0.0215	0.0623	0.0064	0
N721	Subtype 1	0	0	0.0016	0	0	0.0552	0.0136	0	0.0033	0.0278	0.0098	0.0004	0	0.0096	0	0	0.0198	0	0.0233	0.0025	0.0228	0	0.0797	0	0.0432	0	0.0002	0.0072	0	0.131	0	0.0055	0	0	0.0002	0.0007	0	0.0206	0	0	0	0.0529	0.0004	0	0	0.0491	0.0075	0
N724	Subtype 1	0	0	0	0	0	0.0344	0	0	0.0056	0.0123	0.0019	0.0043	0.0059	0.0273	0	0	0.0135	0	0.0041	0	0.005	0	0	0.0087	0.0809	0.0018	0.0002	0.0205	0	0	0.0058	0.0048	0.0013	0	0.0018	0	0	0.0032	0.0123	0.0032	0	0.0094	0.0004	0	0	0.0175	0.004	0
N727	Subtype 1	0	0	0.0617	0	0	0.0827	0	0	0.0436	0.0637	0.0206	0.0176	0.0019	0.0068	0	0	0.0783	0	0.0076	0	0.0052	0	0.0415	0.0058	0.0496	0	0	0	0	0.1211	0	0.0084	0	0	0.001	0.0015	0	0.0121	0.0129	0	0	0.0402	0	0	0	0.0571	0.0025	0
N737	Subtype 1	0	0	0.0367	0	0	0.0726	0	0	0.0417	0.0542	0.0139	0.021	0.0029	0.005	0	0	0.0535	0	0	0	0.004	0	0	0.006	0.0017	0	0.0001	0	0.0015	0.1386	0	0.0034	0	0	0.0003	0.0008	0	0.0036	0.0053	0	0	0.0612	0	0	0	0.0603	0.0099	0
N741	Subtype 1	0	0	0	0.0544	0	0	0.0076	0	0.0028	0.004	0.0265	0	0	0.0182	0	0	0.0008	0	0.0408	0	0	0	0	0.0116	0.1758	0.0007	0	0.066	0	0.1	0.0362	0.0301	0.0064	0	0.0106	0.0013	0	0	0.0333	0.0006	0	0.0106	0.0003	0	0.0264	0.0274	0.0058	0
N745	Subtype 1	0	0	0	0.014	0	0	0.0049	0	0	0	0.0005	0	0.0005	0.0348	0	0	0	0	0.0063	0	0.0063	0	0	0.0001	0.113	0.0003	0.0003	0.0759	0	0.1043	0.0032	0.001	0.004	0	0.0032	0.001	0	0	0.0087	0	0	0.0144	0.0001	0	0.0593	0.0648	0.0067	0
N755	Subtype 1	0	0	0.0391	0	0	0.0042	0	0	0.038	0.0616	0.0393	0.0063	0.0068	0.0233	0	0	0.0136	0	0.0093	0	0.0015	0	0	0.0412	0.0809	0	0	0.0099	0	0.0104	0.0079	0.0096	0	0	0.0052	0.0005	0	0	0.0154	0	0	0.0064	0.0008	0	0	0.0333	0.0117	0
N777	Subtype 1	0	0	0	0.0083	0	0	0.0007	0	0	0	0	0	0.0019	0.0505	0	0	0	0	0.0476	0	0.0006	0	0	0	0.0475	0	0.0003	0.0391	0	0	0	0	0.0009	0.0102	0.0021	0	0	0	0	0	0	0.0079	0.0027	0.0001	0.0878	0	0.0394	0
N785	Subtype 1	0	0	0	0	0	0	0	0.0024	0	0	0.0216	0	0	0.0446	0	0	0	0	0.0116	0	0.0083	0	0	0.007	0.1235	0	0.0004	0.0685	0	0.053	0.0255	0.0189	0.0003	0	0.0053	0	0	0	0.0125	0.0014	0	0.0043	0.0003	0	0.0524	0	0.0066	0
N817	Subtype 1	0	0	0	0	0	0.0371	0	0.0025	0.0127	0.0115	0.0044	0	0	0.0213	0	0.0398	0.0105	0	0.0293	0	0.0029	0	0.0854	0	0.1803	0.0002	0	0.0051	0	0	0	0.0018	0	0	0.0038	0	0	0.0253	0	0.0016	0	0	0.0012	0	0	0.033	0	0
N823	Subtype 1	0	0	0	0.0596	0	0.0262	0	0	0	0	0	0	0	0.011	0	0	0.0154	0	0	0.0001	0	0	0	0	0.008	0.0048	0	0.0209	0	0	0.0001	0.001	0	0.0043	0.0003	0	0	0	0	0.0016	0	0	0.0003	0	0.0568	0.032	0.0036	0
N857	Subtype 1	0	0	0.0033	0.0874	0	0.0095	0	0	0.0031	0	0	0	0	0.0022	0	0	0.0158	0	0.0005	0	0	0	0	0	0.0449	0.0032	0	0.0318	0	0.0139	0.0086	0.0098	0.0027	0.0006	0.0013	0.001	0	0	0.0163	0.0009	0	0.0157	0.0001	0	0.0224	0.018	0.0075	0
N861	Subtype 1	0	0	0	0.0389	0	0.0242	0	0	0	0	0	0	0	0.0093	0	0	0.0132	0	0	0	0.002	0	0	0	0.0354	0.0034	0	0.028	0	0.0346	0.0048	0.0022	0	0.0015	0.0012	0.0004	0	0	0	0.0004	0	0.0045	0.0002	0	0.0519	0.0162	0.008	0
N863	Subtype 1	0.0008	0	0	0.0504	0	0.0293	0	0	0	0	0	0	0	0.0015	0	0	0.0178	0	0.0127	0.0004	0.0024	0	0.0015	0.0068	0.0762	0.0048	0	0.0315	0	0.0724	0.0107	0.0182	0.0017	0.0015	0.0039	0.0024	0	0	0.007	0.0022	0	0	0	0.0007	0.0372	0.0665	0.0035	0
N865	Subtype 1	0.0007	0	0	0.0358	0	0.0248	0.0031	0	0.0023	0.0153	0.0029	0	0	0.0077	0	0.0051	0	0	0.0236	0	0	0	0	0	0.0803	0.0035	0	0.0295	0	0.0505	0.0069	0.0106	0	0.0001	0.0038	0.0016	0	0	0.0216	0.0026	0	0.0025	0.0002	0.0001	0.0576	0.0369	0.0091	0
N867	Subtype 1	0	0	0.0061	0.022	0	0.0202	0.0213	0	0	0.0116	0.0155	0	0.0003	0.0008	0	0.0103	0.0116	0.0024	0.0133	0	0.0019	0	0	0.0152	0.1052	0.0027	0.0001	0.0482	0	0.0742	0.0247	0.0274	0.0108	0.0025	0.007	0.0012	0	0.0013	0.0121	0.0007	0	0	0.0003	0	0.0192	0.0555	0.0099	0
N877	Subtype 1	0	0	0	0.0093	0	0.0272	0	0	0	0.0033	0	0	0	0.0054	0.0001	0	0.0264	0	0.0055	0.007	0.0067	0	0	0	0.063	0.0018	0	0.0152	0	0.0758	0.0002	0.0032	0	0.0001	0.0005	0.0004	0	0.0019	0.0015	0	0	0.009	0.0005	0	0.0211	0.0467	0	0
N881	Subtype 1	0	0	0	0.0511	0	0.0119	0	0	0.0057	0.0022	0.0051	0	0	0.0011	0	0	0.0075	0	0.0279	0	0.0073	0	0	0	0.0869	0.0041	0.0027	0.044	0	0.0446	0.0124	0.0148	0.0036	0	0.0043	0.0013	0	0	0.016	0	0	0.0061	0	0	0.0318	0.0445	0.0043	0
N883	Subtype 1	0	0	0.0075	0.0786	0	0.0081	0	0	0.0019	0	0	0	0	0.0066	0	0	0.0064	0	0.0095	0	0.0106	0	0	0	0.0546	0.0038	0.0035	0.0328	0	0	0.0146	0.0203	0.0034	0.0012	0.0057	0.0002	0	0.0057	0.0071	0.0007	0	0	0.0004	0	0.0451	0.0465	0.0002	0
N911	Subtype 1	0	0	0	0.0136	0	0	0	0	0.0014	0.0084	0.0045	0	0.0024	0.0126	0	0	0.0183	0	0.032	0	0.0005	0	0	0.0324	0.1355	0.0024	0	0.0505	0	0	0.0159	0.0184	0.0032	0	0.009	0	0	0	0.0148	0.0034	0	0.0068	0.0004	0	0.0364	0.0446	0.004	0
N913	Subtype 1	0	0	0.0156	0.0052	0	0	0.0122	0	0.0159	0.0851	0.0612	0.0155	0.004	0.0272	0	0	0.0084	0	0.0022	0	0	0	0	0.0076	0.0369	0.0002	0	0.0351	0.0012	0.0335	0.0528	0.0342	0.0134	0.0002	0.0028	0.0013	0	0	0.0563	0	0	0.013	0.0001	0	0.0364	0.018	0.0077	0
N917	Subtype 1	0	0	0	0	0	0	0	0	0	0.0329	0.0358	0	0.0027	0.0216	0	0	0	0	0.0239	0	0.0034	0	0	0.0385	0.2012	0	0.0002	0.0453	0	0	0.0365	0.0286	0.0055	0	0.0108	0	0	0.0072	0.036	0	0	0	0.0004	0	0.0374	0.0033	0.0026	0
N921	Subtype 1	0.0011	0	0	0.0462	0	0.0053	0	0	0.002	0	0.0035	0	0	0.0048	0	0	0.0004	0	0.0442	0	0.0023	0	0.0199	0.0183	0.213	0.003	0	0.0617	0	0.1001	0.0283	0.0287	0.0045	0	0.0061	0.0022	0	0.0055	0.0331	0	0	0.0025	0	0.0012	0.0344	0.0766	0.0033	0
N923	Subtype 1	0.0012	0	0	0	0	0	0	0	0	0	0.0028	0	0	0.0217	0	0.0055	0	0	0.0274	0	0.0091	0	0.0229	0.0259	0.1809	0.0003	0.0002	0.0535	0	0.0969	0.0221	0.017	0.0006	0	0.0081	0.0012	0	0	0.0025	0.001	0	0	0.0008	0	0.0611	0.0403	0.0011	0
N925	Subtype 1	0	0	0.0088	0.0163	0	0.0033	0.016	0.0012	0.0128	0.0133	0.02	0.0005	0.0002	0.0159	0	0	0.0139	0	0.0063	0	0	0	0	0.0143	0.0481	0.0013	0	0.0524	0.0009	0.0383	0.0173	0.0177	0.0011	0.0011	0.0045	0.0005	0	0	0.0324	0.0007	0	0.0122	0.0001	0	0.0437	0.0464	0.0099	0
N937	Subtype 1	0	0	0	0.0312	0	0.0104	0.0005	0	0.0062	0.0048	0.0061	0	0	0.0081	0	0	0.012	0	0.0103	0	0.002	0	0	0.0133	0.1113	0.0021	0	0.0564	0	0.0463	0.0137	0.0138	0.0012	0	0.0024	0.0007	0	0	0.0215	0	0	0	0.0001	0	0.0596	0.0468	0.0072	0
N943	Subtype 1	0	0	0	0	0	0.0038	0	0	0	0	0	0	0	0.018	0	0	0	0	0.0146	0	0.0134	0	0	0.0069	0.081	0.0022	0	0.0391	0	0.0298	0.0132	0.0171	0	0	0.005	0.0004	0	0.0051	0.0517	0.0007	0	0.0418	0	0.0026	0.0148	0.0467	0.0028	0
N951	Subtype 1	0	0	0	0.0027	0	0.0003	0	0.0066	0	0.0305	0.0185	0	0.0017	0.0148	0	0	0	0.0057	0.0035	0	0	0	0	0.0191	0.1191	0.002	0	0.0138	0	0	0.0056	0.0077	0.003	0.0043	0.0018	0	0	0	0.0302	0.0009	0	0	0.0003	0	0.01	0.0102	0.0063	0
N953	Subtype 1	0	0	0	0.0098	0	0	0	0	0.0049	0.0215	0.0164	0	0	0.0263	0	0.0034	0	0.0035	0.0243	0	0.0096	0	0.0127	0.0365	0.1609	0.003	0	0.0191	0	0.0002	0.0362	0.0338	0.0044	0	0.0036	0.0012	0	0.0168	0.0367	0.0012	0	0.003	0.0001	0	0.04	0.0272	0	0
N955	Subtype 1	0	0	0.0114	0	0	0.0062	0.0195	0.0007	0.0242	0.0393	0.0556	0	0	0.0039	0	0.0046	0.0094	0.007	0.0681	0	0.0083	0	0.0291	0.0362	0.2066	0.0003	0.0006	0.0332	0	0.1005	0.0277	0.0313	0.0024	0	0.0098	0.001	0.002	0.0076	0.033	0	0	0	0.0004	0	0.0055	0.0517	0.0059	0
N957	Subtype 1	0.0007	0	0	0	0	0	0	0	0	0	0	0	0.0001	0.0126	0	0.0148	0	0	0.0448	0	0.0034	0	0	0.0241	0.2318	0.0002	0.0002	0.0474	0	0.0392	0.0175	0.016	0.0015	0	0.0125	0.0018	0	0	0	0.0013	0	0	0.0006	0	0.0515	0.0257	0	0
N963	Subtype 1	0.0019	0	0	0	0	0.0123	0	0	0	0	0.0013	0	0.0017	0.0039	0	0	0.0034	0	0.0082	0	0.0115	0	0.0031	0.0087	0.1728	0.0014	0.0003	0.0508	0	0.1482	0.0056	0.0092	0.0003	0	0.0056	0.0012	0	0	0.011	0.001	0	0.0108	0.0005	0.0011	0.0243	0.059	0.006	0
N965	Subtype 1	0	0	0.0933	0.0055	0	0.0148	0.029	0.0125	0.0502	0.0732	0.0844	0.0227	0	0.0064	0	0	0.0397	0.0004	0	0	0	0	0	0.0355	0.0651	0.0001	0	0.0252	0.0054	0.079	0.0337	0.0159	0.0116	0.007	0.0015	0.0009	0.0105	0	0.0567	0	0	0.0116	0	0	0.0056	0.0304	0.0253	0
N967	Subtype 1	0	0	0	0	0	0.0148	0.0146	0	0	0.0048	0.0048	0	0.0007	0.012	0	0	0.0008	0.0002	0.0095	0	0.0088	0	0	0.025	0.1094	0.0013	0.0005	0.0389	0	0.097	0.0178	0.0207	0.0013	0	0.004	0.0013	0	0	0.0175	0.0007	0	0.0049	0.0001	0	0.0543	0.0496	0.0076	0
N975	Subtype 1	0.0008	0	0.0294	0	0	0.025	0	0	0	0.0021	0	0	0	0.0056	0	0	0.034	0	0.0118	0.0014	0.0293	0	0.0265	0.0136	0.0319	0.0001	0.0008	0.0235	0	0.0433	0.0067	0.0061	0	0	0.0038	0	0.0078	0.0155	0.0074	0.007	0	0.0434	0.0001	0	0.0311	0.0473	0.0012	0
N977	Subtype 1	0	0	0.0257	0.0687	0	0	0.0088	0.0014	0.022	0.0426	0.0595	0.0131	0	0.0082	0	0	0.0082	0.0027	0.0014	0	0.0017	0	0	0.0133	0.0525	0.0008	0	0.0466	0.0042	0.1	0.0606	0.0475	0.014	0.0007	0.0004	0.0022	0.0048	0.0022	0.0676	0	0	0.0264	0	0	0.0199	0.0487	0.0079	0
N981	Subtype 1	0.0014	0	0	0	0	0	0	0	0	0	0	0	0	0.0127	0	0.0296	0	0	0.061	0	0.0297	0	0.0447	0.0165	0.2394	0	0.0017	0.0389	0	0.051	0.0028	0.0059	0	0	0.0078	0.0006	0	0.0255	0	0.0013	0	0	0.0007	0	0.0219	0.0241	0	0
N983	Subtype 1	0	0	0	0.0184	0	0.0021	0	0.0009	0.0071	0.0086	0.0163	0	0.0006	0.0094	0	0.0097	0	0.0058	0.0299	0	0	0	0.026	0.0386	0.1496	0.0035	0	0.0201	0	0	0.0242	0.0242	0.0063	0.0021	0.0046	0	0	0.0163	0.0651	0.0003	0	0	0.0004	0.0001	0.0228	0.0106	0	0
[truncated: 16 more columns]

## Sheet: 4. xCell-protein data
sample	MicroenvironmentScore	StromaScore	ImmuneScore	Mesangial cells	Plasma cells	HSC	Fibroblasts	Neurons	Class-switched memory B-cells	Astrocytes	Preadipocytes	Chondrocytes	aDC	Melanocytes	CD8+ T-cells	CD4+ naive T-cells	Osteoblast	CD4+ memory T-cells	Epithelial cells	CD8+ Tcm	GMP	CLP	pro B-cells	iDC	Adipocytes	MEP	Pericytes	B-cells	CD4+ Tem	CD4+ T-cells	CMP	NKT	Skeletal muscle	Basophils	pDC	Monocytes	Smooth muscle	Endothelial cells	Hepatocytes	Tgd cells	DC	NK cells	CD8+ Tem	cDC	MPP	Myocytes	Macrophages M2	MSC	Memory B-cells
N112	0.137444	0.00786277	0.129581	0	0.288936	0.519862	0	0.0090357	0.0794096	6.06466e-17	0.0846633	0	0.00930795	0.0378405	0	1.38638e-17	1.3841e-17	0	0.0332082	8.79046e-18	3.05604e-17	0.220911	2.86053e-18	0.331953	0.014103	2.34634e-19	4.73067e-17	0	0	1.26494e-17	0.00764771	0.064657	0.0160924	0.557722	1.19554e-18	0	0.399072	0.00162257	0	0	0.0324917	3.0582e-17	5.46502e-17	0.244221	0	0	0.135729	0.805567	0
N113	0.0727221	0.00526649	0.0674556	9.80504e-18	0.177203	0.402519	1.83348e-17	0.000725369	0.238937	3.49167e-17	0.240418	0	0.0816692	0.00669773	0.0716242	2.0401e-18	0.105599	0	0.0243672	0.0530777	0.0950243	0.139429	0	0.0421743	4.48243e-18	0.0460193	0.0815634	0	1.18894e-17	0	0	0.413374	2.77816e-19	0.0751167	0.0613593	0	0.435752	0.010533	0.0104623	0	1.02863e-18	1.27555e-17	0.0295106	0.194417	0	0.0558238	0.00391331	1.16417e-17	7.45427e-19
N127	0.173112	0.0319041	0.141208	0	0.155073	0.0154389	0.0261752	7.09675e-05	0.254351	3.6379e-18	0.281421	0	0.0334103	0.0203606	0.0100394	1.81463e-17	0.130575	0	0.0184267	2.35693e-18	0	0.542334	0.0852585	0.247902	0	0.0356893	0	0.178326	0.0528509	3.57439e-18	0.0157445	0.129419	0	0.103934	3.30194e-19	0	0.0816805	0.0376331	0	0	0.00316405	2.45298e-17	0	0.0472807	0.0179847	0.00488751	0.00982751	0.816053	5.12937e-18
N131	0.0251007	0.00722494	0.0178758	1.94568e-17	0.153323	0.505894	0	0.000233265	0.0248031	0	0.0660421	6.01728e-18	0	0.0209541	1.72243e-19	0	0.186864	2.43421e-19	0.0267994	4.57596e-19	0	0.220613	0.00649464	0.3458	4.96557e-19	0	0	2.76601e-18	0.08658	1.429e-17	0	0.0844418	0	0.0251753	5.79607e-18	2.50868e-17	0.0826726	0.0144499	0.00329315	2.01332e-17	0.00536178	4.11788e-18	0	0.114661	0	0.0276681	0.026168	0.484307	0
N135	0.163127	0.00678157	0.156346	0.0446776	0.223179	0.263488	0	0.00326979	0	1.34142e-17	0.0409468	0	0.286058	0.0137656	1.77281e-17	8.96341e-18	0.24478	0	0.0235561	0	0.0749551	0.1096	0.00942639	0.37428	0	3.31379e-18	0.00425962	0.0600275	0	4.5859e-18	0.0467141	0.255544	2.62715e-18	0.153617	0	2.69186e-18	0.589968	0.0135631	0.0063335	0	0.0100198	0	0	0.0911298	0.00698718	7.96651e-20	0.11448	0.37134	0.030391
N137	0.393562	0.220387	0.173176	0.18942	0.120745	1.13456	0.42706	0.0262592	0.172347	3.04992e-18	0.0534618	0.0842289	0.239293	0.0276924	0.0104287	0.0807777	0	0.0283581	0.0578033	0.253419	0.190701	0.118951	1.92729e-17	0.0524648	2.27571e-20	4.7792e-18	0.0373527	0	0	1.64295e-17	0.132337	0.172507	0.00199559	0.253576	0.0142333	0.0764057	9.93623e-18	0.0137128	0.0094926	1.39545e-17	0	1.92267e-17	3.01915e-18	0.145198	1.97845e-17	0.0720838	0.00920153	0.471998	6.19977e-18
N141	0.271916	0.0271218	0.244794	0	0.189428	5.10554e-18	0	0.00147769	2.03541e-19	2.8927e-17	0.0818465	0	0	0.0248853	9.22499e-18	6.1074e-18	0	0	0	4.5066e-18	5.05938e-17	0.21072	0.0421469	0.430994	2.61802e-18	0.0217697	0	0.220938	7.19088e-17	0	1.01685e-18	0.269042	0.00229319	0.658645	0.240001	0	0.149457	0.0542436	0.0307344	0	0.0124698	1.89701e-16	9.89908e-18	0.469532	0	0.0239715	0.102503	1.05622	0.0135055
N147	0.187256	0.143182	0.0440741	0	0.122283	0.476722	0.235688	0.0183519	0.163425	0	0.0217764	0	0	0.0138021	0	0	0.117237	0	0.00393812	4.9116e-17	2.55119e-18	0.169736	2.68955e-17	0.680114	7.95945e-20	0.0334985	0	0	4.38887e-17	0	0.0261941	0.584288	0	0.252264	0	0	0.325789	0.050676	0.00838543	2.4274e-17	0.0498532	1.10883e-16	0	0.17256	2.92326e-17	0	0	0.745308	3.44576e-17
N161	0.10988	0.0364539	0.0734257	0	0.0979997	0	3.25215e-17	0.00187276	0.289527	0	0.387096	3.03242e-19	0.0613777	0.0159087	0	0	0.149376	0	0.00321215	0	0.263487	1.61102e-20	0.123869	6.87911e-18	0	0	0	0	9.18452e-18	7.92352e-18	0.129688	0.0538543	0.0502425	0.493904	6.70529e-18	0	0.273786	0.0729078	0.0147001	0	6.76824e-19	2.43054e-17	0	0.253345	0.078202	0.0569531	0.0540297	0.355683	8.18551e-17
N171	0.0725331	0.0102004	0.0623327	0	0.25798	0.478339	3.90418e-18	0.0011459	0.245845	3.97952e-17	0.21277	1.52227e-17	0.00567789	0.0233036	0	1.37435e-17	0.255425	1.17293e-19	0.022249	0.00434517	1.85255e-18	0.207942	0	0.386836	0	0.0852955	0	0.02534	0.0565993	2.45181e-17	0	0.495125	0	0.0940985	0.0455358	0	0.135925	0.0204008	0.00216256	2.73692e-17	0	0	3.21661e-18	0.0257655	3.07605e-17	2.6058e-19	0.026635	0.54913	3.28822e-18
N195	0.221262	0.0544187	0.166844	5.63998e-18	0.163035	0.0612612	0.0442125	0.00391281	0.281593	3.23681e-17	0.390218	0	2.44129e-17	0.00577177	0	0	0.188751	0	0.00361665	9.22882e-18	0.308821	0.0943665	0.046013	0.227551	1.20517e-19	0.0488268	1.67892e-17	0.155402	0	1.45879e-18	0.0961995	0.171539	0.00825347	0.276914	4.07917e-18	0	0.00667594	0.0646249	0.0132809	0	0	9.27294e-18	5.96735e-17	0.00551086	0.0276866	0.0222907	0.0146732	0.438984	3.16005e-18
N217	0.120695	0.007971	0.112724	0	0.250266	0.76708	0	0.00877909	2.7172e-17	0	5.3005e-17	0	0.374027	0.0510213	1.87283e-18	0	0.0259475	2.28949e-18	0.039207	0	0	0.0224789	2.34455e-18	1.0232e-17	2.82854e-19	4.6973e-18	0.113976	0	0	9.19742e-18	0.0189289	0.374034	0	0.108818	0.02708	0	0.247109	0.015942	0.00710942	4.88747e-17	2.35254e-18	0	0	0.236323	5.33246e-17	0.014841	0.171714	0.93043	0
N221	0.0930718	0.0125973	0.0804745	0	0.116086	0.0153954	0	3.61794e-05	0.342877	2.66441e-17	0.154349	2.37359e-17	0.00444351	0.00949998	0	0	0.241371	6.748e-18	0.00741376	2.06849e-17	0	0.19256	0.000823536	0.0136545	0	5.81853e-20	0	0.040367	0.0703469	2.72502e-17	0.0205261	0.292	0	0.372857	8.5089e-19	0	0	0.0251946	0	5.92411e-18	9.67859e-19	8.97398e-18	0	0.0905465	1.08178e-19	0.0207045	0.05427	0.743283	1.01711e-16
N231	0.0267026	0.0174278	0.00927485	0	0.228515	0.262961	8.89551e-17	0.0080215	0.191777	2.17367e-18	0.160734	5.25373e-17	0	0.0127293	0	0	0.0227575	4.75197e-18	0.0147914	0	0.0541753	0.0502686	0	0.426681	6.7929e-19	0.0392922	5.0627e-17	2.15285e-17	0	4.4705e-17	0.0136704	0.187573	0	0.349918	0.00667307	0	0.336327	0.0348555	1.51173e-18	0	0	0	8.21823e-17	0.112438	9.03312e-18	0.00627104	0	1.06331	1.32963e-16
N257	0.0460446	0.0103266	0.035718	1.23609e-17	0.181785	0.0534451	1.0871e-17	0.00274171	0.221074	9.47684e-17	0.169052	1.95747e-18	0	0.0124746	7.26006e-18	5.67056e-17	0.122981	1.21081e-17	0.0395	5.06056e-18	1.2615e-17	0.217235	0.0162453	0.516972	0	1.26889e-18	0.198176	0	0.0956026	3.54306e-17	0	0.218987	0	0.585257	2.08341e-19	0	0.147643	0.0206533	0.0337233	0	0.0361476	0	4.38555e-18	0.181512	2.4028e-18	0.00598222	0.0709819	0.574624	1.35855e-17
N261	0.276462	0.0106323	0.26583	0.0844866	0.0577575	0.636488	0.00523498	0.0105397	0	0	2.60371e-17	0.00748608	0.710394	0.0986166	1.16799e-18	0.0516414	0.0902523	0.00145647	0.0701864	0.0877126	2.34202e-18	0.0535638	0	0.0760353	0.00276017	0.0345489	7.3948e-17	0.0918641	0.0255451	0	0	0.369457	8.91907e-20	0.283159	0.293704	0.107809	0.282667	0.0132695	7.64887e-19	2.59846e-18	0	9.75349e-18	0	0.25122	1.95622e-18	0.0454398	0.124137	0.278332	0
N271	0.309202	0.183997	0.125205	0.0224007	0.0760829	0.632513	0.339386	0.00185857	0.274852	4.06412e-18	0.0685758	0	0.32194	0.0113454	0.0183138	0	0	2.28176e-19	1.15583e-19	0.193325	0.309784	0.209469	0	0.0955507	0.00267908	0.030379	0.0772383	6.52325e-19	8.32229e-18	0	0.100154	0.134145	0.00388756	0.44447	0	6.06918e-19	0	0.0259289	0.0161139	4.2912e-17	0.0165328	2.23128e-18	0.0111274	0.191994	0	0.0213951	0.0692287	0.288591	0
N277	0.267888	0.0287233	0.239165	0.0192441	0.0116163	0.348405	2.97877e-17	0.00134778	0.258475	0	0.100788	7.51446e-19	0.0882906	0.0526301	0.183642	0.00307823	0	0	0.0353349	0.0940903	0.184018	0.245102	9.91498e-18	0.150625	0	0.0157807	6.24175e-17	0.0621691	6.38679e-18	1.17085e-17	0.0367421	0.25011	0	0.163072	0.000352617	0	0.220105	0.0574466	4.43149e-19	0	0	7.56338e-17	0.0185495	0.0313121	0	0.033983	0.0171397	0.98853	4.24115e-19
N313	0.103979	0.00664327	0.0973354	0	0.240164	0.442121	0.00440176	0.00310583	0.0348746	0	0.197993	0	1.23338e-17	0.010337	0	2.90837e-18	0.0626623	1.43002e-18	0.0139727	1.46788e-17	6.43199e-19	0.146284	2.23997e-18	0.611031	6.17855e-18	0.0842002	0.0439212	0.0406563	0	0	0.0484888	0.216509	0.0174517	0.45331	0.00333742	0	0.205685	0.00888479	0.0291994	1.31784e-16	2.76143e-20	0	0	0	0	0.027109	0.0168121	0.448418	0
N331	0.17999	0.0365961	0.143393	0.0588486	0.0852651	0.640281	0.0187871	0.0168159	1.42189e-17	1.7907e-17	0.081029	4.74061e-18	0.154848	0.00926904	2.18473e-18	0.00274341	2.81461e-17	0	0	1.89029e-17	2.94898e-17	0	0.0401149	0.822319	0	0	1.22555e-18	0	2.66318e-17	0	0.102968	0.264839	0.0745108	0.670457	0.0528775	0.0528962	0.113399	0.0544051	0.0174793	4.89374e-19	0.0394928	9.32473e-19	0	0.37312	1.64315e-17	0.0438922	0.0522406	0.264794	2.48808e-17
N341	0.0752303	0.0397368	0.0354935	7.32977e-18	0.0369071	0.375328	0.0448399	0.00368749	0.142538	3.53819e-17	0.0829152	3.85324e-18	5.01928e-18	0.00497302	0	2.70106e-17	0.219041	0	0.0222102	2.58674e-18	0.0265222	0.108468	1.22359e-17	0.647761	0.0148465	0.0244252	0.183107	0	1.60849e-19	0	0.0673271	0.174103	0	0.441214	6.57882e-18	1.04562e-17	0.207908	0.0197873	0.0464617	0	0.0158551	1.67768e-18	0	0.278856	2.34332e-17	0	0.0110703	0.20644	1.00286e-18
N343	0.503804	0.259187	0.244617	0.088002	0.0602139	0.608932	0.412845	0.00785555	1.78849e-19	6.9302e-18	0.00799168	0.00328909	0.664313	0.0251005	0.0714674	0	0.0758682	0.0518564	0.0368307	0.113754	0	0.136584	2.83522e-20	0.179331	0.00109638	0	0.329495	6.82858e-19	1.48803e-17	1.16725e-18	0	0.179574	0	0.138819	0.274348	0.00136562	0.161376	0.104433	0.01164	3.92694e-18	0.0684534	3.89462e-17	0.00995704	0.491553	2.47565e-18	0.0565016	0.13085	0.20421	0
N351	0.276931	0.111415	0.165515	0.0775835	0.134042	0.787565	0.180239	0.0239969	0.0208473	0	0	0.000462489	0.252595	0.050103	0.00652653	0.0579256	0.0319215	0.136977	0.00737835	0	0.147978	0.0465486	0	0.26466	7.29796e-19	0.0162379	0	0.122654	0.0120361	1.13185e-18	0.0399998	0.345108	0.00142772	0.356924	0	0	0.270912	0.0425915	0	0	0.0111199	0	0	0.117183	3.4168e-18	0.026822	0.0707691	0.813382	4.01117e-17
N353	0.182582	0.118332	0.0642503	0.148856	0.0085671	0.78057	0.197645	0.0529	0.0866962	0	0	3.09783e-18	0	0.0229224	0.0208824	0	0	2.47271e-18	0.105905	1.57436e-17	0.0342983	0.00940023	0	0.696437	0	0.0428075	2.26625e-17	0	0	1.7402e-17	0.0480211	0.36365	0.0530679	0.279573	0.120389	0	0.015617	0.0390181	1.36344e-17	0	0.0121094	3.02689e-17	0	0.207927	0	0.0505046	1.69211e-18	1.30771	0
N357	0.172492	0	0.172492	1.66413e-17	0.242759	0.121644	0	0	0.0434059	6.48331e-18	0.143547	0	0.022012	0.0256411	0.0479933	0.0158918	0.0906073	1.076e-19	0.0250922	4.81214e-18	0.0133526	0.322101	0.0747882	0.0328331	0	0.0533199	1.59477e-17	0.130633	0	2.98056e-18	0.0925908	0.482352	1.32351e-17	0.248069	0	0.0196148	0.365658	0	3.14478e-19	0	0	7.16295e-17	0	0	0.0371043	0.00541602	0.032268	0.13113	0.0576954
N361	0.328084	0.0686042	0.25948	0.100127	0.163415	0.566112	0.137208	0.0165023	0.113098	0	0.0984928	0	0.617635	0.0464587	0.226307	0.0115898	0.149327	0.160196	0.026896	0.266622	8.45808e-18	0.308155	0	1.10344e-17	3.17757e-18	0	0.0560906	0.0151389	0.0375801	1.63895e-17	0	0.138669	0	4.07354e-18	0.0785187	1.33807e-18	0.464243	0	0.00229508	2.5178e-19	0	0.00842356	0.136468	0	0	0.0370826	0.100079	0.387099	0
N365	0.21074	0.000905785	0.209835	0	0.0251924	0.730631	0	0.0136693	0.329715	0.0051068	0.0120516	1.27128e-17	0.226033	0.0109806	0.0108354	6.93224e-19	0	0	0.101952	0.107805	0.225183	0.201532	9.76637e-20	0.44581	0	1.38814e-18	0	0.0495419	8.39444e-19	0	0.0976125	0.41275	0.0102542	0.464362	1.7741e-18	0.00443125	0	0.00181157	0	2.57059e-17	0.025918	3.35708e-18	5.56376e-18	0.16392	0	0.0144035	0.0147954	0.616487	3.37613e-17
N367	0.193463	0.0615585	0.131904	2.56631e-18	0.0316085	0.406077	5.60281e-17	0	1.40475e-17	0	0	0	0.0194301	0.00498922	1.21121e-17	1.71875e-18	5.38464e-19	1.81071e-18	0.00925706	2.35223e-17	1.57129e-17	0.0513153	3.19773e-18	0.979471	9.47308e-19	1.18455e-18	0.0671503	1.02276e-17	0	0	0.0207127	0.659716	0	0.0626475	0	3.02713e-18	0.225056	0.123117	0.010571	5.9343e-17	0.0668912	0	0	0.426693	0	0.0604085	0.0407874	0.789155	0
N375	0.197712	0.128804	0.068908	0	0.270044	0.0248462	0.234849	0.00197275	0.196629	3.19322e-17	0.216298	0	5.9337e-18	0.0133055	0.00234909	0	0.218858	0	0.00584317	1.62734e-19	0	0.141532	0.00757386	0.140549	4.7204e-19	0.0802823	0.229417	0.0872799	0	1.62224e-17	0.0223692	0.106114	1.84964e-18	0.318414	0.11676	0	0.491238	0.0227603	0.0327219	0	0.00633839	9.97243e-17	2.84416e-18	0.401806	1.032e-17	0.00406093	0.0349912	0.281405	0
N387	0.0789353	0.0129149	0.0660204	2.84551e-17	0.122103	0.409789	6.73025e-20	0.0197144	0.0935013	5.65071e-17	0.0363329	0	0.0162015	0.0392645	0	0	1.7261e-18	0	0.0172682	0	0.0957287	0.192088	0	0.125688	0	0.122008	0	0.0384931	0.0711947	5.60884e-18	0.0388166	0.1054	0	0.402053	0.174766	0	0	0.0258298	0.0193544	0	0	1.22668e-16	0	0.0804191	0	0.0318939	0	1.05584	0
N391	0.208535	0.0478797	0.160655	0	0.278222	0.255794	0.0320399	0.000899645	0.0350881	0	0.0106664	0	0.227567	0.0103658	5.73127e-18	0	0	3.38703e-19	0.0366365	0	2.53711e-17	0.308241	0	0.442725	0	1.39651e-18	0	0.0673788	0	1.55759e-17	0	0.248675	1.66822e-18	0.420479	0.324142	0	0.260729	0.0637194	0.00207169	0	0.00460114	2.23877e-17	2.21982e-17	0.314058	0	6.46021e-18	0.0978167	0.962579	0
N393	0.0956266	0.0460617	0.0495649	0.0302494	0.119736	0.667567	0	0.0152764	0.276544	2.47433e-17	0.329506	0	0	0.0173204	4.44783e-18	3.42427e-17	0.125403	1.24403e-17	0.00789225	0	0.0385493	0.0635048	1.1534e-17	0.51373	0.00546309	0.0585309	0.0188895	2.15437e-18	0	0	0.140646	0.46212	0.0205376	0.23589	0.0179524	0	0.263706	0.0866603	0.0212188	0	5.11744e-19	8.89277e-17	0	0.0659276	0	0.0218599	0.0682657	0.41362	0
N395	0.236569	0.0751217	0.161447	0.0206344	0.034575	0.455225	0.0668894	0.00328524	0.157168	9.79082e-19	0	0.059466	0.122932	0.0459656	3.77332e-20	0.0507328	0.079671	1.99285e-18	1.24706e-19	5.38865e-20	0.115359	0.0085437	0.0386145	0.154882	0.0198944	0	0.143947	0.000798708	1.09986e-17	0	0.0231071	0.443574	0.0126366	0.65003	0	0.00514323	0.0846365	0.0634597	0.021717	0	0.0474522	6.99744e-19	0	0.193443	5.2505e-18	0.0302633	0.0929772	0.0389255	0
N413	0.226864	0.110583	0.116281	0	0.297912	0.104408	0.115425	0	0.175402	0	0.131076	0	0.0331017	0.0279214	0	0	0.109601	0	0	0	5.17827e-19	0.103071	0.0262607	0.228162	0.00176411	0.0150298	0.114334	0.112072	0.0792073	0	0	0.0393231	0.0140844	0.482591	0.12864	0	0.517433	0.103977	0.022202	2.00754e-17	0.00422682	0	7.30701e-18	0.203106	0	0.0458685	0.0731842	0.197113	1.51489e-17
N421	0.139933	0.104554	0.035379	0.0334895	0.0993859	0.898126	0.209107	0.00203508	0.0438343	8.94286e-18	0.0803032	0.0253865	0.419041	0.036545	2.90155e-21	1.32279e-17	1.72506e-16	0	0.163619	0.0768437	0.332431	0.124666	2.41314e-17	0.520841	6.23459e-20	0	5.55565e-18	0	4.39931e-17	1.63681e-17	7.67368e-19	0.546133	3.08809e-20	2.88159e-17	0.060451	1.36743e-17	0.506537	0	1.58702e-18	8.18078e-18	0.0413524	0	3.29952e-17	0.201856	0	0.0646395	0	0.944046	0
N423	0.402446	0.0605906	0.341855	0.125481	0.100286	0.286318	0.0479453	0.0516908	0.157105	1.58923e-18	0	1.00872e-17	0.284482	0.0402781	0.231596	0.0456141	1.14344e-17	0	2.4764e-19	0.222909	0.0456946	0.00586707	0.0537917	0.410953	1.00905e-19	0.0432958	0.106709	0.0917465	0.162601	6.5313e-18	0.0722864	0.156056	0.0114965	0.389034	0.0768661	1.58971e-17	0	0.0732358	0.00603716	0	0.00464968	0	0.0236978	0.0877279	0.0367277	0	0.0290582	0.604754	0
N425	0.040493	0.0350562	0.00543673	3.52438e-17	0.0589364	0.362326	0.0701125	0.0114823	6.69315e-18	0	0	0	0	0.00755485	0	0	0.291569	0.0259854	0	0	0	0.275212	0	0.567824	0	4.35173e-18	0.0141934	0	1.42857e-17	6.82402e-18	1.19694e-17	0.383551	0	0.271814	0	0	0.363365	6.38432e-20	0.0212326	0	7.23999e-20	0	0	0.281323	0	0.0226418	0.0226741	0.502831	0
N427	0.249281	0.0200446	0.229237	0.0649562	0.054934	0.732553	0	0.017567	0.127143	2.39511e-17	0.0297103	0	0	0.0236887	0.0246392	0.0305711	0	4.83129e-19	0	8.2692e-18	0.172376	0.1163	0.0661738	0.199345	0	0.00786713	0.191933	0.134392	1.98726e-17	2.75345e-18	0.092448	0.298425	0.0222062	0.489794	9.65626e-18	5.70689e-17	3.62753e-17	0.0400893	0.0113712	1.92126e-16	0.013262	4.49738e-18	0	0.152991	0	0.0463114	0.0511851	0.508646	0
N431	0.28165	0.0152957	0.266354	5.62566e-19	0.150466	0.271967	0	0.00412453	0.227372	2.16608e-17	0.148488	2.04893e-17	0	0.0160128	1.19795e-19	1.45874e-18	0.0306019	2.48682e-19	0.00327366	2.0647e-17	0.00226726	0.076572	0.0829862	0.377513	1.00651e-18	0.0468936	1.58457e-17	0.171681	4.52779e-17	0	0.0362274	0.119946	0.013512	0.311929	0	3.83407e-17	0.143213	0.0305913	0.00955168	1.63695e-17	0.00346755	2.45822e-18	8.79284e-18	0.275309	0	0.0190877	0.0985021	0.612797	0
N433	0.354413	0.0815761	0.272837	0.109673	0.0327794	0.60052	0.129066	0.0105575	0	0	9.96356e-19	2.14532e-19	0.773525	0.0575515	0.113113	0.0188348	1.04777e-19	0.125542	0.0436732	0.26041	0.00252526	0.143935	2.89832e-17	0.76008	1.71944e-19	0	4.47981e-18	0	1.3793e-18	8.16927e-19	2.17234e-19	0.257266	0	0.324172	0.0482343	0.0765422	0.236581	0.0340861	0.000821031	1.10765e-17	0.080295	2.29231e-17	0.0323024	0.164769	3.15659e-17	0.0365451	0.100063	0.34385	0
N435	0.071264	0.00425097	0.067013	2.20751e-17	0.243116	0.15893	5.26956e-17	0.00401167	0.265221	1.30374e-17	0.216303	2.99427e-17	0	0.01382	0.00932842	1.81941e-17	0.0998297	9.72202e-19	0.0177885	6.93051e-19	6.96257e-18	0.312346	1.83191e-17	0	0	0.0271618	0	0.0203967	2.60436e-18	1.9687e-17	1.54575e-18	0.109406	0	0.153502	0.0262763	0	0.275967	0.00850194	0.0172819	0	0	0	1.70813e-17	0.138659	0	0.00437983	0.0635524	0.909113	1.06684e-17
N445	0.0528604	0.0381385	0.0147218	0	0.0991201	0.504374	0.0404848	0.00287913	0.0945512	1.0751e-17	0.0616098	2.37163e-17	0	0.0120527	0	0	0.0113618	0	0.0422476	0	0	0.045031	0	0.0487487	1.77662e-19	0.0158848	0.156744	1.29059e-18	1.88354e-17	5.80121e-17	0.0352123	0.591842	0	0.273729	0.124754	2.03947e-18	0.0176815	0.0357922	0.0196823	4.06916e-17	2.87853e-18	2.20956e-17	0	0.105659	0	0.0404378	0	0.792556	1.66592e-18
N451	0.0370361	0.0156511	0.0213851	1.06802e-18	0.195905	0.700444	0	0.00282935	0.0666678	2.75188e-17	0.127498	0	0.189068	0.00844199	0	1.68774e-17	1.13286e-18	9.74105e-19	0.0300739	2.3844e-17	2.57655e-17	0.144	8.78583e-17	0.289032	2.19084e-19	0.0363088	0.0316444	0	0	0	0	0.216019	0.00316352	0.211114	0.0898406	0	0	0.0313021	0.0320951	1.24598e-17	6.24949e-20	7.14309e-18	2.62407e-17	0.0433284	0	0.0131597	0	0.73111	0
N455	0.16184	0.0852103	0.0766301	0.0577537	0.0513833	0.855471	0.123505	0.0262497	1.48553e-17	6.6972e-18	0	0.0211693	0.0555283	0.0317324	0.0487002	0.0279564	0	0.0321916	0.0701513	0.110353	0	0.243057	0.0151083	0.354734	0.00765755	0	0.0796525	0.0551489	2.22696e-18	3.28224e-18	0	0.459781	0	0.440306	0.0444118	0	0.355856	0.0392581	0.00159807	0	0.0110961	3.53878e-17	4.06715e-18	0.174038	4.70456e-18	0	0	0.178762	4.1156e-18
N463	0.297463	0.0352201	0.262243	0.091329	0.0754453	0.0808334	0	0.0189553	0.212017	0	8.81161e-19	1.05242e-17	0	0.0157634	0	0	0	6.5999e-18	0.00451478	0	0.0949087	0.0840157	0.0890937	0.578964	0	2.36011e-18	0	0.176228	1.88916e-18	5.35791e-18	0.133865	0.298476	0.0308879	0.563986	0	2.42508e-18	0	0.0704401	0	0	0.0392774	0	2.31745e-17	0.277667	0.0491023	0.0592967	0.0536977	0.765252	0
N465	0.17587	0.108443	0.0674277	0	0.168655	0.200127	0.20348	0.011686	0.214954	0	0.1769	0	0	0.0108599	0.00647682	6.58135e-19	0.20215	1.89007e-21	0.0101562	7.68458e-19	0.306157	0.201158	0	0.368338	0	0.0157666	5.35802e-17	0.0149346	0	5.47877e-18	0.0106011	0.349727	6.44584e-18	0.170771	0	4.31174e-18	0.392837	0.0134052	1.07257e-17	0	8.71506e-19	5.60765e-17	0	0.102483	1.40627e-17	0.0108087	0.0809069	0.927355	4.01058e-17
N467	0.447044	0.115085	0.331958	0.025552	0.0245848	0.386268	0.223696	0.006366	1.02531e-17	1.32439e-17	1.51089e-18	0	0.485211	0.0931882	0.212284	0.0454994	0.0188363	0.0172543	0.00395701	0.272066	0	0.0573291	0.0161037	0.279751	0	0.0489903	0.116587	0.0528888	0	6.80442e-19	1.652e-19	0.123668	1.79432e-18	0.0744184	0.108648	0.0420171	0.076736	0.00647445	0.00579037	0	0.0309687	0	0.0981023	0.364119	0	0.0452918	0.0907483	0.621498	0
N211	0.249029	0.0775517	0.171477	0.0855091	0.105202	0.29642	0.135985	0.0251981	0.0814637	0	0.0954337	3.0182e-20	0.131739	0.0798149	0.169044	0.0327767	0.170189	0.143592	0.00898844	0.212022	0.255649	0.339676	1.32776e-17	0.413926	3.03436e-19	1.86074e-18	0.156124	0	0.0377621	6.11694e-20	3.68121e-18	0.265644	0.00278338	0.0237209	0.0154619	0	0.732006	0.019118	0.00555219	1.7031e-18	0.0127828	0	0.0707193	0.112435	3.92052e-17	0.0250662	0.0355705	0.155794	8.59777e-18
N227	0.0376991	0.0190907	0.0186084	5.48166e-17	0.162169	0.17644	3.7994e-18	0.00976047	0.214985	5.66931e-17	0.248551	2.66055e-17	0.0024619	0.00466629	0	0	2.15532e-18	2.53703e-19	0.057378	0	2.16997e-18	0.157469	0	0.516467	0.00460408	0.0158797	0	0	0	2.94144e-17	0.00607987	0.374226	9.75431e-22	0.138328	0.0139513	0	0.491124	0.0335773	0.0223677	2.55065e-17	7.98517e-19	9.12551e-17	0	0.107675	1.00598e-17	0.00384351	1.91907e-19	0.792657	0
N283	0.111704	0.0255739	0.0861304	0.106698	0.121647	0.409436	2.64528e-19	0.00636047	0.00635599	0	0.141909	0	0.229806	0.0477374	3.404e-18	0.0360381	0	0.0590103	0.0592795	0.00776945	2.57003e-17	0.287096	0.099706	0.694101	3.07763e-18	0	6.31691e-17	0.0527415	0.00142849	6.60211e-20	1.33663e-17	0.0814918	1.41064e-18	0.499928	0.346918	8.99023e-18	0	0.0511478	2.50091e-17	0	0.0750578	5.32912e-17	8.25031e-18	0.430691	5.53066e-18	0.0371321	1.37672e-19	1.29477	0
N285	0.0880064	7.5652e-18	0.0880064	4.87863e-18	0.183334	0.00921761	0	0.00244681	0.113454	1.08386e-16	1.20623e-17	2.45188e-17	0.109312	0.00495835	4.89552e-17	0	0	1.4228e-19	0	9.52923e-17	0	0.0656981	0.00638692	0	0	0.0174218	5.24696e-19	0.033386	0	7.57187e-17	0.0362507	0.417645	0	0.579524	2.06132e-18	0	7.50522e-17	1.51304e-17	0	0	0	0	1.0285e-16	0.0669553	3.21691e-18	0.0174385	0.123932	1.00764	0.0471224
N327	0.291741	0.0846854	0.207055	0.0748166	0.140306	0.336874	0.103338	1.238e-18	0	1.38865e-17	6.03956e-19	2.15399e-18	0.0786499	0.0376901	0	0	0.0693391	3.05643e-23	0.00358368	1.02788e-17	0.238269	0.253213	0.183519	0.639693	0.00684966	0	0.1501	0.0227686	3.12329e-17	0	0.134915	0	0.0381161	0.46102	0	0.00558512	0.0661843	0.0591828	0.0233299	0	0.00201545	1.90834e-18	0	0.0725731	0.0223306	0.111247	0.055989	0.265679	0
N355	0.160964	0.00548584	0.155478	0	0.145192	0.170124	0	0.000356976	0.40193	4.41841e-17	0.20021	0	0.0499536	0.0100435	1.21922e-17	7.01635e-19	3.9864e-18	3.99061e-19	0	0	0.117023	0.00825813	1.40913e-17	1.98233e-17	4.9898e-19	0.067458	4.8449e-17	0.112598	0	1.79082e-17	0.036939	0.411148	0	0.227229	0	1.71619e-19	0.250804	0.0109717	6.63676e-19	0	0	0	0	0	1.01526e-17	0.0138583	0.105255	0.727075	1.06021e-17
N363	0.218842	0.192167	0.0266743	0.180446	0.0454893	0.668678	0.268996	0.0469988	0	0.0908537	0	0.142309	0.0276149	0.0257984	1.72237e-18	0.0990216	0	0.0216023	0.020092	0.0451099	2.1358e-17	0.156924	0	0.323256	0.0090216	7.29159e-18	0	4.54238e-20	0	9.19882e-19	0.0545165	0.174317	0.0264228	0.595663	9.48834e-18	4.95289e-18	0.439812	0.106317	0.00889905	1.3811e-17	0	0	9.45922e-18	0.0689294	6.5496e-19	0	0.00328508	0.197047	5.17916e-18
N411	0.174222	0.0925089	0.0817133	0	0.144509	0.358964	0.18211	0.0346218	0.10733	1.93968e-17	0.0285297	0	0.417439	0.00698266	0.0832383	0	0.0701689	0.0135178	0.0662364	0.09501	1.35974e-17	0.214158	2.21972e-17	7.93525e-17	2.09392e-18	0.039035	0.0656569	3.53496e-18	1.63953e-17	0	0	0.239313	0	0.1119	0.0918352	0.012057	0.395948	0.00290749	0.0147182	0	0	5.20675e-17	0	0.292712	6.98968e-17	0.000762694	0.0388907	0.868311	0
N415	0.107408	0.00163641	0.105772	0.109621	0.117941	0.595128	0.00220435	0.0232059	0	0	2.73727e-18	9.07548e-19	0.0287343	0.0402656	0.088291	0.0220051	0	5.5749e-21	0.156178	0.161646	4.84828e-17	0.37502	0	0.817223	0.00106847	4.18374e-19	3.8024e-18	0	0.0530288	0	2.73464e-18	0.443275	0	0.12941	0.225023	0	0.0514281	9.72359e-19	3.60493e-18	0	0.0595455	0	3.48958e-18	0.271741	0	0.0421878	0.00854661	0.838519	5.43062e-17
N461	0.0963064	4.16457e-17	0.0963064	0	0.222104	0.289943	8.20293e-17	0.00645208	0.068211	0	0.00664712	5.43213e-17	0.0159333	0.0091747	8.11793e-19	0	0.00881593	2.9859e-19	0.0464263	0	0	0.126302	0.00345867	0.392198	1.26201e-18	0.0505937	6.48893e-17	0.0203428	0	0	1.74576e-18	0.254274	0	0.334534	0	7.36954e-18	0	0	0	0	2.1182e-19	0	0	0.137706	5.2867e-17	0	0.147314	1.1691	0.0156047
N471	0.0348888	0.0156833	0.0192056	0	0.23284	0.147985	0	0.00853637	6.2318e-18	0	7.19669e-18	1.73924e-18	0	0.00113603	0	2.12626e-18	0.0584445	0.00228245	0.00418678	0	2.10765e-17	0.22859	0	0.425886	0	0	2.79365e-18	0.00359234	4.18581e-18	0	0	0.672166	0.0035452	0.413929	0	1.17956e-17	0	0.0313665	6.63155e-19	0	2.34302e-19	1.68542e-18	0	0.0448622	0	0.0533785	0	0.750347	2.7605e-17
N473	0.152383	0.0495036	0.10288	0.00451401	0.230248	0.761646	0.0851473	0	0.0596343	0	0.19419	1.1663e-16	0.446624	0.01081	0.0228545	0	0	0.0513589	0.104949	0.07636	0	0.581812	1.46577e-17	0.723714	2.27971e-18	0	8.69951e-18	2.10005e-17	0	9.30061e-19	2.92774e-17	0.132352	0.00247782	0.0868102	1.36222e-18	6.52272e-18	0.537845	0.01386	0.0140505	0	0.0392991	2.00832e-18	0.00206437	0.263472	0	0.00747968	0.0685968	1.21418	3.81327e-17
N481	0.168499	0.0227123	0.145787	0	0.118901	0.0506061	2.74325e-17	0.0350729	0.323074	7.27775e-18	1.91909e-18	0	5.90479e-18	0.0151867	0.0481984	0	0.0640194	3.81761e-18	0.0147062	0	1.18831e-17	2.15733e-19	0.0441731	0.202861	1.2632e-19	0.0498136	5.05381e-17	0.109679	0	0	0.0330137	0.384679	0	0.448468	1.23595e-17	0	0.122634	0.0454246	0.00411819	4.43433e-17	0.00646081	2.45976e-17	1.47098e-17	0.195285	2.63879e-17	0	0.0135022	0.793431	0.0345819
N483	0.179509	0.106529	0.0729802	0	0.197314	0.0189812	0.156187	0.00455197	0.334881	3.766e-17	0.41982	1.27757e-17	1.0034e-17	0.00768067	0	0	0.28278	3.30628e-19	0.000504493	0	0	0.264409	0.0193541	0.20013	0.0232295	0.069516	0	0.0889172	2.09751e-17	0	1.94107e-18	0	0.0179803	0.37687	0.0146893	4.74341e-18	0.368788	0.0336416	0.0291172	0	8.56083e-21	6.92824e-17	1.34855e-16	0.106019	0	0.0421262	0.0179561	0.0973208	0
N487	0.116093	0.0486109	0.0674821	0	0.0897812	0.273919	2.57715e-17	0.00128121	0.159296	6.45895e-17	0.252088	5.1045e-17	0.00330334	0.0183784	0	1.48402e-17	0.153918	1.20164e-17	0.000878023	2.54928e-17	0.0144175	0.242174	0.0376627	0.0226018	0.0316106	0.0999082	0	0	1.44162e-18	0	0.0601637	0.0129513	0.00838973	0.573566	0.0130927	1.6548e-17	0.529349	0.0656112	0.0316811	0	0	3.46429e-17	8.41825e-17	0.044013	0	0.036639	0.0458312	0.203607	0
N493	0.221272	0.00215727	0.219114	0	0.204909	0.250133	9.39744e-17	0.00692678	0.199142	2.00607e-17	0	7.08728e-17	0.125278	0.0338078	0.0197568	2.60267e-18	0	0	0.0181099	0.0191652	0.17578	0.202027	0	0.450496	6.35558e-18	0	2.96152e-17	0.00229659	2.50138e-18	0	0.0457517	0.0687746	1.81335e-18	0.286335	0.0682796	0.0116754	0.106399	0.00431455	0.00731041	0	0.0417195	0	0	0.314103	9.1811e-18	0	0.0795164	1.52015	2.91968e-17
N513	0.223239	0.0708844	0.152354	1.42636e-18	0.121782	0.3085	0.0963993	0.0179048	0.217928	7.42424e-18	0.239524	9.26036e-18	6.82221e-18	0.0220945	0.0326254	0.00585621	0.0993257	1.91425e-19	0.0294328	0.0354267	0.170808	0.132133	0.0559583	0.22801	0.024355	0.0560185	0	0.0647548	0.154524	6.6936e-19	0	0.0628232	0.00363415	0.091992	0	0	0.509445	0.0210146	7.66828e-19	1.45817e-18	0.0122333	0.00749727	2.5994e-18	0.0718367	0	0.0291694	0.0376102	0.328013	3.47679e-18
N515	0.335093	0.227419	0.107675	0.192525	0.0109703	0.984292	0.397627	0.02853	0.0547388	0.0679179	0	0.0869661	0.443863	0.0390658	0.156851	2.61262e-18	0	0.0636849	0.129381	0.199455	4.95668e-18	0.271996	1.53028e-17	0.24669	0.00642734	0.0187968	0	1.97118e-17	2.1074e-18	2.10338e-17	5.62248e-18	0.175925	0.0468254	0.207528	0.00874593	1.10662e-17	0.351008	0.0507833	0.00691551	0	0.00466074	3.1639e-18	0.0444324	0.157896	3.86652e-18	0.120346	5.76595e-19	0.250446	0
N517	0.125852	0.00575608	0.120096	0	0.16348	0.141424	1.03639e-17	0.000363283	0.0663943	3.05082e-20	0.0592475	0	0.113987	0.0106374	0.00250593	0	0.131891	0.0185621	0.040031	5.55352e-20	2.60732e-18	0.284561	0.0161206	0	8.16569e-19	1.40102e-17	0	1.8181e-18	0	0	0	0.200309	0	0.504118	0.0547555	0.0281372	0.302336	0.0115122	0.00309756	0	0	7.83313e-18	1.41322e-17	0.310408	0	0.00452454	0.111648	0.706893	1.13292e-17
N525	0.115085	0	0.115085	4.99163e-17	0.270226	0.046466	0	0.00127104	0.140124	1.03997e-16	0.172239	1.48343e-16	0.00875572	0.0178944	1.12447e-17	0	0	0	1.36146e-18	0	0	0.112534	0.0623048	0.0754151	0	0.00501013	8.7767e-19	0.0109675	0	3.88754e-17	0.107658	0.451151	0	0.409177	0	0	4.88553e-17	0	0	0	0	7.97541e-17	1.08093e-16	0	0.0143321	0.0495517	0.0515463	1.37946	0.0283477
N527	0.244996	3.11776e-18	0.244996	0.0498628	0.232297	0.179423	3.10411e-18	0.00298232	0.0125221	5.83539e-17	0	1.20702e-17	0.0639348	0.0152892	0.0340445	0.0829058	6.18418e-20	4.07039e-18	0.0464273	6.97367e-19	0	0.131074	0.0717737	0	8.10026e-19	0.0290192	0	0.112832	0.0846315	0	0.00301481	0.46165	6.17619e-18	0.0348547	0	7.04938e-18	0.376787	2.32139e-18	2.77585e-17	0	0	0.0133736	0.020047	0.0112535	0.00107889	0.0300909	0.0709591	1.05233	0.0329449
N533	0.122245	0.0128182	0.109427	5.78428e-20	0.11715	9.06454e-19	0	0.00348399	0.30937	5.14485e-17	0.312145	2.34383e-17	0	0.00491842	3.23063e-18	7.46362e-18	0.282953	0	0.0108526	0	0.233412	0.0561154	0.0367337	0.195101	0	0.071865	3.75441e-17	0.100002	1.50483e-17	2.73242e-17	0.0141778	0.570085	0.00498333	0.115705	0	1.72031e-17	0.0700544	0.0256365	0.00837228	0	0	0	3.4017e-17	0.0734902	0.010911	0.0620372	0	0.434895	0.00980097
N545	0.0745841	0.0437122	0.0308719	1.03214e-17	0.138693	0.444764	0.0523818	0.00928214	0.202431	4.56567e-17	0.113803	4.19927e-18	0.0133618	0.0305196	1.23415e-17	1.8898e-17	0.105456	0	0.00686755	0	0.171272	0.259823	1.68739e-19	0.449082	0.0138822	0.0688066	1.75561e-18	3.61268e-20	7.12085e-19	2.78918e-17	3.41997e-20	0.342931	0	0.290849	2.06082e-18	2.14624e-17	0.0859595	0.0211604	0.00588956	6.6069e-19	0.000929629	0	3.38193e-17	0.0335524	8.44222e-17	0.0601922	0.0126132	0.662367	0
N553	0.198076	0.17252	0.0255562	5.92595e-18	0.163168	0.856325	0.277675	0.0127433	0.0376503	1.68684e-17	0.12253	0.0710623	0.263079	0.00774536	0	9.20962e-19	0.192	0.0408964	0.00962118	0	0	0.288109	0	0.311493	0.00639983	0.0107351	0.296283	0	1.21643e-17	7.02774e-18	1.23338e-18	0.192712	1.61945e-19	0.279044	0.0597746	0	0.435472	0.0609647	0.0286185	0	0.0180991	0	2.16238e-17	0.267558	3.08689e-18	0	0.0471445	0.0621466	0
N557	0.299781	0.0674244	0.232357	0.0558101	0.156654	0.389771	0.134849	0.00885187	0.106233	2.65936e-17	7.83839e-17	1.29998e-17	0.219323	0.0656865	0.0887188	0.103273	0	0.0941375	0.0498647	0.187161	0.122858	0.295233	1.18158e-18	0.542494	0	3.09533e-18	4.11464e-17	1.51205e-18	0.148197	0.0229895	0	0.116965	1.78181e-18	0	0.189284	0.0193175	0.44871	1.34002e-20	0	0	0.0203513	0	0.0783283	0.235366	0	0.0369901	0.0632619	1.05453	0
N563	0.107192	0.0106603	0.0965319	3.68573e-18	0.110254	0.326246	4.02369e-17	0.00180533	0.091533	4.6002e-17	0.0771614	0	0	0.0190048	0.0254057	0.000990492	0.155747	0	0	0	0.0482507	0.186417	0	0.634923	1.88384e-19	0.0337053	0.216134	3.246e-20	0	1.17186e-17	0.0217912	0.395669	0	0.246141	6.38127e-18	1.80777e-17	0.273173	0.0213206	0.0145902	0	0.016571	6.19109e-17	1.23994e-17	0.123409	1.18931e-17	0.00161469	0.0882929	0.236264	6.8504e-18
N567	0.103404	0.0162728	0.0871316	0	0.210002	0.262898	1.94768e-17	0	0.191053	7.99563e-17	0.0631742	6.39796e-17	0.0511958	0.0120762	0	1.239e-17	3.71608e-18	0	0.00619339	0	4.93086e-18	0.0365727	0.0177759	1.81243e-17	6.98386e-21	0.0286645	0.00216323	0.0587858	1.26755e-17	2.90196e-17	0.0542807	0.135395	0	0.532813	0.0543571	0	0.233826	0.0325456	0.0431397	1.57759e-17	3.49847e-19	1.51937e-16	2.91939e-17	0.231219	1.98529e-17	0.0517256	0.013858	0.65689	0
N571	0.200915	0.136384	0.0645307	0	0.150869	0.186195	0.213929	0.0334078	0.201188	0	0	6.60706e-18	0	0.0139178	0.0124828	3.94873e-18	0	0.00895599	0.0247537	1.07633e-17	0	0.136666	0.0133436	0.119969	2.74043e-18	0.0616886	1.82409e-17	0.0835534	0.00920893	8.55477e-18	0	0.258763	3.70112e-18	0.179451	0	3.16842e-18	0.150093	0.0588392	0	0	0	3.69279e-17	4.51109e-17	0.13956	0	0.0102942	0.00300026	1.32306	0
N573	0.306927	0.16235	0.144577	0.206132	4.12841e-19	1.34839	0.291573	0.0330361	9.06665e-19	0.0334818	0	0.0583348	0.464482	0.0144637	0.0710747	0.0436918	1.50261e-17	1.12592e-19	0.0681696	0.191458	0.103454	0.013318	0	0.721604	0.00296503	0	0.164782	2.31345e-19	8.73225e-18	3.95644e-18	0.112781	0.470553	0	0.220424	0	0	0	0.0301624	0.00672326	0	0.0691661	0	0.0236217	0.321165	5.41014e-18	0.0335732	0	0.309434	3.71245e-18
N615	0.0652085	2.5502e-17	0.0652085	3.79359e-21	0.137635	0.293297	5.1004e-17	0.0196254	0.228296	5.63153e-17	0	3.34287e-18	1.65184e-17	0.0132099	0	1.48363e-18	0.00829278	0.0122653	0.0280516	0.0334042	2.77309e-17	0.0705904	5.81373e-18	0.395777	0	0.0748324	0	0.0389851	1.82862e-17	4.91499e-18	0	0.288071	8.8278e-18	0.1485	0	4.25924e-17	0.240001	0	1.60584e-17	3.76267e-17	0	2.59655e-17	5.17107e-17	0.226519	0	0	0.0529534	1.24581	0
N617	0.184955	0.143105	0.04185	0.0357013	0.0594882	0.692903	0.220036	0.0120235	0.1525	0	0.280589	0.0727871	0.276752	0.00776907	0	1.64655e-17	0.260138	1.22368e-18	0.126048	6.26907e-18	0	0.0705869	7.63009e-18	0.111804	0.0434081	0.0830349	0.104561	0	1.42537e-17	0	0.0290925	0.469244	0	0.243826	0	2.11235e-19	0.168918	0.0227656	0.0439381	0	0	1.14931e-16	0	0.0361158	2.68199e-17	0.0201381	0.0539867	1.71865e-17	1.81814e-17
N627	0.263904	2.62712e-18	0.263904	0.0494947	0.123538	0.579925	3.17172e-18	0.0107442	0.213813	0	0	9.69036e-18	0.531427	0.0525632	0.244907	0.131324	1.25988e-17	0.124441	0.0411495	0.1973	0.0649251	0.160424	0	0.544361	2.08252e-18	0.00101173	5.80052e-18	0.0338175	0	3.3627e-19	0	0.286304	0	0.472589	0.0523698	7.57574e-18	3.40603e-17	0	0	2.3797e-18	0.0285733	0	0.0293587	0.131265	1.55717e-18	0.0267738	0.013562	0.617079	0
N635	0.278737	0.153175	0.125562	0	0.130404	0.093984	0.17537	0.00412197	3.74167e-19	5.19444e-17	0.177818	1.35855e-17	0.0197628	0.0183611	5.67917e-18	3.68292e-18	0.0846116	0	0	1.33606e-17	0.349612	0.066834	0.0524007	0.195766	6.6848e-20	0.00507701	0.135354	2.52904e-19	5.05764e-17	4.47401e-17	0.177786	0.0990432	0.00658287	0.644352	0.0619912	3.22659e-18	0.182346	0.13098	0.0280161	3.55967e-17	2.41812e-20	0	1.67881e-18	0.10793	0.0193362	0.0267751	0.0816314	0.576278	4.36984e-19
N641	0.190303	0.106096	0.0842065	0.0559152	0.0580484	0.872943	0.176016	0.0268618	5.94305e-18	1.09035e-18	0	1.35278e-17	0.171985	0.012828	0.0894557	2.25773e-17	0	0	0.0158676	2.20236e-18	0.0113037	0.155087	3.68693e-17	0.337405	0.0221679	5.13533e-18	0.190489	3.73514e-18	0	1.12102e-17	0.0405334	0.309968	0	0.0486042	0.152094	0	0.292972	0.0140089	0	2.7488e-17	0.0194936	5.76129e-17	4.52927e-21	0.43032	2.35717e-17	0.0684625	0.0102375	0.657524	0
N647	0.185427	0.0137482	0.171679	0	0.269073	0.0157138	1.94452e-17	0.0103502	0.283493	1.28443e-17	0.151785	3.16358e-17	0.00514252	0.00609642	0	8.87416e-18	0.114179	1.68412e-19	0.019554	0	0.151384	0.197297	6.6923e-18	0.11659	0	0.0152849	4.18993e-18	0.0829199	0	0	0.0146059	0.0834924	0	0.095021	0	0	0.0987605	0.0274965	0	0	1.90415e-19	1.92196e-17	3.68214e-17	0.0370251	8.34743e-19	0.0136368	0.022696	0.936156	5.88458e-17
N661	0.192793	0.0333177	0.159476	0	0.0876034	0.416986	0.0666353	0.00223865	0.117695	0	2.95061e-19	0	0.747947	0.0716374	0.101082	0.00139718	4.28783e-17	0.104361	0.0469348	0.236878	3.83655e-18	0.471288	0.0770485	0.0485883	3.26933e-19	0	8.47403e-17	0	0	0	0.0238459	0.139255	0	0.649363	0.11508	0.00863189	0.0010339	0	0	6.05199e-19	0.0173281	4.34728e-17	0.0330345	0.125657	0.0298103	0.0436647	0.0526717	1.17778	0.0311428
N663	0.0705391	0.00159812	0.068941	0.0254493	0.168546	0.255141	3.77262e-17	0.00567202	0.204426	6.58917e-18	8.27128e-17	0	0.0851476	0.0175034	0.00314466	0.00696532	0	0.000453527	0.0566192	5.12156e-18	0	0.0538506	4.95622e-18	0.0435246	1.47173e-20	0.0476509	0	0.00772339	0.0342184	0	0.0123777	0.289825	0	0.162948	0.0404711	1.93561e-20	0.307898	0.00319623	1.84079e-17	3.68239e-17	3.27389e-18	2.11287e-17	0	0.04765	3.30686e-17	0.000931095	0.0763955	0.745248	0
N665	0.20291	0.0425653	0.160345	0.0498046	0.0201702	0.293332	0.0189505	0.00147189	0.0156212	2.51905e-18	0.151197	4.3394e-18	0.0464461	0.0303479	7.56943e-19	0	2.68249e-17	0	0.0306484	8.22453e-18	1.46288e-18	0.0138385	0.0625991	0.789723	7.75104e-20	0.025519	0.00253965	0.0920892	0	1.26397e-17	0.0171178	0.444285	0.0444998	0.594279	4.08219e-18	8.17429e-18	0.00902329	0.0661801	0.017968	0	0.0525221	8.06124e-19	0	0.276436	1.80031e-19	0.0643965	0.0054048	0.371468	0
N685	0.427454	0.0835927	0.343861	8.90312e-19	0.104518	0.214903	0.0394389	0.0032072	0	0	0.166217	8.42723e-21	0.473694	0.0516697	0.0911468	1.90451e-18	0.0313112	0.0298425	4.77696e-19	0.0869899	0.0921683	0.0754371	0.0521639	0.291356	1.50202e-19	0.00411644	0.108955	0.0738041	6.12711e-20	7.01183e-18	0.0042554	0.185227	0.0121823	0.605358	0.162618	0.01531	0.118337	0.127746	0.0114655	0	0.036861	2.67518e-17	0	0.328377	4.16493e-18	0.0588074	0.137321	0.388388	0
N695	0.162763	0.140319	0.022444	0.00500404	0.217445	0.290143	0.24116	0.0103541	0.218802	3.00318e-17	0.14662	5.04396e-17	5.05578e-19	0.0138468	0	0	0.121344	6.40007e-18	0.0079048	4.11275e-17	1.96458e-17	0.30005	0.010346	0.0400471	1.51071e-19	0.0179599	0.155198	0	7.9173e-17	3.33237e-19	0	0.349928	1.11219e-18	0.180729	0.0771366	0	0.645551	0.0394785	0.0235947	5.41418e-17	2.89953e-19	0	1.4154e-17	0.109914	0	0.0477974	0.0161516	0.230971	6.45461e-18
N713	0.0489768	0.00418095	0.0447958	0	0.111959	0.178446	0	0.000726951	0.317227	6.68993e-18	2.6785e-17	0	0.0138939	0.00297582	0	4.68409e-18	0.273324	8.34745e-19	0.00708166	1.08103e-17	0.096806	0.248071	0	0.564404	0	0.0375556	0	0.00611393	0.0498219	0	0	0.0350457	0	0.408392	1.90561e-18	6.26341e-17	0.253462	0.00836191	1.79786e-18	0	0.0349016	0	0	0.146689	0	0.0226728	0.00556232	0.606689	2.25845e-17
N715	0.403867	0.203798	0.20007	0.169722	0.0158538	1.16681	0.403114	0.0409015	2.95093e-17	0	3.15829e-18	2.51149e-18	0.555532	0.0615082	0.207983	0.131381	8.00228e-19	0.0523317	0.110162	0.141384	0.234689	0.0221681	0	3.97852e-19	0	1.09119e-17	7.94006e-18	0.092122	2.57726e-19	3.67563e-18	0.0177658	0.407422	0	0.138441	0.171685	1.34883e-17	0	0.00448102	4.9561e-18	0	0	4.48948e-17	0.0922912	0.235144	3.35325e-18	0	0.064886	0.841749	0
N721	0.15772	0.0138163	0.143904	0.0890505	0.0440719	0.560908	4.19431e-18	0.0189124	0.0469733	6.67183e-18	3.99345e-17	4.88114e-18	0	0.0111279	1.15869e-17	8.2752e-18	4.24222e-17	1.39039e-17	0.0595593	0	1.99468e-17	0.166774	6.49183e-18	1.10359	0	0.0398549	0.0743688	2.11425e-17	7.76149e-18	0	0.118625	0.48527	0	0.0711991	8.27816e-18	6.53102e-18	0.038496	0.0276327	0.000897499	0	0.0428485	2.75259e-17	4.34579e-17	0.163239	0	0.0114684	0	0.719579	1.20454e-17
N724	0.245177	1.32129e-17	0.245177	0	0.247408	0.41713	2.57522e-17	0.00446768	0.184919	0	0.0301491	1.24618e-17	4.92666e-18	0.00921469	1.12382e-19	2.55614e-18	0.0812569	0	0.0315096	1.08883e-17	0.0642847	0.205528	0	0.69393	6.73611e-19	0.0797529	6.04736e-17	0.154176	0.080002	0	0.0190758	1.33179e-18	0.0173651	0.153896	0	0	0.422275	0	0	2.88368e-18	0.0278076	2.41433e-17	1.90834e-17	0.0538168	1.41961e-17	0.0161966	0.0377946	1.0006	0
N727	0.207563	0.0138271	0.193736	0	0.281384	0.10061	0	0.00332084	0.0163789	0	4.70399e-17	0	0.354827	0.0495084	0.081969	0	0.0282772	0.0551612	0.0572942	0.133553	2.48526e-17	0.443157	0	0.0284056	2.39821e-19	1.24229e-17	0	0.0536702	0.121275	3.44879e-18	0	0.320192	0	0.168476	1.78927e-18	1.59256e-18	0.298377	0.0276542	3.46184e-19	0	0	2.58267e-17	0.0657572	0	0	0.0194076	0.114484	0.907141	0.00396614
N737	0.267079	1.51776e-18	0.267079	2.01357e-18	0.12587	0.18067	0	0.0053657	0.027684	0	0.113383	5.33983e-18	0.0373763	0.041124	0.0925216	1.40104e-18	0.03479	0.0708972	0.0683636	0.199079	0.137374	0.43831	0.00337255	0.490636	3.03552e-18	0.0162836	0	0.0824994	0.16452	0	0.00207603	0.370432	0	8.23328e-19	9.38589e-18	0.0549837	0.590024	0	3.81427e-19	0	0.0461386	0	1.43202e-19	0.260218	0.0253495	0.0838084	0.0900255	0.534987	0
N741	0.112404	7.78563e-19	0.112404	0	0.210233	0.590844	0	0.0140136	0.223186	3.55877e-17	0.0829503	0	0	0.00618375	0.120667	1.43454e-17	0.0267845	6.39245e-19	0.0426253	2.92483e-18	1.39264e-17	0.0223877	0	0.126075	9.4912e-19	0.0635004	1.85947e-17	0.0267713	5.40794e-17	6.72083e-17	2.1589e-21	0.259371	4.87159e-19	0.260755	0	1.77009e-17	9.17907e-17	6.08005e-19	0	7.7818e-17	1.49351e-18	1.4242e-16	5.47426e-17	0.135173	0	0	0.0377744	1.04486	0
N745	0.125209	0.0830507	0.0421587	0.00200688	0.178541	0.415228	0.0865641	0.00220168	0.0842251	0	0.139988	0.00953865	0.167707	0.00640417	0	2.46906e-17	0.230277	0	0.00859598	2.35886e-18	0	0.196397	6.38463e-18	0.0905493	0.0360398	0.0280151	0	7.34932e-18	0	2.31859e-18	0	0.0124133	0.000550839	0.210713	0.0613416	0.0275118	0.478338	0.0434975	0.0305806	0	0	5.82999e-18	5.79636e-17	0.256578	6.89539e-17	0.0284609	0.0411418	0.210455	0
N755	0.118165	0.00897964	0.109186	0.0117273	0.281578	0.23757	0.0164889	0.00858287	0.322886	0	0.339901	2.10453e-18	0.123846	0.0280587	0.0576087	3.2651e-18	0.091549	0.0051038	0.0206062	0.0576569	0	0.286565	1.45106e-18	0	0	0.0809499	2.06855e-17	0.00690396	0.137023	1.30565e-17	0	0.00642285	0.004286	0.316081	0.0234133	4.31231e-17	0.258396	0.00147036	0.003729	3.24488e-17	2.49114e-19	7.9385e-18	0	0	0	0	0.0479398	0.41634	2.29083e-17
N777	0.505499	0.149595	0.355904	3.06238e-18	0.0491108	0.467607	0.183595	0.00235414	9.67689e-18	2.25912e-17	0.0888403	0	0.0788854	0.0113073	1.33596e-17	0	0	0.0237186	1.46294e-18	0	0.165255	0.229944	0.0795971	0.843769	0.0028844	0.0056962	0.157487	9.57412e-20	9.518e-17	5.56879e-18	0.100165	0	0.00943956	0.658172	0.287416	0.139027	0.368742	0.112712	0.0455266	1.07715e-16	0.0775408	1.23318e-16	0	0.624634	9.52136e-18	0.0808697	0.120785	0.382163	0
N785	0.225413	0.105131	0.120283	0	0.229438	0.385459	0.163132	0.0355018	0.21994	1.59169e-17	0.158795	6.79795e-19	0	0.0114217	0	1.92027e-17	0.246376	5.41726e-19	0	0	1.30541e-18	0.107203	0	0.230794	2.61004e-20	0.0761051	3.72368e-19	0.0373859	0	1.17446e-17	0.0213382	0.270279	0	0.319655	0	5.8153e-17	0.608046	0.0471288	0.015776	1.10173e-17	0.0123873	0	2.03334e-17	0.0477047	0	1.08066e-18	0.0684261	0.297232	1.06936e-17
N817	0.195372	0.166906	0.0284656	0.014843	0.0232839	0.857184	0.238493	0.00617032	0.0388424	0	0.0184643	0.0336007	3.87675e-18	0.00647408	0	5.69608e-18	0.0826702	5.32737e-19	0	1.24284e-17	0.146076	0.142497	9.56436e-18	0.746727	0	0.0352878	0.04854	0	4.3352e-18	9.75133e-18	0.00116353	0.331303	0	0.0580567	0.0916524	0	0	0.0953196	0.0235848	0	0.02074	2.11624e-17	0	0.296774	3.02712e-17	0.0360115	0	0.367712	0
N823	0.260111	0.0214962	0.238615	0	0.159672	1.395e-18	1.83078e-17	0.00228275	0.289435	3.7309e-17	0.0539151	6.94272e-17	0.0343886	0.0121132	6.94953e-18	4.56795e-18	0	0	0.0203741	6.19235e-18	0.129962	0.167648	0.00811146	0.0565693	6.90153e-19	0.0753797	0	0.215094	0	3.14569e-17	1.14573e-18	0.376128	0.0437819	0.172552	0	5.339e-20	0.0761004	0.0429924	8.47523e-19	0	0.0154399	0	5.40089e-17	0.136095	0	6.20703e-05	0.0736412	0.978276	0
N857	0.12405	0.0229792	0.101071	1.19049e-18	0.154749	0.273408	1.08205e-19	0	0.272331	3.08315e-17	0.320203	0	0.00720417	0.0120323	0	0	0.275978	1.19527e-18	7.94221e-20	1.0873e-17	5.17558e-17	0.0512035	3.26404e-18	0.280728	0.0138526	0.0385757	0.0323455	0.093585	1.35747e-18	0	3.22334e-18	0.47704	0.00391386	0.57248	0.00723828	0	0.120915	0.0321058	0.0123919	2.85277e-17	0.0157189	1.42237e-18	9.69291e-18	0.184812	3.09326e-17	0.0260103	0.0440953	1.3326e-18	1.87262e-17
N861	0.0532977	6.41283e-17	0.0532977	0	0.110633	0.677385	1.28257e-16	0.00370938	0.255368	1.20723e-16	5.82584e-17	0	0.149185	0.00449069	0	0	0	0	7.82693e-05	2.03169e-17	0	0.396699	0	0.467294	0	0.0249848	0	1.04293e-17	0	0	0.0349385	0.538919	8.08639e-18	0.494427	0.00491574	4.77834e-17	0	0	4.10219e-18	0	0.0173175	0	1.25741e-17	0.567297	0	0	0.016009	1.38594	2.93949e-17
N863	0.135873	0.00610765	0.129765	0	0.124871	0.338475	7.22426e-18	0.00986698	0.283416	0	0.276564	3.15702e-17	1.3763e-18	0.0262434	0	0	0.0416296	1.85074e-17	0.0407508	1.31937e-17	2.71537e-17	0.299912	7.6167e-18	0.665866	2.429e-18	0.067613	2.84752e-17	0.129064	0.0036687	0	3.88861e-18	0.424288	1.2407e-18	0.276192	0.00908348	1.51934e-19	0.352794	0.0122153	0	2.36014e-17	0.0292466	0	0	0.21377	4.32401e-17	0.0757514	0.0379713	1.04623	3.50234e-17
N865	0.268717	0.121222	0.147494	0	0.0774748	0.215273	0.16998	0.00148449	0.148585	2.10197e-17	0.0639916	0	0.202159	0.0315793	4.53982e-18	0	0.132012	0	7.22165e-19	0	0	0.119369	0.0652439	0.152514	0.00154414	0.0500873	0.0697159	0.0133524	1.63917e-17	2.24104e-17	0.00495627	0.515157	0.0195015	0.343176	0.0400457	0.0343666	0.312397	0.0709208	0.0343768	0	0.0210205	2.8725e-18	4.23969e-17	0.128312	0.0465645	0	0.0405621	0.289159	0
N867	0.119882	0	0.119882	0.00843745	0.278613	0.354414	0	0.0165742	2.20399e-17	0	0	3.37653e-18	0	0.00955827	0	0	5.70482e-17	6.88685e-19	0.0366517	1.02416e-18	0	0.236798	0.00297253	0.367601	0	0.0141209	5.65989e-17	0.0765134	0.112799	0	0.0227344	0.0651197	0.0166192	0.16706	0.06769	4.56791e-17	0.177296	0	0	4.14378e-17	1.07529e-18	0	0	0.0086841	6.16878e-17	0.0753201	0.0778637	1.1861	0.0301541
N877	0.282322	0.183458	0.0988645	6.41144e-18	0.0940335	0.555445	0.296215	0.00686156	0.130701	0	0.154133	0.0370965	0.0699106	0.00954808	5.82945e-19	0	0	0.0233463	0.0297237	0	0.360603	0.211004	7.15697e-17	0.337097	0	0.00455782	0	0	0	1.36608e-17	0.0280207	0.267746	0.00316319	0.136203	0.0882199	0.0107793	0.172	0.070701	0.0197072	0	0.0329026	9.05618e-17	7.70786e-18	0.509287	4.52725e-18	0.0406635	0.0329346	1.00352	1.1499e-16
N881	0.197684	0.0620295	0.135655	0.0834209	1.11285e-18	0.601879	0.09104	0.013722	0.299283	0	0.0313728	0.102629	5.4731e-17	7.68788e-19	0.0553996	8.07477e-18	0.203723	0	0.0192599	3.69835e-18	0.349899	0.0279366	0	0.623697	7.51438e-20	3.33009e-19	0.123815	8.14672e-19	4.93607e-17	0	0.124115	0.401877	0	0.117497	0.141361	0	0.365856	0.0330189	0.0183222	0	0	0	1.66009e-18	0.178132	0	0.0321831	0.0128443	9.89414e-18	2.4349e-17
N883	0.133377	0.0202911	0.113086	0.102289	0.138201	0.658572	4.30275e-17	0.0175367	0.0100796	0	0	0	0.289787	0.0250469	0	0.0501053	3.86958e-17	0	0.0452349	4.64301e-18	2.27075e-18	0.119317	0.0428507	0.348096	1.14449e-18	0.00983586	0	0.151423	0	9.58338e-18	0	0.208456	5.3722e-20	0.149869	1.7385e-18	2.32044e-18	7.43565e-18	0.0405823	0	1.86423e-17	2.71284e-19	9.2752e-19	0	0.0348494	0	0.106246	0.0109004	1.39404	0.0325369
N911	0.19258	3.87613e-17	0.19258	1.96116e-17	0.210061	0.116854	7.70259e-17	0.00743313	0.136146	8.32772e-17	0	0	3.01023e-19	0	0.0215437	2.18132e-17	0	0	0.0223805	4.42022e-17	1.65613e-17	0.219997	0.0245669	0.111346	0	0.0479024	0	0.220299	2.70822e-17	0	0.0243468	0.453452	0	0.148554	0.0354275	0	1.26168e-17	4.96727e-19	2.45421e-17	0	6.89728e-18	1.68157e-16	2.36165e-17	0.0405515	0	0	0.00526273	1.38253	0
N913	0.245592	0.0341485	0.211443	6.33573e-20	0.0429538	0.610994	0.0624187	0.00835544	8.56292e-18	0	2.60965e-17	1.23424e-17	0.589779	0.0578122	0.0672516	0.10845	0	0.00111639	0.0266078	0.13951	1.23552e-17	0.215278	1.20776e-17	0.116464	5.84862e-19	2.17957e-19	0.276306	0.015316	8.1731e-18	0	0	0.390302	1.06946e-18	0.713361	0.0380911	1.45799e-18	0.0526886	0.00587831	0.0156535	3.38018e-18	0.0256767	2.23727e-18	0	0.172222	3.10484e-17	3.97763e-18	0.0707416	0.587456	0.0254289
N917	0.199736	0.0935659	0.10617	2.64589e-18	0.235929	0.597953	0.0960293	0.0166682	0.015995	0	0.0156639	3.01771e-18	0	0.0490874	0.082067	1.28884e-17	0.0664784	0	0.104751	0.069451	3.81994e-17	0.218395	1.15735e-17	0.167894	7.3462e-19	0	0.223994	3.11732e-17	4.68477e-17	0	0	0.26424	0	0.381361	0	7.35294e-18	0.266202	0.0911024	0.0242232	4.47573e-17	2.0782e-18	0	5.05148e-19	0.209302	0	0.0314973	0.0903686	0.933765	4.35928e-17
N921	0.112548	0.0871084	0.0254398	4.16902e-18	0.230952	0.407922	0.132282	0.0051776	0.19518	4.62872e-17	0.43647	0	0.0090024	0.0228421	0	7.16537e-18	0.298031	5.29762e-19	0.00547289	0	0	0.159324	0	0.120232	0.0149327	0.0870339	0	0.0205251	2.36614e-18	0	0	0.350811	0.0233062	0.344019	0.100545	0	0.451281	0.0270016	0.0321902	5.33895e-18	1.43096e-18	2.91951e-18	0	0.165043	8.06436e-17	0.021745	0.0266394	0.0734771	1.19556e-17
N923	0.101757	0.00373135	0.0980257	0	0.0136213	0.410273	0.000891173	0.0130484	0.158957	1.50553e-17	6.37361e-17	2.46788e-17	0.325294	0.00711852	0.104366	0	1.08075e-16	3.60965e-20	0.0418355	0	0.0274302	0.218939	2.4604e-18	0.0219657	7.12568e-19	0	6.69082e-17	5.34547e-19	6.52921e-19	3.15458e-18	0.0240378	1.81536e-18	0	0.118039	0.0381286	0	0.0855575	0.00657152	0.00279268	0	1.09105e-18	6.79746e-18	9.12401e-18	0.0496549	3.25777e-17	0.0236011	0.0322087	1.50399	1.06534e-17
N925	0.200864	0.0175522	0.183311	0	0.173106	0.0976374	0	0.00168438	0.0648704	0	0.170047	0.0320113	0.196996	2.26232e-18	1.32182e-17	0.00457995	0.187122	1.66423e-18	1.26615e-18	1.75677e-17	0	0.0310263	0.106505	0.25668	0	0.0440104	0.0609813	0.0979052	0.0290808	0	0.0772739	0.73933	9.66895e-18	0.590927	0.0122888	3.31287e-18	0.234787	0.0351045	0.0162399	5.3056e-17	0.0124655	1.50715e-19	0	0.289746	4.50971e-18	0	0.0251449	0	6.76504e-18
N937	0.167176	0.0216125	0.145564	7.00602e-18	0.161235	0.544992	4.93891e-17	0.00779447	0.203323	0	0.133556	0	7.96349e-17	0.00733156	0.00601464	4.04831e-19	1.84209e-18	1.11394e-17	0.023141	0	0.227161	0.276058	0.0733727	0.670462	0	0	0	0	1.78847e-17	2.52024e-17	0.177081	0.158613	0.0138151	0.464447	1.25422e-17	0	0.0706883	0.043225	0.0174912	3.87129e-17	0	3.74341e-18	1.1047e-17	0.151781	4.04254e-17	0.0158145	0.00387801	0.866477	2.06722e-17
N943	0.117776	0.0666033	0.0511726	0	0.301903	0.0220515	0.100006	0.00431678	0.182058	8.61378e-18	0.274638	0	2.78454e-17	0.033686	1.43919e-19	1.02486e-18	0.112617	5.49845e-18	0.0475979	1.29931e-17	0	0.260425	0	0.650294	2.50594e-19	0.074244	0	3.91856e-18	0	0	6.88767e-18	0.111578	9.76931e-21	0.246073	0.0097279	0	0.43872	0.0332008	1.86221e-19	0	0.0385472	9.74317e-18	7.799e-18	0.151317	0	4.31966e-19	0.0429929	0.435348	4.04164e-17
N951	0.234824	0.128805	0.106019	0	0.0889857	0.706477	0.217919	0.00765496	0	2.077e-17	0	0	0.217858	0.0446367	0.023682	0	0.057109	0.0747583	0.00536828	0.0573504	0	0.135147	0	0.334917	0.036108	1.8396e-19	0.0526152	0	1.01982e-17	1.09285e-17	1.91979e-18	0.33687	0	0.251088	0.155583	0.00685582	0.594537	0.00358381	0.00474389	0	0.019168	0	0.00835344	0.305006	0	0.0816796	0.134713	0.431938	0.0750926
N953	0.381149	0.199046	0.182103	0.058104	0.00139919	0.531368	0.258432	0.0188182	0.0161851	6.12508e-18	0	3.76685e-18	0.162038	0.02718	0.00800987	0.114469	0	9.57599e-21	1.02344e-18	0.000171741	3.61147e-18	1.21537e-20	0	8.93107e-19	0	0.0745797	0.0903611	0.0939722	0	0	0.0180303	0.197473	0.00971694	0.471327	0.166046	0	2.39602e-17	0.139659	0.00849759	0	4.28088e-18	0	0.0131885	0.192174	4.03355e-18	0.0153513	0.119912	0.230696	7.80466e-18
N955	0.123493	0.0542839	0.0692087	0.223556	0.0497056	0.690262	0.0986329	0.0199869	0	0.00255516	6.63545e-18	0.0521713	0.5993	0.0236318	0.0759439	0	0	0.0143419	0.128168	0.192984	0.0646642	0.103894	0	0.109974	1.20843e-19	0.0205732	0.130832	1.68211e-19	0.173476	2.1105e-18	0.0242818	0.433984	0	1.21643e-19	0.00117693	5.03863e-19	2.51147e-18	0.0099348	0	0	0.0181761	1.68029e-17	3.99225e-19	0.140143	0	0.0619221	1.89566e-18	0.814023	8.39719e-18
N957	0.339728	0.33107	0.00865838	0.246198	0.0247621	0.694623	0.575282	0.0577668	0.222749	0.0701277	0.160238	0.177861	0	0.0118647	0	2.70054e-17	0.0100907	0	0.0597118	0.017101	1.84427e-17	0.258646	5.25564e-18	0.805615	0	0.0214962	0.053583	1.15308e-18	0.0376027	0	0	0.297673	0.0358412	2.82049e-17	0	0	0.688626	0.0868577	0.00316639	1.13952e-18	0.0115024	4.2504e-18	1.30012e-17	0.268279	0	0.04964	0	0.147472	4.15821e-17
N963	0.131282	0.0601082	0.0711741	0	0.177389	0.186728	0.0145378	0.000275127	0.0957481	1.97478e-17	0.158084	1.08694e-17	0.165178	0.0127304	6.16256e-18	8.46744e-19	0.197381	3.24822e-21	0.0100464	0	4.62633e-18	0.10825	0.042315	0.00920011	0.0273866	0.0998266	2.09504e-17	0.0883131	1.44883e-17	0	0	0	0.0259426	0.309564	0	5.39617e-18	0.392737	0.078292	0.0251102	2.7025e-17	8.78057e-19	0	0	0.0261474	7.4697e-17	0.0627318	0.0109472	0.0721165	0.00544711
N965	0.260772	6.10377e-18	0.260772	1.60168e-17	0.100662	0.355837	1.15213e-17	0	1.93978e-18	1.02003e-17	0	3.55781e-18	0.391218	0.0233648	0.0824181	0.0648711	0.111532	0.118167	0.0228156	0.100921	4.14558e-18	0.345304	0.100196	0	0	1.77802e-17	0.00321981	0.0200273	0	5.54869e-19	0.00947888	0.272493	0	0.371731	0.226161	0.107172	0	6.86228e-19	0	2.22433e-17	3.90862e-18	1.92453e-18	0.00977545	0.302407	0.034611	0.0134273	0.0734473	0.445059	0
N967	0.203936	0.0330568	0.170879	0.0063151	0.231341	0.432558	0.0279614	0.018237	0	0	0	0	0	0.00978014	0.0671814	3.7551e-18	0	1.59917e-18	0.0471592	0.0119943	0.112272	0.0981156	0	0.391356	0	0.00218817	0	0	0.148319	0	1.69879e-18	0.263111	0	0.130298	0.0119269	2.73667e-17	0.262319	0.0381521	0	1.36242e-18	0.00599483	0	0	0.101564	4.64868e-17	0.00970701	0.109276	1.4102	0
N975	0.346386	0.186461	0.159925	0.177369	0.00722278	1.00697	0.341085	0.0358613	0.126728	0	0.125238	0.0298034	0.162732	0.0485774	0.10362	0.0715379	0	0	0	0.0204733	0.25358	0	0	0.967013	0.00155891	0.0863383	0.163316	6.88916e-19	8.94314e-18	8.60029e-18	0.18144	0.340158	0.0232858	0.649724	0.00925968	0	0.12022	0.0302781	0.013285	0	0.0832191	0	0	0.300434	0	0.0220475	0.00709925	0.28127	0
N977	0.286091	3.90883e-18	0.286091	0.0454477	0.130302	0.118777	4.66373e-18	0.00911893	0.0436076	0	0	0	0.452161	0.0869296	0.143705	0.133065	0.00594911	0.0739506	0.0601571	0.0683079	0.123235	0.079631	0	0.0413708	8.09148e-19	0	0	0.0317174	0.0954301	0	0	0.523968	0	0.253811	0.070445	0.0265538	0.108009	2.34477e-18	0	7.51369e-19	5.0502e-19	0	0.0558486	0.100674	0.00161242	0.0103553	0.098807	0.849233	0
N981	0.2899	0.275536	0.0143637	0.232618	0.0191543	0.711333	0.490772	0.0378192	1.43856e-17	0.190537	0	0.0754012	0.262922	0.00366141	0	8.29421e-18	0	2.27168e-18	0.168543	0	0.00858859	0.178137	3.86764e-17	0.541283	0.0202593	0.0855715	0.304962	9.62031e-18	0	1.09807e-18	0.107014	0.345047	0.00347579	0.196133	0	0	0.0368303	0.040041	0.0272298	0	8.74568e-19	3.2603e-18	2.21712e-17	0.0514492	3.4248e-18	0.0642558	0	0.350527	0
N983	0.25965	0.176418	0.0832322	0	0.0838893	0.89332	0.232142	0.0227989	0.0907536	0	3.6836e-17	0	0.206233	0.0071811	0	0	4.2301e-17	0.0487852	0.0171434	2.59436e-17	4.86017e-17	0.236867	0	0.0184804	1.29017e-18	0.0209868	1.223e-16	0.0949538	6.24936e-17	0	0	0.369953	0.022507	0.249427	0.11641	0	0.223848	0.120694	1.82699e-18	0	0	3.95166e-17	2.77217e-17	0.189225	0	0.0296006	0.0348111	1.09787	0
N1013	0.280308	0.0990296	0.181278	0	0.321461	0.155385	0.154273	0.00219537	0.192976	2.26069e-17	0.345801	1.56005e-17	0	0.00928621	3.56999e-18	4.00142e-18	0.149155	1.88699e-19	1.0985e-18	0	0	0.324618	0.00418151	0.674672	0	0.0334032	0.181055	0.167985	0.111549	0	0	0.0147242	0.00755985	0.518672	0.155931	2.83189e-17	0.692319	0.0437866	0.0253827	2.17984e-16	0.0713053	1.38984e-16	1.39198e-17	0.539497	0	0.0223579	0.0389176	0.0613364	0
N1015	0.222399	0.00150529	0.220893	1.53812e-17	0.109593	0.10719	0	0.00430873	0.111347	1.88754e-17	0.143564	2.77145e-17	1.11873e-17	0.0363098	0.0615813	0	1.21175e-17	0	0.000883764	0.0653239	0.219692	9.11173e-19	0.0298654	0.594643	0	0	0	0.000390336	6.441e-18	0	0.12707	0.468619	1.15069e-17	0.192295	2.36037e-20	0.0590996	2.15924e-18	0.00301058	0.0156114	1.07641e-16	0.0133956	0	0	0.196069	0.0198003	0.0125546	0.0483847	0.692645	0.0515383
N1021	0.0596254	0.0208694	0.0387559	0	0.174136	0.745326	0	3.10837e-05	0.210163	6.66423e-18	0	0	0.073106	0.0115317	1.587e-17	0	4.6058e-18	0	0.050863	2.65766e-17	0.0282177	0.258433	0	0.0529746	0.00127382	0.0505534	2.691e-17	0	0.0187082	0	0.0335862	0.357082	3.80062e-19	0.0587918	0.0870281	5.17224e-17	0.304821	0.0404651	0.0367859	0	0	3.30154e-17	1.61305e-17	0.129828	9.0072e-17	9.64678e-18	0.0545689	1.06181	0
N1025	0.132577	0.00104299	0.131534	2.68774e-17	0.240112	0.53135	8.58556e-19	0.00809512	0.0277251	0	0.0984586	1.85918e-17	4.52257e-19	0.0208165	1.39014e-17	7.83594e-18	0.0404769	9.47443e-19	0.00927009	5.47122e-18	0.0749391	0.0862519	5.42829e-18	0.250448	0	0	6.76854e-17	4.44547e-19	2.73313e-18	6.25043e-18	0.0776552	0.332354	6.19505e-19	0.536675	0	7.30578e-18	0.425225	0.00208598	5.94633e-19	0	0	3.9109e-17	1.16764e-16	0.233077	0	0	0.0667306	0.638044	0
N1031	0.430257	0.231006	0.199251	0.132811	0.0876319	0.0551707	0.346738	0.034525	0.326373	0	0.0927816	0.0701416	0.0603852	0.00332969	0.031302	0	0.08381	6.97627e-19	0.00481409	1.87837e-17	0.161396	0.0771557	0	0.286982	0	0.0843762	0.152164	0.169334	0.0318908	5.22468e-18	0.0129173	0.356743	0.0273068	0.185643	0.0505575	5.47567e-17	0.209249	0.115274	0.0108958	5.60804e-18	0.00605042	1.02035e-18	3.86664e-17	0.17584	0	0.0392963	7.99563e-19	0.33418	6.29608e-18
N1041	0.228047	0.0234505	0.204596	0.166769	0.100338	0.287811	0.046901	0.0243412	0.00777009	1.15214e-17	6.18177e-18	0.00440849	0.205434	0.0923518	0.208545	0.136742	0	0	0.0686124	0.221659	0	0.0961885	0	0.519674	1.99205e-19	0.0556306	0.118898	0.0434408	0.0322378	5.24716e-18	0.034044	0.155487	0	0.259436	0.0143667	0	0	0	0.00536465	8.54561e-18	0.00838941	4.75497e-19	3.30984e-18	0.0212044	3.27652e-17	0.0719729	0	0.326283	1.1049e-17
N1043	0.223644	0.0195772	0.204066	0.0497016	0.216389	0.651871	0	0.0101035	0.0297863	0	0	1.26903e-17	0.629368	0.0235998	0.130292	0	0	0	0.0418248	0.108921	0.237953	0.0348012	0	1.67064e-17	0	0	8.78257e-19	0.0773786	1.13608e-18	0	0.0420179	0.459103	0.0142576	0	0.0815492	2.3795e-18	0.522997	0.0391545	0	0	0.00527229	1.01999e-17	0.00509481	0.396666	0	2.16279e-17	0.0277371	1.3186	0
N1045	0.171562	0	0.171562	1.606e-18	0.165379	0.241751	0	0	0.311969	8.57776e-17	0.129323	0	0.0116417	0.0461194	8.83503e-18	5.2137e-18	3.9918e-18	1.48982e-18	0.0138045	0	2.73259e-17	0.0190783	0.00725409	0.250723	0	0.148053	2.51547e-17	0.182188	4.47124e-17	0	0.0043932	0	5.12184e-18	0.466242	0.0401986	4.78344e-18	0	0	0.0240854	3.15275e-17	0	9.03775e-17	1.62213e-17	0.0314704	0	0.0833193	0.0206838	0.916083	2.16026e-19
N123	0.367963	0.201794	0.166169	0.118502	0.0539562	0.764852	0.302939	0.0165154	0	0.0253387	7.96396e-19	0.0370519	0.307025	0.0234562	0	0	0.0132738	2.53465e-18	0.0344257	0	0.00537909	0.102173	0	0.617945	0	0	0.242152	0	0	0	0.0682917	0.454365	2.09783e-19	0	0.274981	0.0348482	0.179896	0.100648	0.00185611	0	0.0167125	0	3.22501e-17	0.439211	0	0.0521802	0.134124	0.509919	1.85548e-17
N125	0.372124	0.183606	0.188518	0.271257	0.0137876	1.05348	0.343678	0.03895	1.03452e-17	0.0667937	0	0.0649525	0.394024	0.0722566	0.187749	0.122126	0	0.0667205	0.0719118	0.403185	0.205462	3.60964e-19	0	0.29969	0.0139137	0.00177716	0.066543	0.0434904	0	0	0.0336857	0.311589	3.44992e-20	0.364858	0.0145446	2.28417e-17	0.021818	0.00962031	0	1.428e-17	0.000889629	0	0.0175649	0.0529121	0	0.0424341	6.3545e-19	0.485912	0
N145	0.367939	0.234641	0.133297	0.216899	3.90117e-18	1.16949	0.399763	0.0438768	0.201179	0.0627595	5.26237e-17	0.11226	0.686002	0.0409117	0.187889	0.0613405	0	0.0432164	0.0531591	0.185545	0.0726054	0.0448359	2.30368e-17	0.146491	0.00260364	0.0354986	0.106786	0	0	8.17249e-18	0.0452504	0.579411	0.00875144	0.0704613	0.0487143	1.54088e-17	0.0658478	0.0669157	0.000378418	0	0.0085213	0	0.0473402	0.100384	2.66672e-18	0.00539539	2.40672e-19	0.349754	0
N187	0.531521	0.163246	0.368275	0.263064	0	0.710405	0.290435	0.0304985	0	0.0416417	0	0.0194658	0.422056	0.0756012	0.315654	0.175039	0	0.120906	0.0908369	0.272666	0.107093	0.0758295	0	0.454905	0.00673833	1.28391e-18	0.177097	0.0560428	0.0131119	6.2114e-18	0	0.227449	1.56788e-18	0.090871	0.0374031	0.0344011	0.148186	0.0293186	1.8565e-19	0.0103114	0.0113027	0	0.135334	0.111715	0	0.039138	0.0527228	0.545389	0
N191	0.295304	0.202294	0.0930108	0.282109	1.58939e-18	1.20647	0.312487	0.0415522	0	0.12846	0	0.0644265	0.206332	0.0392629	0.117899	0.108597	0	0.0586175	0.0747154	0.216781	0.0710632	0.0502925	0	0.611295	0.00750832	0.0253066	0.107862	1.34837e-17	0	4.32144e-18	0.0234391	0.220045	0.0403226	0.490302	0.0868068	0	0.0779022	0.0845918	0.00792231	0	0.0141718	2.03537e-17	6.06881e-19	0.127841	6.85458e-18	0.0408706	0	0.345027	2.60005e-17
N267	0.338334	0.18036	0.157975	0.306153	7.19885e-19	0.794863	0.302218	0.0374355	4.77802e-17	0.0370379	1.84392e-17	0.111749	0.114437	0.0335851	0.136538	0.12876	0	0.0337262	0.103261	0.161716	0.171682	0.0303917	4.62025e-18	0.567038	0	2.69447e-18	0.0831914	0.0102303	7.69301e-20	0	0.104648	0.389149	0.0137318	0.0258208	0.0369684	0	1.96789e-17	0.058501	2.94134e-20	2.2477e-18	0.0390382	4.08651e-17	4.22247e-19	0.22574	0	0.0779858	0.00655015	0.504795	0
N311	0.399804	0.18896	0.210844	0.184446	0.0869698	0.621153	0.363263	0.0431575	0.0519457	5.949e-18	0	0	0.425528	0.0637279	0.259885	0.00245535	0	0.0580414	0.130988	0.277197	0.126915	0.107662	1.99723e-17	0.00599373	0.0146568	0.0472591	0	2.20476e-20	0.0680159	0	9.95675e-19	0.430906	0	0	0.0269378	8.14966e-19	0.171913	3.40359e-18	4.89916e-18	9.79539e-18	1.73134e-19	0	0.103526	0.0993372	1.41768e-17	0.0168319	0.0611903	1.07693	0
N383	0.247263	0.191977	0.0552862	0.199046	0.00243802	0.90058	0.339366	0.0497453	0	0.0511948	0	0.0733029	0.0620669	0.0615285	0.0400903	0.124606	1.67981e-18	9.05173e-20	0.0124664	0.045008	0.130988	0.0796911	0	0.4378	0.000782048	0.0198079	1.2012e-18	9.51608e-19	0	7.80498e-19	0.0659095	0.356491	0.00439706	0.499457	0	4.03384e-17	0	0.0438063	1.72321e-18	1.76203e-17	6.56409e-19	0	2.98383e-17	0.0748466	0	1.2525e-18	0.00394982	0.494139	4.61455e-17
N385	0.246752	0.0882759	0.158476	0.255455	8.02179e-19	1.11093	0.164588	0.0357589	1.05549e-17	0.115612	0	0.142208	0.293039	0.045044	0.218938	4.69711e-19	4.9506e-17	0.139157	0.0908058	0.32028	0.00116874	0.206281	0	0.657974	0.0119637	1.39142e-17	0.00131622	2.1933e-17	0	0	4.96907e-19	0.260134	0.00193859	0.0368102	0	0	0.311097	1.1114e-18	0	0	0.0187759	0	0.0197764	0.141424	4.11181e-18	0.0723283	3.33144e-18	0.547383	5.03234e-18
N443	0.336881	0.236314	0.100568	0.288444	0	0.896164	0.405889	0.0495199	0	0.0441785	0	0.146369	0	0.0432365	0.0895553	0.0535703	0	0	0.0267986	0.014513	0.211483	0.0038016	5.71373e-17	0.757427	0.0022498	0.00135409	1.58082e-17	0	0	0	0.135128	0.594561	0.00939284	0.367456	0.0483039	9.17672e-18	0.10742	0.0644887	0	0	0.00730947	2.01406e-18	1.07482e-17	0.19191	5.7089e-17	0.0308648	1.28519e-17	0.394608	0
N223	0.385706	0.228581	0.157125	0.12192	0	1.44442	0.388923	0.0441494	0	0.0238572	0	0.048238	0.329552	0.0323264	0.00701917	0.0713957	0	3.13871e-19	0.0329992	0.0813325	0.204085	0.0429597	0	0.428675	0.0136097	0.0295878	0.0239521	0	1.63584e-17	0	0.0662315	0.447699	0.029637	0.177847	3.86647e-19	0	0.053267	0.0546293	0.0057506	2.05767e-17	0.00965056	0	8.39711e-21	0.284127	5.64108e-18	0.0339019	0.0418271	0.432789	2.16813e-18
N477	0.467151	0.269055	0.198096	0.283941	0	0.761707	0.471114	0.0258316	0	0.00229996	2.58057e-17	0.0743719	0.304048	0.046616	0.0813366	0.156981	8.49136e-19	0.0654135	0.0262556	0.0865333	0.33338	0.050684	1.71565e-19	0.288543	0.0130065	2.57407e-18	0.122285	1.11124e-18	0	0	0.087227	0.142058	0.0295576	0.168814	0.207535	0.0564442	0.227007	0.053989	0	0	0.0121618	1.7042e-18	0	0.209379	0	0.0793777	0.0235053	0.208707	2.16514e-17
N491	0.38857	0.144272	0.244297	0.21731	0.0718026	0.793892	0.278518	0.0266079	1.52802e-17	0.0981852	0	0.155605	0.477875	0.0575582	0.167286	0.0211636	0.0595779	0.112262	0.0887909	0.27997	0.0565785	0.244485	1.61177e-17	0.64922	0.0100266	0	0.0753376	2.85134e-18	0	1.24758e-19	0.0337254	0.294388	0	0.104567	0.107208	0.0688939	0.214241	0	0	2.29069e-18	0.0104002	1.34328e-17	0.088762	0.0761421	0	0.045479	0.0671928	0.102893	0
N497	0.277221	0.157207	0.120014	0.175137	4.62783e-19	0.719632	0.220769	0.0313193	0	0.0285844	1.13736e-16	0.0246639	0.341761	0.0312831	0	0.101552	2.57994e-19	1.47531e-20	0.0235166	0	0.00642748	0.00911974	1.71286e-18	0.279729	0.00429543	0	0.177558	0.0348043	1.05145e-17	0	0.048241	0.654571	0.0396209	0.285258	0.127762	9.27118e-19	0.0298424	0.0893501	0	4.18301e-17	0.0266038	0	1.78071e-18	0.318226	1.79032e-18	0.0326089	0.0319894	0.579983	0
N523	0.447018	0.153278	0.29374	0.182957	0.0570112	0.486124	0.218649	0.0249316	3.64331e-18	1.29559e-18	2.63072e-17	0.0789126	0.433641	0.0305644	0.018869	0.130507	0	0.122803	0.0208717	0.0347011	0.192602	0.0656094	0	1.08049	0.00718261	3.75573e-19	0.123347	0.14379	8.68443e-19	0	0.0583012	0.36809	1.20952e-18	0.293285	0.256677	6.80191e-18	0.191028	0.0807241	2.19041e-19	1.5453e-17	0.0799294	1.39242e-17	1.39611e-18	0.460541	0	0.0228783	0.0559214	0.15969	0
N537	0.490335	0.255386	0.234948	0.156748	0	0.858009	0.39019	0.0216975	8.04056e-19	0.109024	1.62863e-17	0.121781	0.551237	0.0650172	0.0805029	1.07912e-19	4.69218e-17	0.10688	0.104372	0.16428	0.0518097	0.036162	8.27932e-18	0.896035	0.00993452	0	0.338627	0	0	2.51022e-19	0.0640594	0.0543713	0.0390014	0.360688	0.228775	0.0791692	0	0.110648	0.00588431	2.3544e-17	0.0733842	0	0.00865665	0.437523	0	0.0259991	0.0602656	0.288208	3.81056e-17
N671	0.420107	0.368622	0.0514846	0.180855	3.84781e-19	1.12614	0.606014	0.0347667	0	0.0778093	0	0.132813	0.0033551	0.00766354	0.0684761	2.74449e-19	0.0306917	8.30079e-19	0.0163656	1.73898e-17	0.148039	0.0482608	0	0.59488	0	0.0292814	0.345373	4.45263e-19	3.66676e-17	0	0.0470252	0.655389	0.00198323	0.113351	0.125405	5.13081e-18	0.247357	0.13123	0.0120982	5.7276e-17	0.00875082	2.80733e-18	6.64682e-18	0.333817	2.04695e-18	0.00891635	0.0373698	3.3613e-17	2.48998e-17
N743	0.297313	0.281978	0.0153345	0.185628	0	1.05902	0.413863	0.0230137	0	0.151034	0	0.106626	0.350762	0.0170652	2.59417e-19	6.08168e-17	0	0	0	0	0.0317878	0.0627552	0	0.0699297	0.0116606	0.0136819	0.210682	0	4.98722e-17	0	0.0852929	0.402178	0.00785452	0.540925	0.21233	0	0.0432574	0.138433	0.0241445	1.38063e-17	0	0	1.33603e-16	0.423895	0	0.0435125	0.000596012	0.0529578	0
N813	0.184776	0.0233727	0.161404	0.0723934	0.0128755	0.611294	0.044912	0.0133864	0	5.21232e-17	0	0	0.175343	0.0308318	0.11379	0.108116	0	0.0314462	0.0784281	0.0549456	0.0200396	0.109987	0	0.499297	3.42278e-19	0.0253053	0	0.104571	0	0	0	0.523992	0	0.171657	0	3.11071e-17	0.017486	0.00183337	0	0	0	3.80031e-17	9.98795e-18	0.189439	0	0.01432	3.19882e-19	0.75874	0
N815	0.372847	0.124922	0.247925	0.165069	0.07306	0.942283	0.226176	0.0284083	0.0287257	6.05541e-18	2.64838e-17	1.34932e-19	0.365111	0.0515464	6.51348e-18	0	0	7.5397e-19	0.0359671	3.33362e-19	0.0987855	0.13697	3.07731e-17	0.648523	0.00530332	4.40982e-18	0	0	0	8.88812e-18	0.160585	0.46089	0.0188367	0.322412	0	0.0511099	0.337243	0.0183641	0.00919709	7.27008e-17	0.0208431	0	0	0.208026	6.76053e-17	0.0463445	0.0477731	1.12434	5.24879e-19
N851	0.287404	0.1617	0.125704	0.127493	0.084185	0.480966	0.288282	0.0479705	0	3.2856e-17	0	7.15741e-19	0.502006	0.0168996	0.149892	0.0852785	0	0.0931263	0.114374	0.233934	0	0.216165	0	0.254955	0	0	6.00793e-17	0	0	0	4.2578e-19	0.889849	2.69546e-18	0	0.236591	0	0.211125	0.0351182	2.12701e-17	3.66999e-17	2.06926e-18	3.21141e-17	0	0.216103	2.36923e-18	1.04529e-18	0.02228	1.16712	0
N873	0.497832	0.267867	0.229965	0.263106	0.0149043	0.735286	0.498542	0.040416	8.91298e-19	0.0616362	1.33904e-17	0.0761722	0.54482	0.0326179	0.232492	0.0664272	4.63234e-18	0.131426	0.0869569	0.216872	0.322488	0	7.75765e-18	0.417051	0	0	0.312951	6.63261e-19	1.15848e-17	0.000405319	0.0351545	0.104124	0.0039886	0.0827728	2.0247e-18	0.00294835	1.31404e-19	0.0371921	0.00120932	0	0.0161392	1.82103e-17	0.125771	0.0434034	2.23066e-18	0.0329093	0.0103936	0.406852	0
N915	0.447886	0.162639	0.285247	0.271762	0	0.879716	0.311799	0.0405309	0	0.061296	0	0.0334127	0.0448696	0.0499611	0.091304	0.0992041	1.72876e-19	0.0911695	0.0821104	0.192504	0.340319	0.157688	0	1.168	0.0109681	1.66247e-17	2.82988e-17	0	0	0	0.0614497	0.430265	3.00043e-21	0.0791997	0.0969026	0.0133918	0.140335	0.00251047	0	0	0.0540877	9.38445e-17	0.0111133	0.238027	1.39644e-18	0.0229765	0.0285401	0.671249	4.14944e-17
N1027	0.267027	0.0376156	0.229411	0.0121081	1.42779e-18	0.962353	0.0417195	0.00160514	0	1.67978e-18	0	0	0.543874	0.0196649	0.00796732	0	3.91783e-17	0.0518091	0.0572674	2.88351e-19	9.60649e-18	0.214586	3.18835e-18	0.646878	0	0	3.95904e-17	5.71682e-18	7.94439e-17	0	1.85678e-18	0.0435738	0.00598739	0.201297	0.08227	0.086137	0.196757	0.0335117	8.23169e-20	1.93533e-16	0.0729991	0	0	0.42467	1.94143e-18	0.0301181	0.132334	1.17679	0
[truncated: 18 more columns]
