# Supplementary material for: Proteomics of adjacent-to-tumor samples uncovers clinically relevant biological events in hepatocellular carcinoma
Source: Natl Sci Rev. 2023 Jun 2;10(8):nwad167. doi: 10.1093/nsr/nwad167 (PMC10416816; doi:10.1093/nsr/nwad167)
Supplement: nwad167_Supplemental_Files [file nwad167_supplemental_files.zip › Table S5.xlsx]

## Sheet: Descriptions
Table S5. Related to Figure 4.
1. The DIA proteome data of the 106 samples. Totally, 5170 proteins were identified in more than half samples. The data were subjected to median normalziation and log2 transformation. The missing values were imputed in Perseus software. Related to Figure 4A.
2. mRNA-protein correlations in sample level. Related to Figure 4D.
3. mRNA-protein correlations in gene level. Related to Figure 4E.

## Sheet: 1. DIA 5170 proteins
Protein	N001	N002	N003	N004	N005	N006	N007	N008	N009	N010	N011	N012	N013	N014	N1031	N113	N135	N141	N171	N195	N221	N271	N313	N375	N391	N435	N487	N493	N533	N545	N665	N737	N785	N817	N857	N883	N913	N1027	N123	N125	N145	N187	N191	N223	N267	N311	N383	N385	N443
A1BG	23.8493	24.0678	24.4421	24.7632	24.4174	24.4107	24.6117	24.2486	24.3623	24.3482	24.4664	24.2553	24.8019	23.6195	24.437	24.8279	24.4181	25.0422	24.634	24.7112	24.3072	24.0427	24.8801	24.9739	24.9778	24.2488	24.6627	24.9828	23.3353	24.6021	24.7056	24.8171	24.295	24.7979	24.7233	25.1402	24.8683	24.5356	24.8801	24.5244	24.5659	24.542	25.8178	25.5122	24.2005	24.7932	25.1771	24.5756	25.1654
HLA-DRB3	17.6452	21.4151	20.9919	20.9468	21.7313	20.5074	22.1555	22.0313	22.0834	22.3584	21.4576	20.7059	20.5027	21.8291	21.8341	22.4071	21.8431	21.5988	22.3905	20.8284	21.5646	22.146	21.7583	20.989	21.5635	20.8832	18.7919	21.8017	20.8742	21.1931	18.6395	21.5955	21.1595	17.1314	22.2026	22.7091	22.8256	21.4325	21.9558	17.6842	22.0247	22.8787	23.7412	17.6471	16.3868	22.2201	22.5033	16.6494	22.2231
CYP3A5	28.9503	28.8815	28.0424	24.2038	23.7289	23.4179	27.8478	23.6104	24.7734	23.5939	23.4576	23.2126	24.3085	28.2719	23.8801	23.0315	22.7822	23.5057	24.0102	28.2092	23.6792	27.5354	23.8192	23.9521	23.3199	23.9376	23.9099	23.4508	24.0401	28.2691	23.6302	26.6776	28.1683	27.9947	23.507	23.2743	23.7963	24.0955	22.6156	27.4813	22.2955	28.1075	21.8309	27.7588	23.2202	22.6766	27.4102	22.7639	22.9946
AAAS	20.2659	20.6312	20.2521	19.89	20.668	20.622	19.719	20.067	21.1473	20.8038	19.6254	16.9633	20.2841	20.6617	20.3117	20.2298	20.7598	20.6277	20.7117	17.6471	20.5067	20.1643	21.4659	19.9928	20.7889	20.3941	20.3408	20.296	20.7983	20.0652	20.2963	20.313	19.8507	20.6628	19.8338	20.2036	20.0845	20.4325	20.6757	20.6675	20.3278	21.1522	17.9951	20.564	20.4701	19.7836	20.452	19.5957	20.1682
AACS	16.7242	17.5993	17.4265	17.0495	18.9232	19.5669	18.2837	17.3799	17.6881	15.5498	14.8723	17.2639	17.142	18.5985	18.4721	17.3705	15.507	17.9886	18.4932	16.5783	18.8588	19.1545	18.9633	17.7946	18.1671	18.8854	16.9568	16.7957	19.3262	16.987	18.1086	16.7664	16.6244	17.4383	17.859	19.6461	16.5449	16.8614	18.956	19.1424	19.2973	17.0513	18.426	16.5778	18.7137	16.0752	16.868	18.3414	18.5579
PNPLA8	20.1526	20.5871	16.9279	20.8237	17.0854	20.7559	20.6855	19.4059	18.3605	20.9826	20.5485	20.8295	20.7315	17.2269	19.9998	20.0321	15.6471	20.0898	20.6883	19.8181	16.1005	17.3512	17.6929	17.4178	20.9996	18.0505	17.672	20.7776	17.2154	16.7119	18.3848	20.7315	20.4249	17.9489	21.3135	20.7799	20.4515	19.9607	20.6156	20.2305	18.4863	20.496	19.5822	19.5369	20.4167	17.4125	20.1699	20.4217	17.8533
HLA-DRB1	22.8444	16.4055	22.4635	23.3326	21.088	18.6256	23.4704	18.1604	22.3937	16.8171	16.334	21.6703	21.0341	15.6214	22.3046	20.9535	16.3207	18.199	16.9252	21.7277	17.7172	23.9838	18.7169	18.1998	23.7979	16.8597	22.8354	23.466	17.7153	23.1879	23.6302	16.7767	18.5361	22.6654	22.1348	16.9795	24.6278	23.0785	16.8241	16.7744	16.7941	23.7525	17.4813	25.1496	18.7873	24.4663	23.857	25.1197	18.1307
PRUNE1	19.5295	19.8647	19.8998	19.4505	19.2861	19.3951	19.6128	19.6989	18.9465	16.6659	18.7823	18.9886	19.5901	17.5204	19.0115	18.6078	17.4715	19.8378	19.382	19.2832	17.399	19.3063	19.918	17.1539	17.1113	20.1607	20.3136	18.8697	19.19	19.6251	19.0082	19.2818	19.3504	17.1661	19.7981	18.9191	19.1437	19.1267	19.7136	18.5858	20.4504	19.1171	18.7678	18.8349	17.8594	19.4763	19.5018	19.3697	16.942
AAMP	20.3452	19.4594	20.0675	20.8336	20.321	19.5549	19.7018	20.1389	20.7323	20.246	19.6433	17.7521	19.9654	20.3942	20.7992	20.2945	20.1384	19.635	20.9073	20.2919	19.8731	19.9068	20.4207	20.0319	20.2574	20.1364	20.3136	19.8214	20.3571	20.1439	20.1837	20.822	20.1077	20.2743	20.4784	20.291	20.3186	20.3557	19.903	19.6022	19.667	19.5079	19.2827	19.9059	19.2571	19.9064	19.7059	20.0503	20.5916
AARS	25.774	25.5489	25.4421	25.0327	25.2152	25.1183	25.2284	25.9657	25.4282	25.5595	25.4953	25.7892	25.204	25.892	25.6372	25.6662	25.6994	25.5121	25.4846	25.9591	25.8694	25.5801	25.8949	25.7515	25.5924	25.8901	25.5138	25.4675	25.7373	25.6118	25.8119	25.7026	25.6202	25.7036	25.7385	25.5383	25.4406	25.343	25.6559	25.3598	25.6204	25.2421	25.4042	25.3145	25.0441	25.494	25.2195	25.4713	25.1619
AARS2	22.4553	22.0147	22.2309	22.4283	21.9598	22.5711	22.3278	22.5458	22.6874	22.4153	22.1554	22.1166	22.4216	22.1392	22.437	22.5491	21.6953	22.1509	22.451	22.14	21.5703	21.9838	21.9567	22.4578	22.1126	22.4231	22.3906	21.8113	22.3734	22.0819	21.944	22.2743	22.3756	22.2612	22.4726	21.7538	22.1114	22.0972	22.5231	21.8043	22.2128	21.8961	21.8516	21.4323	21.9895	22.0678	21.8941	21.9964	21.7
AARSD1	22.0023	22.0955	21.8135	22.285	22.1284	22.0924	21.5845	21.7778	21.9672	21.7319	21.7439	21.8562	22.065	22.1707	22.0273	21.7331	22.1658	21.7022	21.4649	22.1482	21.8978	21.9098	20.8488	21.8446	21.5528	22.3406	22.0298	21.899	21.8972	22.3866	21.7248	21.9788	21.8964	22.0816	21.9924	21.6057	22.0631	21.4537	22.2005	21.778	22.2378	21.7734	21.4959	21.5765	21.6546	21.9048	21.3385	21.4964	21.9285
AASDHPPT	21.0877	20.8238	21.0734	20.2732	20.9719	20.6419	20.3829	21.0356	20.8989	21.0602	20.7819	20.8824	20.7695	21.0905	21.1069	21.0315	20.5569	20.8651	21.0974	20.7222	20.951	20.6004	21.3188	21.0313	21.0074	21.4154	20.9213	20.2264	21.0151	20.615	20.9966	21.0134	20.7589	21.2743	21.1125	20.9736	21.3561	20.782	20.5421	20.2956	20.833	20.7236	19.8063	20.4415	19.9742	20.7127	20.6798	20.8595	20.4969
SLC22A3	23.0562	21.1609	15.0253	18.3395	22.5623	22.8401	22.1449	22.8836	21.3592	18.261	17.6461	21.8719	21.847	23.6195	16.6803	21.091	22.2803	22.4554	22.5257	22.1887	21.3897	21.5031	17.0247	22.0479	17.6675	21.4154	20.7492	20.1325	21.6057	21.8866	20.7903	22.5491	18.9056	21.8284	20.1709	17.1703	18.3262	18.3663	21.5528	21.7119	20.9735	21.3318	19.8063	21.0919	21.0404	20.5248	19.517	22.0337	20.5321
AATF	18.0453	17.5819	17.1859	16.5995	16.7404	17.2451	15.4435	16.8927	17.2304	15.7169	17.7935	18.1586	16.8559	17.7398	17.6524	16.8122	17.5999	18.2395	18.1212	17.742	16.9836	17.1816	17.5169	17.0686	17.5938	17.9906	16.1367	16.7886	16.5628	18.8222	18.2004	17.0992	17.7988	18.7683	16.1968	17.7508	18.651	17.4256	17.4706	15.9711	16.9677	16.6294	18.2887	17.4671	18.046	18.2911	16.6812	16.8247	17.9668
MT-ND3	21.2668	21.9113	21.7154	18.9029	21.2825	20.8615	21.6806	22.2123	21.859	21.4857	17.5523	22.6058	22.1248	22.3604	21.9293	21.77	21.2061	21.1707	21.0521	22.2202	21.8659	21.2468	17.9666	17.373	20.7706	22.0004	22.3441	22.4446	21.6441	21.7572	18.1731	22.1361	21.705	18.2218	21.4075	16.0195	17.9399	21.9519	20.8511	20.8946	19.5104	21.1522	18.0448	19.4295	20.5957	20.581	17.4071	21.7859	17.8481
ABCA1	17.6228	18.0001	17.6652	16.9469	18.363	18.4379	18.4265	18.5654	19.2524	19.4254	17.7119	18.2094	19.1938	19.3598	17.289	17.0444	18.6531	18.4136	16.0587	17.2357	17.2542	18.7545	17.0975	19.1233	19.8097	18.2539	18.2522	19.1951	18.5034	18.5698	18.3105	18.3368	18.0206	18.1865	18.3636	16.9812	18.9122	16.8627	20.0089	19.4677	18.3497	18.1476	17.5556	19.3162	18.3785	18.0625	18.9548	18.3457	19.0736
ABCA6	23.7868	24.0476	23.975	24.1847	23.81	24.0778	23.7168	23.9101	24.0144	23.9445	23.7439	24.3615	24.454	24.3363	24.0273	23.6904	23.7485	23.9496	23.9498	24.1605	23.9639	23.731	23.5597	23.941	23.7637	23.897	23.9981	23.6974	24.0807	23.7025	23.8406	23.8886	23.8293	23.5962	23.8232	23.551	23.3699	23.7757	23.4562	22.6696	23.5782	23.0486	22.8395	23.2798	23.3683	23.4412	23.4568	23.2765	22.9069
SCD	20.3726	20.2764	20.9143	18.2662	18.2159	21.5917	16.8794	21.3346	19.4214	19.7203	21.007	20.2137	20.4569	21.2016	20.4848	20.484	21.9217	20.9207	17.4145	15.0937	21.0758	22.8087	21.5402	21.023	20.9838	21.312	18.2945	22.6896	20.6656	17.9224	21.1241	20.4199	20.1079	20.9929	20.535	20.9431	19.9455	21.0068	20.2175	21.2025	20.9735	21.158	20.4468	21.2462	20.9986	21.9375	20.7198	21.5905	17.2646
WWOX	19.376	18.4293	18.8632	18.187	19.0062	18.2739	19.4572	17.7803	16.7305	19.6451	19.2434	17.8798	19.5764	19.2466	18.6038	19.1926	18.3986	16.9918	19.4679	18.0176	18.1359	18.7752	18.9946	19.771	19.2989	18.71	19.8468	19.552	18.518	17.3113	16.9909	17.3024	17.2647	17.9188	18.703	18.6601	17.7199	17.6533	18.7513	17.2656	18.6327	16.8845	18.195	17.5066	18.6793	18.3714	18.8253	18.1353	18.2968
HLA-C	20.8046	20.8797	22.6741	20.0557	22.7217	20.7282	20.2704	21.6637	24.314	22.7134	22.159	23.0137	22.7625	20.5818	22.8167	23.3055	22.8621	23.1525	22.3796	21.7549	22.9895	20.7614	22.0316	22.1854	23.136	21.4974	20.8755	24.618	22.3571	22.1687	21.7556	23.1004	21.7199	16.7863	23.2286	23.3519	22.7336	23.0103	23.087	22.1681	21.4977	24.302	23.1283	23.7816	17.1699	23.0661	23.3074	23.0387	21.9449
ABCB11	24.333	24.4601	24.3138	23.7503	23.5515	24.2253	24.1378	24.6777	24.3781	24.8925	24.1499	23.968	24.6125	23.8067	24.469	23.9434	24.2111	23.7447	24.2494	24.8245	24.9035	24.0753	24.6755	24.5333	23.8748	24.4681	24.4759	24.5974	24.6387	24.2339	24.2736	24.6487	24.022	24.0047	24.0826	23.3906	23.7963	24.4258	24.1199	23.0489	23.4769	23.2421	22.6457	23.6593	23.7567	23.7783	23.8207	23.2905	23.7827
ABCB4	21.7688	21.8888	21.5022	21.0685	20.9144	23.0408	21.3648	22.0573	20.6824	22.4888	21.7246	21.4708	21.9121	21.8585	21.7789	23.1516	23.216	21.0898	22.6523	22.1151	22.8404	22.5687	22.7557	21.7157	20.9106	23.0207	21.2929	21.969	22.1813	21.8737	22.1999	22.3199	22.7322	21.2478	21.9473	22.1841	22.7918	22.8987	21.6806	23.0862	21.5435	22.9883	21.8344	22.33	23.3799	23.2808	21.4662	22.0733	22.9018
ABCB6	22.0835	22.6634	21.5543	23.1036	21.321	21.8272	21.6609	22.4767	21.2942	21.7683	22.3063	21.6882	22.217	21.892	22.5189	22.1162	22.1692	21.0617	22.3941	21.9696	22.4555	22.4593	22.608	22.3041	20.9679	22.3365	22.2359	21.6015	21.6333	21.852	22.3289	21.684	22.3598	22.0359	21.6317	21.8225	21.4046	22.2776	22.0229	21.127	21.0947	21.2797	21.7338	21.0386	21.0982	21.5579	21.5748	20.1648	21.4144
ABCB7	23.2483	23.5703	23.6689	23.8013	23.0427	23.6195	23.3324	23.4588	23.7249	23.9331	23.4384	23.8268	23.7672	23.4973	23.6337	23.1446	23.299	23.2582	23.9621	23.4685	23.5388	23.0244	23.6892	23.3432	23.6683	23.7617	23.4526	23.5625	23.922	23.4282	23.5187	23.6624	23.7589	23.4558	23.642	23.5126	23.589	23.2923	22.9086	23.258	23.1874	23.2421	22.6808	23.0948	23.1122	23.1963	23.0417	23.0569	23.0729
MLF2	19.8932	19.6014	19.433	17.6525	19.7131	19.417	22.6976	18.0627	19.7507	24.0539	20.243	19.7446	19.5806	19.5851	20.5818	20.719	20.4266	19.4572	22.8101	19.8794	19.2078	21.5687	23.8561	21.159	18.574	20.4955	17.9032	21.969	23.2254	20.015	19.894	22.5696	20.3756	19.3718	20.7795	19.4523	20.3437	20.9556	19.5359	19.5212	19.5704	20.3521	19.1817	22.2065	19.9493	20.6701	20.5704	20.2933	18.5993
IRF6	19.5622	16.6804	19.6611	19.5012	20.132	20.3829	19.5775	19.0953	18.8473	19.9956	18.6338	18.257	20.0869	19.0228	19.0365	19.3894	19.0437	19.9517	17.9422	18.9479	19.6573	18.6708	19.2882	19.1026	19.3393	19.6266	19.7051	17.4737	16.9195	19.4485	19.5219	18.8464	19.0364	18.8363	19.7009	18.5853	18.7274	18.9076	18.9771	18.9468	19.0573	18.4313	18.3642	18.5389	18.6985	18.7852	18.77	19.324	18.2764
ABCC3	20.1594	21.5927	20.4725	20.5043	20.321	20.632	20.0883	21.4108	20.4274	21.4413	21.8902	21.1557	21.7122	20.6617	19.5656	20.7284	20.9925	20.4228	20.9863	20.509	21.6949	21.2061	21.6393	20.9976	21.1271	21.4307	21.1307	21.2892	21.2824	20.7049	21.2474	21.3199	21.4189	20.6325	21.2269	21.3091	21.1792	21.333	21.1199	21.2796	20.155	21.5974	20.5262	20.0566	21.5591	21.4563	19.9985	20.3906	21.4562
RAB33B	23.4391	17.7801	23.3371	23.6283	18.4034	23.3271	15.4346	23.4847	23.3512	23.2394	23.3622	18.1714	23.1375	23.3311	22.927	22.6952	16.7554	23.1559	22.9224	23.6445	23.7052	22.8048	18.0315	23.4391	23.3246	23.3646	23.3153	16.6765	17.4799	18.5923	23.3837	23.3216	23.318	22.8373	22.8118	18.8712	22.9655	17.727	18.1423	22.6818	17.5188	22.741	22.8499	22.7616	17.6042	22.166	17.4763	17.4326	18.8654
NPC1	19.6351	18.2041	18.644	17.3054	19.5429	19.9115	16.7569	19.6511	17.0548	17.1976	18.8863	18.1538	19.9936	18.0847	16.3903	19.2772	19.8243	19.888	21.0974	15.8933	19.3127	20.0244	19.944	14.6289	20.6258	18.7432	19.3846	16.3522	18.6963	18.722	18.827	17.2078	18.733	19.7863	20.3831	17.4651	15.9803	19.7255	18.1376	19.7202	20.168	18.6015	17.7588	20.2773	20.2637	20.2976	17.2659	18.0325	20.8081
ABCD1	21.2297	20.4214	21.4111	21.1962	20.5649	21.5659	20.7144	21.6805	20.9077	21.6618	20.8988	21.7802	20.9865	20.8092	21.023	21.3504	21.5201	20.9892	21.5904	20.8386	20.9596	20.956	21.3604	21.5854	21.4008	21.7	20.6974	21.356	21.2035	20.8344	21.3083	21.489	21.3756	20.6729	21.2405	21.1644	21.9492	21.6131	21.3648	21.1506	20.612	21.903	20.6258	21.8382	21.5047	21.0413	21.9149	21.2305	21.0579
ABCD3	26.1465	25.8047	26.0194	25.8169	25.9775	26.45	25.7463	26.2392	26.0144	26.4774	25.7349	26.3845	25.8442	26.5368	26.377	26.1929	26.508	25.8584	26.3226	26.3008	26.1809	26.353	26.6772	26.3554	25.8748	26.8427	25.9629	26.9933	26.3538	26.2021	26.0174	26.4283	25.9658	26.114	25.9817	26.3584	26.0697	26.4818	26.2116	26.0923	26.0332	25.9878	25.5219	26.3545	26.3828	26.2772	26.343	25.7639	25.7527
GGT1	18.3703	16.7842	20.8602	18.5102	17.5163	18.9332	18.0673	18.1224	20.314	19.8561	21.085	20.5578	17.0144	19.3733	21.1471	16.4691	20.9848	21.0114	21.5389	21.3962	20.5417	20.2003	21.1629	16.6242	21.2704	20.519	20.4698	20.2824	16.4302	16.8177	17.9388	17.5797	17.3329	20.0434	20.9049	16.9404	19.2149	16.7753	15.9582	21.3425	20.4504	21.7921	21.995	20.6053	21.5468	20.6958	18.0823	21.5629	20.0639
ABCE1	23.6946	23.8865	23.4875	23.5043	23.398	23.3695	23.3874	23.499	23.3528	23.4429	23.3432	23.4055	23.5389	23.6337	23.3345	23.6164	23.7711	23.3053	23.6912	23.2415	23.1795	23.5103	23.4125	23.4248	23.4704	23.5172	23.5168	23.4569	23.3881	23.5219	23.4926	23.7289	23.2131	23.635	23.3039	23.551	23.615	23.5603	23.5924	23.4004	23.3538	23.3845	23.4782	23.1461	23.3683	23.4787	23.3964	23.5698	23.2603
ABCF1	23.4949	23.4783	23.4158	23.4636	23.5105	23.4883	23.3663	23.6637	23.432	23.2778	22.9704	23.4358	23.3388	23.6755	23.3791	23.456	23.4463	23.6999	23.3481	23.4587	23.7052	23.3463	23.4239	23.1261	23.3754	23.5578	23.1385	22.9944	23.4407	23.4515	23.2903	23.4689	23.3	23.3116	23.38	23.3016	23.1931	23.3781	23.1851	23.2715	23.1631	23.2955	23.0587	23.482	23.1806	23.5509	23.3334	23.2905	23.2863
ABCF2	20.4649	19.6337	20.2799	19.1512	18.9775	20.2976	19.4832	20.0692	19.7337	19.2479	19.817	20.4216	19.9492	20.1277	19.7455	19.9334	20.1103	20.0898	20.3878	18.9529	20.4214	20.2237	20.1458	19.537	20.1625	20.336	20.588	20.4136	20.3833	20.1197	20.1036	20.354	20.2306	19.5861	19.8323	20.2666	20.7525	20.4432	20.6855	20.2742	20.1285	20.7847	20.8686	20.193	20.7037	20.0143	20.7815	20.442	20.7791
ABCF3	22.2221	22.3308	22.2451	22.6083	22.4277	22.8031	21.6053	21.9777	21.9714	21.9513	22.0812	22.3964	22.4452	22.2392	22.2614	22.3473	21.8558	22.1036	22.5552	22.4734	22.5731	22.0443	22.2503	22.4041	22.3026	22.5403	21.9393	22.0995	21.8834	21.9975	21.909	22.2346	22.0458	22.2938	22.0518	22.0219	22.3653	21.8832	22.2141	21.9496	22.1318	22.1464	22.0074	21.7339	22.0868	21.8974	21.873	21.9005	21.8883
ABCG2	17.0524	18.6048	18.1707	19.4363	19.0155	18.0922	19.323	17.7547	17.2577	18.2245	18.5982	19.0241	18.5243	19.0257	18.6683	17.4084	16.79	16.1727	17.4888	18.2745	18.1332	15.9173	17.9454	18.4918	16.008	17.7585	16.8576	19.1749	17.2746	19.2112	18.1595	16.6859	18.1332	19.1251	17.5086	18.8193	19.2088	17.1631	18.9543	16.9836	18.9214	18.4673	18.3945	17.0506	16.6905	17.131	19.9184	18.1194	17.9464
ZNF622	16.9315	17.7678	17.6253	17.5623	20.395	16.1292	19.3711	18.1789	17.8664	18.1573	17.9315	16.4362	17.9127	19.549	17.836	19.1179	19.3258	19.681	18.0148	16.9288	19.5132	18.2351	16.7175	19.3057	18.2403	20.6157	18.6585	18.28	17.6582	17.4085	19.4509	16.7695	18.7652	19.3864	16.1589	19.2146	19.586	18.8272	17.6664	19.0013	17.3189	17.5986	18.1541	16.1802	18.0072	18.7859	19.4305	18.8289	17.678
YIPF5	18.8158	19.977	20.9143	21.1015	19.1787	20.3348	19.5615	20.658	18.7282	17.2736	17.9259	19.5035	20.1751	20.4722	20.6051	17.2897	18.6029	20.4768	20.5777	20.9649	18.6035	20.6446	20.522	21.3382	20.8683	18.4358	19.2721	17.684	20.3833	20.0802	20.9892	20.721	21.0924	21.3384	20.2131	21.3962	20.7895	20.8314	21.5367	20.3271	20.418	20.4114	18.8021	20.7302	20.323	20.6701	20.0115	19.9168	16.8621
ABHD12	20.8542	21.1906	20.9665	21.3821	21.0038	21.2659	21.4816	21.4175	21.2191	21.4668	21.0925	21.2712	21.48	21.5281	21.4141	21.4041	21.3508	21.5891	21.7743	21.1318	21.2764	21.7694	21.5935	21.4976	21.4816	21.1276	21.5593	21.6288	21.3236	21.6355	21.7067	21.3404	21.558	21.0553	21.2874	21.3906	21.7895	21.6411	21.6708	20.4842	21.2865	21.7314	21.0287	21.8451	22.0227	21.3686	21.535	21.5675	21.447
ABHD13	17.4974	16.2381	17.174	19.1153	17.6864	18.1343	16.1884	18.1526	17.7593	17.2886	16.7496	18.5784	18.2105	17.3084	16.8691	17.9266	18.3373	18.3901	16.7369	17.1837	17.9826	17.5286	16.8003	18.7491	17.0603	18.3576	17.351	17.1291	17.8589	17.1707	18.2597	17.7842	16.7995	16.9428	18.2148	18.0508	17.6853	18.3112	18.081	18.4217	17.1901	17.4441	17.6734	17.7832	17.8203	18.5998	16.3484	18.1033	17.3437
ABHD14B	27.5923	27.2198	27.1164	26.936	27.0146	26.3869	26.8613	27.6169	27.316	27.046	27.0538	27.0655	26.847	27.3055	27.0905	27.2854	27.1479	26.6914	27.6682	27.8003	27.8708	26.9246	27.4329	27.526	27.4053	27.8445	27.4231	27.0946	27.2771	27.387	27.4082	27.5232	27.6002	27.3364	27.566	27.3162	27.0484	26.6578	26.6943	26.5524	26.8878	26.6816	26.3582	26.523	26.7249	26.8845	26.7549	27.2658	26.5288
MMP8	18.3716	17.6964	17.7933	18.5622	16.355	17.9322	19.1721	19.178	19.1804	18.1154	17.7326	17.1952	19.6118	20.7478	18.6853	16.6381	18.9562	18.681	17.816	17.8617	19.1965	20.0244	19.0883	17.413	18.9006	18.6148	20.3543	19.6711	19.4336	18.8968	19.8684	17.3797	16.0493	17.5973	19.296	19.6124	15.7074	18.4521	18.9879	18.6853	15.8788	17.7862	19.3461	18.7091	20.6507	16.4613	18.7504	19.6475	20.2445
ABHD16A	22.6419	22.9113	22.574	22.9871	22.6302	23.0009	22.4156	22.8616	22.4926	22.6198	22.5513	22.6026	22.9036	22.7557	23.0295	23.0837	22.7463	22.4527	22.9863	22.5217	22.7533	22.6618	22.3808	22.1397	22.4215	22.6056	22.2505	22.9102	22.8604	22.5274	22.6654	22.5314	22.44	22.7	22.6574	22.6298	23.2456	22.8675	22.9293	22.7761	22.2715	23.2146	22.2554	22.5343	22.8317	22.5104	22.517	22.3722	22.4215
PCSK6	18.9717	19.3508	18.7228	17.6194	18.9453	20.0517	19.0404	19.4853	18.4652	20.1778	20.2965	19.9454	17.7072	19.7577	20.1964	20.3685	20.7417	19.3639	19.4059	19.5852	19.6636	19.9838	19.7924	20.0798	20.3949	18.631	16.83	19.7221	18.8892	19.008	19.9879	20.4705	18.6303	18.597	19.3554	20.0021	19.9577	19.505	19.1384	19.8444	19.8494	19.5983	19.1271	19.623	20.1372	20.4362	18.9738	20.2594	18.4074
ABHD3	17.3061	19.8151	19.5898	19.3253	19.1292	18.6676	19.0762	16.3159	19.9706	18.9955	17.6788	18.3728	20.2442	19.5013	20.1458	17.9403	16.0151	20.1308	19.9541	18.6966	21.0271	20.1522	20.8192	16.3159	19.2805	19.4171	19.6918	20.1533	18.2956	20.5732	18.3182	17.9199	19.9005	17.5958	21.2541	19.0964	17.2093	19.0488	20.4418	18.8186	17.7268	19.558	18.0716	16.1555	17.7762	19.6201	19.6018	19.334	16.1622
MAP4K4	17.5218	18.5032	19.5737	18.1201	15.5886	19.4488	16.7485	18.3345	18.4691	17.1281	17.2702	17.8411	17.8691	20.4973	19.3658	17.5974	19.9409	19.5662	19.7566	17.5617	17.6981	20.4394	17.349	19.919	16.2643	19.145	18.2111	18.0667	18.5427	16.9111	19.7489	17.1379	19.2614	17.4695	19.6326	19.9424	19.1385	19.3908	17.9582	16.9779	19.269	19.8187	17.379	17.9695	19.7903	19.272	19.1576	19.7833	16.1151
STK38L	19.045	19.0891	16.1631	19.2491	18.8547	18.3256	19.5683	18.0744	17.8822	17.8342	18.8269	18.2558	17.1695	18.377	19.0659	18.9418	18.9559	18.7423	16.5177	18.5772	18.1534	18.8323	18.3775	19.0319	17.9805	17.6825	17.7129	18.5933	19.015	18.1882	18.6086	19.6048	19.0865	18.614	18.0913	19.9442	18.9321	19.3617	19.7128	18.5152	19.0996	18.9099	19.468	19.547	19.1016	18.4778	19.0085	19.1913	19.5546
ABHD6	20.7637	21.0022	20.8135	20.7424	20.0309	21.5182	20.4533	21.5822	19.7442	21.7477	21.1298	20.6582	21.2032	20.2192	20.9339	20.6613	20.9925	20.2474	21.2653	20.5836	20.7558	20.9061	21.0316	20.1891	20.6156	21.1827	20.6974	20.986	20.8272	20.4857	20.1707	21.299	21.318	20.2612	20.6317	20.9508	21.4165	21.1886	21.1271	20.8006	19.772	20.6921	19.336	19.3502	20.5301	20.6958	19.533	20.5489	19.8985
ABI1	16.9176	21.4707	20.975	21.6838	21.132	21.853	21.3089	20.6917	17.6752	21.3204	20.9908	17.9917	21.3915	20.6393	21.1939	20.4158	19.7144	20.7987	17.7339	20.643	20.6203	20.956	20.5097	20.5156	20.9354	20.7312	20.2718	21.1227	21.0807	21.0171	20.9207	21.0219	20.8964	21.0008	20.7605	21.4515	21.6201	21.5845	21.1695	21.3166	21.2065	21.123	21.8204	20.6376	20.9926	21.1993	21.4038	21.201	20.6164
ABLIM1	20.8735	20.8427	20.823	20.4919	20.3829	21.8358	20.3587	19.9009	19.0103	21.1731	20.3855	19.5664	20.6826	18.8256	19.9738	20.5169	19.7934	19.9909	20.7348	18.6518	20.3308	20.4193	20.3398	20.4915	19.8414	20.1573	19.2369	19.1655	20.0958	20.3561	20.0898	19.2175	20.0812	21.0321	20.5238	20.7181	20.5625	21.1305	19.7833	20.3271	20.5535	20.459	20.2214	20.8172	20.8852	20.5625	19.9046	19.9686	20.8152
VSIG4	17.4637	18.6007	18.9221	19.7881	18.7262	18.9366	18.8975	19.8913	19.3321	18.5688	18.9409	19.3068	19.8777	19.2157	18.5944	19.4614	19.5679	19.2979	19.3698	18.9953	19.3733	18.7068	19.0931	19.4636	19.6445	18.8917	19.6306	19.694	19.3221	19.7846	18.5614	18.2524	19.1512	19.2825	19.9852	19.4955	20.3684	20.2261	20.9272	19.5723	18.9637	18.9606	18.0438	20.9515	19.4808	19.4246	18.8564	17.0488	19.1458
SLC16A7	18.8441	19.6432	17.3322	17.7368	18.1534	16.9396	18.8617	17.539	18.2337	17.272	18.834	18.5849	18.4622	20.2288	18.2647	18.9926	19.2723	17.1376	18.8782	18.666	18.6211	19.8336	19.1283	18.633	19.0375	16.946	19.2238	19.3704	19.5736	18.9097	18.5197	17.7724	18.7877	18.7738	17.5498	17.3008	19.6309	19.4836	19.546	18.9252	16.8677	19.3699	17.5556	17.1653	19.1975	19.7821	19.1449	18.779	19.1514
ABRAXAS2	21.5395	21.7854	21.5712	20.7214	21.3273	21.0067	21.2834	21.0872	21.5042	21.1731	20.9663	20.9631	21.4627	21.6223	21.3875	21.2031	20.7047	21.0114	21.8074	21.3823	21.6038	21.3833	21.5582	21.4855	21.1199	21.5332	21.2788	20.5793	21.5944	21.3123	21.2285	21.3873	21.4005	21.5428	21.3581	21.321	21.9245	21.5206	19.6312	21.2688	21.3566	21.3112	20.9153	21.3617	21.2586	21.3579	21.364	21.4818	21.0212
NOMO1	19.0496	19.5554	17.5162	17.0019	17.0543	19.4937	19.8609	17.5868	18.8688	17.1111	16.1657	16.4294	16.6242	16.3686	17.6873	16.2973	17.4703	17.2836	17.6947	15.6924	17.5925	16.6618	17.808	16.7942	16.7355	17.0797	15.8575	17.9095	15.9123	17.3192	18.8017	16.6165	16.569	18.1173	19.0997	17.6701	18.7212	18.8854	18.3234	16.4226	18.1813	15.2677	16.5817	16.2712	15.6985	18.7958	17.4612	19.1525	16.0036
MTIF2	20.6447	17.3543	20.2661	20.7938	20.7827	20.765	20.8683	20.7354	21.1979	19.4501	20.7148	21.2472	21.1248	20.6051	21.0316	20.6215	21.0153	19.3542	20.7575	20.7763	19.853	20.7289	20.0088	20.4794	20.334	20.9588	20.2283	18.9328	20.7182	20.5625	20.4228	20.7724	20.8788	19.4685	20.0544	20.4296	21.4857	20.6503	18.7174	20.0908	19.8933	20.7847	19.9794	20.1821	20.1913	20.0143	19.9855	20.4719	20.9836
KLB	20.183	18.2817	20.0798	19.9639	20.1886	20.1386	19.7987	19.8975	18.4806	18.0911	18.9166	19.5702	19.565	18.189	19.8142	17.9524	17.9187	20.6931	20.2079	17.1877	17.8051	19.561	17.5114	19.3607	20.0105	19.8441	17.4015	17.9351	19.3798	20.463	17.0997	17.2321	17.2485	18.7649	19.5795	20.0344	16.6751	17.0082	18.9549	19.5666	17.7684	19.5633	19.9541	20.0081	18.6427	19.8982	19.3333	18.2566	17.7338
INTS8	17.0032	18.6621	18.163	17.2318	24.5311	17.535	17.3077	17.322	21.1837	23.0831	22.419	22.9055	17.5435	18.3214	18.3292	21.9654	21.8725	15.514	17.1336	16.9889	16.7918	17.5115	24.6617	17.7879	22.2141	18.2367	22.7718	17.7904	18.7975	18.5189	16.1957	21.7924	17.7116	17.874	21.7319	17.7739	16.9109	21.4272	16.8991	16.3663	17.1934	21.473	17.6611	18.0335	16.7772	17.2989	23.0066	18.2909	19.8985
ACAD10	22.3692	22.5503	22.2695	22.3378	22.3523	21.999	22.3026	21.0269	22.8813	22.7027	22.1517	22.4569	22.3482	22.3223	22.5993	22.5675	21.9217	22.1105	22.4228	21.9224	22.2234	21.733	21.9154	22.0355	22.3121	22.5647	22.0831	22.3722	22.3167	22.2136	21.8931	21.9344	22.2783	22.1654	22.2096	21.7271	22.4716	21.2322	21.9679	21.8117	21.9011	21.7468	20.7992	21.1876	21.7973	21.5438	21.7891	21.595	21.8294
ACAD11	26.0514	25.4331	25.9829	24.5333	25.5683	26.0124	25.536	24.7791	25.4053	26.1531	25.0562	25.8502	25.5728	24.85	26.0219	25.8496	25.9096	25.4427	26.1428	25.8625	25.9906	25.8203	26.1683	25.7704	25.3371	26.4658	25.2159	26.0219	26.0907	25.6994	25.7773	25.8171	25.7798	24.5697	25.6322	25.721	25.9214	24.6776	25.519	25.1557	25.3785	25.3118	24.6702	17.8157	25.3114	25.234	25.6732	25.0428	23.5875
ACAD8	22.2259	22.5125	22.5372	22.2189	22.3178	22.632	22.7263	22.552	23.0404	22.8287	22.9643	23.339	22.9539	22.7215	23.0677	22.7677	22.6787	22.3724	23.7233	20.509	22.4025	22.7634	22.4467	22.8541	22.4331	22.8237	22.5536	23.0316	23.1644	22.8166	22.4062	21.7824	23.0924	22.5909	22.6801	22.7204	23.0345	20.7651	22.2376	22.702	22.7112	22.421	22.4959	22.1321	22.5836	22.683	22.0179	22.5536	22.6408
MX1	20.4129	20.7257	21.8324	18.4763	20.2563	20.7559	17.9871	23.2085	22.715	23.5896	20.9074	20.6461	19.8765	20.7268	20.9612	21.3196	22.7911	23.6421	20.9572	20.9462	19.0767	21.2295	21.7054	21.5156	21.7521	19.4306	21.4448	21.4508	21.0318	21.0707	22.5842	21.3674	16.0661	17.2042	22.3423	24.136	20.3684	21.8516	21.4647	23.4958	19.7049	22.678	20.2735	22.2849	23.4701	19.5755	21.3126	24.1197	20.9384
COG7	19.9383	17.7139	18.8907	18.9541	19.5964	20.622	19.7559	18.795	17.168	20.8336	19.4604	17.4004	19.9488	17.1266	17.6267	17.4144	20.2453	20.3083	17.7046	17.328	16.7905	19.6997	19.0743	17.6789	17.6568	19.7489	19.2554	19.7642	17.4044	20.2272	19.3587	16.8881	19.6176	16.538	17.9973	16.5639	18.2574	19.3932	16.4882	17.7494	19.9349	20.1695	19.3931	17.5155	18.0091	16.859	17.4999	16.5994	17.4286
CYP4F2	25.8339	26.5254	25.7204	25.6666	22.6927	26.4605	25.449	26.6206	22.7445	26.2505	26.1545	25.5407	26.941	25.2604	25.4926	26.4056	25.4073	25.541	23.2791	25.6144	27.3283	25.146	26.5556	26.2451	25.5053	25.9242	22.6077	26.2097	25.7278	26.1228	25.978	25.4541	25.6594	25.8289	25.3103	22.9508	26.0977	25.6861	26.0098	25.3942	25.4201	25.01	23.7132	25.0371	24.6303	25.979	25.0299	24.9305	23.9788
SLC20A2	17.2112	19.0825	17.2579	18.6541	17.8529	18.9492	18.2311	18.3981	17.8704	18.3548	16.1874	18.4307	17.6397	18.5501	16.9694	17.5976	17.5687	17.6593	17.9481	17.9302	17.9443	18.1148	17.8438	16.753	16.8039	18.2671	17.316	17.4517	18.7351	16.636	17.8018	17.7399	18.2931	19.1815	18.0976	18.1803	18.5649	17.7503	18.2575	18.2837	17.1296	17.4928	16.9599	17.8194	17.2159	17.0919	18.1099	17.2479	17.4594
SLC2A13	19.2237	20.7854	19.116	18.6883	19.5353	18.6172	19.6602	20.2391	17.8792	16.4987	15.9447	18.0872	19.7145	19.2979	18.0262	18.8465	19.8717	18.4358	18.0346	18.2905	18.9492	19.4652	17.7897	18.2434	18.8364	19.1336	18.3834	17.5947	18.3576	18.7992	17.3803	19.2854	16.2504	16.5075	17.3634	16.493	17.6438	17.8304	17.7854	18.6115	16.8463	17.378	18.3619	17.3989	18.9896	16.6095	16.8253	19.31	18.695
ACADVL	27.6015	27.4866	27.4286	27.7454	27.7613	27.8307	27.4774	26.9997	27.6843	28.0192	27.3188	27.7292	27.5978	28.0111	27.4828	27.5649	27.3009	27.193	27.836	27.6456	27.8636	27.1228	27.7178	27.5715	27.1086	27.897	27.4624	27.6714	27.4226	27.6453	27.4427	27.6227	27.5138	27.7142	27.8219	27.3799	27.5725	27.3305	27.1752	27.2698	27.4012	27.383	27.0352	26.6885	27.455	27.2064	26.7668	27.4178	27.1496
ACAP2	20.4902	20.7257	20.4964	20.8038	20.5325	19.7756	21.0534	20.6351	20.3528	20.1644	20.5375	20.0705	20.2576	20.3398	20.8192	20.5491	20.7047	20.3436	20.444	20.8487	19.9898	20.7207	20.2975	19.7995	20.5094	20.6682	20.5419	20.4989	19.9472	20.1211	20.6747	20.6012	20.1311	20.8148	20.2131	20.4296	20.4399	20.9256	21.5793	21.0283	21.0601	20.7079	21.5262	20.5471	20.8249	20.8714	20.7433	20.8213	20.4424
DOP1B	17.5332	18.1771	16.9083	18.53	17.718	16.8595	18.0956	15.6522	16.6003	17.404	17.1773	17.1507	17.847	18.472	17.5413	17.5201	19.0866	18.1104	18.1038	16.2385	18.5551	16.4045	16.4854	18.2525	17.6669	19.6472	18.8577	17.9646	18.141	15.4445	16.6387	17.8594	16.9899	18.7458	15.8637	17.4678	17.0687	17.113	18.8665	16.3259	18.456	17.525	18.1183	18.9959	18.5655	18.0411	16.6676	16.9596	18.2525
APOA4	21.5395	21.6527	21.9188	23.0623	22.2793	22.8119	22.827	19.6907	20.9335	20.4021	21.695	20.4358	22.1892	18.5696	20.4848	21.719	20.7417	22.6421	20.8019	20.6775	17.7209	20.9277	20.9522	21.8635	20.4647	21.4458	20.8088	22.2546	19.7288	21.1862	20.905	20.555	17.1713	20.8329	20.3455	17.7723	21.2136	22.8213	17.6195	21.3114	20.7312	21.1111	23.8652	22.0714	20.5132	21.3949	21.0243	20.829	20.5916
ACBD3	20.8146	20.8333	20.599	21.3413	20.988	21.4408	20.6952	20.9361	21.3592	21.3754	21.3606	21.198	21.0341	21.0144	20.8192	21.1127	21.4713	21.3551	20.7117	21.3753	21.0837	20.97	21.0487	20.9718	21.3278	21.312	21.3676	21.3755	20.7284	20.7803	21.2096	21.3807	21.1374	21.1582	21.2405	21.0473	20.9856	21.2686	21.6509	21.6217	21.2624	21.4496	21.7264	21.267	21.5632	21.0678	21.389	21.2246	21.7864
ACBD5	20.622	20.7854	21.373	21.3821	21.3399	22.4633	21.4647	21.5882	21.4091	21.4283	20.6026	21.2633	22.0065	20.8192	21.4272	21.1759	20.8809	21.1241	21.3941	21.1564	21.4828	21.0443	21.4402	21.3781	21.061	21.4458	21.2141	21.2192	21.4091	21.1151	21.5289	20.9434	21.13	21.5537	21.2809	22.1105	21.4105	21.7	20.0364	20.5568	21.3394	20.5321	20.3237	20.6134	20.9742	20.7783	21.2809	20.4114	21.2014
ACIN1	23.0023	22.8427	23.2095	23.2019	23.1284	23.2834	23.0497	23.1039	23.0285	22.7786	22.5568	22.7858	23.1751	22.8753	22.4659	22.7377	22.813	22.8385	22.6912	22.8562	23.2016	22.6532	22.9293	22.7666	22.613	22.8887	22.7568	22.1791	22.9596	22.6581	22.6468	22.4705	22.4756	23.0609	23.0105	23.1001	22.4135	22.9778	22.6027	23.1521	23.1335	22.794	23.3013	22.8468	23.1672	23.135	23.1685	22.8348	23.0684
ACLY	23.8615	24.1832	24.1259	25.5997	24.2447	25.2659	24.0647	24.5458	23.9735	24.1157	25.2633	24.9495	23.4482	23.9947	24.6892	24.8921	25.3928	24.6885	26.9651	24.0982	25.2377	25.0793	24.7557	24.5911	25.0459	25.3577	24.0298	24.7788	24.4807	23.9472	24.8406	24.6692	25.022	24.0629	25.4602	24.9373	24.217	24.8675	24.4126	24.6849	24.7068	25.43	25.0961	25.2766	24.5957	24.8891	24.4568	25.1815	24.2204
PPT2	19.7624	18.347	19.331	16.0553	19.3497	19.1266	17.8411	19.6945	18.4403	20.2532	18.9166	19.2478	19.8581	19.4282	18.245	19.4333	19.1063	18.5687	19.1274	19.4957	19.7023	18.5364	18.7709	18.0787	18.5401	19.8174	18.4878	19.0735	19.1166	19.0512	18.0448	18.066	18.5944	18.3974	18.5743	17.2545	17.3805	18.1947	19.4696	18.9564	17.8645	18.2275	17.4602	18.5459	19.5112	18.3597	16.9403	19.0704	17.9118
ACO2	25.8554	25.7433	26.3551	26.1531	25.2613	26.0571	25.6897	25.6707	26.4014	26.1966	25.9456	26.2427	25.9227	25.6993	26.2257	25.2633	25.5672	25.9035	26.3059	25.9326	25.7927	25.4832	26.1585	26.1713	26.2898	26.286	26.1307	26.1237	26.0374	25.8189	25.9401	25.9231	26.2888	25.8592	26.0729	25.7543	26.1935	25.7545	25.7492	25.8085	25.7096	25.7762	25.4303	25.7123	25.4701	25.8299	25.8045	25.9124	25.4505
GOLT1A	17.4758	18.8555	17.8696	18.1796	17.1583	19.5455	17.5786	18.8481	19.9984	19.8841	17.5074	18.41	18.1003	18.0461	18.2153	20.0355	18.3749	18.9613	19.5637	19.4976	19.5174	18.9014	16.3819	19.2197	19.4199	17.3725	18.8443	15.8297	19.213	19.1231	17.7477	19.4502	17.4039	17.8091	17.5423	19.7782	20.3437	18.548	19.8877	19.0258	18.9688	18.8744	17.4182	19.2816	19.0504	19.4513	18.5614	18.8263	19.8294
PBDC1	16.1913	19.2327	17.2382	18.1344	16.8209	19.621	18.974	16.7284	18.1631	19.0885	17.3477	16.7023	19.3867	16.3297	18.1468	17.4435	18.4236	18.6337	19.8722	16.457	19.4867	19.0375	19.6111	18.1588	19.0701	18.0305	17.4095	18.1505	17.0607	19.3345	19.4657	19.3309	16.1709	19.1668	19.1895	17.9342	17.83	18.889	19.3589	19.2567	19.2201	19.3769	19.8981	18.5415	19.279	19.4484	16.0777	19.634	17.2082
ACOT12	21.7269	22.5125	22.5429	21.7786	21.8804	23.774	21.8423	22.2239	21.0325	22.7963	22.0659	23.0649	22.3293	23.3276	22.7478	22.304	23.2127	22.2993	22.6674	23.1109	22.8167	23.4494	23.1008	22.1242	21.1484	23.7203	22.4479	22.8326	22.6842	21.6805	22.718	23.1262	23.3245	23.0145	22.8413	23.3136	23.2995	22.6549	23.4038	22.7742	23.2805	23.158	23.0242	22.2331	23.1939	23.0143	22.2836	23.07	22.5102
NUDT7	19.7251	19.0447	15.9194	16.8904	16.8259	19.8868	19.127	18.2572	18.2705	21.1731	18.9876	20.4216	19.3287	19.8616	19.4738	18.2294	20.9217	20.1576	19.7672	19.9442	17.4409	21.0443	20.2062	19.9829	20.0791	20.5887	16.516	21.0193	19.8538	19.418	19.9736	19.5478	20.0997	19.6097	16.4884	20.6154	19.9561	20.5356	20.0991	20.3374	18.1497	19.5565	19.4954	20.6534	20.7833	20.5718	20.0496	20.442	20.0397
ACOT2	21.0959	20.8978	20.9835	19.5383	20.658	21.1595	20.8939	20.5148	19.7492	20.0499	19.7211	20.7521	21.6371	21.1707	21.4141	21.2818	20.6078	20.738	20.845	21.8026	22.0516	22.0672	22.0823	22.1551	21.4008	19.6914	21.0831	19.3016	22.1357	20.912	21.2659	21.6125	22.5608	21.2478	21.3581	21.0473	20.3805	20.5356	20.6559	20.808	20.9128	19.9065	19.7056	20.3856	20.3984	21.0346	21.2809	20.1769	18.5764
ACOT4	21.6671	21.4586	21.4785	20.7	21.3273	22.1664	21.3829	21.1039	20.8989	22.0348	21.1298	21.7913	21.2032	21.6617	22.0402	22.2882	21.9378	22.1001	21.2574	21.9176	21.7657	22.0476	20.7891	21.9674	21.7381	22.442	21.2929	22.49	21.6817	21.3437	21.1308	21.6459	21.3503	20.6927	20.9473	22.1776	22.1757	21.9444	21.8292	20.2193	21.5928	21.6921	20.7412	21.8993	21.5714	21.0211	22.5792	21.1648	20.5916
TMEM263	18.9496	19.7186	16.1866	17.8174	19.5627	19.4371	18.5613	20.6917	18.6521	19.3326	19.5229	18.3476	20.0777	19.5398	17.1125	20.269	20.5672	17.0661	19.6097	18.3378	21.0995	19.381	18.2884	17.5953	20.7798	16.5417	20.0473	20.6871	18.4678	19.4594	19.1859	17.6471	17.8011	20.1934	20.0423	20.546	21.2473	19.2795	19.7687	20.6757	20.2563	20.2146	20.2938	20.9321	20.6812	20.754	19.1513	20.613	20.8294
ACOT8	22.3555	22.1228	22.4421	19.957	22.3083	23.0258	20.2175	21.4507	22.3937	23.1904	21.69	23.2553	21.606	22.7504	23.1231	22.8942	23.2372	22.2751	22.3121	22.3145	22.5927	22.8488	22.8439	22.4885	22.5367	23.1827	19.2905	22.7945	22.8249	22.4165	22.2127	23.1004	22.2512	21.2677	21.8963	22.4018	22.2769	22.6731	23.019	23.041	22.3509	22.277	18.8403	23.482	23.0696	22.071	22.2237	21.3536	22.508
ACOT9	23.4146	23.2125	23.4725	23.355	23.395	23.4745	23.4156	23.2104	23.3287	23.301	23.3886	23.2167	23.5111	23.3992	23.6337	23.484	23.0691	23.4661	23.8343	23.5359	23.2359	23.2497	23.2723	23.4057	23.7048	23.3141	23.533	23.3197	23.3117	23.2289	23.0368	23.313	23.4082	23.1076	23.2113	23.2323	23.4801	23.8675	23.7866	23.2305	23.5157	23.6227	23.4782	23.5257	23.6156	23.1858	23.7257	23.4114	23.3244
ACOX1	26.4302	25.4715	25.9292	25.6458	25.7873	26.2599	25.8667	26.5837	25.9526	26.4755	25.527	26.1297	25.7405	25.4207	26.3011	26.1759	26.2637	25.7612	26.4479	25.8749	26.4096	25.8838	26.3254	26.0298	25.7198	27.2189	25.7541	26.6681	26.2617	25.9625	25.9085	26.1488	26.0664	25.6573	26.1921	26.468	25.9675	26.1635	25.8505	25.5413	25.2955	25.9674	24.8652	25.5992	26.316	25.9098	25.8703	25.8135	25.2831
ACOX2	26.5813	25.6627	26.2777	25.8476	26.0122	25.7166	26.053	25.9941	26.0444	26.4376	25.4809	26.4926	26.0365	26.4985	26.265	26.3666	26.0101	25.8761	26.4059	26.4159	26.4428	26.0651	26.5759	26.1901	25.3829	26.9885	25.2432	26.1213	26.2727	26.163	26.015	25.9203	25.7619	25.8233	25.9716	25.8551	26.0603	25.6861	25.6867	25.1337	25.905	25.0726	24.8265	26.38	25.5729	25.3294	26.1481	25.3556	24.8926
ACOX3	23.0241	22.1609	22.5908	22.6451	22.3738	22.95	22.7096	22.6552	22.7494	22.8579	22.4099	22.9704	22.2408	21.0656	23.5774	23.3024	23.5412	22.5005	23.8739	23.013	23.4933	23.3596	23.5979	22.8207	22.8939	23.604	22.3807	23.5267	21.3303	22.9472	23.2064	22.9745	22.8766	22.4844	22.9924	23.0526	22.9369	22.6272	22.9798	22.7159	23.1468	23.3968	22.1283	22.1903	23.3565	22.9606	23.2403	22.7978	22.9002
ACP1	24.224	22.8956	23.7204	24.0954	23.6045	22.4034	23.5661	23.5747	24.1855	23.8138	23.7074	24.3333	23.2576	23.4337	23.7686	24.3227	24.0997	23.7556	24.4193	24.2869	23.7558	23.3194	24.5759	24.4422	23.5924	24.4401	24.5724	24.0499	23.9982	24.1114	24.6	23.9457	23.8062	24.4148	24.2183	24.5573	23.3375	23.0032	23.6308	24.1374	23.8248	23.674	23.8905	23.4931	23.4701	24.0092	24.3074	24.047	23.6588
SLC25A26	20.1885	20.3833	20.6317	20.7107	20.097	20.1936	20.6855	20.1581	20.2469	20.5881	16.8044	17.8667	20.3607	20.1214	20.628	19.845	20.4603	18.0623	20.5257	17.9699	17.7618	19.6253	20.3808	19.5686	20.1342	20.4409	18.492	17.5968	20.0773	19.4013	19.1826	20.3404	20.3503	19.2521	15.5635	19.4229	18.8179	19.3786	18.25	18.6865	17.779	18.8766	18.261	19.3257	19.631	19.7652	18.6339	19.9964	19.7973
ACP6	18.5779	20.2341	17.9012	17.9052	18.5195	19.7648	16.6378	19.5132	19.1222	20.7632	18.0587	19.0891	18.843	18.4045	19.9898	16.5187	19.0226	17.4775	20.2006	17.153	19.5768	17.8067	18.9854	16.3408	19.9545	20.2831	20.0368	18.6351	20.9108	18.2079	18.9118	20.0365	20.5635	20.1934	19.2294	19.3471	18.9347	19.4904	19.8916	18.4208	18.4899	19.3524	18.8409	19.1444	17.6553	18.9433	17.1041	17.4973	17.7149
ACSF2	23.9324	24.3573	24.1164	23.9558	22.9719	24.4605	23.8423	24.2296	23.7125	24.2505	24.2549	24.38	24.0145	23.9612	24.265	24.2913	24.2028	23.3696	24.9498	24.3771	24.437	24.3793	23.892	23.8255	23.9477	24.6503	23.4882	24.5625	24.5402	23.8845	23.2254	24.4813	24.6399	23.4266	24.0538	23.8474	24.1205	23.8274	23.6308	23.6593	23.2578	24.061	22.9747	22.7634	23.7567	24.0841	22.8623	23.774	23.0243
FAS	19.1122	20.0735	18.3925	19.0725	19.1606	20.359	19.3241	20.1941	17.8618	20.0275	18.0814	17.5601	17.3036	17.7196	19.5058	20.269	20.5672	20.0898	19.4891	16.8005	20.1953	20.9769	19.1209	20.5509	18.6509	17.2759	17.6263	19.8493	19.6021	20.0256	20.1308	20.4327	19.2165	19.3757	16.714	20.2036	20.1862	20.8314	18.9904	20.852	20.2065	20.5845	20.0528	19.2638	20.7762	20.6173	19.4053	20.5675	20.2338
TRMT11	18.7747	19.1334	19.0597	20.0263	18.7762	18.7099	18.4474	17.2708	19.7232	20.0696	19.0738	16.974	18.9021	20.1155	19.5503	19.2533	20.1384	19.5347	19.103	16.5497	17.8239	19.9277	18.9857	19.9634	19.7562	19.7991	18.1164	19.2183	19.6367	17.5128	19.2692	19.7731	20.0776	20.2743	19.4403	20.1241	20.4165	19.855	19.9989	19.2637	19.6293	19.733	19.36	19.454	19.355	19.0997	19.2191	20.037	19.4475
ACSL3	23.1225	22.8238	22.9622	23.2412	23.1356	23.253	23.0981	22.957	23.0601	23.0111	23.3886	23.0395	23.2459	23.0466	23.155	23.0745	23.0434	23.1224	23.4752	23.0062	22.8047	23.2919	23.1785	23.4312	22.838	23.0678	22.5767	23.2926	22.8392	22.7963	23.1071	23.3506	23.077	22.6427	23.1492	22.7821	23.1634	23.0544	23.1108	22.9746	22.382	23.2823	22.6218	22.732	22.5653	22.7902	23.2265	22.9912	22.5812
DDX19B	19.43	19.1038	19.4697	18.959	19.8247	19.3353	19.7026	18.1544	19.1125	17.8365	19.4203	17.7419	17.8064	18.2159	18.8753	19.108	19.2059	19.2942	16.1793	18.8662	18.2864	18.4368	18.2047	18.8958	18.871	15.8793	19.3941	18.2532	13.3864	19.6641	18.3933	19.2062	18.9766	17.2851	18.9921	18.1847	18.9038	19.167	19.3617	15.605	19.0207	18.7214	16.8589	17.8626	17.1633	19.3735	17.1408	18.2924	15.3502
ELANE	23.7995	25.0728	25.5635	25.3905	25.1937	24.5878	25.9426	26.2128	25.728	24.5027	25.3645	24.9495	26.9148	28.2198	24.6337	24.4978	25.796	25.7961	24.0567	26.5323	26.0297	26.8203	25.696	25.65	25.0171	24.2913	26.1693	25.7635	25.9304	25.9446	26.6611	24.8944	25.3237	25.3346	26.017	26.1339	25.6842	26.1695	25.5727	25.1703	25.0175	24.4971	25.6847	25.6861	27.3251	24.5391	25.9875	25.7178	26.5558
ACSL6	18.8871	19.6323	19.6514	17.5309	17.9582	18.5713	19.3153	19.229	19.8824	17.273	16.7261	16.5955	18.9677	15.8642	19.6149	17.8244	19.677	16.0302	20.967	19.149	20.1857	18.7648	19.224	20.5392	17.4835	17.9944	18.4413	20.6234	19.266	19.246	19.2393	18.9456	18.1221	18.1926	17.5213	18.0229	18.2693	18.0828	17.6147	17.8872	16.8516	16.501	19.6068	17.2634	20.7404	19.0952	16.6123	17.8617	18.6739
ABHD2	20.3312	19.8422	19.1008	20.4794	17.85	20.4063	20.5094	20.5022	19.7151	21.4731	20.3225	20.2161	20.5027	20.251	19.2739	21.1411	19.7384	20.2842	20.4854	20.3612	20.6203	20.1643	20.6051	16.8966	19.2491	20.2769	20.3807	20.5454	20.2319	18.9126	18.7473	20.0752	20.4726	19.719	19.7	19.9892	20.9203	20.6776	20.1149	20.0661	18.8635	19.0249	18.8331	19.9451	20.7762	19.9303	19.2666	17.5212	19.599
TRADD	19.4609	17.6417	18.2695	19.7832	17.7999	19.7604	17.998	18.6103	16.8953	18.5901	17.9658	18.789	17.426	17.2225	17.1269	19.136	18.4777	18.3442	18.7935	17.8745	18.6517	19.2045	17.8273	19.4212	17.816	19.8624	18.4654	17.7934	17.1785	18.8696	19.0656	18.1177	17.8593	19.3108	18.0545	19.1736	18.8088	18.4796	19.0432	18.6549	18.7316	19.2863	17.8843	18.8614	18.6915	19.5717	19.0843	19.7182	20.015
ENGASE	20.009	18.6004	19.4338	19.4479	19.2623	19.6162	19.2432	18.5305	19.5293	19.4022	18.8982	19.6824	19.2309	17.6147	16.0662	19.5423	19.8371	18.8357	18.8033	18.5113	19.6714	19.7185	19.7477	19.052	18.778	18.9859	19.6183	17.029	18.3562	19.1537	18.6398	18.8253	15.8242	19.4613	19.2658	16.6857	17.306	19.0802	18.4707	19.0201	19.1711	18.0777	18.4892	19.6095	19.2265	18.2093	20.0868	16.374	19.0678
C11orf52	18.5178	18.7079	19.0958	18.2213	17.7967	17.9365	17.4526	17.4587	17.4883	17.8762	18.0109	16.4073	16.5738	17.3473	16.6044	17.5836	17.5973	17.739	15.2418	16.6343	18.8766	17.0788	17.9516	17.8657	17.92	17.4935	17.2405	16.8369	17.2997	17.3375	15.8797	16.0524	18.5039	17.6968	18.1923	18.8721	17.9037	16.8719	17.1452	16.8095	16.5768	16.631	15.8885	17.8349	18.9311	17.8343	17.0256	16.8413	16.5809
HEATR6	15.9762	17.2505	17.2745	17.9958	18.3165	15.1907	16.9297	17.5962	16.1215	17.4675	18.8196	17.7576	16.9735	16.9741	16.6806	17.5329	17.6441	17.1564	15.9229	17.603	17.0964	15.3787	16.0958	17.5411	17.7011	16.7635	15.5398	17.2906	17.0423	15.9865	15.4123	16.0803	18.2323	18.0604	17.734	16.8261	15.1987	15.2953	17.5509	15.8683	16.8388	16.4633	16.8226	15.1137	16.1849	16.256	16.3346	17.6192	16.2926
TIMM17B	21.31	20.7756	21.0892	21.1417	17.2772	21.2335	16.1925	20.9822	18.6192	21.758	21.2633	21.5643	21.7219	21.6109	18.3985	18.1089	19.269	21.2721	21.6217	21.4702	21.4647	21.2807	18.1319	22.0313	16.5507	21.6487	20.8755	21.168	21.4407	21.1078	21.8971	20.7	20.4128	21.0165	21.8878	20.5561	21.5356	17.7058	18.4908	17.9603	21.1615	17.0112	20.1339	17.4557	21.0522	19.0504	17.2524	17.6287	21.1054
ACSS2	25.2474	25.3157	25.1867	25.1308	25.1275	25.5256	24.6621	25.9685	24.7853	24.9502	25.3087	25.2752	25.0438	25.156	25.7195	25.3227	25.3819	25.015	25.9467	25.4578	25.7496	25.9966	25.7161	25.0684	25.3293	26.0654	25.0812	25.5939	25.2727	25.2	25.3623	25.8915	24.971	25.0863	25.6895	25.3656	25.263	25.4655	24.4418	24.8475	24.8402	24.7856	24.3807	25.3725	23.8094	25.2377	24.774	25.1815	23.5233
ACSS3	25.3417	25.2815	25.4837	25.7982	24.849	26.0455	25.536	25.6279	25.8713	25.5295	25.8483	25.3333	25.432	25.6407	26.2304	25.6227	25.4463	25.4152	26.5951	25.3054	25.1925	25.5192	25.8378	25.3657	25.5694	25.5793	25.6561	26.045	25.5654	25.4587	24.772	25.8413	26.0881	25.5188	25.4963	25.5854	25.7295	26.296	25.3215	25.1667	25.126	25.7114	24.9356	24.8901	24.7745	25.6636	25.7452	25.4369	25.3888
ACTBL2	23.7868	23.3622	17.2573	23.3669	23.6804	23.6069	17.9089	23.0225	23.2975	24.7696	24.6636	23.7718	17.7234	24.7814	24.4769	17.5075	23.8994	24.1121	22.6734	22.8487	23.6121	23.7	24.228	24.0479	24.0363	23.0944	23.9873	23.4446	17.1597	24.1114	23.1492	23.2217	23.7224	23.0816	16.6447	23.7734	23.8845	17.6295	23.1712	25.0999	24.0175	23.7621	16.9544	16.3685	23.7019	23.6744	23.7928	23.8614	24.2069
ACTL6A	22.0668	21.2554	21.1729	21.3754	21.7735	21.0815	20.919	21.4242	21.6925	21.4477	21.5375	21.525	21.2032	21.5818	21.7321	21.495	20.9536	21.2598	20.6883	21.2434	21.4214	21.146	20.9522	21.1741	21.2376	21.0703	21.4385	19.7296	21.4407	20.9451	20.9593	21.7	21.4005	21.8852	21.3581	21.5409	21.4913	21.8871	21.6258	21.8447	21.508	21.6639	22.3213	21.8137	21.6888	20.9588	21.5964	21.7042	22.1682
ACTN1	26.2497	25.8636	25.9961	26.0406	26.2695	26.0053	26.2031	25.9338	26.4187	26.0273	26.3488	25.9619	26.0726	26.3875	26.3122	26.1455	26.1629	26.2981	25.959	25.8531	25.5417	25.8154	26.075	26.2406	26.1752	25.8048	26.0938	26.1592	25.9902	26.1674	25.9615	25.9924	26.1941	26.0934	25.9299	26.031	25.9548	26.4898	26.6821	26.098	26.1994	26.1634	26.6357	26.039	26.0182	26.2576	26.1878	26.1451	26.3722
ACTN2	18.4541	24.2198	24.6018	23.6838	16.6576	16.5157	24.4562	24.805	24.7794	24.5632	24.6508	24.6628	16.7482	17.7523	24.8004	24.4056	24.8205	24.4794	24.9983	24.6474	24.718	24.0177	24.4769	24.9186	24.8036	25.3527	24.6895	24.618	18.175	24.4297	24.5878	24.8413	24.9762	24.4732	24.6801	24.519	24.3775	24.7329	16.8799	24.4667	24.6728	24.415	25.3925	24.2278	24.2649	24.2157	24.4269	24.604	24.4097
ACTN4	26.5231	26.0951	26.5096	26.4132	26.5174	26.3851	26.2533	26.505	26.4053	26.3652	26.4827	26.5951	26.3205	26.4809	26.4907	26.1345	26.1756	26.3678	26.5327	26.3031	26.3199	26.0177	26.2877	26.513	26.5694	26.5858	26.4111	26.2952	26.364	26.3449	26.3351	26.5473	26.6318	26.3326	26.4511	26.3817	26.1935	26.4802	26.6434	26.2949	26.4769	26.2369	27.0352	26.0596	26.1906	26.126	26.1407	26.2993	26.0393
ACTR10	20.7215	20.5067	20.4604	20.4794	20.3585	20.4745	20.4418	19.9844	20.1232	20.5528	19.7595	20.2048	19.6052	19.7205	20.4973	20.3196	20.1244	19.7959	20.458	20.0258	20.1778	20.0639	20.628	20.8062	20.574	20.1961	20.3272	19.9425	20.1491	20.1131	19.8804	20.6893	20.4609	20.6529	19.8681	20.4515	20.9203	20.0972	20.595	20.0661	20.5733	20.3112	20.2735	19.7675	19.924	20.4157	20.0989	20.782	19.9514
ACTR1A	21.5456	21.1832	21.5768	21.4283	21.3829	21.5236	21.6609	21.7986	21.6773	21.9959	21.6236	21.4845	21.5955	21.6393	21.8777	21.6514	21.6522	21.2903	21.8971	21.7112	21.642	21.862	21.7	21.7157	21.8336	22.3365	21.7643	21.9168	21.942	21.7193	21.6134	21.8268	21.6594	21.5264	21.83	21.8225	22.0171	22.0972	21.5635	21.5255	21.5634	22.1666	22.0135	21.504	21.5917	21.841	21.6553	21.9686	21.833
ACTR1B	21.774	20.9938	21.5429	21.4794	21.4597	20.4408	21.4008	21.6805	21.2741	21.3134	21.69	21.6763	21.2442	21.4973	21.6223	21.3381	21.562	21.3083	21.4922	21.4897	21.8333	21.2751	22.0056	21.4915	21.4533	21.0703	21.5593	21.356	21.6057	21.3986	21.3083	21.7774	21.7	21.476	21.6212	21.6677	21.2068	21.5652	21.1765	21.388	21.2984	21.3163	21.4054	21.2721	21.2586	21.6527	21.389	21.829	20.9318
ACTR2	25.5591	25.4828	25.4574	24.8627	25.3608	25.1272	25.4126	25.6315	25.6651	25.5295	25.6184	25.4163	25.4864	25.7426	25.7941	25.7319	25.5013	25.6212	25.6941	25.4865	25.4524	25.7233	25.4887	25.6466	25.7521	25.5621	25.6148	25.7542	25.5292	25.4836	25.5187	25.9174	25.6849	25.5118	25.7445	25.6069	25.9446	25.8551	25.8613	25.7968	25.7399	25.9425	25.9214	25.6495	25.6449	25.5856	25.7834	25.8086	25.6363
ACTR3	25.2886	25.3241	25.1019	24.5852	25.2858	24.9539	25.2818	25.5649	25.3504	25.2459	25.3488	25.0626	25.1556	25.5081	25.4571	25.4346	25.3183	25.2231	25.3131	25.2444	25.2598	25.5456	25.1852	25.1948	25.3136	25.312	25.3349	25.3739	25.1635	25.1608	25.2231	25.6069	25.2657	25.3107	25.2776	25.3584	25.6872	25.6231	25.5461	25.4218	25.437	25.5963	25.4726	25.2541	25.403	25.3765	25.4509	25.5259	25.4185
TTC39C	17.8337	18.2257	18.2265	17.6835	17.2884	17.6868	15.9141	17.2159	17.4068	17.8634	19.4634	16.9994	17.8361	18.5631	17.5831	19.3788	19.8375	18.6129	20.3441	17.0051	18.2736	19.2234	16.6085	18.2768	17.2913	16.8494	18.0473	16.534	17.4449	18.3104	16.9269	19.5625	17.0197	17.3187	17.2924	17.9578	18.6724	17.7987	17.8905	18.3621	19.2015	18.7837	17.2883	18.0573	17.6811	19.1356	18.3005	20.2821	18.9494
ITPR3	18.3253	17.2707	18.0139	22.0727	22.2629	19.9162	21.1555	18.5457	22.0444	21.8088	17.0602	19.2883	21.9946	17.1241	22.0614	22.304	21.6763	17.7987	21.7909	21.8637	21.838	17.3537	17.7522	21.6246	21.7475	21.6552	16.8466	21.475	22.0847	17.6266	21.6931	20.9344	21.5017	17.1471	16.4682	17.7139	21.615	21.4218	18.1474	16.8065	16.7597	20.7079	17.4483	21.3026	16.5366	16.931	20.7277	21.5253	21.0212
ACYP2	23.4871	23.3961	23.8064	22.8627	23.3799	22.9815	23.044	24.1612	23.2774	23.3988	23.1408	23.5788	23.1448	23.4547	23.5921	23.9025	23.5672	23.5441	24.1129	23.9994	24.1458	23.4618	23.7027	23.6329	23.3387	24.3426	24.0193	23.6714	23.679	23.7384	23.7225	23.8293	23.9606	23.6975	23.7535	23.2956	23.2589	23.2953	22.9065	23.1739	22.9586	23.1215	22.4648	22.8048	23.3446	23.0922	22.9985	23.462	22.9498
CRTAP	19.9115	19.1113	18.0873	19.6072	19.585	19.8422	19.137	20.552	17.4941	20.8818	19.7353	20.1011	20.2709	19.2366	19.622	20.5277	20.6078	20.7203	20.1374	21.0464	17.0958	20.7041	19.8799	19.9538	20.1484	18.9066	19.0658	21.1828	20.1475	20.2671	19.6524	20.8979	20.2166	18.0758	19.5455	20.1377	17.7083	20.7566	21.1834	19.9763	20.1418	20.8504	19.3857	20.0325	21.0107	20.6958	17.6659	20.3265	20.8849
ADA2	19.1928	19.6813	19.8469	19.6383	17.3406	18.4865	19.5343	20.0546	20.4395	20.5997	20.5263	19.352	20.0173	19.5963	19.6834	20.269	20.3804	20.0053	18.8174	18.606	19.829	20.1643	19.742	19.9388	19.88	19.291	19.8274	19.9525	19.7557	20.0481	19.5361	19.984	19.2721	19.4359	19.6283	19.8289	20.5732	19.4418	20.2574	20.2305	20.0741	20.6101	20.0408	21.241	19.8317	20.1568	20.526	19.6491	19.7793
ADAM10	22.3862	22.9046	22.6209	22.6618	22.6277	22.5155	22.7637	22.6972	22.4153	22.4054	22.4838	22.9308	22.6525	23.1272	21.7583	22.1895	22.5672	22.5914	22.1326	22.6661	22.7878	22.5595	22.0144	22.4976	22.6484	22.8033	22.5241	22.9711	22.1085	22.2769	22.8931	21.9117	21.9606	22.762	22.2474	22.2697	22.093	22.9007	23.0852	22.5278	22.6404	22.3746	23.3627	22.7888	23.2712	22.8217	22.6574	22.3128	23.4902
OAS2	22.3486	21.5983	21.9877	20.5408	20.906	22.2787	21.5149	23.5006	22.9249	23.8984	22.2086	21.5116	21.2374	21.5818	21.7531	21.779	23.1961	23.0829	22.4299	22.2662	21.1151	23.1228	22.0905	22.6709	21.7381	21.8033	21.9393	22.5596	21.7079	21.463	22.8302	22.0261	22.0693	20.9767	22.6875	23.7842	22.3745	23.1387	22.6708	23.4369	21.8972	23.7138	21.4239	23.3904	23.3326	21.806	21.969	23.2436	21.6164
ADAR	22.8296	22.9747	23.0674	22.7081	22.5105	22.893	22.7	22.9478	22.8635	23.056	22.4751	22.9582	22.7506	22.8657	22.5522	22.3412	22.5094	22.8872	22.8155	22.6254	22.4677	22.6094	22.681	22.6947	22.5394	22.872	22.5824	22.7153	22.6333	22.5328	22.905	22.5164	22.71	22.5428	22.8255	23.2666	22.6656	22.8556	22.6781	22.6879	22.7659	22.8682	22.7245	22.6175	22.5301	22.6173	22.9805	22.869	22.8116
DMXL1	19.162	16.9286	17.7412	17.1015	18.6764	17.7458	15.6553	18.3242	17.5113	17.5061	18.0492	16.7868	17.9254	19.1973	18.8033	17.5446	19.3911	15.2434	18.2543	16.7129	15.8394	18.2962	17.3816	18.3576	19.2403	18.4101	17.18	18.096	19.916	18.1883	18.924	19.1607	19.1448	19.5789	17.9319	19.493	19.3694	15.8961	17.925	18.5433	19.2463	17.1396	16.7502	18.7273	18.7729	17.8996	19.0116	18.4057	18.8825
ADD1	22.9462	22.8427	22.6846	23.2651	23.0768	22.7282	22.9996	22.3488	21.6359	22.1177	22.4751	22.7521	22.4829	22.6051	22.8117	22.332	22.159	22.2903	21.9274	22.3893	22.2483	22.5031	22.213	22.3483	22.1126	21.8266	22.0506	22.3819	22.4988	22.7097	22.2933	22.2124	22.1919	22.8261	22.2234	22.6154	22.5191	22.4083	22.1449	22.7238	23.0102	22.552	24.0027	22.5723	22.5509	22.8751	23.0837	22.935	22.8609
ADD3	22.8759	22.4056	22.5111	22.5348	22.9679	22.3317	22.9065	22.1123	22.0483	22.3239	22.6079	22.2633	22.3004	22.525	22.7161	22.1198	22.0378	22.2903	21.634	22.2775	22.142	22.1734	22.1431	22.1966	21.7798	22.1182	22.4291	22.1717	22.3636	22.4885	22.2993	22.3472	22.3725	22.5937	22.1199	22.4074	22.2572	22.1039	22.2376	22.5457	22.8594	22.4234	23.8567	22.5236	22.555	22.7252	23.102	22.8577	23.0381
EIF2AK4	17.7072	19.0377	17.7811	17.8922	19.2081	18.9685	18.2566	17.7697	19.3381	19.0305	17.5316	17.4039	18.742	19.0653	18.6565	17.6217	19.5809	19.0191	19.4037	17.9849	18.876	18.5664	19.6907	17.4418	19.2491	18.0029	19.93	19.5413	18.6949	16.2737	19.4412	17.0742	19.2405	17.4342	18.6278	18.9437	19.5162	18.8518	19.4942	18.9492	19.1362	19.2985	19.2882	19.5679	19.5594	19.196	18.3989	18.7324	19.7003
TMEM167B	16.7943	20.1226	18.8254	18.7437	19.4955	20.021	18.1249	17.4674	17.7335	18.1617	18.0085	18.4329	16.7806	20.2832	18.1849	17.4946	17.9779	20.3083	19.0997	20.1912	19.8314	19.9419	20.1718	17.3169	20.1625	16.135	19.9637	17.0794	20.2471	17.4693	19.6684	18.4804	18.5686	19.7721	19.531	19.2887	20.2272	17.0302	18.1242	17.4463	19.9842	19.5297	18.5604	19.7095	19.6517	18.4215	19.573	19.7143	20.1112
PLEKHA1	17.8472	19.9385	17.5791	19.9039	19.3318	19.4034	18.5222	19.23	19.2225	19.0433	19.0623	19.3079	19.156	18.5269	16.5149	19.3718	17.4913	19.3086	17.4802	16.9551	19.4426	18.522	19.3684	18.0245	19.241	19.511	19.421	17.8255	18.4033	19.0713	19.7977	19.2986	18.1768	19.2824	19.5414	19.4772	19.8042	20.1371	18.9319	18.2412	17.2983	18.7447	16.9519	18.8443	19.0963	18.7628	18.0332	17.8807	18.3869
TMEM126B	21.1525	21.4088	21.3338	22.7554	20.6878	20.8444	20.8597	20.6118	16.0006	21.0348	21.3289	21.1471	20.8156	21.2687	20.3536	21.0239	20.7955	21.2659	21.0149	20.5592	20.4948	21.0311	20.4467	20.8635	20.5845	21.7188	21.2718	17.9119	21.2035	20.0976	20.5592	20.3807	21.3439	20.9767	20.9049	20.4623	20.3561	20.5749	18.6674	20.8006	19.7445	20.2902	19.3797	20.0204	20.0696	20.5625	20.374	19.5951	20.4879
ADH5	28.3866	28.2198	28.0798	27.5632	27.9899	27.5636	28.0971	28.3521	28.2902	28.026	28.1869	28.3788	27.6701	28.722	28.2547	27.792	28.1041	27.8276	28.3143	28.6227	28.4341	28.147	28.2374	28.2629	28.1086	28.7761	28.1136	28.1068	28.2988	28.387	28.3551	28.193	28.0627	28.1867	28.3805	27.9649	27.871	27.7069	27.7048	27.6657	27.9833	27.6305	27.6481	27.454	27.4891	27.782	27.5133	27.8086	27.5356
IGLV2-11	19.9202	15.6907	16.9758	18.7793	16.4047	21.4745	19.1297	19.7452	19.4969	18.8871	17.6453	21.3707	18.4267	16.1823	19.9386	17.1544	21.2517	21.7859	18.2571	18.5228	18.3004	17.6229	21.1392	17.4114	18.8643	18.6979	18.7548	21.4385	19.8103	22.5109	21.5742	18.513	20.1308	17.319	18.6717	19.4622	22.7	18.4206	20.6952	19.6342	19.1918	22.4138	23.5644	23.7264	18.0797	20.9729	16.9536	20.0895	19.5835
WDR59	16.9634	19.6433	19.2838	19.0899	16.7703	18.927	18.1175	18.4458	18.3648	19.0171	19.1561	18.5084	19.2998	19.51	19.8725	17.5702	18.352	18.5066	16.6137	17.1603	19.2934	17.331	18.0367	15.8563	18.8496	18.552	19.1184	18.0555	17.8307	18.4696	18.0145	18.8981	14.93	18.9657	16.9104	17.108	18.9009	18.8979	17.9329	15.7706	17.8552	17.8162	16.6682	18.4651	18.0438	18.5423	18.4394	17.3492	18.876
ADI1	21.9979	21.6687	22.4421	21.8188	21.6878	20.9359	21.9354	21.7027	23.064	22.4794	22.184	22.3633	22.3261	22.0529	22.3875	22.0578	22.0452	22.1071	22.5936	21.5406	22.5955	21.949	22.4042	22.5769	20.3829	21.8208	22.6789	22.3197	22.3438	22.2305	21.944	22.1633	21.8921	22.1865	22.6624	21.8841	21.9162	21.3273	22.2475	21.5918	21.9548	21.4822	20.855	21.6215	21.5301	21.8974	21.8976	21.1709	21.6164
ADIPOQ	18.9961	18.7912	17.7873	18.1517	18.0173	17.5537	19.6633	16.6793	17.5574	16.2646	16.5055	16.6045	18.0991	17.9098	17.228	16.9322	18.449	18.6183	17.5175	17.5087	18.9489	17.5319	18.9855	18.3823	18.0156	18.0101	17.2781	17.217	17.9216	16.5859	15.704	18.0265	18.6689	17.1499	18.2391	18.107	17.8891	17.5989	18.5599	17.839	19.3337	18.2881	21.2161	20.2145	15.8996	16.3446	15.9967	18.1131	18.855
ADIRF	17.7876	16.5345	19.648	20.0521	18.6576	20.0431	19.0457	15.7254	17.2653	16.7624	19.6703	19.1526	19.3328	18.5337	19.5692	19.2202	18.6701	20.378	18.5622	19.0355	19.8097	17.8488	20.2832	19.6726	20.2962	19.8855	15.9834	17.7576	19.052	18.2251	20.4337	17.799	19.3602	19.58	18.2978	16.4731	19.3844	16.8907	18.009	19.7609	21.1083	20.9801	20.756	20.5807	20.4076	18.6358	20.932	19.9964	19.5002
SMURF1	18.1458	16.9661	16.9253	20.7735	18.0492	21.3829	17.3914	16.8276	20.1908	17.4905	19.4106	18.0145	21.5795	18.3233	21.5877	17.7742	21.0078	17.1242	18.3213	17.4459	18.0345	17.4375	17.4591	17.2129	18.7889	20.9588	17.7677	21.7969	15.8606	21.8909	18.0683	21.7263	20.3115	20.8681	19.5249	17.0684	19.2672	21.333	18.8386	21.9927	16.9389	21.7079	17.5993	17.2266	21.347	21.2522	19.932	21.31	21.4654
ADNP	17.0124	17.5911	17.0783	19.0646	17.6354	17.6106	18.0293	18.1296	17.4421	17.7948	17.9973	17.876	18.7508	17.525	18.6484	17.663	17.8259	18.66	17.6828	17.9162	17.8386	17.011	16.6594	18.2463	18.3107	18.2051	16.9469	16.4657	18.4975	18.7786	19.5486	16.8264	17.4331	17.7577	17.8238	17.3375	17.7801	19.2817	18.0543	17.8845	14.3992	16.2306	18.019	18.3412	19.0177	19.14	17.9618	18.5558	17.7125
ADO	18.7829	17.5628	18.2593	18.0866	18.4359	16.1741	18.669	18.1216	15.5302	17.8921	16.6081	17.478	18.8514	18.0051	16.3472	17.6159	18.0439	15.7317	16.3834	18.8828	17.6913	18.1696	18.5543	15.5134	17.2087	17.7943	17.4776	17.6326	18.5109	16.3398	19.2811	17.1641	16.5145	17.876	18.562	18.1668	15.8857	18.5137	17.2398	17.8955	18.8152	17.8491	20.8063	19.5244	18.9815	15.9159	19.0361	18.8461	20.1682
ADPGK	22.0626	21.7	21.9708	22.1096	21.7408	21.5289	21.9313	21.9501	22.2226	21.9603	21.9414	21.8667	22.1787	21.8825	21.7215	21.7654	21.4878	21.6977	21.3648	21.6546	21.0758	21.6575	21.7583	21.8062	21.7334	21.1182	21.9213	21.8581	21.6277	22.021	21.5237	21.7774	21.449	21.6975	21.857	21.4677	21.83	21.6225	22.2005	21.8911	21.7223	21.7118	21.5176	22.1545	21.6391	21.2694	21.7778	21.2421	21.6529
ADPRHL2	21.9531	21.951	21.8648	21.6055	21.4937	21.3039	21.4704	21.9731	22.0949	21.8385	21.6547	21.9081	20.9703	21.5097	22.01	22.1724	21.7553	21.6134	21.9073	22.0508	21.852	21.7248	22.1191	22.1005	21.8726	22.1369	21.6382	21.6871	21.9288	22.021	21.7946	22.1084	22.0497	22.0553	22.0362	21.8267	21.8909	21.485	21.6952	21.7931	21.9993	22.084	21.8988	21.3998	21.6812	21.7942	22.0307	22.0765	21.6287
ADRM1	23.3979	23.3638	23.1803	22.8818	23.2727	23.0742	23.285	23.6917	23.1082	23.2796	23.3209	23.2811	23.4364	23.5993	23.5759	23.4245	23.2404	23.3837	23.1282	23.6832	23.852	23.6249	23.6892	23.3229	23.5528	23.7188	23.4836	23.4629	23.4777	23.5625	23.6181	23.6893	23.5103	23.3984	23.705	23.3373	23.5081	23.6084	22.5688	23.1447	23.4235	23.3596	23.0302	23.2541	23.5132	23.5509	23.0698	23.3985	23.0951
ADSL	22.9599	22.9046	22.8135	23.009	22.8718	22.368	22.9148	22.6665	22.3367	22.2151	22.2121	22.8322	21.8559	22.8849	22.9178	22.578	22.4905	22.6302	22.5616	22.7387	22.9046	22.5526	22.8117	22.7915	22.6781	22.8179	22.2288	22.4167	22.7284	22.6021	22.5493	22.8628	22.7298	22.9442	22.8789	22.6607	22.5705	22.2566	22.2475	22.4935	22.8594	22.5563	22.581	21.8893	22.1455	22.5414	22.1554	22.7879	21.7193
ADSS	22.0023	22.1267	21.7154	21.3754	21.8975	21.6953	21.7934	21.8342	21.8813	21.7319	21.5973	21.8562	21.1962	22.2466	21.9154	22.0615	22.0415	22.0758	21.6093	22.0107	22.1267	21.7852	21.892	21.8867	22.0759	21.9215	21.5767	21.481	21.6	21.8121	21.6701	22.2707	21.9606	21.8592	22.0006	21.625	22.126	21.6866	22.1017	22.2165	22.3278	22.117	22.3531	21.9515	22.0754	22.1691	21.8552	22.0602	22.171
ZNF512B	19.1477	19.515	19.0051	19.931	18.6854	18.9751	19.2121	18.2112	17.7262	17.9602	16.7556	17.1998	18.2931	17.8654	19.6354	17.3965	17.473	16.5861	17.0671	17.9561	18.639	16.7641	16.8963	19.0987	18.7079	17.242	17.6186	18.1134	17.3433	18.2698	18.6263	16.5431	17.5982	19.2287	18.3457	17.7978	18.224	18.9409	17.1136	17.3981	17.5044	18.249	19.0565	15.7912	17.4661	17.5557	19.0978	16.3592	17.8898
ITGA2B	20.1439	19.9813	19.767	22.5196	19.1444	20.4965	22.1868	19.2144	20.2469	18.5779	19.7178	20.2485	22.1609	20.8585	19.3129	18.8048	18.8133	21.4926	19.8581	18.4471	17.9062	18.8266	20.3258	19.176	19.8959	19.0986	21.2066	20.487	19.7136	20.3186	21.3141	19.2392	18.399	21.0008	18.4022	20.8225	18.8949	19.3745	20.4068	18.2367	20.5535	19.1628	22.1423	18.7662	16.8181	17.9957	18.8573	18.557	17.6196
AFDN	22.7637	22.687	22.5543	22.6865	22.594	22.5501	22.1378	22.6264	22.2156	22.6169	22.3417	22.6026	22.5361	22.2939	22.3808	22.4784	22.299	22.2842	21.8816	22.2084	22.412	22.1087	21.988	22.5333	22.3919	22.5989	22.4448	22.2264	22.4154	22.5811	22.5568	22.6097	22.7733	22.6093	22.642	22.5836	22.6456	22.7715	22.2508	22.0723	21.9883	21.7583	22.1479	22.0655	22.2737	22.3606	22.2181	22.2363	21.9219
AFG3L2	24.1164	24.0064	24.5458	24.6493	24.1047	24.4951	24.0553	24.2201	24.5128	24.5408	24.1132	24.4341	24.191	24.1707	24.4207	24.2913	23.8994	23.9687	24.5057	24.1503	24.2377	23.7	24.1901	24.1666	23.9878	24.4865	24.1012	24.0398	24.4264	24.0838	23.7773	24.3857	24.5103	24.1724	24.1474	24.473	24.1386	23.935	23.5793	23.6899	23.8655	23.9404	23.3013	23.6691	23.5755	23.8467	23.5484	23.7538	23.2991
AFM	22.0835	21.4088	21.7052	22.4087	22.276	22.7306	22.3587	21.6351	21.2469	21.2189	22.0308	20.3876	22.1716	20.9969	21.9477	21.8921	22.5254	22.4172	21.35	21.643	19.916	21.8318	21.7426	21.1436	21.1971	22.6224	21.4759	22.1418	21.6057	22.5625	21.1641	22.384	21.9224	21.7457	21.1125	21.8308	21.9287	22.3501	21.2175	21.778	22.1285	22.7352	23.6457	23.028	21.7833	23.1933	23.0275	22.3749	22.8505
C5orf24	18.4372	18.5817	17.3809	16.9799	17.7844	17.6543	17.652	16.8726	17.8082	18.0262	17.5734	18.3478	18.0615	17.6415	16.877	15.7309	16.6545	17.6613	16.6601	16.7509	17.0379	16.4142	17.3688	17.7232	19.2347	18.4797	17.073	17.3781	17.7372	16.9379	17.2452	17.1343	17.9354	17.666	17.4026	17.9118	17.8558	16.0669	18.239	16.7535	16.4364	18.0481	18.74	17.7042	15.7861	16.7273	17.6587	17.0774	18.6499
AGA	20.9115	21.3507	21.1506	20.8434	21.3399	21.5711	20.8939	21.6861	21.4153	21.5287	20.7535	21.4287	20.929	20.988	20.9792	21.8323	21.6228	21.2903	21.4086	21.3612	21.8751	21.479	20.5341	20.6301	20.6952	21.7856	22.3272	21.2892	21.4217	21.1296	19.87	21.7572	21.3503	19.2907	20.7888	19.7149	21.0249	21.3946	20.9106	21.8556	21.181	22.209	20.9857	21.0204	21.943	22.038	19.3268	22.4036	20.6727
AGAP3	18.362	18.3087	17.8703	19.3297	18.8697	17.9804	18.997	19.0619	18.8792	17.6864	17.3229	17.8781	18.4201	18.6506	19.1793	18.9606	17.4029	18.7314	16.3905	17.9954	17.4876	18.2037	19.7735	17.5544	17.4762	19.3396	17.1462	16.6531	18.7079	18.4738	18.7165	18.4085	18.2718	17.7967	18.4804	17.9641	19.8401	18.3648	17.2993	18.2337	18.5089	17.4888	18.799	18.379	17.5071	18.6141	17.022	17.6016	18.1978
AGFG1	20.1329	21.3897	20.4236	21.1417	20.5215	21.6857	20.8423	21.4831	19.5005	20.8531	20.916	19.6291	21.3854	20.2221	21.2016	21.3504	21.3327	20.9966	21.6217	20.8885	21.1151	21.4394	21.1862	19.6738	21.2962	21.2445	21.0423	20.9944	20.5313	21.0171	19.939	21.6349	21.174	20.8939	20.751	20.663	21.2671	22.1272	21.5582	21.388	21.003	21.2421	21.4239	20.6053	21.4076	21.0007	21.005	21.5061	20.5579
AGFG2	21.5089	20.4707	21.2309	21.4087	21.5049	22.0144	21.2574	22.3204	21.1251	21.2633	21.3916	20.9433	21.6826	20.3672	21.2614	21.7745	21.2127	21.1509	21.5389	21.7973	21.3703	21.4643	21.6892	21.5797	21.5094	21.8033	20.9213	21.06	21.0318	21.2272	20.6654	21.8699	21.3375	21.0086	20.9049	20.9661	20.8608	21.6821	21.2376	20.6838	20.7045	20.9996	18.9242	20.3076	20.924	20.7376	20.9388	21.1463	19.2524
AGK	23.3382	23.4135	23.4064	23.6423	23.4825	23.774	23.1271	23.4006	23.7	23.724	23.5095	23.7132	23.3607	23.4988	23.3449	23.367	23.5543	23.3377	23.8074	23.4116	23.2536	23.4494	23.6892	23.4264	23.2225	23.897	23.3392	23.6043	23.362	23.174	23.4794	23.354	23.4712	23.3939	23.4784	23.5761	23.382	23.2938	23.5259	23.3374	23.2207	23.6841	23.4671	23.4369	23.3799	23.3088	23.3715	23.4114	23.4447
LEPR	17.2041	17.3519	16.7152	17.8046	18.216	18.7999	17.3814	16.6897	19.6976	16.4949	17.0957	17.948	18.7372	17.3327	18.5378	19.012	17.8339	18.4248	19.3127	19.0597	17.2132	18.1652	17.9441	15.6723	18.0303	17.2565	19.8834	17.6766	18.3223	17.2018	16.9961	19.0015	16.7661	16.7246	17.088	18.4088	18.5352	18.866	20.4302	17.4766	16.5855	17.0678	17.1664	18.2867	18.745	18.525	18.7256	17.5425	18.7831
IGLV4-60	16.6914	19.043	18.1792	20.4794	16.9052	18.8988	20.4533	16.6594	19.2401	17.3879	17.9384	17.331	17.8975	16.9989	19.6245	19.2757	19.374	20.1172	19.8942	19.2702	16.9185	19.1773	19.1846	20.963	18.5029	16.8845	16.6442	19.8543	18.7368	20.2801	17.0149	18.6298	16.8789	17.6282	18.9384	19.6148	19.7807	16.4681	18.6078	20.8663	20.8893	20.9996	22.9004	21.9674	17.1029	19.2005	19.1297	18.4348	17.7188
FAM98C	20.8046	19.9889	20.8785	20.9193	20.6878	20.765	20.6757	20.8292	20.1388	19.2839	20.5263	20.6089	19.7211	20.6051	20.1097	20.7377	19.317	20.2348	18.5826	20.1786	20.4088	19.9838	19.5699	18.1299	19.4607	19.9605	20.0515	20.7873	19.9903	20.0877	19.6496	20.4327	20.5413	20.2072	19.9593	20.6441	20.2671	21.2012	21.0306	19.7614	19.3399	19.4363	19.8482	16.8855	19.1187	20.0808	20.7119	20.3374	20.1457
AGO1	21.9021	21.6581	21.3205	21.9648	22.1989	20.8272	21.8114	21.3836	21.912	21.8038	21.7391	21.5772	22.0688	22.1392	21.3398	21.6063	21.4932	21.4822	21.5519	21.3541	21.6366	21.3139	21.7373	21.6682	21.4928	21.681	21.7131	21.4385	21.5196	21.7193	21.6839	20.9254	20.2166	21.9767	21.3518	21.51	21.2801	20.1371	21.5475	21.6469	21.8972	21.4776	22.1591	21.5386	21.3565	21.4054	21.7355	21.5675	21.8883
AGO2	21.0959	21.2341	21.4111	22.1962	22.0389	21.5865	21.6806	21.1771	21.2469	21.6395	21.1946	21.5513	21.7411	21.9247	21.8242	21.4389	21.0452	21.3609	21.7348	21.4437	21.2412	21.5127	21.5993	21.5567	20.9838	21.4607	21.4002	21.1456	21.3571	21.6656	21.2412	21.1439	21.4667	21.6927	21.0518	21.4995	21.3745	21.7044	21.3708	21.5073	21.5879	21.6434	22.7705	21.9386	21.4212	21.4412	21.8659	21.7578	21.7344
AGO3	19.4983	18.9972	18.7333	18.4282	19.5825	19.1437	18.6859	19.0588	20.1908	19.5722	17.4123	19.3959	18.9659	19.7363	19.9295	19.3392	18.2533	18.6195	18.2712	18.9549	19.9834	18.3462	19.7846	19.386	17.5572	18.1334	16.7177	16.8229	19.6199	18.9335	19.2058	18.9955	19.7054	19.0262	18.8612	19.2264	18.4628	17.9222	18.9003	18.8772	18.3864	18.9009	19.0937	19.7176	17.9516	19.1956	18.1443	18.6545	16.366
AGPAT1	22.037	22.4828	21.2591	22.1218	22.8761	21.853	22.4675	22.7673	22.5743	22.7658	22.3978	22.2146	22.7387	21.784	22.2577	20.6315	22.7911	22.1509	22.3611	22.4504	21.6312	22.1884	22.4531	21.8351	22.159	22.6682	22.071	22.5106	22.3897	21.9036	21.5742	22.6404	22.1883	21.4985	21.6159	22.107	22.7548	22.2445	21.7	22.1911	22.3394	22.8575	22.4915	21.4596	21.7973	21.8751	21.9789	22.0895	21.6489
LDLR	18.5588	19.5791	19.2736	21.0002	18.9309	19.2256	17.3981	16.8366	16.977	19.7298	19.3858	19.238	19.2014	18.7333	17.9571	19.0899	17.7056	16.0297	18.4598	18.5142	19.6064	18.3266	18.7423	19.5521	18.3309	20.104	19.4866	17.7156	19.3323	18.0495	17.3726	16.5585	17.5941	18.7253	19.0094	18.7998	18.7079	18.9676	19.6106	18.8518	17.4759	17.3488	17.8496	16.5198	17.9719	18.8409	17.3018	17.754	18.1396
AGPAT3	23.4697	23.4416	23.3746	23.7503	23.2596	23.1969	23.4053	23.4751	23.2226	23.2957	23.4054	23.1813	23.5795	23.5935	22.9038	23.1793	22.9693	23.3038	23.6554	23.5359	23.2902	23.1244	23.2796	22.9955	23.3769	23.3017	23.6895	23.1323	23.3013	22.9935	22.8282	23.0134	23.1972	23.3068	22.69	22.7756	23.1241	22.8734	22.9578	22.9275	22.9698	22.9554	22.3579	23.1876	23.3206	23.0889	22.8444	22.5859	22.9804
EPDR1	17.8332	17.8245	19.5545	18.3776	18.0822	17.3034	16.4532	19.4135	18.7089	18.5733	18.9968	17.1916	17.6011	19.4269	18.2968	20.3564	20.1928	18.1743	18.6838	19.1811	20.4088	17.2495	18.2331	19.0124	19.2794	17.7864	17.5143	20.296	18.8058	18.126	19.9116	17.9958	19.268	17.5075	18.8422	17.3107	18.9244	19.3624	19.7497	17.8082	20.0741	18.3961	19.7088	19.2422	19.8587	19.3027	18.6131	17.6899	18.9918
AGPS	22.6726	21.7707	21.8785	21.9513	21.4654	22.1664	22.087	21.9593	21.8858	22.0685	22.1662	22.4777	21.7315	22.0445	22.1511	22.2298	22.7164	21.7513	22.5124	22.3788	22.5184	22.3728	22.4563	22.5215	21.4928	22.4792	21.2646	22.8419	22.0277	21.8256	22.0332	21.9071	22.1226	21.7122	21.6471	22.4461	22.4282	22.3244	21.476	21.8805	21.6263	22.5824	21.2267	21.7598	22.8283	22.0513	22.1785	21.6441	22.0848
NUCB1	16.2758	22.1906	21.9708	17.38	17.3871	22.3829	16.6246	16.6141	22.705	17.2252	17.6577	22.5868	22.6112	22.1862	22.5848	23.6539	23.7024	23.6654	23.5157	23.2587	16.36	23.3194	22.927	16.9415	23.2785	18.7559	22.5796	16.6779	22.8673	22.9513	19.682	18.0611	15.5939	15.9415	22.9136	22.5229	17.3658	18.3543	23.0852	24.0058	23.6728	23.704	23.2632	23.6495	23.036	22.9212	23.2809	23.2479	18.1643
AGT	22.3277	22.5674	23.2764	23.2669	22.3242	22.2037	22.334	22.3663	22.2639	23.0133	22.8792	22.9631	23.1266	22.0487	22.3328	22.0085	22.1174	22.4926	22.4228	22.6107	22.5532	21.5456	23.0593	22.2297	22.8181	22.266	22.4667	22.5877	22.3604	22.2703	22.0583	22.3607	22.4988	22.3969	22.2439	22.6274	22.2605	22.3641	22.8939	22.4958	22.0531	21.8996	22.8567	22.7487	21.7727	21.923	22.5147	21.7	22.0088
AGTRAP	17.4731	20.5301	17.2867	16.924	19.788	18.8121	16.929	17.925	20.1496	18.7834	17.8664	16.4362	19.3461	20.2657	16.5545	18.3508	20.7508	20.6372	17.1365	19.0219	17.8363	19.6336	17.1428	17.176	17.9009	20.1962	20.4067	17.3858	18.02	19.4497	18.0542	16.8612	18.1375	16.271	15.3592	19.7655	20.7803	19.4987	19.1309	20.4465	19.9836	19.8168	19.926	20.9125	20.058	19.8873	20.2153	19.0788	20.6164
AGXT	32.1535	31.0011	31.5201	30.3679	31.3056	31.3894	31.0638	31.5893	31.4526	31.992	30.7001	31.6717	31.2759	31.2561	31.4755	31.7893	31.4912	31.0967	31.4915	31.3199	31.2966	31.5572	31.506	31.5793	30.9575	31.9814	30.7648	31.8603	31.5088	31.3463	30.8709	31.3332	31.5566	30.7717	30.7823	30.7629	31.3822	31.4914	30.9654	30.6975	30.9093	30.8584	29.8276	31.6349	31.3825	30.9317	31.8101	31.1548	30.7522
AGXT2	24.9496	20.6949	18.3631	24.8866	25.7018	24.4745	19.7719	20.1695	22.2537	25.0903	22.8415	21.1297	26.0219	19.8939	22.7583	21.2945	20.4713	24.5939	23.7146	24.3417	21.6038	24.3262	21.1785	23.7515	24.5122	24.4589	25.6662	24.2651	18.8459	24.7676	25.0287	24.6624	23.3098	24.7921	25.0294	23.0109	24.5692	23.459	24.2073	24.7395	23.7616	23.9817	22.8567	24.2925	18.1854	15.8233	16.4389	23.5698	17.6545
AHCTF1	19.3882	19.2036	19.0332	20.1232	19.4948	18.9524	18.4873	19.1044	19.3778	19.1801	18.4531	19.0669	19.1554	19.4178	18.77	18.6659	18.5155	19.3514	19.1967	18.4608	18.4997	18.8558	19.782	18.7115	18.8888	18.9475	18.9413	17.9669	18.9096	18.0278	19.3429	18.083	18.9165	18.9428	18.4141	19.3295	18.8398	18.3057	19.1369	19.0244	18.8981	19.2731	19.0992	18.6366	19.162	17.7586	19.6748	19.0185	18.8422
FAM8A1	21.9347	22.0597	22.4111	21.9377	21.7502	22.2498	21.4872	21.4895	21.8902	21.8531	21.9989	21.9729	19.615	21.8777	21.8633	22.0428	21.7508	21.4117	21.3121	17.4831	21.5007	22.0277	20.6946	21.8588	21.7521	22.2402	22.1843	21.899	21.2254	21.6304	17.8749	21.9657	21.7199	20.7691	16.5271	20.0686	21.2931	21.0562	21.5039	20.9763	21.7487	20.9471	20.1339	20.3472	21.0047	21.0211	20.4136	16.4317	21.3319
AHCYL1	22.8419	22.8544	22.6209	20.9648	22.4853	22.2335	22.8423	22.8981	22.2673	22.6169	22.4039	22.0808	22.4971	22.988	23.0823	21.9773	22.4905	22.6816	22.8343	22.5867	21.7951	22.6004	22.1352	22.3616	22.6584	22.7094	22.3643	22.596	22.5662	22.5572	22.358	22.6651	22.5745	22.6503	22.487	22.7538	22.8455	22.916	22.4675	22.5457	22.4769	22.7216	22.3627	22.1093	22.4658	22.4663	22.2181	22.5698	22.1932
AHCYL2	20.0377	19.3547	20.047	19.0821	20.2296	17.6378	20.1625	20.3836	20.4153	20.4283	20.0622	20.1287	19.7197	19.849	19.1666	19.4443	20.012	19.9501	18.7928	18.0218	19.6648	18.1521	18.7749	19.8323	17.5464	20.5332	19.5886	17.3162	17.7809	20.3684	18.9763	19.8749	15.8041	20.5909	18.4001	19.6099	18.904	19.3263	21.3089	16.3579	16.3762	19.9337	17.0203	19.6218	17.4417	16.6794	17.0724	19.5449	18.8451
AHNAK	26.395	26.1948	26.4949	26.795	27.132	27.2659	27.0971	26.4217	26.8907	26.3716	26.8314	26.1886	26.7745	26.623	26.7377	26.3032	26.6053	26.4117	25.8739	26.1528	26.4543	26.5572	26.0084	26.4025	27.1967	26.4019	26.4272	26.7696	26.4167	26.802	26.677	26.292	26.4408	26.7764	26.4364	27.159	26.2935	26.7678	26.6637	27.1281	27.2749	26.5226	28.0632	27.1303	26.8666	27.4616	27.1517	27.1256	27.6146
AHR	19.0815	17.9924	17.198	20.254	19.5503	18.6979	19.2915	18.9109	16.3559	19.2677	18.2864	17.2477	19.0486	18.8249	18.6139	18.541	17.6578	19.3894	18.9694	18.493	18.0337	18.4684	18.1541	18.7062	18.4024	18.4517	18.2146	19.0054	18.8419	19.409	18.6032	19.0487	16.593	18.9913	18.581	19.1796	18.5265	18.0351	18.6606	18.4711	18.8668	19.0598	19.0618	18.9424	18.1405	19.0149	18.8707	18.5307	19.1268
AHSA1	23.7868	23.7433	23.7455	23.8262	23.81	23.4107	23.7752	24.1909	23.7125	23.8507	23.9456	23.9922	23.3261	24.2922	23.8316	23.9231	23.8579	23.9011	24.0794	24.0551	24.4524	23.9224	24.0487	23.941	24.0926	23.9641	24.1502	23.3544	23.9332	23.7963	23.8911	23.9568	24.022	23.635	24.0729	24.031	23.9057	24.285	23.4844	23.9563	23.7936	23.9817	24.0181	24.1391	24.1468	23.9303	24.1185	23.9439	24.0863
SLC19A3	21.9666	21.6739	22.0494	17.7457	21.6277	22.3225	21.2442	22.6001	21.4274	22.1457	16.7322	22.4073	21.7695	21.8242	16.3539	21.1895	21.3388	20.8893	21.8236	22.1359	21.9335	21.7773	21.2392	21.7666	21.3708	22.7188	21.6217	20.3096	22.1738	21.912	22.1308	22.3302	21.7875	21.5804	21.6159	21.7449	20.5837	21.7394	16.9857	20.6593	21.7	19.9471	21.4648	21.0019	20.2837	21.7499	20.3021	21.0168	21.5536
AIDA	21.8196	22.4647	22.7554	22.5468	22.5569	22.3469	22.731	22.7804	22.8295	21.9377	22.7749	17.8679	22.2709	22.4272	22.5128	22.0873	22.4181	22.3436	22.5936	22.3927	22.4888	22.1244	22.2975	22.8682	22.9148	22.4231	22.9414	23.0438	21.9108	22.4857	22.6816	22.8509	22.5635	21.9848	22.5127	22.7625	22.6531	22.9218	22.7545	22.6344	22.831	23.2556	23.224	22.9483	22.6641	22.7601	22.9607	23.032	23.6185
AIFM1	27.5647	27.8345	27.8315	27.7124	27.1432	27.7964	27.339	27.503	27.6359	28.0057	27.5598	28.0655	27.6464	27.7508	27.6319	27.4892	27.4655	27.2812	28.2531	27.6088	27.6792	27.1802	27.684	27.7	27.5122	27.9309	27.6441	27.5157	27.891	27.6134	27.9991	27.6658	27.0319	27.7066	27.8003	27.5947	27.7589	27.3659	26.6213	27.2007	27.4604	27.2024	26.546	26.8584	27.1739	27.2157	26.7428	27.2569	26.9302
AIFM2	20.7532	20.0385	20.436	20.0321	18.6495	20.6419	20.8159	19.963	20.5326	21.0933	20.9827	20.1474	19.9929	19.9165	20.1533	20.8453	20.8388	20.6747	21.3648	21.0287	21.2624	20.8989	20.9247	20.963	20.4302	21.2271	20.2388	20.6766	20.0964	20.6854	20.8072	19.3334	20.87	20.5909	20.1267	20.1241	21.0171	20.6318	19.5277	20.4078	20.612	21.6143	20.1783	20.9321	21.2123	21.1002	19.6842	20.5859	20.9899
AIG1	25.5327	25.7052	25.3714	25.6353	25.0627	24.949	25.2367	24.8492	24.6359	24.3134	24.3916	24.0395	25.28	25.5349	24.1008	24.8816	24.3892	26.4794	25.188	25.6032	25.0627	25.5163	24.0165	24.4105	25.2777	26.1046	25.0193	25.2651	25.5181	25.5081	24.1789	24.9734	24.4219	24.8427	24.7595	23.4863	24.0073	24.2776	25.0363	24.115	25.4736	24.061	24.3013	24.9793	25.4481	25.223	23.9523	24.5109	24.5875
AIMP1	24.4096	24.6923	24.3551	24.7107	24.2194	24.3209	24.3525	24.6847	24.3221	24.4872	24.4737	24.3891	24.217	24.8067	24.5759	24.6227	24.7371	24.4595	24.6108	24.4286	24.6594	24.4306	24.3875	24.6868	24.4844	24.5836	24.4212	24.4523	24.5328	24.6468	24.5631	24.5711	24.6912	24.5765	24.6028	24.631	24.7963	24.7545	24.3525	24.3566	24.3249	24.3721	24.1493	24.3423	24.2649	24.6418	24.3715	24.4867	24.0488
AIMP2	20.9576	21.1382	21.4604	21.4283	21.035	21.1456	20.7706	21.4572	21.8813	22.3447	21.565	21.59	21.5526	21.1785	21.374	21.6465	22.4631	20.2598	22.1238	21.4437	22.0678	21.3936	22.4848	22.0765	21.6658	21.9693	21.6922	21.7077	21.5018	20.878	22.1376	21.313	20.9395	22.1186	21.6367	22.3358	21.5785	20.8793	21.595	21.3528	21.3792	21.3621	20.4468	21.2567	20.872	21.6744	21.8906	21.3482	21.8009
AIP	19.2276	19.5611	19.1898	19.9519	17.847	20.285	19.2498	19.3275	17.5555	19.9998	18.5882	17.3712	20.4685	19.0014	16.7846	20.2818	18.724	19.8564	19.6558	16.8943	19.9002	19.4719	19.5377	19.4477	18.3833	17.6609	19.8398	18.2063	17.512	19.2305	19.2851	18.6123	18.8117	19.7776	19.3501	19.2155	20.1439	19.2561	18.6857	20.115	19.9433	19.9201	20.2107	19.6161	19.3849	20.0413	20.0989	19.7995	20.7791
AK1	25.5478	25.2016	24.8533	25.7437	24.6366	24.6749	25.0123	25.2296	24.534	24.8925	25.061	24.8535	24.432	24.5833	25.2966	25.2471	24.9045	25.0556	24.7448	24.7656	24.7052	25.0753	25.1059	25.4185	25.088	25.4067	24.5286	25.2165	25.0141	25.473	25.0688	25.2654	25.1094	25.5013	25.1292	25.1857	25.2752	25.3251	24.0647	24.8338	24.6899	24.7525	25.5877	25.0219	24.3799	25.2983	24.696	25.1079	24.8496
AK2	24.1858	24.4214	25.3592	25.0111	23.9699	24.5554	23.3919	24.6206	25.5305	25.1506	24.8028	25.4341	24.8525	24.5612	25.1312	24.7143	24.9147	24.4527	26.2962	25.3008	25.5983	24.0672	26.441	26.0245	26.1378	25.2434	25.7478	25.2343	25.4844	24.7963	25.964	24.6893	25.295	25.7574	25.8176	26.1735	25.1652	24.0175	24.0171	24.7874	24.83	24.6016	25.0632	25.1842	24.5957	24.8515	25.5677	24.6809	25.3646
MTIF3	19.275	20.6203	20.1481	17.0103	21.1746	20.3946	21.4476	20.5022	19.1086	20.4153	20.5038	20.5049	21.3229	20.4467	20.3536	20.032	19.4679	19.5173	19.5741	17.2819	20.4828	20.011	20.2803	19.7251	20.0032	21.1737	21.5651	16.5719	20.9017	19.6009	20.8406	20.046	19.9195	20.6427	20.922	19.6599	20.6952	20.1371	17.8931	19.8663	19.8153	20.5498	19.8618	20.6534	20.2434	19.7689	19.9855	16.7293	17.534
FASTKD2	18.6546	18.3476	18.9221	19.8053	17.4353	18.9144	18.1199	18.2716	16.3579	18.7128	18.7429	18.8709	19.3781	18.5005	18.9817	16.8796	17.794	18.2497	19.2428	19.5683	17.485	17.9044	19.4735	19.5339	17.9388	17.1279	18.4876	18.3642	15.7667	18.3887	18.3405	18.3443	19.0286	17.2569	18.9287	17.3978	17.5126	18.2507	18.312	18.0848	17.7169	17.9881	17.507	17.4093	18.4379	18.4709	18.0589	17.6106	18.4008
RNASEL	15.9778	16.9104	16.1274	17.0322	16.4821	17.9445	17.3606	17.7094	17.7813	18.0518	17.1271	15.6736	17.1972	16.6545	16.8906	17.8899	18.4007	17.5423	17.06	15.6907	19.1306	17.3398	17.3623	15.7158	17.5248	17.8776	17.524	17.9257	17.9931	17.2726	16.0262	17.1638	17.0712	18.1867	16.4067	17.6464	16.2377	18.3429	17.5272	17.5986	17.9739	18.4858	17.0383	18.5298	17.2052	16.9165	17.6937	18.1571	18.6522
AKAP12	20.774	20.8047	20.851	20.4021	21.1534	20.4965	21.1126	20.8392	20.3781	20.111	20.4459	20.4913	20.2442	20.7054	20.4595	19.867	20.3448	20.4228	20.4299	20.908	20.8427	19.9419	20.6727	20.4794	20.5845	20.491	20.6761	20.1623	20.5775	20.6456	20.4554	19.9131	20.5854	20.1794	20.099	20.5255	20.1581	19.9996	20.9679	20.7395	20.2805	19.815	20.8821	20.3176	19.9865	20.4463	20.7355	20.6397	21.447
AKAP13	19.5055	19.6531	19.5021	19.439	19.154	19.0868	19.3978	19.5241	19.9236	19.4842	18.9425	20.0898	19.1503	19.4921	19.692	18.6562	19.1185	19.4897	18.892	19.2077	20.0709	19.9838	17.7707	19.5237	19.0982	17.3415	17.4736	19.1285	19.6278	19.2157	19.4992	19.4684	18.6747	19.915	19.4644	20.1511	20.3684	20.0422	20.0802	19.5547	19.9601	19.9736	20.4648	19.8926	19.9112	20.2289	20.3231	19.8454	20.4049
AKAP17A	24.5813	24.5773	24.4267	17.7012	24.253	24.4034	24.8203	24.766	18.222	16.8991	17.9794	16.1288	23.8246	15.9063	23.9499	17.4515	17.7406	16.8963	18.3184	23.8436	16.7105	23.8676	16.4813	23.6051	17.0095	24.7063	17.0953	17.015	23.6656	24.5491	24.0422	24.4102	23.6202	16.841	24.3265	17.0532	18.3291	23.6084	17.6109	17.7119	24.437	24.1435	17.7057	17.4006	24.481	17.0766	16.6976	24.0716	17.2215
AKAP2	22.5931	22.8404	22.5429	22.1377	22.5914	22.8826	22.0306	22.284	21.6094	21.4731	21.6495	21.5183	22.217	21.5935	21.7373	21.9773	22.2193	22.1739	21.5904	21.771	21.8978	21.1764	21.8633	22.0272	21.5204	21.9107	21.5063	20.969	22.2927	21.7572	22.2873	21.4705	21.9647	22.2545	22.1745	22.1874	22.2305	22.1566	21.6359	21.626	22.4098	21.421	21.4738	21.2252	21.3612	22.048	21.6262	21.7	21.0518
AKAP8	18.144	19.7389	19.6296	17.9055	19.6821	19.1442	17.4371	18.5441	20.0302	20.5957	16.5375	17.2854	19.4755	18.3003	16.7585	18.6064	19.5569	17.5061	15.7998	17.8633	18.1915	17.9371	17.2946	19.8301	19.006	18.651	18.5185	18.4867	20.126	17.2288	19.6754	18.505	18.1647	19.698	18.9179	18.2918	19.2481	19.249	17.4231	17.382	19.0641	18.6394	18.7954	19.1332	16.932	17.7107	19.5365	16.1183	18.4489
AKAP8L	20.359	19.5834	20.588	17.0664	21.1028	20.2465	16.98	20.3836	19.2913	20.2532	17.0119	19.6299	20.5688	19.3428	19.7446	20.4616	18.8819	20.2963	17.3646	17.7227	19.1789	18.1474	17.1818	20.3516	19.0093	17.262	19.1285	18.6675	17.8981	20.5081	17.7643	19.873	16.4149	16.8085	18.698	20.5561	16.6592	20.2865	17.1015	18.546	16.9076	16.4134	20.8482	17.6714	19.8982	19.281	16.7834	18.9646	17.504
YTHDF2	16.4195	17.2248	16.4505	18.6379	17.9982	16.4587	17.3677	18.7901	16.8138	17.5964	19.1855	18.0991	18.3668	16.4454	17.7258	17.2551	16.5141	19.0971	17.2793	17.9452	17.268	17.77	18.1296	17.3126	18.4673	17.626	19.0795	18.4403	16.7842	17.9376	17.9445	18.3067	17.7158	17.4005	18.2103	17.9235	18.8584	17.9578	17.973	16.2408	17.6187	18.684	18.5678	18.4985	18.342	18.2214	18.3446	18.5532	18.334
AKR1A1	26.2451	26.1339	26.3953	26.3046	25.6524	25.464	25.5562	26.2201	26.4507	26.405	26.2077	26.4495	25.4058	25.7294	26.2068	26.1694	26.0818	25.9085	26.6379	26.7198	26.737	25.7689	27.1033	26.9271	26.3829	27.0971	26.5231	26.2454	26.2966	26.1608	26.8014	26.2198	26.4257	27.148	26.8845	26.873	25.4623	25.0527	25.7405	25.8085	26.3194	25.5393	25.7596	25.6691	25.2299	26.0028	26.3041	26.0655	25.741
BANF1	18.3884	17.2697	16.834	18.0315	17.6984	18.1577	17.1498	17.7714	21.3844	17.6829	20.2156	21.0113	17.0274	19.1841	21.0316	19.9899	18.4899	16.5485	18.8319	18.8203	21.1073	18.1405	21.9612	22.3006	16.3449	18.0872	21.1768	18.4975	19.8253	19.24	21.4392	17.9891	20.5854	21.6778	20.8346	21.7181	18.298	16.306	18.025	21.2137	20.5335	21.5006	22.6457	20.9643	20.7903	18.9074	21.9557	16.0702	20.9772
PAF1	19.0436	17.0216	17.1818	17.3775	18.3287	17.6623	17.5855	19.4278	17.903	20.1145	16.6705	18.5058	19.0294	16.8811	16.599	18.9014	18.7117	18.7318	16.9511	17.6206	19.4319	19.0925	19.2915	18.5792	18.839	19.8864	18.414	18.5237	19.2264	19.6283	19.2303	17.206	17.5532	19.294	19.3756	17.2523	18.7706	18.0812	18.639	19.3299	19.3458	18.6981	19.6731	18.7643	19.634	18.2436	18.9054	17.7173	20.0397
NOS1AP	21.1761	20.9422	20.1494	16.739	20.2825	21.0668	20.2834	18.2307	20.4634	21.0685	17.3169	17.3623	20.3229	19.4923	18.0717	18.0698	20.2581	20.5493	17.949	16.6465	20.6093	19.6277	20.3258	17.0024	20.5528	19.2079	17.8503	16.7335	20.1774	19.0304	17.6599	17.9769	16.7579	20.3757	16.1593	18.3838	17.5988	20.5554	20.4984	20.2193	17.9825	15.7512	18.5822	18.6443	20.0463	17.3783	16.4468	18.5139	16.6814
AKR1C2	26.7964	26.3346	25.6491	26.0084	24.8044	25.6069	24.7346	25.9011	26.7172	26.1207	28.725	26.722	26.007	25.31	27.202	26.4184	26.1564	26.0645	25.959	26.9678	27.2421	26.4587	27.1287	26.2428	25.5891	27.5921	26.1621	26.3939	26.7246	26.6516	26.0819	25.811	26.2614	25.7398	25.9247	26.6533	26.8575	25.6972	23.896	25.6593	25.0354	26.1325	23.7412	24.795	25.3594	26.5182	25.946	25.9192	25.4244
AKR1C3	27.4585	27.8636	27.0798	26.5446	26.4025	26.8509	27.3583	26.5128	26.181	27.1966	27.9072	28.3021	26.7598	26.7128	27.5593	27.048	27.796	27.5646	28.1361	27.5323	27.8047	27.4447	27.767	27.1948	26.8478	28.453	27.6095	26.5303	26.7004	27.5133	26.9757	28.0443	27.5663	27.3656	27.7639	27.5714	27.8845	27.592	26.053	26.4279	26.7988	26.5775	26.546	26.0257	25.8541	27.3897	26.9248	27.1548	25.8605
AKR1C4	29.7336	28.8887	27.7564	28.3112	28.4939	28.8273	28.6821	29.0546	28.5943	28.8851	29.1044	29.3202	28.6384	28.787	29.0008	29.1956	29.1639	28.8565	29.0738	29.5543	29.6376	28.9049	29.1443	29.1324	28.7745	29.7287	29.0442	29.1835	29.4471	29.3095	28.0722	29.5579	29.0474	28.6287	29.1761	28.625	29.2302	28.8944	28.6512	28.3114	27.6828	27.8695	26.789	27.3285	27.5092	28.4694	27.8592	27.8268	27.0297
MCM7	20.1612	16.3054	16.6071	18.9668	16.9773	19.6466	18.6652	18.3654	17.3908	18.2637	17.3164	17.0605	19.1221	18.687	18.2599	19.7161	19.603	17.6548	18.5752	16.2055	17.2823	20.0639	19.0389	17.8697	18.5396	19.377	17.2772	18.8083	19.0925	19.7318	20.3894	19.8697	16.5022	17.697	17.9427	19.1795	21.2736	17.8914	19.5685	19.7111	18.4375	20.1464	17.1756	19.9957	20.4167	20.644	20.3939	19.926	20.0397
AKR1E2	26.2074	26.0926	26.444	26.4071	25.6398	25.6959	25.6085	26.1761	26.2447	26.3821	26.0586	26.3891	25.3945	25.927	26.3514	25.9333	25.8446	26.0928	26.7287	26.8594	26.6086	25.796	26.9974	26.8255	26.4827	26.9326	26.632	26.0575	26.113	26.163	26.5785	26.2654	26.3359	26.9312	26.9379	26.5447	25.3699	25.1206	25.8451	25.9709	26.4471	25.6613	25.7957	25.2245	25.4398	25.9768	26.202	26.0614	25.6564
AKR7A2	25.6177	25.0323	25.159	24.3905	24.8975	24.1577	24.8532	25.1154	24.7125	24.6212	24.422	24.8667	24.6826	24.8861	24.9669	24.9231	24.4946	24.7773	24.841	25.2251	25.2554	24.468	24.8979	25.0886	24.6181	25.2217	24.7668	25.1754	24.8533	24.7384	24.5631	25.0534	24.6849	24.7864	24.922	24.5383	24.2255	24.3641	24.6559	24.3309	24.5093	24.0377	23.9557	23.9515	24.3084	24.223	24.3008	24.6539	23.7918
AKR7A3	28.083	27.5417	27.6607	27.1966	27.132	26.3609	27.4418	27.3793	27.4433	27.1726	27.1248	27.0482	26.9015	27.1161	27.5023	27.1608	26.6225	27.4762	27.6775	27.7756	27.8636	26.9795	27.3493	27.45	27.94	28.036	27.5193	27.3205	27.3307	27.3487	26.9158	27.8488	27.1852	27.4129	27.566	26.4375	27.1296	26.794	27.3097	26.1918	26.6899	26.669	25.7109	26.454	26.3915	26.4028	26.6293	27.024	26.0025
AKT1	21.9068	21.7657	21.7455	21.4794	21.4881	21.2723	21.4647	21.6001	21.1176	21.2486	21.316	21.0488	21.5526	21.3672	21.4848	21.6514	21.5877	21.3724	21.0974	20.908	21.7	21.0311	21.1312	21.6466	21.1625	21.7126	21.1693	20.899	21.5018	21.5518	21.6931	21.5491	21.1883	21.6377	21.6317	21.2727	21.3312	21.2137	21.5421	21.3374	21.4125	21.0188	21.2	21.3904	21.2837	21.0279	20.8906	21.5253	21.3468
COA3	17.1864	17.4019	18.9046	16.6466	17.5752	16.9701	16.6556	17.0108	16.7005	20.1158	18.7617	19.353	16.3637	17.1333	16.1571	16.5953	20.2834	17.655	17.9065	18.0531	19.8122	18.7532	20.0884	19.41	16.5346	17.9963	20.3543	19.9066	19.8545	17.298	19.0688	16.4495	18.7733	19.1268	18.9909	17.8575	17.9434	18.155	19.2319	17.0979	17.9507	17.9815	18.3399	20.115	19.2234	18.3432	18.6967	18.9608	17.3827
MRPS18B	20.8735	20.9768	19.8227	19.2876	20.0731	20.774	20.1903	20.5273	19.1355	19.523	19.6311	20.3516	20.6525	20.5701	20.3258	20.9694	20.4037	20.2963	19.7111	21.0017	20.8613	21.0961	20.5341	20.2832	17.6878	20.9693	19.3944	19.9468	20.4343	20.7049	18.4959	21.0388	19.4772	20.1094	20.2675	19.8927	20.8344	20.8476	20.3587	20.1854	19.5858	20.6516	18.3725	19.5715	20.1806	19.8401	19.4155	20.2708	19.0421
ALAS1	21.2668	16.6128	18.7144	18.0207	15.7876	18.1575	20.3829	18.6839	20.0846	20.9558	17.0314	18.9354	19.6336	19.1015	17.3318	20.5277	19.9457	19.3856	19.6491	20.4962	20.3833	19.443	17.7131	19.8394	16.7788	19.2177	16.9045	20.9432	18.7844	20.2539	16.8224	20.2507	19.0247	19.6141	18.0019	20.2666	20.8344	19.9354	19.7232	19.1372	17.7263	18.8676	17.9799	18.5445	17.3271	18.3981	15.967	18.6407	18.0842
ALB	31.6161	31.6185	30.8533	31.4823	32.1716	31.5878	32.2232	31.3075	30.0298	29.8533	31.1103	31.1804	31.6925	30.7344	31.3055	31.6123	31.2175	31.53	30.7345	31.6319	30.519	31.1179	31.0727	30.7324	30.7272	31.2275	31.1197	32.0337	31.0222	31.9109	30.262	31.5498	30.8357	30.9824	30.6281	31.6052	30.4739	31.9581	31.6561	31.1963	31.4215	31.2133	32.455	31.8039	30.7135	31.6141	31.6617	31.3772	31.4402
ALCAM	22.9934	22.6581	22.5935	22.1575	22.7735	22.7763	22.6559	22.7857	22.5906	22.6254	22.0543	22.4216	22.6801	22.959	22.2577	22.7214	22.3598	22.5365	22.8816	23.2124	22.4858	22.4569	22.5128	22.5769	22.5975	22.6585	22.7643	22.056	22.5633	22.4716	22.6372	22.8122	22.437	22.3035	22.2574	22.3591	22.0819	22.7329	21.5635	22.3604	22.9108	22.5074	22.4285	22.1377	22.6156	22.3281	22.8534	22.7497	22.5685
ANK1	23.0918	22.7103	22.6344	26.2273	22.7896	23.5554	24.0171	21.6861	21.7518	21.4541	22.2767	23.5015	22.4999	21.6672	22.3501	22.2625	21.9925	22.7881	21.8182	21.2124	21.2902	22.5824	22.5035	21.7363	20.4533	21.1554	22.2359	22.6396	22.7233	22.7688	22.5237	21.3472	21.3567	23.9023	21.4316	24.1528	21.4282	22.0352	21.6658	22.3322	22.3394	22.1288	25.1141	23.4138	21.0107	21.9869	22.0929	22.6018	19.9772
ALDH18A1	22.4063	22.6121	22.6897	22.6423	22.1989	23.2562	23.1467	22.8267	22.3687	23.2113	22.9477	24.3427	22.6826	22.7504	22.8142	23.817	23.2078	22.6254	23.7659	22.3182	22.7078	22.5595	22.9612	22.9432	22.9679	23.3243	22.0993	22.9322	22.6549	22.5679	22.6538	22.734	23.6069	22.5804	23.0976	23.0686	23.1332	23.1321	22.7024	22.8338	22.8814	22.9604	22.6476	22.4438	22.4437	22.8158	22.6093	22.7839	22.5386
ALDH1A1	30.0165	29.3257	29.2511	28.7124	29.0238	28.7649	29.5014	29.3216	29.2928	29.2144	29.8937	29.4974	28.6263	29.2604	29.6363	29.5993	29.3226	28.9786	29.815	29.6204	29.3897	29.466	29.6385	29.3386	28.6973	30.2562	29.2119	29.5361	29.4299	29.6668	29.1753	29.49	29.2641	29.4405	29.2545	29.2592	29.6374	29.2212	28.4328	28.9915	29.2678	29.4229	29.0492	28.3323	28.8744	29.1567	28.808	29.2067	28.7492
ALDH1B1	26.4281	25.895	27.4091	25.7007	23.8653	26.6989	26.6544	25.2674	25.8145	24.0002	24.3289	25.469	26.6544	24.265	27.0381	25.3835	26.4252	25.6479	28.0949	26.6528	26.0476	23.9665	26.8331	25.6735	27.7419	25.4448	26.0633	26.8149	26.4343	27.0484	26.5314	25.7924	26.2741	27.2661	24.4713	26.6038	26.5955	26.285	23.2623	24.4958	24.2805	24.315	25.5138	22.6155	25.8373	25.7376	24.1627	27.3183	24.3055
CD276	19.4321	19.0044	16.4783	18.8038	18.4805	18.0115	17.4243	16.4606	17.2579	17.6158	15.9923	17.6515	19.376	19.8696	19.6385	18.7358	19.1006	19.8614	18.7561	18.2406	19.0986	19.0523	17.6484	17.3162	18.5274	18.0365	16.8895	20.0858	19.8209	18.9192	17.6569	19.0629	18.9659	18.0187	17.4629	18.2473	17.0441	19.3531	17.6208	19.0732	16.514	19.3323	17.7813	18.4107	19.9618	19.6221	18.4124	19.1295	17.9975
SPEN	16.6421	17.3513	16.1519	16.3508	18.0229	17.6803	16.8887	16.6852	15.5681	18.6625	18.5135	18.0009	17.8774	17.2135	16.783	15.7815	17.4314	16.0678	18.314	18.1493	17.0916	17.8177	16.059	17.5928	17.5097	18.4372	18.402	16.5543	17.091	17.0594	17.7904	17.0331	18.0282	17.7529	18.3072	18.207	17.0658	17.4737	18.5864	17.6403	18.1773	18.2216	18.0248	18.1224	18.442	17.1151	20.8808	17.4225	17.2483
LYRM1	20.1588	14.9915	21.0002	17.1973	19.7637	20.9599	20.8854	20.869	19.8145	21.3955	21.0229	21.8562	20.9865	19.3827	20.6051	17.7721	21.0452	20.738	20.6402	17.0795	20.3038	19.9419	20.6166	20.7666	19.7268	21.7974	20.1537	21.0438	20.7386	20.5837	20.3201	20.5433	21.5908	20.7783	20.8072	21.0109	21.2406	19.8025	19.0702	20.0283	20.1938	20.6841	19.6068	17.766	19.2273	20.2976	19.9723	19.9826	18.4995
ALDH3A2	27.0959	26.5948	26.7763	27.1847	27.0023	26.125	27.0624	26.9086	27.022	26.7437	26.9791	26.8667	26.8745	27.1287	26.9038	26.7348	26.3467	26.7056	27.1156	27.1009	26.7449	26.5999	26.9556	26.913	26.8341	26.6686	26.8681	26.9802	26.891	26.7487	26.3569	26.7191	26.4631	26.4642	26.5035	26.1169	26.6888	26.672	26.6497	25.9605	26.396	26.0726	25.7203	26.4958	26.9765	26.5212	26.4759	25.9594	26.3918
OLFM4	15.9558	17.1893	19.2464	17.3868	16.9756	17.9494	17.5185	19.7044	20.6094	18.0547	19.7908	19.4549	16.5456	20.9969	16.8665	17.0608	20.2959	17.4278	17.0331	21.4303	17.372	21.6489	19.6829	20.2326	19.3367	16.9133	21.1072	19.9419	20.3702	18.8915	19.9022	17.4873	16.2567	16.5021	20.0477	19.906	17.4158	19.5536	16.9832	19.4102	18.599	18.7508	20.756	16.0837	22.0047	18.2042	20.5617	20.5675	23.3738
TOP3A	17.8196	17.5255	20.7455	20.6112	19.1403	21.18	20.595	18.1786	19.154	17.4838	17.9397	16.4281	17.2151	20.7268	20.6051	18.5882	17.3329	20.7556	18.6723	17.7519	19.8546	16.8616	20.8967	20.1086	19.1651	20.7312	20.2282	16.8006	16.9246	20.3186	17.6837	16.9181	16.4664	18.3133	17.4721	17.7225	20.3186	17.2638	17.3156	17.5853	16.0844	15.5572	19.1551	18.3706	17.0543	17.5	17.9455	19.216	16.0162
UBQLN1	16.3813	17.2841	18.4912	18.9808	17.8893	20.285	18.9895	19.1883	16.9708	19.5028	18.6312	18.6755	20.075	16.7407	19.0724	17.2502	19.0181	17.1653	19.0434	18.2586	17.9805	16.8608	19.7653	19.3331	19.0976	17.2648	19.1032	18.0393	18.1298	17.351	17.8133	16.9499	16.7763	19.4437	17.154	18.1003	16.6041	17.7323	17.39	18.8545	18.6776	18.1339	16.8876	17.1042	17.8607	17.3747	17.9068	18.9196	16.9789
IGLV8-61	21.207	22.1112	17.0105	22.8113	21.9186	18.6797	23.1126	17.8828	20.4395	17.6484	18.0894	23.0208	18.2556	18.0075	17.2016	17.4467	22.4878	23.0793	20.8765	22.0508	20.9246	22.1275	20.5462	22.5451	17.5571	15.6735	22.833	23.2334	21.9062	22.4282	21.2782	20.3807	21.285	21.476	20.4434	17.6435	23.0688	23.2776	18.0993	23.4369	22.7268	23.6434	17.3535	23.2925	22.847	21.5485	20.9046	22.8213	22.6041
B3GALT6	17.2133	18.785	18.1572	19.3877	18.5309	18.1803	18.4862	17.0827	18.9421	18.036	19.2396	17.9673	18.2958	18.0923	16.5842	18.6194	19.1869	18.4298	18.6757	18.0242	18.3298	18.2779	17.9712	18.7195	19.1519	17.8027	19.0903	17.5122	17.4776	17.5194	18.1354	18.0318	16.8801	19.35	19.2445	18.3451	19.0673	18.8542	19.5345	17.9894	18.8994	17.652	20.0647	19.1095	18.8368	18.5261	19.2527	18.4778	19.0665
NDUFAF1	21.0626	17.58	20.1887	18.0257	17.6947	17.5711	17.5596	20.7883	20.8455	18.292	18.1966	20.5578	21.0419	18.6546	20.4973	17.7506	18.8202	20.3201	18.3405	20.3035	18.7032	16.8306	17.9032	20.6628	19.7407	20.4041	20.9032	19.0069	21.0482	16.2807	17.2217	20.2187	20.4843	16.5108	16.6867	16.8994	21.4857	19.9551	17.7293	16.727	18.3426	17.1476	17.4803	20.5807	19.8852	17.8783	20.111	15.7551	18.4096
SF1	20.1799	21.2341	21.1125	22.0518	20.668	21.6616	20.5528	19.6816	17.8564	19.9877	15.897	20.2312	21.3165	20.2416	18.498	21.091	20.0144	21.8691	20.2871	19.5229	20.9596	20.8164	20.0958	20.9718	21.0306	21.0106	18.5497	20.8442	21.4593	20.6656	20.8487	20.9876	20.8155	20.7967	21.0673	19.6307	20.9614	21.2261	21.595	21.3425	21.5132	20.7079	21.5133	20.504	21.115	21.2289	21.4233	20.5013	21.1112
TSC1	16.3277	17.892	17.4843	17.5737	16.4122	17.213	17.9581	17.2977	18.5618	18.4216	18.4497	18.707	15.1338	15.2028	15.1467	15.4479	17.625	17.4245	17.4405	18.4256	15.309	16.1237	16.5853	16.7858	18.5414	15.5614	17.9371	15.2717	16.8136	15.5129	15.9728	17.0801	17.2302	16.8638	15.2636	15.6623	18.0945	18.8373	16.2946	16.6263	15.8932	15.6805	17.9292	14.6312	16.3235	15.9867	15.159	16.4997	17.922
ALDOC	24.6461	24.646	24.4344	24.1653	24.668	23.8293	23.9778	24.9742	23.8769	23.776	23.2156	23.7176	24.0145	23.4674	23.4157	24.3227	24.0636	24.1376	24.4718	24.3944	24.5773	23.731	24.265	24.1475	24.6434	24.841	24.6148	23.4974	24.1682	23.6903	24.2348	24.5638	23.7709	24.2743	24.507	23.3504	22.7688	24.07	23.7979	23.4958	23.9809	23.5802	24.3446	23.9435	22.8486	24.0007	23.5704	24.4049	23.4562
ALG1	20.5989	21.227	20.0669	21.5528	21.1676	20.5289	20.078	20.9822	20.4868	21.0002	21.1804	20.5708	20.2442	21.1392	20.5341	21.1127	21.159	21.0829	21.1412	20.8687	21.3703	21.6049	20.9792	20.6411	21.6359	21.0207	20.4322	21.0917	20.1753	20.9614	21.0617	20.1697	21.0458	20.6927	19.6862	20.8556	20.9451	21.0631	21.6757	21.6217	21.1352	21.5673	21.0104	21.6256	21.5876	21.5672	20.4425	21.1276	21.7457
ALG11	22.4996	22.6011	22.4298	22.6783	22.4796	22.307	22.3859	22.6206	22.507	22.6563	22.4399	22.4216	22.6165	22.3467	22.4754	22.2331	22.3175	22.2285	22.405	22.5249	22.4401	22.2439	22.6589	22.5967	22.9065	21.1646	22.6049	22.3429	22.3438	22.1792	22.2064	22.4454	22.1954	22.2141	22.0126	22.1971	21.8823	22.1239	22.5528	21.9895	22.0211	22.0595	21.7412	21.8959	22.2123	22.0346	21.8836	21.8633	21.9252
ALG12	21.1041	20.8333	20.7355	21.2038	20.8544	21.2203	20.7979	21.284	21.4091	21.6946	21.1804	20.4639	21.6626	21.8729	21.0739	21.0837	20.2323	21.1376	21.3722	21.4099	21.2554	21.3084	20.7686	20.2179	20.9354	21.2617	21.1768	20.899	21.24	21.2	20.378	20.9071	20.7396	20.8766	20.9884	20.9276	21.3499	21.4001	21.3525	20.9895	20.9883	20.7621	20.1112	20.8312	21.115	20.8563	21.0806	20.5205	20.5321
ALG14	16.8375	20.6527	20.127	21.7319	20.9311	20.18	21.0907	20.7883	20.5099	20.9648	20.4693	19.2147	20.8246	20.7268	20.9969	20.2165	20.4491	20.7816	21.1669	20.5217	20.2198	19.8322	20.4207	20.9976	20.6952	20.6682	21.0256	19.4805	20.5775	19.9065	20.4117	20.0347	20.449	20.091	20.6522	19.8557	20.8433	19.7275	21.0152	19.7862	20.244	20.123	17.1691	20.3569	19.8181	20.7702	20.5528	20.7084	20.3169
ALG2	22.8783	22.9938	22.9099	22.8188	23.2177	22.7718	22.9937	22.7647	23.1325	23.0046	22.8212	22.0943	22.9539	22.9061	22.8414	22.7261	22.4713	22.7796	22.4475	22.5406	22.2589	22.2382	22.7865	22.9343	22.7216	22.8092	22.4196	22.4569	22.546	22.4016	22.3348	22.9745	22.3342	22.7241	22.4166	22.0792	22.5679	22.8851	23.334	22.3114	22.3132	22.433	22.0823	22.1876	22.2612	22.2779	21.932	22.3017	22.1598
ALG3	21.2741	21.2053	21.347	21.5468	21.3708	21.4745	21.2574	21.922	21.3781	21.6892	21.5595	21.4708	20.9457	21.7992	20.1591	21.1269	21.86	21.6181	21.8765	22.1645	20.2624	21.7891	21.3467	20.7766	21.4647	21.2271	22.0382	21.7128	21.3636	21.3805	21.5592	21.721	21.4901	20.3384	21.3645	21.4569	20.4744	21.2982	21.5688	21.6004	21.783	21.8892	21.4147	21.5513	20.9304	21.7702	21.1757	21.4165	21.9547
ALG5	24.8615	24.6923	24.7944	24.9274	24.849	24.3515	24.896	24.766	24.6094	25.1308	24.8814	24.6476	24.9015	25.0273	24.736	24.7722	24.4878	24.6302	25.2593	25.0822	24.9091	24.6629	25.228	24.9685	24.9976	24.9309	24.7855	24.89	25.0349	24.8683	24.7391	24.8171	24.8004	24.5896	24.642	24.6008	24.756	24.5603	25.06	24.3942	24.4964	24.3279	23.8567	24.2862	24.1537	24.5032	24.7257	24.0959	24.5342
ALG6	21.3171	21.8095	21.1279	21.8675	21.2563	21.4465	21.3769	21.5273	21.8635	22.1258	21.422	20.9826	21.3229	21.4911	21.4402	21.1827	21.8473	21.3083	21.634	21.6832	21.5703	21.5959	21.7321	21.2333	21.3152	21.2871	21.5359	21.5681	21.4654	21.1652	21.6977	21.1975	21.5745	21.2478	21.49	21.3387	21.3249	21.3613	21.1342	21.5165	21.4769	21.2583	20.8344	21.504	21.6352	21.8256	21.117	21.3045	21.5916
ALG9	19.9154	20.0091	20.436	21.1653	20.6071	20.8008	21.1834	20.9172	20.7805	20.8336	20.5812	20.7968	20.4216	21.1069	20.5935	20.1621	21.5254	21.1308	21.4157	20.8078	21.0995	20.9419	21.2759	21.1741	20.9759	20.8033	21.2505	20.3495	20.9551	20.6556	20.8569	20.8886	20.7	20.493	20.1226	20.7971	20.2931	20.5652	21.1971	20.7704	20.833	20.6921	20.5262	20.9957	21.5957	21.2694	20.6635	20.5767	21.4744
ALKBH2	16.7425	18.586	18.93	18.829	18.7655	17.7925	16.8939	16.1269	16.739	17.4019	17.2332	19.3049	17.8515	18.7638	16.7299	18.2989	17.6606	18.3483	18.1865	16.5107	18.8876	18.0669	18.3623	17.3607	18.175	18.7104	16.8095	18.8453	16.6836	17.9874	19.0495	17.6007	17.295	18.5367	19.0724	16.7081	17.492	17.475	17.6798	18.0867	17.8573	18.0638	17.8267	18.6192	17.6323	16.6861	17.6148	16.9351	18.0032
ALKBH5	20.0952	19.8134	18.7111	18.5414	20.132	20.0076	17.55	18.9722	19.8679	17.9961	17.3865	18.2693	19.5826	19.5855	19.2407	18.7576	19.5014	19.8993	17.5255	19.0991	20.0115	19.3852	18.5881	16.7643	18.795	19.7335	18.5621	15.8285	18.9813	18.8288	17.454	18.4632	19.0332	17.9921	18.6274	15.8859	17.6755	18.5132	20.1484	18.761	18.9867	17.8001	18.0414	19.3502	19.6972	17.3981	16.1846	19.0661	19.6065
KDM2A	19.3657	18.363	18.2815	18.4021	18.6864	18.8699	19.5975	18.4172	19.3277	18.3393	19.0146	17.1093	18.6022	20.0647	18.9156	16.5639	18.628	19.4375	19.2133	19.9512	18.1828	19.0666	19.3739	17.3514	19.1339	18.8067	19.6801	19.3025	17.1286	19.7407	19.3697	19.1108	16.2148	18.4852	20.0609	18.7105	19.3143	19.6884	19.2375	19.4409	19.2687	18.7362	19.6018	19.431	18.649	18.4951	19.5732	18.9503	19.4947
PITPNM1	17.1376	18.1604	18.4393	16.6878	17.7913	18.2725	18.1566	19.0193	17.7004	18.0783	17.2956	18.0154	17.6793	17.0492	18.4796	18.3403	18.5338	18.4455	19.3643	17.7604	17.139	19.333	17.3772	19.1033	17.1294	17.6517	17.7396	17.3933	16.4965	18.3248	17.0808	18.0508	19.2208	17.5207	17.824	17.5609	18.9799	17.6273	18.4985	19.0521	18.0935	19.1059	18.6649	17.4362	19.3887	19.1049	18.1784	19.0381	19.2561
TAOK1	18.4975	17.4406	17.9845	16.1399	17.3713	17.4904	16.7112	17.1814	17.4171	16.6709	17.159	17.6594	16.8453	17.1158	16.8021	18.142	16.6349	16.3002	17.1085	19.1615	16.5276	16.5572	18.0862	16.405	17.9195	16.481	17.1967	18.4979	17.4282	17.3269	16.6237	17.7864	17.1832	18.9318	18.1057	17.78	18.1354	18.1719	18.3314	16.8156	17.7755	17.898	17.9944	17.3567	17.4291	16.8426	18.2406	17.8981	17.8343
ALS2	19.2389	17.671	18.9624	18.0465	18.5435	17.1249	17.575	18.7309	18.5043	16.6023	16.0325	18.7116	17.6242	16.2134	19.2749	16.6053	15.4842	17.534	18.0069	18.7753	19.5705	19.3057	19.113	17.8036	18.4929	19.0105	18.5318	19.1717	18.7462	19.7235	17.8887	17.6911	15.7647	17.7619	19.2269	18.6969	16.578	17.6928	17.7194	18.3462	17.2558	19.0787	17.1035	17.4496	17.8676	17.8097	18.1607	17.1644	17.0028
ALYREF	23.7995	24.1362	23.6424	23.0602	23.8435	23.8721	23.5122	23.8241	23.6094	23.4525	23.5095	23.4569	23.5389	23.1272	23.3825	23.0485	22.9076	23.3171	22.6823	22.932	23.2252	23.041	22.9408	23.5171	23.6928	23.4173	22.9369	23.4338	23.1663	23.415	23.1902	23.3971	23.6975	23.6604	23.7415	23.5383	23.7384	23.6318	23.2326	22.9993	22.9791	23.1724	23.5851	23.2798	23.2331	23.3363	23.6346	23.2765	23.2734
AMACR	25.1011	24.9202	24.629	24.6906	23.9598	24.5088	24.7168	25.2056	25.1674	24.7696	24.2464	25.4207	24.7613	25.1901	25.4887	25.1586	24.7314	23.8302	26.0653	25.1245	24.98	23.9838	25.3706	25.4185	24.8314	25.3376	25.0608	25.6747	25.1252	24.6468	23.9593	25.4303	25.1604	25.3107	25.1655	25.6008	25.2255	25.0613	24.0074	24.7921	23.9339	24.8133	24.0408	24.8172	24.7522	24.4349	25.7035	24.3114	24.7269
AMBP	24.1761	24.2466	24.1913	24.4153	24.5174	24.3132	24.6928	24.467	23.9941	24.2687	24.9456	24.2752	24.5928	24.1609	24.469	24.4056	24.1174	24.6538	23.9863	24.573	24.4524	24.2779	23.8316	23.7	23.5793	24.6826	24.1881	24.6779	24.1588	24.515	23.677	24.489	24.0517	23.8701	23.705	24.058	23.7618	24.343	24.2158	23.9563	23.9993	23.9488	24.5903	24.0446	24.2395	24.3962	24.0417	24.4867	23.545
C3orf20	22.2409	23.2833	21.9407	18.0112	22.3367	22.6145	22.6053	23.139	22.7805	23.3169	22.5731	22.2351	23.2906	21.9567	16.7325	22.89	20.813	21.8072	17.4257	18.0755	22.7951	22.4014	22.7531	22.9521	22.5714	24.2271	23.9213	23.6449	23.1242	17.3184	22.6747	16.2385	18.1875	22.0047	16.3509	18.38	21.8121	17.7097	22.0421	22.1389	22.3191	21.8822	17.3077	21.5807	22.0286	17.0378	18.3041	18.1594	21.8678
AMDHD2	20.7427	21.5007	20.7653	20.6892	21.0731	20.7282	16.3629	20.1584	21.4091	21.7988	21.5263	21.5708	21.3036	21.5158	20.6051	21.8921	21.5147	21.6654	21.8236	21.2887	20.8333	21.2919	21.2243	21.2691	21.574	21.4533	21.7338	21.9213	21.1435	21.6706	20.8569	21.4004	21.4726	21.6678	21.6367	21.0967	22.0014	21.0352	22.2073	21.9292	21.7872	21.631	21.5219	21.193	21.2837	21.6527	21.4281	21.3482	21.6368
AMFR	21.8493	22.2162	21.6263	22.3652	21.8501	22.217	21.574	22.0616	21.6411	21.8237	22.1001	21.9582	22.3388	22.2429	21.6946	21.9292	21.4037	21.8115	21.8816	21.5715	21.9553	21.862	21.7478	21.1436	22.0459	22.1962	21.6492	21.5281	21.8697	21.9856	21.4768	21.7724	22.0058	22.1512	21.9964	21.7928	22.1896	21.9407	21.6757	21.626	21.3102	21.1978	21.2938	21.6691	21.7477	21.7	21.7778	21.037	21.3169
AMPD2	24.1164	23.5272	23.7579	23.5602	23.7408	23.3961	23.8203	24.4507	23.8087	23.8138	23.7074	23.9922	23.3181	24.3706	23.9947	23.9535	23.9298	23.3837	23.9374	24.1297	24.0678	23.7911	23.8316	23.941	23.2124	24.2051	23.8986	23.8673	24.2327	24.2085	24.0688	23.9231	23.8293	23.9947	24.3815	23.947	23.7734	23.6202	23.9976	23.5524	23.8248	23.7715	23.4331	23.3785	23.2837	23.8657	23.6241	23.6915	23.5342
FADS2	20.135	19.2885	17.1065	14.9437	18.4442	20.5711	18.5728	16.9061	18.6765	17.0249	20.4576	19.6192	18.5173	16.4623	16.2231	18.6185	18.8484	17.0903	18.2359	18.4997	18.5678	19.97	18.0683	19.4231	18.6964	21.0992	18.6725	17.2484	17.339	16.7441	20.1442	16.9079	17.7923	19.6234	18.3072	19.336	18.3356	19.7952	17.2497	16.4939	16.8511	16.8236	16.8423	19.7812	17.3617	17.3758	16.4636	18.2475	16.6156
METTL17	17.5535	16.1851	14.7964	18.3908	16.5083	16.6382	18.6097	16.641	17.9083	17.9282	16.686	16.8646	17.5113	16.0333	17.3034	16.7844	17.4008	16.177	17.4347	17.27	17.4383	17.7279	17.7039	18.7676	15.8076	18.0873	18.0196	17.9776	18.6671	17.6622	16.8033	17.0132	16.4039	18.6362	18.3757	19.2493	17.9221	18.7786	17.8718	18.4564	17.8046	18.7941	16.1458	17.2435	16.8322	17.7304	16.5442	16.6601	18.2795
ANAPC2	19.161	19.3591	17.5846	17.5413	19.8579	19.0133	16.9446	16.0041	18.2442	18.8626	17.6805	17.1416	17.7992	16.0841	17.6575	16.4246	19.0068	17.124	17.2638	17.945	19.7864	20.1399	17.7286	17.9628	17.9773	16.4094	16.5509	19.2881	18.3511	16.7616	17.0895	19.1581	17.1593	18.106	16.9497	19.0845	19.176	18.9698	16.7698	16.9357	18.6671	18.6576	17.6362	16.7851	19.9618	19.5521	18.1375	18.8799	19.0259
ANG	22.4617	22.1496	21.7305	21.9193	21.5325	22.2003	21.9477	22.6177	21.841	22.2742	23.128	22.8667	22.7718	22.5522	23.3276	22.6735	23.2307	21.7469	21.9621	23.1605	22.9704	22.9923	23.8681	21.9804	21.8292	23.6454	22.6162	22.9733	22.7103	22.8802	22.0932	22.2198	23.4219	20.7875	22.0673	21.7091	22.1223	22.7264	24.0074	22.0347	21.9473	22.4776	22.9919	22.4574	23.0227	22.3739	21.5661	23.3045	22.8815
SRPK1	17.1294	17.1261	17.0292	19.9833	18.8889	20.0382	17.7166	17.1556	20.2469	16.715	19.2116	18.7247	18.3401	19.7501	17.8277	18.3434	17.157	19.9266	18.3807	19.4201	20.1861	20.6446	19.8997	20.4422	20.0407	17.1443	17.5835	17.9183	17.8033	20.3059	20.1837	20.6893	18.3086	18.7702	19.1901	20.2417	19.5975	19.7759	20.1765	19.6216	19.2316	19.9996	19.5293	19.2061	20.4701	20.4959	20.0868	20.201	20.5579
ANGPTL3	19.1305	20.1824	20.5543	19.8356	18.7905	19.8606	16.7012	19.5277	19.8114	19.3008	19.2245	18.225	19.5358	17.1939	19.552	19.6507	20.2453	19.604	21.2732	17.4811	19.7513	19.498	19.7819	19.5196	19.7986	19.9284	18.5214	19.5215	18.8271	17.629	19.1429	19.7196	19.5546	16.8086	18.0128	17.532	19.7723	20.07	20.3708	18.8928	19.2946	20.1111	19.3469	19.5448	18.7148	19.7433	19.0154	19.0697	19.2046
CHMP3	20.4521	21.0271	20.823	21.1496	21.527	21.944	21.3829	21.2467	21.2331	21.2992	21.68	21.4777	21.1892	21.374	21.4075	21.456	21.4768	21.3083	21.0521	21.2434	21.3375	21.8318	21.1392	21.9231	20.5635	18.2495	21.8709	21.4629	20.5775	21.2866	21.2659	19.3847	21.6849	21.9276	21.3135	21.6908	21.5785	21.6272	21.9023	21.8841	21.8932	21.8575	22.6298	22.2696	22.2228	22.1993	21.8188	21.6441	21.854
RTN1	21.0541	20.4214	17.6355	18.411	20.6174	20.8184	20.7614	16.4341	22.8295	21.8818	21.303	21.9874	21.7122	16.8668	19.6678	20.9773	21.1726	19.4995	16.4902	21.5026	19.9238	21.4741	20.2768	21.7766	20.7798	22.8324	22.5003	21.7077	17.535	20.7711	20.9668	20.3939	16.645	21.4873	21.1779	20.291	20.1296	21.2261	20.5845	21.0908	21.2191	21.7158	21.3287	21.6652	21.7368	21.5104	21.4038	20.9332	22.7845
SOD2	24.7868	24.4753	25.2626	24.3652	24.8869	24.4675	24.5461	24.7192	26.4072	25.9445	25.0465	24.8535	25.0292	23.9725	24.2559	25.5484	24.1607	25.4392	25.4414	25.4328	24.8578	23.949	25.6337	26.298	26.3904	24.7063	26.4488	25.1044	24.6112	24.9369	25.6391	24.5344	24.7887	25.2987	25.3738	25.4596	25.3351	25.7383	26.1816	25.0497	24.9993	24.8805	24.8737	25.991	25.0982	24.491	26.3715	24.852	25.8518
ANKFY1	23.4855	23.142	23.3205	22.8409	23.4174	23.1456	23.019	23.4392	23.0144	23.2038	22.9786	22.9704	23.5111	23.023	23.157	22.9793	22.9035	23.1241	22.631	22.8612	22.9874	23.0093	22.9084	22.9955	22.6001	23.3726	22.4099	23.0173	23.0707	22.9816	22.909	23.1321	23.0924	22.8035	22.798	22.8371	22.9796	22.8793	23.3089	23.0938	22.8207	23.158	22.8905	22.7302	22.4347	22.7438	22.4686	22.8652	22.5515
ANKMY2	19.7246	19.3651	19.6491	19.7569	20.0309	19.9153	19.8217	19.9705	19.2948	17.4054	17.9115	18.43	19.0818	19.7258	19.7667	20.1481	19.5213	19.7247	19.7331	20.6661	20.1529	19.9277	19.7366	19.4882	19.0946	19.8669	20.0729	18.8319	19.4067	20.3805	17.8681	20.1613	18.958	18.5925	20.0073	19.9529	19.9143	19.0719	19.7579	19.0595	19.6989	19.7197	19.6018	17.7069	18.9117	19.8367	17.8576	19.3411	18.5029
ANKRD13A	18.9279	18.6627	18.8876	18.8027	19.605	18.6817	19.2584	19.3658	19.0894	19.0634	19.0862	17.9159	19.3353	19.0052	18.6248	19.4119	18.6274	18.9795	19.5646	19.6592	19.4407	18.7438	19.712	18.9274	19.117	18.8964	18.423	18.3553	18.6294	19.0381	19.2169	18.9763	18.9032	19.4326	19.0589	19.2562	19.9561	18.8597	18.6701	19.1841	19.8205	19.6614	19.7715	19.4073	19.3747	19.1754	18.8294	19.4365	19.4211
ANKRD17	18.0046	21.3961	20.975	18.4051	18.0402	21.3348	16.6874	17.3006	17.9099	21.6283	21.68	17.0345	21.2442	20.7583	16.5727	21.1827	21.4037	18.7419	18.4247	18.0914	17.6284	21.1824	21.2832	17.6144	16.4843	18.1545	16.2137	18.6496	20.6112	21.1368	20.5187	18.4839	16.7184	17.0062	20.8963	21.1036	16.5106	16.7727	20.0673	21.1854	17.1673	21.2311	19.0548	17.0778	16.9198	16.2899	16.1493	17.1993	17.888
MAN2B2	17.0651	18.9996	16.6724	18.4357	17.6122	16.4999	17.2917	17.7485	19.4129	20.1823	19.655	18.713	18.4863	19.8668	19.5546	19.9916	20.7778	19.6144	17.1123	16.7926	19.6892	17.4938	20.9431	16.1895	18.8028	18.798	19.3043	17.8412	16.5937	17.0512	16.7803	17.6699	20.6386	18.0043	16.2827	17.9886	17.5361	20.2261	19.7272	20.3579	19.0673	17.479	17.3388	18.7661	19.7469	20.1933	18.4214	18.6604	20.4331
APOBEC3F	16.3209	17.8824	17.4865	18.1187	17.9747	18.4915	18.5039	15.3758	19.103	18.6906	18.0299	18.0818	18.5998	16.8962	18.1844	17.5648	18.0702	18.829	17.2228	18.4719	17.9275	18.2114	18.2289	17.7168	16.3762	17.6404	17.4615	18.1905	17.1396	18.5793	16.6229	18.5286	17.5655	18.6119	18.5545	17.7651	16.9121	17.1183	18.0127	18.9714	18.8033	18.4835	17.5765	19.2504	18.7737	18.6305	17.991	18.1642	19.1914
ANKS1B	21.4195	21.5927	21.1877	21.8188	21.058	21.2335	17.5545	17.9037	21.4692	21.6673	21.7	21.4073	20.9539	21.4337	21.5759	21.3625	20.9848	21.0758	21.2169	20.6196	20.7052	20.6618	21.1392	17.7273	21.4185	21.0207	21.2576	21.481	21.1124	20.9369	20.9285	18.4453	17.0878	21.3572	21.1851	16.9218	21.4969	21.4953	18.4041	20.3271	20.5535	21.2366	20.6015	20.9321	20.4789	21.0007	20.8976	20.8968	20.9579
ANKZF1	18.695	19.4647	18.5994	16.9405	17.4897	19.219	18.4088	19.0299	17.9312	18.6412	18.9147	19.5412	19.5492	18.7538	18.9229	15.1212	18.0249	19.5833	19.3134	18.3775	16.0289	17.6208	18.6453	19.9979	19.3005	20.2499	18.3486	18.3392	17.5855	18.0172	19.2903	18.7726	19.2099	18.9701	18.7189	19.4322	19.1791	19.6398	19.2318	18.5346	17.9328	16.394	18.6684	18.5037	18.0871	18.6461	18.5519	18.9703	18.3665
ANO1	22.2922	22.2798	22.1986	21.9693	21.3523	22.7142	21.9558	22.8417	21.9589	22.081	21.4099	22.4499	21.7973	21.8242	22.4305	22.1269	22.9318	21.861	22.8608	22.4336	22.9269	22.4469	22.8849	22.1242	21.4816	22.5578	21.8802	21.5905	22.9264	22.4253	22.4062	22.5433	22.3662	21.7408	21.7701	22.3358	21.8564	22.0802	20.4984	21.378	22.0318	21.854	21.4738	21.8758	21.7074	22.6173	20.6798	21.6528	21.9867
ANO10	20.4261	20.2198	20.1913	20.5881	18.6638	20.944	19.2131	20.1665	20.0922	20.8336	20.4693	19.9295	20.1751	20.1756	20.2832	20.3924	20.6858	19.8778	21.2889	19.823	20.4214	20.5549	20.2975	19.801	19.9155	20.7556	19.9185	19.2974	20.2095	19.8039	20.2222	20.1142	20.852	20.3384	20.1325	20.1241	20.1439	20.4325	20.6359	20.8734	20.007	20.7468	21.1112	20.8242	20.8587	20.581	18.7805	19.7535	21.1682
ANO6	21.7	22.1684	22.0291	21.5881	22.1284	21.9278	21.9679	21.6466	21.8725	21.6563	22.1076	21.735	22.1538	22.1272	21.9201	21.2818	21.7911	22.0114	21.9767	22.0811	21.6581	21.7533	21.8291	21.4732	21.6001	21.1554	21.7338	21.5511	21.9898	21.8389	21.8198	21.7315	21.7493	21.7457	21.4316	21.591	21.3866	21.7264	22.0306	21.708	22.2065	21.6058	22.7189	21.4369	21.968	21.9121	21.9756	21.7374	22.3444
ANP32A	18.3428	23.6121	23.3922	17.8851	22.4423	23.1612	22.6409	23.4325	22.8064	22.4763	22.68	22.0488	23.3245	22.2167	22.7686	24.361	23.3083	23.7881	22.8423	23.725	22.4308	23.8106	22.8512	23.1085	16.6804	23.9376	23.2646	22.554	22.4154	23.1114	23.5441	22.6732	22.6542	23.0145	23.535	23.0146	23.046	22.9122	23.1988	24.2305	24.382	23.9404	24.4158	22.6012	22.9144	23.1767	23.4918	22.5324	22.8223
ANP32B	23.0284	22.7558	22.7204	22.917	22.3585	22.4265	22.4068	23.2505	22.3781	22.1056	21.9456	22.4109	21.5306	20.5462	23.0209	23.3381	22.8086	23.2032	22.2653	23.0573	22.8262	22.5222	22.3432	23.0866	22.4418	23.1229	22.5271	22.9432	21.7488	22.8845	22.7314	23.2473	22.5216	22.8788	22.7676	22.7	23.0819	22.9331	23.4418	22.9326	23.2969	23.2284	23.2503	22.2721	22.2357	23.3897	22.9097	23.1245	22.015
ANP32E	19.8168	18.6762	20.0793	18.5632	19.9388	20.1526	18.3502	20.3836	19.5998	18.0102	17.7558	16.7975	19.3752	17.7688	19.283	20.5169	18.9198	19.7161	19.1469	19.8997	20.2764	19.3576	19.1916	19.3941	19.3314	19.8056	19.1156	19.1012	18.8671	19.2818	17.3839	17.6909	18.4787	19.3587	19.1004	18.4768	20.463	16.6879	20.4872	19.7339	21.003	19.3209	20.0287	19.302	18.7317	20.6083	19.9046	19.7733	19.0756
ANPEP	25.4784	25.303	25.3834	25.5483	25.1001	25.5455	25.2574	25.5304	25.4168	26.0825	25.5785	25.5892	25.667	25.3664	25.4451	25.1929	25.7514	25.7364	25.4326	25.3461	25.9091	24.9966	25.5612	25.8165	25.519	26.0219	25.5434	25.6248	25.3662	25.2955	25.7665	25.3565	25.6881	25.3027	25.4856	25.2689	25.2915	25.057	25.2533	25.0299	25.0836	24.9488	24.4615	24.2988	24.9956	24.8937	24.8389	24.6319	24.5342
ANTXR2	19.042	18.9029	19.0562	19.9139	19.4799	18.1185	19.5863	18.7384	19.0643	19.8232	17.8489	18.3879	18.7245	19.8562	19.3852	19.519	19.4012	19.4261	18.6412	19.3433	19.3465	19.3326	19.2525	19.7427	19.4939	18.577	19.3588	19.462	19.0104	19.305	19.8272	19.1736	19.6022	19.7244	19.3142	19.7502	19.5287	18.4918	19.7014	19.5746	19.6894	19.3319	19.6112	19.7014	19.0668	19.6057	19.6036	19.8507	19.6072
BCAT1	17.2624	17.3473	17.8264	21.3063	17.5425	16.9222	19.1848	17.6743	23.3544	17.2271	22.1001	21.7118	16.1867	18.3915	22.3293	19.1116	16.6703	16.5467	23.0383	17.2545	16.6937	17.2733	18.8876	23.4089	22.6001	18.8808	23.7287	17.0081	17.3459	16.1822	16.3945	23.3455	22.6748	17.5076	21.2269	22.0401	20.9036	21.7566	17.1788	17.8329	16.5707	22.3796	23.6258	17.3998	23.4257	18.114	23.126	23.0219	22.5386
NOC4L	18.1048	19.3962	18.8045	19.9198	19.1087	19.5078	18.8983	18.6578	19.0369	18.999	19.133	17.3607	19.3222	17.94	18.5763	18.0972	17.8113	19.1282	17.9169	18.2104	17.6211	18.3923	18.4158	18.5667	17.1261	18.4059	18.8148	17.9933	19.0788	18.7431	17.4875	18.4627	18.8272	18.2943	19.0755	18.9252	19.0145	17.4821	19.4427	18.6056	19.0815	18.3668	17.256	18.7475	18.8674	17.9059	18.1545	16.2567	18.38
NUDT1	15.4288	18.244	16.9575	19.1185	15.6636	16.7945	15.5418	17.3007	16.6804	18.0016	15.8563	18.2908	16.7286	18.0261	18.2179	16.8555	17.8286	17.2905	17.0057	16.7856	16.0177	17.7312	17.6224	17.6305	18.1442	16.8389	16.0449	18.3926	16.2157	17.4603	16.7557	17.7833	17.6463	15.7066	16.4814	17.0137	17.0513	16.9768	17.4768	17.764	17.0174	18.0181	18.0391	17.2267	17.8928	17.3138	17.6769	17.8344	18.508
GPKOW	17.282	19.0021	18.9321	18.4408	20.0383	19.9359	19.3876	19.0887	16.1889	20.1536	17.3634	17.9455	19.9412	18.81	18.4806	18.0997	17.8391	18.3442	19.3355	17.5302	18.6149	16.7337	17.5689	17.2501	18.6117	20.1591	16.4291	17.1552	17.1689	19.1802	16.7524	17.7797	18.2813	17.5054	18.3424	16.1365	18.34	19.1592	15.3083	18.0868	18.411	17.0167	18.1485	15.2203	18.3064	18.2952	17.6658	16.6992	17.408
TMEM256	24.5666	24.0975	24.6689	23.1015	24.9949	23.4605	24.2574	25.3488	24.9044	24.0002	23.062	24.9802	24.432	23.6195	24.3276	24.7084	24.6847	23.677	24.2791	25.0768	25.0728	23.2779	21.7789	23.7766	22.3121	24.1485	25.1928	24.3819	24.6855	24.6468	22.6134	24.7673	24.022	22.5563	23.8458	22.7249	17.0626	23.7111	24.5528	23.2849	23.49	23.3343	17.5044	22.4068	23.5755	23.135	23.2809	23.2246	22.0088
ANXA4	27.4784	27.2751	27.349	27.4774	27.1207	27.3344	27.5711	27.3793	27.0834	27.2436	27.7737	27.2528	27.2446	27.5869	27.8831	27.1389	27.7328	27.3093	27.6302	27.6088	27.5685	27.4132	27.1658	27.0735	27.7565	27.897	27.4231	27.7198	27.4712	27.8575	27.4255	27.6826	27.5138	27.3656	27.3561	27.3888	27.2691	27.4342	27.0268	27.7099	27.7522	28.0308	28.4144	27.3438	27.9522	28.3226	27.6095	28.1974	27.8009
ACADL	24.4585	24.4447	24.8875	23.6973	22.8479	17.9259	22.8181	22.284	23.8087	20.8336	24.1499	24.3237	23.0515	24.1411	23.1312	20.5596	23.3936	23.2918	23.2231	24.066	24.2902	22.0541	23.4579	23.45	21.8292	23.0654	22.8986	23.4629	24.0907	23.2423	23.8712	23.5028	22.5745	24.1002	23.5894	22.4916	23.6531	23.6549	23.259	20.808	22.6933	21.6434	22.8222	23.4596	17.2654	23.1812	22.2594	23.2392	23.2471
ANXA6	28.4635	28.3231	28.4526	28.0393	27.9837	28.3534	28.1806	28.7478	27.9044	28.1786	28.2464	28.6787	28.2912	28.4531	28.3111	28.2399	28.5494	28.1206	28.8443	28.6725	28.9913	28.3687	28.512	28.1354	27.8748	28.7238	28.2033	28.1835	28.5273	28.1575	28.5371	28.5371	28.5271	28.2506	28.4739	28.1062	28.1685	28.1493	27.7709	28.1234	28.1672	28.2623	28.2207	27.7928	28.0875	28.3774	27.4479	28.4098	28.0723
ANXA7	23.9439	23.7307	24.2004	24.1157	24.1851	24.5619	23.9878	23.7986	23.8087	24.2687	23.5235	23.4341	24.7134	23.6477	23.5432	23.9634	24.1692	24.0688	24.1984	23.8687	24.3491	23.7614	23.9836	23.6329	23.3648	24.194	23.9981	23.4152	23.8533	23.7502	23.7225	23.7924	23.6334	23.6223	23.4256	23.4046	23.1457	23.6663	23.6559	23.9479	23.8854	23.9065	23.6942	23.504	23.9803	22.9357	23.4329	23.9169	23.3118
AOC3	26.2264	26.2944	25.9482	26.2687	26.9133	26.4052	26.8203	26.0654	26.081	25.4755	26.3329	26.054	26.4667	26.783	26.3078	25.1887	25.7542	26.3872	25.9863	26.022	25.8665	25.644	25.9183	25.8815	25.8532	25.7827	26.2876	25.618	25.7657	25.9625	25.7934	25.8593	25.9839	26.3675	25.4271	25.7266	25.7205	25.7888	26.5242	26.1094	26.2132	25.2823	27.5526	25.9535	25.5831	25.7783	25.6985	25.8062	26.1672
PTPRK	18.8947	16.1228	19.2762	16.4385	20.1317	17.3248	19.1671	18.4034	16.8699	17.7076	17.222	16.7695	19.4239	17.5913	20.198	17.9573	17.9743	17.8458	17.9808	18.4847	18.8861	18.6035	17.9074	19.0879	19.2187	17.0683	17.7704	18.2721	19.9662	19.1613	19.7205	19.181	19.3829	18.1065	18.9748	18.9889	18.3388	19.2681	19.2627	17.4667	18.218	18.3397	18.9012	18.0605	19.7903	15.1489	18.8263	18.9669	19.6428
AP1B1	24.7215	24.6527	24.6357	24.5997	24.5105	24.5814	24.3829	24.8981	24.7674	24.9274	24.7197	24.8862	24.3869	24.6407	24.736	24.7435	24.8579	24.5939	24.5633	24.5882	24.737	24.6629	24.4611	24.6735	24.5988	24.8481	24.3392	24.5905	24.625	24.5824	24.3977	24.7223	24.835	24.5084	24.7233	24.5761	24.7205	24.5542	24.6497	24.49	24.4303	24.4857	24.1906	24.3785	24.3145	24.5272	24.2265	24.4744	24.2
AP1G1	23.7611	23.7805	23.6155	23.6563	23.6804	23.5814	23.3617	23.9454	23.7249	23.8627	23.7319	24.074	23.7073	23.8192	23.6477	23.7608	23.8151	23.6061	23.7659	23.8562	23.852	23.7513	23.7027	23.6466	23.6434	23.9901	23.6895	23.7604	23.7436	23.5758	23.677	23.7289	23.6069	23.5563	23.7415	23.6607	23.6656	23.7437	23.6928	23.6281	23.5535	23.5694	23.4782	23.482	23.6449	23.5272	23.384	23.5582	23.5233
SNX7	17.2713	18.5718	16.5505	18.0274	18.2556	17.8112	18.2035	17.1288	18.2655	16.4144	18.5156	19.0254	17.1326	17.5678	19.0326	17.182	18.5874	15.3731	18.3518	18.3664	17.5761	17.4718	16.8852	17.8313	18.8491	17.866	17.5499	19.0974	18.0099	18.307	19.5559	17.7791	19.1801	16.4108	16.4291	18.267	18.3172	18.7207	18.7055	18.6791	17.1875	19.2347	19.6789	18.8243	18.3133	19.0937	17.2261	19.3827	18.2779
AP1M1	23.8615	23.7682	23.6557	23.8627	23.7289	23.7964	23.2492	23.9101	23.8658	23.8507	23.8257	24.0511	23.5111	23.9385	23.8192	23.8059	23.979	23.7665	24.2393	24.2006	23.8636	23.8768	23.9947	24.0376	23.9578	24.2051	23.887	24.0193	24.0401	23.7384	24.0059	23.9344	23.9501	23.4458	23.9326	23.908	24.0268	23.8773	23.9878	23.8154	23.7616	23.8717	23.9397	23.8433	23.8266	23.6958	23.5147	23.8329	23.8099
AP1S1	23.4391	23.2729	23.3858	22.6226	23.3799	23.2945	23.1413	23.5304	23.2774	23.3567	23.2583	23.4998	23.4423	23.6477	23.3942	23.2674	23.2225	23.3837	23.6432	23.7112	23.7682	23.2639	23.525	23.5769	23.3355	23.7797	23.5938	23.3722	23.6522	23.2238	23.6654	23.3285	23.2426	23.3019	23.642	23.4324	23.1792	23.2894	23.5924	23.1883	23.0265	23.2146	23.276	23.1321	23.3326	23.3226	23.1539	23.332	23.3738
AP2A1	23.6946	23.5561	23.2986	23.591	23.4438	23.4883	23.4844	23.4392	23.527	23.7632	23.6052	23.5015	23.37	23.7686	23.4058	23.6784	23.5672	23.5057	23.1347	23.4387	23.2746	23.5456	23.3587	23.4485	23.3324	23.3941	23.0831	23.4354	23.3133	23.4238	23.2857	23.4611	23.3519	23.1899	23.4478	23.4324	23.5491	23.6889	23.7168	23.6593	23.49	23.6841	23.5954	23.3904	23.5026	23.4787	23.526	23.5927	23.3244
AP2A2	24.0219	24.1073	24.0474	23.8627	23.8761	23.8826	23.8532	24.1205	24.0043	23.8507	23.9139	24.1406	24.0341	24.0905	23.9154	23.7948	24.0266	23.8406	24.1669	23.9649	24.0777	23.9313	23.8067	23.9955	23.8532	24.0407	23.8402	23.7849	24.0193	23.7502	23.7556	23.9897	24.1	23.8148	24.0145	23.7842	23.9675	23.9256	24.0171	23.649	23.7179	23.5585	23.5539	23.5682	23.7019	23.5856	23.5921	23.6153	23.4215
AP2B1	24.7081	24.5561	24.7579	24.6838	24.6429	24.7224	24.5858	24.7921	24.8029	24.6906	24.6379	24.8535	24.5181	24.7686	24.5979	24.6723	24.6906	24.5187	24.7659	24.4537	24.3654	24.4369	24.3276	24.6329	24.5528	24.5047	24.5507	24.3739	24.5402	24.515	24.2505	24.6555	24.5594	24.2987	24.5141	24.5319	24.6214	24.6434	24.6308	24.5799	24.5597	24.5531	24.4726	24.2798	24.2586	24.4028	24.4087	24.5698	24.3307
AP2M1	25.2886	25.4447	25.2841	25.2273	25.1676	25.1447	25.0506	25.3706	25.3663	25.3524	25.3606	25.5366	25.204	25.3621	25.265	25.1716	25.4878	25.262	25.603	25.4661	25.2288	25.3563	25.265	25.2674	25.3678	25.4067	25.3889	25.1938	25.2507	25.1114	25.1078	25.2787	25.2741	25.1681	25.2692	25.206	25.3273	25.3676	25.4914	25.347	25.2578	25.2724	25.5433	25.2475	25.2899	25.1358	25.0691	25.1965	25.3677
AP2S1	25.8584	25.8433	26.0013	25.8446	25.2152	25.9314	25.5156	26.2813	26.1469	25.9893	25.7883	25.8167	26.0583	26.1436	25.8378	25.6037	26.0975	25.9085	26.3321	26.3417	26.1194	25.9224	26.1535	26.0298	25.8986	25.8516	25.9156	25.8059	25.9414	25.8683	26.2269	26.1069	26.0144	25.7005	25.9194	26.1212	26.2149	26.1874	26.0195	25.9007	25.922	26.0475	26.2421	26.1035	26.0964	25.6958	25.9439	25.6593	26.0973
AP3B1	22.4744	22.5503	22.2695	22.438	22.5729	22.5182	22.3026	22.7778	22.6068	22.7027	22.6366	22.6461	22.3101	22.6337	22.5311	22.624	22.7117	22.6839	22.6093	22.5776	22.4918	22.7432	22.6022	22.3616	22.8619	22.6323	22.5593	22.8396	22.4469	22.4253	22.7067	22.721	22.6722	22.5697	22.3645	22.8679	22.9266	22.748	23.3541	22.9241	22.682	22.9768	23.0954	23.0905	22.9849	22.9158	22.9871	22.8857	23.2204
AP3D1	22.2813	22.4308	22.0332	21.7683	22.407	22.3769	22.2574	22.5852	22.1547	22.2375	22.2599	22.2593	22.3792	22.3153	22.0187	22.1411	22.3804	22.5084	22.2811	22.5343	21.9938	22.4218	22.3975	22.3449	22.2737	22.1692	22.5241	22.2616	22.2541	22.151	22.5108	22.2528	22.2409	21.9767	22.044	22.2196	22.4223	22.6084	23.0796	22.6407	22.4926	22.6475	22.5933	22.7995	22.7868	22.5248	22.3282	22.3722	22.7717
UBFD1	19.514	20.4828	16.8851	18.4066	17.8105	19.9917	18.2314	21.1123	17.9556	18.1579	16.1551	18.1793	18.9681	17.3229	16.9747	16.1898	17.0283	16.6754	20.8019	21.5836	21.3174	20.8164	20.7583	19.1636	17.2112	17.6525	16.607	17.6299	20.7182	18.6807	20.3894	19.5012	15.8168	20.6223	20.1338	20.4515	19.8266	20.7308	19.9453	20.9895	18.1815	20.6516	19.734	21.0081	21.4961	21.113	20.4895	21.2479	21.3419
AP3S1	21.748	21.4401	21.8875	20.9738	21.8632	21.1526	20.8939	21.5762	21.4574	21.9147	21.8415	21.1471	22.0184	21.7	21.9293	21.4274	21.8515	21.4926	20.5777	20.8687	21.5927	21.6532	21.5877	21.6079	21.4126	21.4681	20.7793	21.7776	21.4654	21.7572	21.1308	21.4952	22.03	21.0779	21.535	21.5255	21.7941	22.0139	19.6668	20.8876	21.1938	21.5186	21.6923	21.5429	21.2382	21.81	21.105	21.5442	21.7307
AP4B1	18.4637	17.5739	17.5599	19.1803	17.238	17.0534	17.9647	16.9268	18.0675	16.2128	17.6563	16.5887	16.0467	15.7024	16.3793	17.2435	16.9181	16.544	16.6756	17.7696	15.9162	16.8069	18.0355	17.7954	16.6104	16.4435	18.5695	18.0346	18.204	14.4166	18.6846	14.8126	17.3762	16.8909	17.0725	17.7265	19.2289	15.8649	16.1309	16.1425	17.6174	16.302	18.6826	16.7457	17.0168	17.2689	16.729	15.1793	17.7449
MPP5	20.6891	20.7657	20.975	22.0974	20.5542	20.8951	18.71	20.9547	20.7224	21.0518	20.837	19.8462	20.6925	19.7808	20.2399	19.9357	20.6277	19.5891	19.7155	19.616	20.4586	20.7371	19.7778	20.574	20.7334	20.463	20.4322	20.3755	20.4716	20.6755	20.5988	20.6569	20.449	20.4237	20.2405	20.9661	20.8608	20.8871	20.8939	20.5832	20.631	19.4863	20.0043	19.4247	20.5714	20.7702	18.9431	19.0638	20.0878
AP5M1	16.5712	18.0455	16.9754	17.9228	17.8489	17.479	17.0214	16.876	18.9993	16.6704	16.5487	18.6192	18.105	16.9435	16.9947	17.6109	18.9004	18.1022	18.5493	17.4522	20.3833	18.7214	18.3004	18.109	16.6073	17.6655	18.5824	18.0091	17.7783	17.8678	17.5098	18.039	16.2524	18.3756	17.6425	17.734	17.925	19.1288	16.6133	17.7206	17.6416	18.4895	17.9922	17.7857	18.5127	15.823	18.4136	16.9059	17.2556
APAF1	18.3604	17.1485	18.8989	19.239	19.0441	19.5574	19.0206	19.4431	18.2284	18.0313	17.0931	19.2672	18.0785	19.23	18.0365	18.8648	18.1074	18.97	18.3922	18.7654	19.4863	19.2429	19.1276	18.4509	18.6962	18.5664	18.8534	18.0017	17.9225	18.9194	19.3024	18.3281	19.2779	19.5936	18.9265	18.3204	19.056	19.1177	18.6242	19.179	19.4008	19.2034	19.4673	19.5095	19.4456	19.3102	19.5783	19.3381	20.3369
GALNT1	18.9687	18.9972	16.8235	19.5619	19.094	20.1245	19.3333	19.3289	17.3387	19.965	19.9926	18.9529	18.932	18.1814	18.3601	19.265	20.3687	19.1955	19.186	16.5959	19.3108	19.2243	19.6417	19.1124	20.2442	19.5594	17.9621	20.1593	17.7934	18.5741	18.0365	19.0607	18.946	19.7768	19.5805	19.6696	17.6192	19.6083	20.6952	19.9224	18.472	20.0124	21.0823	19.9321	20.0463	18.5375	20.4425	18.3037	20.8365
APBB1IP	20.774	20.9938	20.4725	20.4919	20.0596	20.6905	20.5094	21.0702	20.4515	20.9915	21.5319	20.7292	20.1892	19.6944	20.2723	21.0315	21.2834	21.1105	20.9959	20.1925	21.4214	21.1275	20.7268	20.7465	20.6156	21.0207	20.6761	20.323	20.6868	20.6952	21.5742	20.6012	20.5745	21.0398	21.3645	21.4018	21.6656	20.6686	21.5149	21.5613	21.1083	21.3571	21.7076	21.4686	21.403	21.1812	21.1985	21.2537	20.9962
APBB2	19.237	17.0334	18.2247	16.9644	18.8723	16.1177	17.6244	14.8891	16.6829	16.0883	16.0036	19.0913	17.9763	16.6425	17.5645	16.9745	16.6629	17.4504	16.1938	17.428	17.516	16.4827	16.6513	14.9038	14.7527	17.9695	15.5943	17.3184	17.3078	16.1507	15.5915	15.9781	17.5552	15.0431	15.8505	16.8076	16.0762	16.0057	17.8649	16.1016	16.6917	19.2834	17.2395	18.9361	17.1591	16.7443	17.7046	15.7853	16.5405
TEFM	18.1135	19.0866	18.0938	18.1244	17.5118	17.3973	17.5102	17.6926	17.4952	16.5259	18.6808	18.5865	19.2096	18.0414	16.6387	16.4874	17.3149	17.1158	16.2979	17.4993	18.5554	17.8984	17.1642	18.1333	16.5801	17.8824	17.6163	17.6881	18.7246	17.5045	17.7601	17.6653	16.2068	18.168	17.3758	17.0967	17.3316	17.9382	17.9733	17.0564	16.5691	16.3841	17.8737	17.434	17.4403	17.2372	16.9023	17.8805	17.7234
APEH	26.422	26.2794	26.1637	25.8537	25.9724	25.7398	26.2716	26.4363	25.9125	25.9587	26.1201	26.4473	25.5994	26.4186	26.469	26.2286	26.2234	25.9898	26.547	26.5576	26.4096	25.9665	26.2257	26.1402	26.0147	26.8157	26.2745	26.3454	26.2596	26.2547	25.7364	26.489	25.91	26.2641	26.5246	26.1297	26.2589	26.0483	25.8396	25.6823	26.1092	25.8914	25.5722	25.3484	25.3296	25.928	25.4148	25.9769	25.1897
APEX1	24.5813	24.7433	24.7702	24.8747	24.8435	24.3439	24.5528	24.5837	24.7	24.1555	24.1499	24.6853	24.4685	24.8316	24.5979	24.2834	24.4037	24.5504	24.3083	24.8181	24.5773	24.3057	24.4207	24.3533	24.5924	24.6585	24.6008	24.221	24.625	24.6531	24.5939	24.6069	24.5245	24.5153	24.8346	24.4663	24.4297	24.6663	24.1903	24.2782	24.6204	24.347	24.8352	24.3051	24.7833	24.2522	24.5704	24.6539	24.5124
APH1A	16.1033	18.7489	18.4887	17.7547	17.4601	18.8605	16.414	19.0341	16.4579	17.5752	18.2049	18.1196	17.3631	16.7747	18.2543	17.6432	18.0709	18.2176	18.0779	16.9656	19.2803	19.2575	17.8696	16.674	17.7386	18.2325	19.141	18.0727	18.2887	17.6394	17.6379	17.8158	17.4794	18.3233	18.4133	17.9255	18.4433	17.7035	18.906	18.0728	18.3088	17.6826	16.3265	18.3663	18.5377	18.4689	18.5442	19.3133	18.7268
API5	23.0349	23.2483	23.2712	23.5227	22.982	23.0851	23.1054	22.9454	23.1362	22.9377	23.0269	23.101	22.7219	23.0656	22.9499	22.7048	22.5464	22.8135	21.8074	22.5957	22.8888	22.6424	22.6892	22.7388	22.7821	22.6842	22.7492	22.9669	23.011	23.0171	22.9382	22.8171	23.2444	23.1186	23.1672	23.1544	23.0912	22.8734	22.5094	22.6778	22.9828	22.7449	23.1563	22.8382	22.7477	23.0092	23.105	22.7167	22.9465
APIP	21.5813	21.2412	20.9665	19.367	22.3019	21.1032	21.3525	22.9077	22.2261	21.5997	21.1001	21.525	21.1248	21.9108	21.0144	21.719	21.7233	21.8406	20.8128	20.9834	21.198	21.7773	21.2318	22.7337	20.0724	21.9952	21.8615	22.42	20.6333	21.8608	20.773	21.489	21.022	20.8416	21.6624	22.2196	21.5572	23.1469	21.6459	21.5788	21.4343	22.4186	21.2837	21.5429	22.8901	22.3363	21.0243	21.442	22.6707
APMAP	27.2193	27.2085	27.1043	27.3546	27.2715	26.9415	27.2797	27.4321	27.5602	27.9572	26.5547	27.338	27.6142	27.2257	27.3276	27.3534	27.4216	27.3278	27.7143	27.5615	27.2532	27.1988	27.443	27.6069	27.9841	27.3873	27.6008	27.8044	27.1752	27.2381	27.1625	27.5232	27.1627	27.0194	27.0634	27.0401	27.0122	27.1795	27.3293	27.0219	26.9363	26.8584	26.492	27.374	26.5806	27.1877	27.1699	27.0757	26.867
APOA1	24.8915	25.1552	24.6357	25.8231	25.6804	25.5323	25.8933	24.141	24.4912	23.0262	24.3762	24.8732	25.4935	23.9038	24.8378	24.6904	24.7822	25.2505	25.1018	25.0551	24.9368	24.5043	25.0273	24.0376	24.1199	24.2271	25.3889	25.1521	24.7812	25.473	24.3837	24.9457	24.0517	24.6028	24.5556	25.2456	24.4659	24.4655	24.2242	25.1225	25.0706	25.0916	26.8546	26.454	24.6594	25.0513	25.3964	25.1739	25.2831
APOA2	19.4504	19.8859	20.9055	21.4413	21.3147	21.7875	21.5204	20.0846	22.6645	19.7177	21.3731	22.4358	21.9457	20.3536	21.1231	20.3924	21.7866	21.1105	22.5713	21.3399	21.5125	20.6358	23.5004	23.0704	20.9436	19.9214	22.6465	21.4073	22.3962	21.2473	23.4392	19.9858	21.6016	23.076	22.695	24.3402	20.3059	19.9132	21.574	22.0877	21.7616	21.387	24.3076	23.4709	20.5632	21.2289	23.254	21.0895	22.9202
ATRX	17.1222	18.1581	16.8226	16.7113	17.2231	17.4375	16.2958	17.453	17.4386	16.7413	15.5269	17.5615	16.9543	17.1862	18.1278	15.3897	17.473	17.7889	17.0654	15.8958	17.3134	16.7209	18.4457	18.5386	17.4722	17.0141	18.3498	18.4607	17.6147	16.2146	18.3628	17.4384	16.5	16.9047	18.522	17.9788	18.8459	18.1115	17.5152	16.1938	17.7726	17.8588	18.1119	17.1915	17.9514	16.8239	17.1019	17.7112	18.3406
APOB	26.1164	26.5632	25.8475	26.271	26.1873	26.1813	26.5711	26.0814	26.1537	24.82	26.2358	27.0337	25.16	25.791	25.4207	25.243	26.0568	26.2387	25.6682	25.7556	25.8462	25.4923	25.6477	25.4655	26.0949	26.3426	25.7189	25.7604	25.45	25.9925	26.3056	25.8652	25.6036	26.5309	26.5861	26.1212	25.2085	25.4191	25.7257	25.6899	26.3084	26.0572	26.8439	26.2638	25.618	25.8515	26.2574	25.6181	25.769
ITGB3	20.8345	20.5759	19.7886	21.0176	20.889	20.5917	21.8247	20.1341	18.7634	19.5219	19.4034	19.8824	22.1211	20.4467	19.5274	20.4728	19.5345	20.5693	20.2442	20.7	19.2415	19.9134	20.4595	19.6229	17.591	18.2325	20.0452	19.8525	20.1277	20.1581	20.9593	20.2563	20.3756	20.4237	19.6634	20.1906	18.2706	20.2746	19.6242	18.8138	20.3736	19.7237	19.5685	20.0081	19.6006	18.7952	18.9601	19.225	16.8922
MLXIPL	17.4995	19.445	19.6293	19.8695	19.613	20.015	19.1559	19.0768	17.4726	19.1133	17.6841	17.069	20.1233	19.2962	19.6894	18.7284	17.3972	18.6578	18.8861	19.1871	20.0774	17.9804	19.3938	19.5185	19.3607	18.972	18.9467	18.35	18.9233	19.1224	19.5114	16.3369	18.8235	19.455	16.6165	20.5255	17.0316	18.692	17.6013	16.8525	19.1926	16.53	18.4221	15.8146	18.3934	15.4225	19.2638	17.546	17.5659
APOC1	19.7228	19.2266	20.6636	21.6283	20.7073	17.3531	20.8069	17.6121	20.205	19.0428	17.6324	21.2472	20.9621	16.754	20.0473	20.7284	20.7417	17.0565	17.327	20.2649	21.1458	19.8426	20.2048	20.2088	18.3959	19.29	21.2576	20.5223	16.3513	18.8037	20.9517	20.4705	20.0805	20.4354	16.7496	17.5259	16.8576	17.8843	19.8503	19.6977	19.9531	20.421	20.7113	21.3176	20.6963	18.1264	20.5617	19.749	17.2002
APOC3	20.9756	21.198	21.8694	22.1015	21.6071	21.8573	21.595	22.1572	20.942	21.2921	20.4693	22.2146	22.5167	20.628	21.9385	21.3134	21.714	21.2659	22.7631	22.1605	22.5388	21.1399	22.3706	21.5036	21.5635	22.3446	21.7026	21.5106	21.7688	21.4801	21.8446	21.2636	22.13	21.5697	21.83	21.6677	20.8344	20.9256	20.919	21.1681	20.5928	22.0408	21.5391	21.3374	21.0696	21.2112	20.9252	21.8174	21.0025
APOD	25.0327	25.2243	24.959	24.9726	25.4321	24.6628	25.2284	25.2249	25.4656	25.8925	24.6118	26.557	25.9795	25.2559	25.9725	25.9128	25.4181	25.6091	25.1827	26.4412	26.6594	25.2603	26.6284	25.0735	25.5018	25.5793	26.2567	25.8645	25.7341	25.7354	25.3442	26.1439	25.3399	25.1458	25.5962	25.3835	24.6278	25.0785	26.1131	26.1667	24.4235	24.6069	23.5851	25.8194	24.5395	24.9964	25.7763	25.0006	25.0297
APOE	26.2074	26.7574	26.2473	26.3863	26.4575	26.7268	26.2158	26.6096	26.626	25.6804	26.3897	27.3615	26.561	26.5704	26.8469	26.178	26.6271	26.348	26.8476	26.261	26.8922	26.4649	26.701	26.5625	26.8341	26.8727	26.3497	26.8844	26.7004	26.2464	26.7475	26.8217	27.0195	26.6573	26.843	26.4747	26.1652	26.4107	26.2242	26.3787	26.254	27.0935	26.492	27.1391	26.3266	26.4956	26.5062	26.7839	26.3753
APOH	25.4096	25.7307	25.4111	25.8354	25.8072	26.4034	26.088	25.5611	24.064	25.2823	25.3606	25.3093	26.2572	24.7161	25.4887	25.7551	25.551	25.8636	25.543	25.5343	25.022	25.3091	25.3363	25.2315	25.409	26.414	24.927	26.3474	25.2462	25.9925	24.9011	25.8048	25.1874	25.3772	25.0391	25.3656	25.0744	26.0657	25.4914	24.8475	24.8145	25.0377	26.3777	25.33	25.2299	25.1082	25.877	25.3455	26.0005
APOL1	19.9504	20.174	19.3692	21.5997	20.0602	20.7282	20.7239	20.4895	19.9457	17.3094	20.1036	20.5963	19.7163	19.7625	19.9269	19.2834	20.1928	20.738	19.4999	19.511	19.7394	19.7831	20.0238	19.6646	19.998	20.1419	21.0993	19.4189	19.4871	20.7431	20.1707	20.5898	20.2166	20.4354	20.3455	21.1241	20.4969	20.8151	19.9569	20.0661	20.2684	20.2366	21.6496	20.9321	19.9112	20.0938	20.6798	19.8397	20.2123
APOL2	22.2704	22.882	22.4452	22.5823	20.5105	22.9796	22.4788	23.0956	21.9547	23.0284	22.4953	22.1643	22.5111	22.1191	22.4722	22.8126	22.004	22.431	22.7233	22.3109	22.8613	22.897	22.5964	22.2585	22.436	22.7556	22.6547	22.4385	22.9017	22.7757	22.269	22.2636	23.2495	21.8766	22.2508	23.3533	23.852	22.9778	21.6509	23.0708	22.3988	23.3086	22.1395	22.2592	22.3659	22.3552	22.3615	21.9296	21.9252
DDX52	19.4779	20.5067	16.7583	17.3129	19.9492	20.1526	17.8321	20.0541	17.3014	18.0273	17.361	17.415	20.1892	15.8637	19.6703	19.9321	20.0608	20.738	16.6368	17.6681	20.4948	20.862	19.6457	15.9414	20.5204	18.5562	18.9856	17.3012	18.9569	20.2272	19.1537	19.8795	16.673	17.4455	20.1294	19.7268	17.7329	20.6318	20.4185	20.4078	19.9107	20.3007	17.1909	19.3588	20.6195	19.0458	16.8012	18.7074	20.7791
APOOL	22.9531	23.1189	23.0694	23.4996	22.6853	23.5155	22.8401	23.3921	23.2469	23.4316	23.1481	23.0113	23.1502	22.8849	23.3153	22.8625	23.0322	22.7773	23.8343	22.7603	23.0877	22.4863	22.7941	23.2242	23.4844	23.2934	23.1365	23.1902	23.1357	22.5164	22.905	23.1728	23.2563	23.0359	23.3377	22.5836	23.3638	23.07	22.6952	22.4127	23.0827	22.7506	22.7885	22.7227	23.0062	22.9588	22.5682	22.5395	22.6103
APP	19.6944	20.0959	20.5429	21.758	20.132	20.1936	20.8336	21.1205	17.8005	19.376	17.5704	17.585	20.8514	19.7078	20.0334	19.445	16.6838	20.9362	21.5841	19.8715	19.9152	19.97	21.5158	20.5392	21.061	16.8017	18.7126	22.0956	21.0807	20.6854	20.6654	21.1282	20.5962	20.5264	21.0362	21.1578	21.3059	20.5156	19.9061	20.6593	20.6215	20.9201	21.2161	20.5128	20.6037	20.6873	21.2153	20.3801	19.4693
APPL1	22.2777	22.5589	22.6504	22.2742	22.6328	22.096	22.4185	22.7027	22.7372	22.2523	22.5095	22.5116	22.2272	22.8291	22.5462	22.5005	22.6619	22.4581	22.6186	22.3823	22.8636	22.3463	22.4042	22.7414	22.595	22.5508	22.5449	22.2084	22.2363	22.5464	22.5005	22.4037	22.5827	22.4587	22.5238	22.5485	22.5246	22.5356	23.1306	22.5897	22.8913	22.4354	23.0794	22.7283	22.3984	22.4538	22.5395	22.4319	22.6103
APPL2	17.2397	20.2341	20.0104	19.6525	19.5101	19.8089	19.662	19.6995	17.151	20.5166	18.8148	18.9613	20.2442	20.3536	19.9571	19.3665	20.0644	20.2348	18.2931	19.1999	20.159	20.3029	16.2884	19.5385	20.3089	20.2022	19.086	19.8241	18.5572	20.3437	19.957	19.238	19.9433	20.3258	19.6925	19.271	17.8915	20.411	20.0919	19.4142	19.8497	18.0544	20.0647	20.0446	18.8074	20.1193	19.5942	19.6849	19.7835
APRT	25.8915	25.5381	25.9987	25.3695	25.5914	24.757	25.5087	25.9308	25.9552	25.6597	26.1108	25.9922	25.3403	25.9891	26.1707	25.9077	26.0975	25.4992	26.3059	26.2658	26.2902	25.644	26.1211	26.0582	26.201	26.335	26.4331	26.388	25.8207	26.0977	25.8559	26.0765	25.7975	26.0413	26.2161	25.7488	25.6278	25.3359	25.4382	25.8452	25.7399	25.7138	25.3446	25.4369	25.5473	25.6636	25.8681	25.8208	25.7918
UBAC2	22.4681	22.6447	21.8417	17.3991	21.5861	21.8272	22.1903	22.0914	20.5438	21.7319	22.425	21.5643	22.0341	21.8291	21.0739	20.8367	20.2193	21.6277	16.3332	21.3683	20.9768	20.9769	21.4467	21.8588	21.8336	21.1182	20.4574	21.9604	21.7284	21.3561	18.0707	20.822	22.174	21.9767	22.1672	22.5383	21.5625	22.0836	21.8939	21.8265	21.0671	20.0626	17.2621	20.4231	21.3084	19.7555	20.7433	17.5473	17.1191
AQP9	22.3486	22.1943	22.0044	22.2038	22.407	22.6469	22.712	23.0069	22.0987	22.1177	22.0189	22.7549	22.6876	22.7268	23.0295	22.5358	22.7394	22.4581	23.5761	23.415	23.2589	23.3859	23.6337	22.7052	22.4704	21.6356	22.7287	22.6098	21.8972	22.5599	23.0968	22.7236	23.2201	22.8592	23.409	22.8267	22.5437	22.4668	21.7428	22.1594	22.7616	22.7678	21.9731	21.4641	21.1806	22.7803	22.4544	22.8174	21.7307
AQR	19.4614	19.591	18.8842	20.4021	19.9537	19.7856	18.9962	17.2056	19.5594	18.0828	19.327	17.2462	19.7749	19.7518	19.5165	19.0505	19.7138	18.9117	19.715	19.8138	19.2505	19.5047	18.956	18.9269	19.0227	18.5438	19.3715	19.7319	19.7783	19.404	19.548	18.9779	19.1695	19.2446	18.984	19.6486	18.4358	19.1705	19.8947	19.4917	18.9998	19.5347	19.2361	19.3056	19.7153	19.344	19.4507	19.2553	18.9621
DHX8	17.7599	16.4407	16.8354	17.7254	17.8478	18.0021	17.1016	16.4018	17.9737	17.5433	16.4393	17.2825	16.2604	15.6132	16.865	18.2832	19.7645	17.6875	17.8026	17.5877	15.9711	18.2037	16.7467	18.305	17.671	17.2705	16.3266	19.6006	18.0771	17.5904	16.0741	17.252	17.037	17.3871	17.0437	16.9836	17.5582	17.3334	18.8201	18.5115	17.763	18.4211	18.1118	18.3472	18.6587	18.0107	17.3627	17.565	18.6032
ARAP1	21.037	21.7052	21.0168	22.0518	21.8761	21.4633	21.5793	21.1369	21.6411	21.0685	21.6289	21.6399	21.3731	21.8681	20.8192	21.4446	21.4986	21.4337	21.6644	21.4897	20.8978	21.9419	19.957	21.1817	21.2962	20.7677	21.5824	21.3363	19.7765	21.3123	21.5542	21.5013	21.363	21.7218	20.9639	21.4784	21.7618	21.5652	22.2898	21.996	22.0354	21.967	22.8344	22.3325	22.4701	21.7662	22.0989	22.0959	22.56
ARCN1	25.0381	25.3573	25.0065	25.1005	25.0048	25.3093	24.7809	25.3041	25.0882	25.0903	25.1813	25.2452	25.0535	25.2559	25.054	25.1887	25.2597	25.0688	25.1238	25.0442	25.2729	24.9751	25.1511	25.0936	25.1108	25.2162	25.174	25.1474	25.1682	25.0791	25.1334	25.2291	25.214	24.9442	25.265	25.1735	25.1783	25.1412	25.0123	25.0259	24.9623	25.0991	24.9316	24.7995	24.9918	25.0759	24.848	25.0757	24.7316
ARF4	26.6123	26.7148	26.4744	26.4316	26.4266	26.7964	26.3274	26.5458	26.4301	26.7648	26.7288	26.603	26.6416	26.8036	26.5062	26.5418	26.8631	26.6227	26.545	26.5825	26.4639	26.3826	26.4868	26.5148	26.7213	26.7621	26.7668	26.6665	26.4107	26.4836	26.4695	26.6366	26.7574	26.4642	26.6322	26.6607	26.6102	26.6578	26.5793	26.7346	26.5363	26.7309	26.5192	26.3083	26.4756	26.5582	26.4087	26.5064	26.6082
ARF5	23.9779	23.6393	23.7824	23.3257	23.6555	23.1334	23.4704	23.8367	23.4854	23.4283	23.1733	23.1254	23.5795	23.8439	23.4769	23.456	23.4878	23.4255	23.6014	23.5882	23.5983	23.3329	23.5402	23.4885	23.4112	23.3527	23.4479	23.068	23.5387	23.1896	22.907	23.6487	23.4741	23.7218	23.6028	23.5761	23.5219	23.5356	23.3844	23.3629	23.2669	23.3343	23.0333	23.4138	23.3326	23.2479	22.954	23.1602	23.1932
SMOC1	20.3726	19.5797	19.1011	18.8138	20.1886	19.5444	19.8505	20.552	20.3781	19.3006	19.6502	19.7923	19.7794	19.651	19.0877	19.2102	18.3171	18.0059	15.9487	18.3029	19.5421	20.212	19.6924	20.3781	18.4856	20.2777	18.5666	18.8495	19.4104	20.3805	20.0331	19.6626	19.0689	21.1441	18.7159	19.5901	19.887	19.5982	20.595	18.7982	18.6633	18.267	18.8846	19.5754	17.9427	18.8646	17.4966	19.3837	17.8507
ARFGAP1	20.2503	20.4088	20.5543	20.7319	20.2955	21.0295	19.9235	19.4109	20.34	19.9076	20.348	20.144	20.4914	19.6401	19.8938	20.6415	19.9568	20.7022	20.5257	20.3327	20.6634	20.0639	20.0796	20.1935	20.7239	20.8266	20.588	19.3837	20.1046	20.1581	20.4873	19.8201	20.2025	20.6223	20.5238	20.4074	20.7145	20.2137	20.5845	20.6344	20.7045	20.421	20.3627	20.267	20.5795	20.6083	20.364	20.6484	20.9899
NF2	19.8029	17.5114	18.5691	16.9905	18.1341	19.4049	19.3653	19.3119	18.3589	18.3717	19.3465	19.5436	16.9167	19.9985	19.8477	17.3551	17.9255	19.9672	19.7803	19.485	16.679	19.233	19.8537	19.5102	19.9267	17.1136	19.4759	19.4106	16.6493	18.7418	19.7004	19.2631	19.7586	19.2637	18.9725	19.843	19.6318	19.7862	20.0558	16.1427	19.7567	19.4812	20.4648	17.9897	19.8852	19.3647	19.8376	19.7328	19.8009
ARFGAP3	21.2813	23.1209	22.3371	22.3888	21.8235	23.0371	21.5475	22.4275	21.8134	21.7477	21.4924	22.2633	22.1284	21.9385	22.2205	22.0315	21.5094	22.3724	21.1412	21.9415	22.0435	21.994	22.2687	22.1475	22.1799	21.9641	21.7026	21.4989	21.9898	21.0556	22.4446	22.2671	21.8475	22.0476	22.5598	22.9198	22.7618	22.5676	21.9231	22.4679	21.9883	22.2556	22.417	21.3904	21.9834	22.1225	22.2069	22.3238	21.9152
ARFGEF1	19.9405	19.8518	19.3813	20.0422	19.648	20.4855	19.2783	19.7858	20.1203	20.1792	18.5636	19.4514	20.0167	20.1623	20.1965	20.1621	19.5462	19.782	19.4579	19.8428	19.9949	19.956	19.9372	19.8784	19.3477	19.5071	20.0542	17.3385	20.1616	19.686	19.8749	20.0314	19.8202	19.7527	19.5747	20.0344	19.7645	19.8066	19.9987	20.0536	19.7946	20.0502	20.3336	19.8926	19.924	19.843	19.9184	19.9545	19.7305
ARFGEF2	21.6163	21.7052	21.6531	21.0602	21.321	21.7189	21.2107	22.0444	21.3528	22.0219	21.0697	21.058	21.847	21.4911	21.3604	21.484	20.9536	21.7112	21.3425	21.4832	21.7805	21.0574	20.9431	21.6191	21.4008	21.5473	20.894	21.2686	21.6496	21.3059	21.6134	21.8171	21.7922	21.2478	21.8746	21.4837	21.1223	21.8635	21.4872	21.4513	21.3566	21.2797	21.0287	21.2252	21.0696	21.2864	21.3126	21.0437	20.5664
VAMP3	20.3171	20.8978	16.3166	16.9417	21.407	17.468	18.8992	17.9045	20.771	17.655	20.4693	18.2455	17.47	21.1231	14.7987	20.7562	21.3083	21.1902	15.4877	18.0187	21.3833	18.7729	16.4584	21.0643	21.3089	16.6702	18.0201	17.2188	20.3571	18.8358	20.7556	17.5491	20.7493	16.8896	16.6408	20.7	21.4341	20.8793	21.3949	21.258	21.1083	17.1839	20.756	21.2925	21.5426	21.0143	21.517	21.4165	21.4699
ARGLU1	22.5666	22.1795	22.6663	22.4825	22.5703	22.4063	22.1449	22.7137	21.4091	22.0176	21.6341	22.0349	22.3068	22.4108	21.9477	21.9615	21.9809	22.4926	22.451	22.4865	22.6766	22.2723	22.0987	22.4732	21.9231	22.3284	17.0798	22.0799	22.2145	22.5811	22.4822	22.4069	22.2512	22.0704	22.8142	22.327	21.4744	22.3501	21.7889	22.1911	22.4769	22.3033	22.5789	22.3617	22.4481	22.2976	22.3048	22.31	22.5958
ARHGAP1	23.4839	22.882	23.1692	23.3187	23.5105	23.0371	23.293	22.8981	23.527	22.9648	23.1697	22.8614	23.2576	23.2814	23.4092	23.3289	23.0097	23.3696	23.1605	23.2202	22.7026	22.8861	23.4174	23.2727	23.5394	22.8381	23.0953	23.0818	22.6	22.8951	22.7881	23.3955	23.13	22.8528	22.7748	22.9774	23.0967	22.9941	23.6683	23.1739	23.437	23.3596	23.5433	23.3785	23.2961	23.0808	23.6029	23.2765	23.4331
ARHGAP12	18.6428	18.5052	18.7992	19.068	18.4219	19.5139	19.1299	18.5738	18.709	18.1181	18.0913	18.1804	18.9171	17.7271	18.2039	18.635	16.4853	18.9613	18.8984	18.5646	18.138	18.4789	16.6084	17.5049	18.1451	16.2363	19.4186	18.2469	17.6127	18.7079	18.6883	17.8238	18.2332	18.6789	18.2035	17.692	19.3377	18.6846	17.1033	17.8829	18.8808	17.8245	18.5138	18.4001	18.4987	18.5908	19.4038	18.6698	17.8791
ARHGAP17	20.7945	20.9853	20.3338	21.6507	21.058	21.1595	20.9517	20.658	20.6722	20.3754	20.3855	20.0125	20.8246	20.7161	20.7478	20.8795	20.2959	20.9517	19.7541	20.0945	20.0157	20.1643	19.4804	20.4422	20.8423	20.2551	20.1823	20.4508	20.7284	20.9776	21.0259	20.3939	20.948	20.6628	21.075	21.21	21.615	21.1106	21.3089	21.2634	21.0102	21.1406	22.0257	21.1984	20.3133	21.048	21.1871	20.782	20.7717
ARHGAP18	20.1675	20.1279	19.8211	19.5801	20.216	19.2127	19.9431	19.1872	20.146	19.3371	19.7465	19.6815	19.4734	20.0464	19.8339	19.5266	19.8705	20.1442	19.4103	19.316	19.3596	19.3883	18.9491	19.7905	19.7932	19.9125	19.8083	19.714	19.1524	19.2117	19.8597	19.7095	19.3693	19.7143	19.7589	20.291	19.8453	19.7867	20.0763	20.1506	20.659	20.4114	20.4377	20.3472	20.4257	19.7501	19.959	19.893	20.6164
RPA3	18.7953	17.9188	18.8396	17.6155	19.8931	19.249	17.5076	18.9697	19.8588	18.0006	16.5557	17.2996	17.6577	19.2016	18.4378	19.6079	17.4186	18.6704	17.6341	18.6981	16.6831	19.1351	20.0218	15.8388	18.5519	18.6316	19.6885	18.0355	15.5503	19.2231	19.712	19.211	16.9476	17.9417	18.5226	19.2827	18.4709	18.7252	20.0887	18.5361	19.4738	18.6873	19.1361	18.6784	19.1681	18.3997	19.2931	19.8883	19.9119
ISCA1	20.5989	20.3573	20.436	18.9387	19.4617	20.3225	19.8443	20.9361	19.6228	20.5166	19.9679	19.995	20.4452	20.5462	20.3808	19.657	19.5854	19.1559	20.9863	19.5325	20.8797	19.6598	20.628	20.2187	19.9362	20.0179	19.8491	19.0457	20.7079	20.1439	19.548	19.2839	20.87	20.0562	20.5127	20.5661	20.4399	19.6588	19.5396	20.127	20.396	20.3318	19.6566	19.0201	19.4906	19.8023	18.5855	19.6359	19.4611
RPS27A	23.6531	23.9531	21.6209	19.2065	23.7873	23.2053	23.166	23.9338	21.9631	21.9513	21.0697	21.5643	23.168	22.6645	21.9522	22.9025	22.3175	22.3053	17.3481	22.6284	22.0271	23.0344	16.9711	19.3031	17.5251	22.5751	21.5651	22.1717	22.0768	22.5328	15.9109	23.5119	21.6697	17.1487	20.3581	17.4472	18.4096	23.6549	23.9065	20.8302	20.6865	21.8752	17.087	16.3851	22.4007	21.3363	17.5056	22.4645	17.7205
SRD5A1	19.5687	18.6401	20.0527	19.68	19.385	19.1674	19.1731	19.6873	20.1617	19.39	18.3382	18.842	19.5655	20.3398	19.1568	19.4021	18.7158	19.5002	19.4618	19.5072	19.7061	19.4961	19.7058	19.0672	18.963	19.7058	20.4574	19.5082	20.0707	18.7676	19.5331	18.5559	18.6593	18.8728	19.3869	19.7897	19.0665	18.396	20.2704	19.7272	18.2484	18.1179	16.4991	20.2773	18.1934	18.4022	18.3111	18.1052	18.4231
SH3GLB1	20.1711	19.6804	19.7664	20.6563	20.3708	21.4237	19.8441	19.0688	18.0033	20.2731	20.348	18.9833	19.741	16.5637	19.9015	20.2298	20.2581	20.4768	19.2879	19.2087	19.2854	20.0639	19.3343	19.8693	20.2574	17.8239	19.9333	20.1156	19.5283	19.6716	20.378	19.9754	19.7328	20.7122	19.6863	20.5358	21.0782	20.2865	19.8608	20.5744	20.659	20.1809	20.6177	20.8451	20.762	20.5248	20.3126	20.4319	20.9119
ARHGDIA	27.4075	27.4677	27.3075	26.8293	27.4895	26.8374	27.4418	27.5986	27.6194	27.0979	27.3488	27.6361	26.742	27.684	27.55	27.4542	27.4037	27.2812	27.9012	27.7673	27.6376	27.2797	27.3917	27.65	27.7198	27.634	27.9156	27.3718	27.3307	27.5046	27.533	27.6401	27.5748	27.4497	27.6563	27.4663	27.3775	27.6216	27.7565	27.4667	27.6899	27.4654	27.9676	27.7182	27.5159	27.4772	27.6293	27.6607	27.8065
POLR1B	17.5642	19.2431	18.3112	18.7772	16.2002	17.077	17.6643	16.2363	16.6107	17.0285	18.5746	17.7104	16.7424	16.691	15.9381	18.7638	16.6557	14.9657	17.0177	17.8523	16.896	15.4222	17.5157	19.4667	18.484	16.9712	17.1261	17.5567	17.7522	16.8648	16.8953	17.9391	20.9647	16.561	17.0618	18.8312	16.8243	18.0607	17.4529	16.6803	19.64	18.7749	17.8146	17.4599	18.8444	19.2713	17.6928	18.0325	18.9037
ARHGEF1	21.5813	21.6203	21.5372	21.3344	21.9144	21.9033	21.7752	21.6409	21.8041	21.3134	21.4517	21.4	21.8993	21.3536	21.3672	21.5754	21.3979	21.9011	21.2889	21.1482	21.3038	21.9277	21.3467	21.2478	21.7	21.3686	21.2576	21.6974	21.2753	21.5625	22.0932	21.7158	21.3245	21.8592	21.7319	22.0365	22.1114	21.7264	22.2409	22.3451	22.2654	22.387	22.7282	22.1517	21.924	22.0841	22.2153	21.8894	21.974
URB1	16.9714	20.1964	21.6155	20.0521	20.98	20.622	20.2574	17.8394	18.1306	22.4605	21.3543	21.8349	20.0732	20.3117	17.5658	19.0164	21.7463	21.0114	16.4724	17.2414	17.5821	19.2325	20.522	21.1892	20.5313	21.8495	17.8514	21.2047	20.8463	18.9993	18.8483	17.511	20.0754	20.7967	20.5787	18.1729	18.3823	16.8118	19.8185	17.1258	21.0247	20.269	17.1453	21.1207	20.2434	20.5993	17.4532	17.7107	15.9658
ARHGEF11	18.109	17.5086	16.6061	18.3102	17.9589	18.6788	17.1914	16.2042	18.2759	18.1927	17.2486	17.6695	18.2279	17.4531	18.3951	17.0306	18.3736	17.5288	18.2564	17.5516	18.0509	18.0008	18.1287	18.2612	18.7435	18.387	17.9498	17.6589	16.6687	16.4652	18.2333	17.8681	17.0011	17.1067	18.3411	17.8393	16.9693	17.5758	18.7797	18.4288	18.6841	17.677	18.3283	16.3824	18.0746	18.3977	17.8886	17.9261	18.2926
ARHGEF12	21.6163	21.7257	21.9276	21.7477	22.0655	21.6616	21.4533	21.6293	21.771	21.7529	21.7819	21.7858	21.8111	21.6727	21.3467	21.256	21.6953	21.6372	21.2889	21.2961	21.297	21.0443	21.115	21.4671	21.5528	21.7677	21.3676	21.1975	21.0726	21.2801	21.1967	21.306	21.2166	21.2677	21.1991	20.9961	21.4165	21.1566	21.7521	21.121	21.3736	20.9269	21.2735	21.3374	21.1262	21.2053	21.6177	21.1463	21.3616
IGLV1-51	18.7619	20.5871	19.1642	22.1769	20.1886	20.792	21.2442	19.0075	21.2121	18.0831	21.3225	18.5275	20.7315	18.8251	20.8192	22.0578	21.2453	22.2812	22.529	21.7656	21.1832	20.1884	22.2429	22.3911	15.9019	19.3091	16.9682	21.9257	20.8177	22.7217	21.773	20.9254	21.4189	21.5537	20.751	22.5661	23.678	20.8635	17.9209	22.4417	22.4207	21.9866	24.4042	24.1461	21.5259	22.0612	23.151	23.3589	22.2392
ARHGEF17	16.1542	16.9204	14.7952	15.9584	18.4221	17.6499	18.0781	15.3375	15.2206	17.9934	18.1357	17.6188	15.3484	18.0248	16.7152	14.5568	18.4768	17.187	14.3765	14.7713	17.3864	17.2349	15.3986	17.6555	16.1872	17.8647	18.8088	18.7268	18.8891	16.4972	16.3206	16.5235	16.0979	17.6898	17.1874	17.1825	15.376	16.9645	17.6778	17.7975	18.5866	15.6754	18.9565	18.1103	17.7051	17.0044	17.2146	17.2391	17.6138
PPT1	21.989	21.8047	21.3665	20.2632	21.5861	21.4855	20.574	21.404	20.79	21.6946	20.1362	21.6399	21.0726	20.6393	20.2478	20.747	20.6474	21.1105	20.3434	20.1306	21.8933	20.3139	19.8602	20.2382	19.6452	21.2007	21.2141	21.1456	20.6441	20.7711	19.5267	21.555	20.6594	20.5804	21.0518	20.0195	16.2093	20.5652	21.7192	20.5119	20.9586	20.2034	19.6589	20.4415	20.8249	20.5152	19.8305	20.189	19.5686
RNF20	18.3824	17.6028	16.8441	18.7862	19.1873	19.9036	19.3461	18.7213	18.492	19.0468	18.8955	17.8608	19.2361	19.3488	17.1207	18.3494	18.1047	19.0522	19.1864	18.983	18.2499	19.4702	19.2637	19.329	19.6538	17.6966	19.4964	17.8749	19.1989	20.1296	20.3666	18.4563	20.4959	18.6897	19.2844	19.4818	20.4046	19.9905	19.2456	18.4974	19.6538	19.9866	20.2319	18.7637	19.4222	19.3466	19.9985	19.3796	19.8152
CFHR1	21.0959	22.7951	22.0734	22.8913	22.7987	22.2103	24.0741	21.552	21.9547	22.0475	22.8572	20.9729	22.2066	21.4531	21.7478	22.4158	21.9096	21.9477	19.8557	22.5897	21.6897	22.9734	19.0601	17.7196	19.7962	21.2531	22.154	23.0519	21.1357	22.3123	17.1852	22.7236	20.6069	16.3457	20.8613	16.5457	16.8619	21.2012	21.9598	18.0542	21.2925	20.2034	22.1423	21.4997	22.8933	21.6396	18.2716	20.8894	20.2966
ARHGEF7	22.4488	21.7951	21.9099	21.4087	22.2563	22.3976	21.6258	21.73	22.2741	22.0433	22.1554	21.7634	21.9206	21.6505	21.9385	22.4245	22.1349	21.8731	21.3044	21.8335	21.8797	21.8507	21.4075	21.3246	21.5898	22.2617	21.5123	21.6819	22.2788	21.7384	21.3023	21.5841	21.9224	21.2141	21.1125	21.0109	21.3499	21.8556	20.7614	21.9189	21.9089	21.967	21.6962	21.778	21.9649	21.8372	21.6879	21.7084	21.7495
ARIH1	20.774	20.2764	19.875	21.2113	19.9719	19.986	20.7521	17.4415	19.7885	18.9845	19.7986	17.5596	19.7584	19.6467	19.7759	19.8884	19.3258	20.5391	17.3974	19.7544	20.123	20.2582	17.0107	19.3197	20.6359	20.321	20.2043	17.0032	18.2445	20.3684	19.6509	19.6957	20.1612	19.7218	20.2405	19.3729	20.8166	20.8233	20.7048	20.4078	19.9039	19.5055	19.7133	19.0619	19.7328	20.4463	16.3405	16.8163	21.0936
ARIH2	16.9486	18.0967	18.8206	17.2883	19.2775	18.7035	18.1059	17.5143	17.5113	17.1735	16.2708	17.2633	17.6216	17.4858	16.3889	16.9693	17.6134	16.9827	16.6106	18.5054	17.0269	18.2544	18.2262	18.516	17.8546	17.9214	16.7815	17.7381	17.64	18.2562	18.4716	17.0132	16.5804	17.8543	16.8837	17.8603	18.0058	18.15	18.3532	17.4202	16.8008	17.2401	17.9075	18.2865	17.8838	17.7073	17.9358	16.9505	18.9391
ARL1	23.1123	23.4677	23.3138	23.4493	23.0862	23.3665	23.1324	23.5702	23.3734	23.8013	23.6052	23.3465	23.4141	23.6337	23.5522	23.4085	23.6053	23.5187	23.7519	23.7112	23.5417	23.3463	23.3536	23.4915	23.7168	23.6273	23.7415	23.5905	23.4201	23.5081	23.5939	23.7158	23.6594	23.4873	23.642	23.551	23.678	23.7329	23.5661	23.3629	23.2128	23.3721	23.1283	23.1461	23.4144	23.2948	23.3964	23.4989	23.2991
MET	16.4601	20.7257	22.2764	17.1798	20.9719	17.4131	19.8306	21.1039	20.9505	19.6679	16.5889	20.0882	20.4096	19.8858	19.7321	18.0427	17.5633	17.7179	17.3947	20.9556	17.1092	17.7023	17.8069	21.1436	20.2039	17.0443	17.8402	19.864	18.8637	17.005	19.6713	20.0858	17.1952	16.9627	20.4669	16.0783	16.9488	17.9585	20.2574	17.5055	20.1151	17.5741	16.9245	19.1256	16.9286	17.4741	16.5539	15.8584	17.2822
ARL3	22.6973	22.2162	21.7848	21.1258	21.8847	21.5449	21.4533	21.5641	22.1583	21.8088	21.675	21.9582	21.7219	22.4499	22.0144	22.2331	21.1522	21.5988	21.6941	21.6136	22.2867	21.6358	21.4531	21.6411	21.3889	21.9107	22.1654	22.0275	21.8367	21.8651	21.8282	21.3404	22.0962	22.1186	22.2304	22.1001	21.8121	21.5406	21.2898	21.7159	21.9435	21.4017	21.6962	21.6012	21.5468	21.9624	21.6758	21.829	22.0181
GATB	19.8093	19.8956	20.3985	20.0762	20.1237	20.774	19.4178	20.0758	18.3745	18.75	17.7322	17.815	16.555	17.1157	20.3398	18.2575	15.7858	20.1172	17.282	20.3132	17.3244	19.8334	18.6135	17.7223	20.5635	20.1972	18.5385	17.8383	19.1303	20.1581	19.1424	17.6102	16.1753	19.6534	19.979	16.6844	20.6656	17.1334	17.0726	17.2479	17.6837	20.123	17.7341	17.1912	18.1839	17.3852	19.3464	17.841	18.3146
ARL6IP4	20.8444	20.8047	20.7255	20.6226	20.9227	20.3101	20.2309	20.9077	21.2469	20.91	20.3731	20.3796	21.3101	21.3942	20.7478	20.7745	19.9945	20.378	20.9374	20.9556	21.1533	20.5456	20.0083	20.4794	19.9922	20.4477	21.1151	20.9168	20.8177	21.0093	20.8156	21.0471	20.7969	20.7691	20.922	20.2291	20.615	21.2982	19.5618	19.8059	20.833	20.6841	20.8754	20.6215	20.8917	20.4959	20.6635	20.613	20.9449
ARL6IP5	25.498	24.98	25.0013	25.4029	25.2898	25.105	25.3254	25.0627	25.5056	25.1798	25.4554	24.8927	25.1556	25.5833	25.0273	25.0456	24.9693	25.2348	25.1129	25.1245	24.9035	25.0261	25.0593	25.227	25.364	25.2808	25.472	25.1427	25.1915	24.8244	24.9544	24.8353	25.174	25.3695	24.8681	25.0082	25.2712	25.0742	25.2938	25.3598	25.375	25.315	25.9009	25.3755	25.2712	25.2913	25.4627	25.3251	25.7457
ARL6IP6	18.4282	18.2606	20.158	20.1775	19.8924	19.8653	20.0156	16.6178	20.171	17.2543	18.2075	19.5421	18.8518	19.841	20.3942	17.877	16.076	19.7565	19.0141	19.7659	19.0606	19.275	19.6295	17.7312	20.0375	17.422	19.8135	17.8912	18.7805	19.863	19.8889	18.7093	19.912	19.9372	19.7573	19.8694	19.3507	19.2363	19.5354	19.3037	20.5634	18.8694	21.8169	20.2357	19.8982	19.247	20.9855	18.975	21.2285
ARL8A	21.8493	22.642	22.723	21.7786	21.9598	22.5942	22.2175	22.7192	22.759	22.7267	23.2156	22.9777	21.958	22.5281	22.5189	22.2593	23.2078	22.0617	22.8397	22.9031	23.0209	22.6049	22.9131	23.0541	22.3309	23.0678	22.9504	22.9102	23.0666	22.7336	23.1902	22.3971	23.0904	22.6852	23.0595	22.8515	22.6227	22.7966	22.9838	22.3528	22.8893	22.6578	22.7921	22.6475	22.713	22.226	21.9557	22.7063	22.6509
ARL8B	23.6249	24.4903	24.5314	24.1653	24.0195	24.3961	23.9976	24.5687	24.4692	24.3567	24.5095	25.0042	24.5661	24.6266	24.469	24.2098	24.6425	24.348	24.7868	24.5264	24.7805	24.5163	24.4611	24.548	24.4126	24.6984	24.558	24.6845	24.6112	24.3622	24.8198	24.4102	24.7224	24.3924	24.6737	24.5761	24.5955	24.3571	24.9117	24.4726	24.4769	24.4625	24.8395	24.6245	24.5079	24.4475	24.6029	24.4242	24.6835
ARMC1	19.7953	20.2902	20.238	20.1633	20.3708	20.0757	20.7706	20.0443	20.403	20.7319	18.825	21.6276	20.0689	20.4848	20.2537	20.1481	20.1522	19.9952	19.5455	18.6056	20.5532	19.7755	19.5868	20.7363	20.2704	20.519	21.0087	17.1718	20.6974	20.3312	20.2222	20.458	19.4721	20.7783	20.065	20.4623	19.2391	19.4672	20.4984	19.0854	20.3736	19.7763	20.1892	19.6117	20.3133	20.4054	19.2963	17.8755	18.9742
EPM2AIP1	21.0198	20.0696	19.6947	17.4914	18.6467	19.3085	20.0066	18.4206	20.6925	20.1947	19.7123	20.4913	20.0709	17.8774	19.368	19.9975	18.9989	19.323	17.2587	21.0811	19.0888	19.956	17.3843	16.624	19.2196	19.4988	16.3605	17.4627	18.5957	15.4944	18.2115	19.7665	19.4636	19.7481	20.0974	19.842	18.0962	20.1106	20.2309	16.6917	17.1413	18.3158	19.3394	16.4161	19.3165	18.7011	17.7654	19.6157	19.8009
SGSH	20.3171	19.4222	19.2696	20.6112	18.873	17.6899	19.4567	19.2328	20.3781	19.3833	19.772	20.6089	20.2032	19.5245	20.6837	20.7284	19.9722	19.935	19.8192	19.7629	20.1738	20.6789	20.628	19.6587	20.2175	19.9413	20.2576	19.3858	17.4283	19.8751	20.5592	20.5783	18.6438	20.8766	20.0162	20.0686	18.7027	19.6907	20.8069	19.8356	19.9283	20.421	21.9087	20.8792	20.9176	20.5993	20.7355	20.0895	20.015
ARMCX3	19.8687	19.9804	20.0712	16.2634	20.2695	20.1664	20.3215	20.3132	19.8074	21.1962	19.8005	19.9341	20.2841	20.4467	20.2297	20.5806	20.4152	20.3666	17.4128	20.1555	19.0055	19.6483	20.7789	19.782	19.3927	20.0432	19.7782	19.4808	19.5264	21.1862	20.4228	19.7365	20.1586	20.2478	19.8011	19.55	18.1511	19.9009	21.2376	18.9498	20.4397	20.2034	18.6245	19.6438	18.8535	19.5744	20.4709	20.2129	17.5492
ARMH3	19.694	19.4521	17.5044	19.005	19.827	19.6213	16.8045	17.8003	19.4519	19.8028	19.8819	16.5663	17.4457	19.4135	18.1823	18.4363	19.7567	19.2103	16.8546	16.0053	19.5315	19.1726	18.3992	18.0406	17.0922	17.88	19.2462	19.0059	16.6944	19.2723	17.3079	19.0131	18.8454	17.3352	18.9094	18.4331	18.2419	18.6693	20.0813	19.3702	19.508	18.9937	17.5539	20.3951	19.0113	16.3338	18.0951	19.2451	19.3554
ARMT1	23.0263	22.5589	22.4544	22.5348	22.3738	21.8401	22.3678	22.3023	22.6306	22.355	22.4039	22.7205	21.9498	22.573	22.4659	22.4923	22.3206	22.0724	22.3312	22.3683	22.2867	22.2295	22.5462	22.4578	22.1306	22.935	22.6519	22.4416	22.5575	22.7336	22.269	22.8195	22.7992	22.7691	22.7075	22.1841	22.2068	21.8871	22.1199	22.2025	22.0354	22.1081	21.0881	21.4231	22.1455	21.8789	21.5484	22.3455	21.3954
ARNT	17.8757	17.2694	17.4888	18.2731	17.7306	20.5074	17.086	15.7418	17.2039	18.457	17.6913	16.7749	20.1022	16.8617	16.0835	18.5771	20.4379	17.1885	17.4095	18.6756	18.0366	17.4177	17.8165	20.2192	19.6044	17.2157	17.2873	17.0494	19.8648	15.3843	19.6076	17.5683	19.5047	19.4716	17.5645	19.3845	19.5435	19.6261	17.171	16.8308	17.9505	17.465	19.4619	16.1958	19.7311	18.0981	19.627	20.028	18.4031
ARPC1A	25.6809	25.5983	25.3794	25.1107	25.2776	25.217	25.1108	25.7495	25.1446	25.2687	25.2164	25.38	25.3443	25.7027	25.1261	24.9231	24.9397	24.9158	25.4458	25.6546	25.4524	24.8676	25.1261	25.204	24.8203	25.7639	25.4051	24.9399	25.4305	25.1783	25.3442	25.3857	25.2314	25.4695	25.3345	25.3906	25.2042	24.9996	24.6683	24.8338	25.1302	24.421	24.8567	24.4764	24.2071	24.7221	24.6758	24.7589	24.4733
SCYL3	18.3005	16.8599	17.7398	18.1082	18.1549	18.9572	17.02	17.5809	18.3937	18.4548	18.0523	17.377	18.7476	17.4842	17.5837	17.5854	17.6764	18.3549	18.1683	16.4493	17.1683	17.0483	17.7021	17.0517	18.3959	17.5941	17.8145	16.6471	18.0642	18.209	17.5553	18.0681	17.6567	17.5792	17.6898	17.7844	18.0363	17.8212	17.9689	17.2199	17.3197	17.6017	17.0808	16.9622	17.0325	18.0571	17.9575	18.0685	17.0697
ARPC2	25.7868	25.7682	25.5845	25.3134	25.7229	25.4287	25.6371	25.8739	25.9098	25.7141	25.9663	25.6628	25.5728	26.0084	25.6926	25.8114	25.796	25.7084	25.8706	25.8213	25.6825	25.9224	25.6266	25.6294	25.7257	25.7564	25.9242	25.8759	25.679	25.6718	25.7529	25.9679	25.6002	25.7864	25.8403	25.7869	26.0195	25.8018	26.1311	26.0418	26.0706	26.149	26.3045	26.0276	25.9937	25.8178	25.9097	25.8159	26.0807
MGMT	17.7659	19.6134	19.5926	19.5478	19.0628	20.1245	18.9164	18.8594	18.6548	18.0435	17.1142	19.0354	20.2442	16.6978	17.9921	18.0942	18.9914	16.0755	18.7059	19.0219	19.6735	17.8918	19.4949	19.3402	19.7956	17.8286	19.6636	17.7235	19.5898	18.9222	16.7188	17.547	17.471	19.9567	19.3039	20.327	19.523	17.5512	17.3172	19.2719	18.2604	15.8642	18.3617	18.5889	18.5854	18.9519	18.8206	18.936	17.4586
ARPC4	25.1614	24.666	24.7077	24.4715	25.0048	24.5356	24.7108	24.8678	25.3544	25.1895	25.0659	24.7718	24.9895	25.31	24.8192	25.3149	25.4706	24.8146	24.9374	25.0164	25.1315	25.2461	24.9499	24.8435	24.9221	25.1311	25.2432	24.9933	25.1822	24.8898	24.8198	25.2609	25.0169	24.8483	24.9484	24.795	24.6278	24.9016	25.2031	25.3342	25.1914	25.3533	25.1423	25.1214	25.3973	24.8031	24.9773	25.0919	25.3677
CYP2A6	26.686	26.8922	25.975	26.7664	27.4895	26.9539	26.9143	26.43	27.7463	26.0353	25.5409	26.4538	26.4115	26.9154	26.8439	25.3534	26.1714	17.5871	23.9983	27.3327	27.6792	25.4084	25.7654	26.2451	24.3829	27.0881	27.4031	26.6146	26.9876	26.3888	25.6828	26.4343	25.7916	25.8316	27.1453	23.7625	25.2085	26.238	26.201	21.8911	26.5029	23.9404	17.7748	26.4036	25.676	25.7657	26.7183	24.852	23.7827
ARPC5L	21.5931	21.2554	21.4964	20.9558	21.1955	20.5606	20.9917	21.7082	22.0718	22.0851	21.1733	21.8349	21.0877	20.9154	21.3604	22.0239	21.6571	21.2721	22.0149	21.9176	21.7608	21.5959	20.9522	21.4671	21.4185	22.0055	21.9569	22.0152	20.964	21.2539	21.3083	21.5955	21.6491	21.0086	21.5734	21.1173	21.6606	21.1501	21.4647	21.7627	21.6072	21.8787	21.4648	21.9321	21.3984	21.5856	21.6512	21.7042	21.6884
ARPIN	22.7817	22.3375	22.0734	21.5939	22.1605	21.8784	22.3089	21.5882	22.3335	22.2992	22.4547	16.8143	22.5526	22.3501	21.839	22.6265	22.2803	21.8971	21.1062	21.4303	21.4463	22.2266	21.9969	22.159	22.8705	22.7465	22.1031	21.3096	22.82	21.9975	21.8282	22.14	21.0058	22.6093	22.075	22.756	22.2373	22.3273	22.3309	22.1968	22.0844	21.6101	22.1919	22.5889	22.2228	22.0546	22.3179	21.9895	22.6688
ARR3	22.2409	18.2962	22.4483	22.0391	15.9458	21.3225	19.0531	21.8836	22.4839	22.2	22.0697	21.9132	15.7505	16.8899	21.7426	17.7002	14.8312	17.5551	23.0772	22.5122	17.1727	22.2266	22.0487	22.4609	22.534	22.4345	22.3375	22.0519	18.2673	22.3437	22.4688	22.0048	21.7444	22.4958	22.4929	18.3346	22.3059	21.9593	17.324	22.4345	17.6173	16.864	22.5974	22.5279	22.4767	17.3894	22.0147	21.8482	22.3665
ARRB1	22.4326	22.1646	22.1125	21.8138	22.3367	21.6761	22.4126	22.1572	22.1801	21.8188	21.9622	21.9631	22.2066	22.4467	22.0946	22.1759	22.1895	22.1967	22.5257	22.5867	22.5184	22.1854	22.3942	22.3348	22.334	22.1369	22.3102	22.2789	22.3201	22.2572	22.4741	22.2087	21.9731	22.4844	22.2096	21.8597	22.2736	22.2292	22.8532	22.124	22.3509	22.1347	22.8838	22.3423	22.2279	22.0808	22.1785	21.8931	22.4676
ARRB2	20.8831	21.0435	16.2344	19.4065	21.3147	20.2203	20.9598	20.7673	21.3781	20.7214	19.6098	20.5316	19.9891	21.0905	20.4848	20.6613	19.634	20.2348	20.7799	20.8078	19.2966	20.7041	20.255	19.9688	20.6658	21.0207	20.9303	20.7776	21.3031	19.7209	20.8971	20.5194	16.99	18.8748	20.0251	20.024	21.1792	20.2626	21.2962	21.1797	20.8655	20.676	21.1451	21.4506	21.3084	20.6351	21.2648	20.7578	21.4191
ARSA	19.8925	20.3441	21.1803	21.5997	18.1377	20.6419	17.1486	20.0957	20.4395	22.4794	22.0888	22.3142	21.1174	19.8917	20.5582	21.4446	21.4658	21.2782	22.845	21.4767	21.4948	21.1643	21.4337	21.9543	21.9023	21.8033	20.7793	21.3429	21.3962	20.6755	19.7296	20.8122	21.258	21.1076	21.2809	22.0109	19.728	21.3946	16.8399	21.4176	19.3669	21.0687	19.5931	20.7959	21.6963	20.7127	20.5704	20.9756	20.9252
HSD17B13	29.1497	29.4936	29.0104	29.0159	29.6117	28.5389	29.5186	28.8678	26.1652	29.3412	28.2251	25.4819	29.8012	28.4481	29.1065	27.7054	28.5412	28.6219	29.8171	29.3327	28.3491	26.5133	29.0111	29.215	29.3047	28.7335	28.8834	27.8985	28.2988	27.8643	26.1439	28.2564	28.4914	26.6745	25.677	27.1796	23.6278	27.4994	28.9272	26.7827	28.6248	27.4799	27.2776	28.0056	26.1972	24.8984	28.0911	27.1158	26.6835
NQO2	24.5516	23.1795	25.2969	22.6838	23.6927	23.368	22.5231	23.2162	24.8318	25.6906	24.6444	24.0626	20.2709	24.6266	17.6876	23.318	24.8473	22.6061	23.7799	25.4661	25.6017	23.8582	24.4611	25.2674	22.2866	25.1884	23.154	23.4276	21.6921	22.0856	23.5939	20.1485	25.5315	24.8592	22.8481	25.1486	23.2621	23.1256	23.7405	22.2525	23.4098	24.4449	22.6789	23.4596	22.2561	23.3897	20.452	21.0635	24.2991
PPP2CA	22.5813	21.6148	20.5198	21.5587	21.2955	20.6019	20.6658	20.082	21.205	16.8452	20.2156	20.5448	20.8778	20.9247	20.1025	17.5863	20.6571	21.3141	20.7	20.5592	18.448	20.8394	19.8149	20.2549	17.5063	17.6616	21.996	20.728	21.3833	21.2204	17.3577	20.7521	20.5635	21.4354	21.0126	18.3558	17.8809	19.9668	22.2073	20.9697	17.3648	20.8857	16.3662	16.9313	21.0754	17.6779	17.6049	21.0895	16.7596
KDELR1	17.2759	18.0995	17.6194	18.8954	16.7873	18.8863	16.5359	16.8846	17.7563	18.2053	16.8643	17.6586	17.2373	19.1233	17.2893	17.8403	17.6166	19.1616	19.2516	18.6624	17.7549	19.4436	18.117	14.201	18.9701	18.0797	17.0519	17.2237	18.9645	18.0086	16.5168	16.6315	16.8477	16.5387	18.782	17.5081	19.1837	17.0312	17.6191	18.5189	18.89	18.6324	20.1112	19.3474	18.8079	18.3641	18.9407	17.3372	17.0898
AS3MT	23.7611	23.7433	23.2202	23.0262	23.1868	23.8401	23.6053	23.8616	22.2469	22.976	22.219	23.1099	23.2791	22.5189	22.6561	23.6539	23.3877	22.7447	23.3759	22.1318	21.6949	22.8183	22.6533	22.4547	22.2962	23.1984	22.479	22.6449	22.8345	23.0912	22.6061	23.9002	22.5497	23.6093	22.1816	22.2417	22.7025	22.9723	22.8896	22.5679	22.8041	22.7621	22.3458	22.1064	22.9587	23.0954	22.1699	23.7021	22.7154
ASAH1	24.5212	25.2598	24.5242	24.5925	24.3646	24.7166	24.3678	25.0681	25.0591	24.7306	24.6572	25.2502	24.7962	24.6617	24.0698	24.7261	24.8205	25.0287	25.2544	24.8811	25.5089	24.9621	24.8681	24.5186	25.0411	24.8622	25.3136	25.3978	24.2771	24.5824	24.978	25.2609	24.6002	24.7338	24.5488	24.7571	24.9109	25.2168	25.8036	24.8384	25.2073	24.932	24.7596	24.8984	25.4945	24.7376	25.1407	24.8894	24.8583
ASCC1	19.7316	18.9059	18.5489	19.7746	19.6018	19.7437	19.0529	18.5791	20.5879	19.624	20.0226	19.4322	19.0293	19.4765	19.9372	19.7044	20.0961	19.7293	19.44	19.4793	19.9095	19.5099	19.5702	19.6637	19.8145	19.0083	19.4642	19.7796	19.8529	18.8667	18.6252	19.4217	19.3951	20.2873	20.0067	19.3128	19.8271	19.9153	19.7117	19.7087	19.1494	19.8646	19.7921	19.5578	20.4347	19.732	19.959	19.926	20.4969
ASCC2	20.1471	19.5015	19.9423	20.6892	20.0168	20.5182	19.3014	19.6267	20.4153	19.8728	20.4099	19.0675	20.5471	19.5557	19.4098	19.5711	19.6357	19.757	18.672	18.8688	19.3567	19.548	18.2909	19.7905	19.9351	19.5591	18.9123	20.3625	20.0488	18.6291	19.6547	19.4784	20.3756	20.3878	20.0059	20.3849	20.4399	20.5749	20.0835	19.7841	19.2143	19.3035	20.2837	19.6688	19.8181	20.2864	19.7103	18.2353	20.276
ASCC3	21.0023	20.7458	21.0494	21.256	21.0954	21.792	21.0759	20.7461	21.7075	21.3274	21.4576	20.6703	21.4685	21.4595	21.6223	21.1551	21.6028	21.76	21.8397	21.0982	21.3375	21.4344	21.2975	21.1817	21.2508	21.4382	21.3136	21.2047	21.1588	20.6253	21.7987	21.6514	21.4726	21.6223	21.5894	21.5409	21.4913	21.963	21.9878	21.6469	20.9809	21.5141	21.3038	21.4953	21.9112	21.5672	21.364	21.4867	21.9899
RDH5	21.989	21.5815	21.7554	22.9536	22.243	21.2595	22.2769	21.5335	22.6094	22.4283	22.7796	21.1121	21.9373	22.5128	22.4499	23.3273	21.6619	19.1566	23.3331	22.8512	22.1832	22.4494	21.3328	21.8867	21.3089	21.3922	21.5938	22.9257	22.2035	21.7895	20.5791	21.9745	21.558	20.9929	20.8436	21.4995	20.3684	21.0352	21.1484	21.009	19.919	22.4937	20.0043	21.593	21.9956	22.2864	21.2916	19.6391	20.8009
FOCAD	19.9091	20.2198	19.7141	20.5647	19.96	20.6713	20.1765	20.1268	19.5901	20.0493	16.9618	20.7634	19.6715	21.2243	19.6499	20.0918	20.7598	19.4152	21.0336	20.0014	20.3308	20.7852	20.2975	20.3382	20.7144	20.6422	20.047	20.323	20.3702	20.1722	20.0154	20.9163	20.7396	19.5928	20.3071	20.8961	20.541	20.3099	20.595	21.1506	20.9205	20.8857	20.8821	21.0386	20.852	21.1506	20.3437	20.7333	20.9708
ASH2L	19.7549	19.9132	20.2935	20.1996	20.648	19.7062	19.9421	19.5038	19.8963	19.6816	17.1884	19.8499	20.4216	20.2611	18.3958	19.4544	19.1914	20.2222	19.6808	19.8587	20.0756	20.0769	19.3549	20.0497	18.8798	19.1327	20.2576	17.9553	20.5662	20.0486	19.6544	18.9173	19.5362	20.1654	20.0282	19.1718	18.8361	17.6813	18.3582	20.2415	20.4289	19.828	20.9857	20.2567	20.6737	19.8786	20.4329	20.1648	19.7106
PEX13	18.4373	19.2141	18.8277	16.66	19.1134	19.6924	18.6806	19.4683	16.0043	18.911	18.4197	19.5786	18.1809	18.0044	18.2961	18.6948	17.1866	16.6166	17.9768	17.3476	18.4075	18.5482	18.9678	19.3766	18.0479	19.0506	18.903	19.1398	17.7715	18.9156	18.8398	17.2939	18.84	16.9931	16.6562	18.4551	18.2906	17.574	16.8719	18.6033	16.667	18.2034	17.0145	18.0045	18.6334	18.0269	17.7408	17.5158	17.4015
ACSM5	24.5591	24.5417	24.0168	23.9331	23.668	23.4005	25.245	23.4074	24.8545	24.1942	22.6418	24.8667	26.1353	24.6686	24.8561	24.5844	23.8891	23.1274	23.2312	24.5026	23.0777	22.7125	24.0381	22.8399	24.5053	25.1827	20.5301	23.9124	25.2727	24.4941	23.1258	25.2473	24.437	24.7398	23.4929	23.0072	21.2473	23.8069	24.8532	22.8062	23.8041	21.8468	23.3627	23.3051	23.6352	24.223	23.8924	23.3589	23.0056
ASNA1	23.2278	23.3881	23.2833	23.6141	23.2546	23.0182	23.5394	23.5304	23.4751	23.3413	23.7197	23.4759	22.6776	23.2723	23.1958	23.4274	23.3373	23.4255	23.3063	23.32	23.2234	23.2497	23.0698	23.3797	23.7866	23.5802	23.4957	23.5905	23.2218	23.2556	23.3977	23.4813	23.3614	23.1547	23.3954	23.473	23.7618	23.5965	23.9169	23.4726	23.4769	23.5694	23.8905	23.4931	23.5957	23.4285	23.6029	23.5698	23.8883
CACFD1	19.5163	19.9035	19.734	19.888	19.9494	16.8673	18.4664	20.0608	19.5337	19.8198	19.9428	20.5316	20.48	20.5935	19.551	19.9203	20.5775	16.4323	19.3623	20.1053	19.6992	17.05	20.2336	19.8357	20.5635	20.318	20.4448	20.6234	20.2753	18.435	18.4	20.1474	20.5301	18.4797	20.1991	19.7408	19.9891	20.5055	19.4191	17.0556	19.2948	17.168	18.9909	19.2584	17.951	16.6669	19.2771	19.8304	19.5893
MFSD3	19.8439	21.1228	19.2994	19.1513	20.321	17.2459	18.7989	18.6621	19.8369	19.3972	17.1915	15.3307	19.1752	19.2222	18.9622	18.3294	17.6983	16.9476	19.0509	18.039	20.8797	19.4503	16.462	18.3662	16.8698	19.2056	17.009	18.7713	19.132	18.9109	18.9523	17.5092	19.3	18.6754	17.2062	17.8565	18.0436	17.8455	18.9554	18.1917	17.9559	17.683	18.1118	17.856	18.9965	15.9582	17.9183	17.0076	18.6175
ASPH	24.674	24.9313	24.921	25.2912	25.253	24.632	25.2409	25.1561	24.9941	24.7437	24.7854	24.7788	25.28	24.978	24.6617	24.5517	24.599	24.5631	24.9498	24.462	24.5632	23.9313	24.7491	24.8315	25.1599	24.3824	24.8402	24.5047	24.4577	24.6531	24.6943	24.9623	24.6399	24.7979	24.8898	24.3031	24.6021	24.722	25.2326	24.3502	24.6842	24.3407	24.8863	24.7995	24.3624	24.4412	24.9226	24.6593	24.4215
F12	23.1204	23.5417	23.4467	22.7477	22.4452	22.5528	23.5924	23.2766	21.6773	21.8531	22.9601	23.7718	23.3838	23.3553	22.7215	22.2165	23.0415	22.4474	22.0749	23.3381	21.5243	22.3728	23.1629	22.1741	22.1235	23.3844	21.7942	21.3819	22.9487	21.5679	21.963	21.9568	22.7922	23.1132	22.9924	22.656	22.2671	21.963	23.0113	21.7931	23.2033	21.7847	24.1141	21.9926	22.7727	22.6571	23.8748	21.6787	22.4378
ASPSCR1	20.3862	21.6634	21.1355	21.7319	20.6976	20.87	20.4872	21.3558	21.0002	20.5997	21.1001	21.0763	21.0341	20.1038	20.6505	20.7654	21.4878	20.4978	21.9324	20.1419	21.7458	21.1943	16.6347	20.1622	21.7	21.681	20.9569	21.6396	21.211	20.541	20.9668	21.3199	20.5188	21.6477	20.4551	20.7538	21.5191	21.5652	21.1903	21.2634	20.7915	20.8361	20.6653	21.1656	21.0696	21.3525	20.7433	20.9403	21.6962
C11orf68	19.2913	18.9174	18.3843	16.8231	17.6605	17.8388	16.5096	18.9937	19.3707	17.14	18.343	18.4605	18.8333	17.1036	18.1071	19.84	18.9879	18.3292	19.5895	18.7909	19.503	17.1482	19.4078	19.4895	19.507	16.6477	16.0149	19.2789	18.2934	17.8981	19.4694	18.128	19.0754	19.3567	18.6786	19.282	18.6071	18.5663	19.1748	18.656	19.8355	19.1197	19.7254	19.7474	18.9367	19.4982	19.9456	19.2335	19.5127
ATAD1	22.2993	22.2729	22.2167	22.1962	21.9557	22.5711	22.4156	22.4375	22.1765	22.8747	22.1517	22.5015	22.1716	22.3328	22.5066	22.7143	22.7822	21.9743	22.3685	22.3072	22.5417	22.2723	22.3328	22.3549	21.8769	22.8381	22.1385	22.5625	22.6469	22.4457	21.6885	22.4705	22.4097	21.3572	22.1237	21.7756	22.3592	22.1073	21.9719	22.0754	21.368	22.2637	21.4147	22.1179	22.2737	22.3975	21.8335	22.0437	21.6489
ATAD3A	23.2502	23.4447	23.8064	23.1437	22.6555	23.6444	23.3648	23.2822	23.0083	23.5393	23.1076	23.9055	23.5526	23.1028	23.8681	23.2397	22.5174	22.9227	22.8476	22.8687	22.7333	22.9803	22.8488	23.2351	23.0534	23.194	23.2576	22.8113	23.5832	22.8031	22.76	23.2546	23.4158	22.8416	23.1957	23.5255	23.6531	23.0103	23.044	22.6919	22.9069	22.7545	22.1112	22.4092	22.14	22.4688	23.0822	22.5995	21.6688
ATAD3B	21.4521	20.3833	21.7103	20.5764	19.6207	20.6713	21.0981	21.018	20.7323	16.9757	20.8814	21.3333	19.5852	19.3518	20.4848	21.4389	18.6627	20.4978	20.3968	21.0811	19.4396	20.5174	20.6837	20.726	17.7851	20.7063	20.5651	15.9219	20.9982	20.5942	17.3181	21.1044	16.9938	19.3559	20.9049	20.9431	20.1142	19.4774	21.0907	20.8302	20.7915	19.4511	19.4552	19.4555	20.0696	20.1568	17.9473	20.7578	20.2966
ATE1	20.2845	20.3441	20.7355	20.0482	20.3708	20.0345	20.6053	20.7027	20.7125	20.5647	20.5595	20.6823	20.1892	20.522	20.3808	20.2298	20.5147	20.2598	20.4854	20.7868	20.6739	20.4593	20.2707	20.4422	20.7521	20.9052	20.7593	20.1837	20.4469	20.7525	20.6562	20.4069	20.7199	20.5153	20.6317	20.5047	20.615	20.0422	20.8247	20.1389	20.3394	20.0502	20.4738	20.3665	20.3035	20.5343	20.526	20.3155	20.4331
ATG101	17.1725	16.5079	18.3064	17.2625	17.0132	17.3237	16.2155	15.9964	17.1855	18.0392	17.204	17.2024	16.9761	18.4562	15.6945	17.6452	16.1546	17.1471	17.3165	17.206	16.6406	16.113	16.871	16.9687	19.4672	19.7968	18.7345	18.7963	17.36	17.7869	18.4566	17.0386	17.3173	18.1905	17.6881	17.9394	16.3695	18.8868	18.565	17.7307	16.9949	17.3296	18.2301	18.0962	18.1645	17.343	16.8405	17.6005	15.9686
ATG2A	19.6261	19.7908	20.3071	20.5408	20.4306	17.0201	16.7245	20.0033	20.818	19.3067	18.191	18.019	20.217	17.8113	19.4752	19.9672	17.4516	20	17.2093	19.5472	20.1135	19.4601	18.7478	19.9149	17.1543	19.9775	20.4698	16.5464	17.6136	19.6821	19.8557	17.5705	16.9766	20.2344	16.5614	16.2224	18.4675	16.2262	20.6952	16.557	19.7814	17.9322	17.5824	19.8926	19.088	16.3615	19.9855	17.6476	18.7767
ATG3	21.3996	21.1458	20.3071	21.0433	21.648	21.7785	21.2508	20.8885	21.5715	21.4087	20.8638	21.2391	20.9784	20.2285	21.3604	22.0763	20.9298	20.944	21.5649	21.8786	21.0837	21.1643	21.4973	21.0313	22.0152	21.6937	21.3742	21.969	20.3303	21.5356	20.9129	21.2849	21.8385	21.4816	20.9964	21.1377	21.3926	21.1949	21.7614	21.6344	21.0389	21.3621	21.4558	21.2462	21.0925	21.52	21.8298	21.5813	21.2231
ATG4C	17.761	17.7318	17.925	16.4274	16.6476	17.579	16.6663	18.5297	17.7523	18.3777	18.7055	17.3948	16.7756	17.1294	15.7245	18.181	16.6893	19.0029	18.6487	18.5524	18.0766	17.0079	18.1019	16.9938	17.8235	16.6082	17.6559	18.7261	16.3775	16.3972	17.5725	18.8124	16.7461	17.5757	18.1842	17.5146	16.6777	16.0509	17.8643	17.3279	16.5797	17.0726	15.8284	17.2182	18.7722	16.9753	17.042	17.7452	16.621
ATG7	22.7585	22.8427	22.574	22.5705	22.5676	22.2882	22.6708	22.7831	22.4634	22.3821	22.6341	22.6882	22.1026	22.5189	22.5906	22.6808	22.6739	22.4741	22.7377	22.1686	22.2448	22.6027	22.4207	22.2937	22.6484	22.7827	22.2215	22.369	22.2613	22.1722	22.3023	22.5462	22.6439	22.7122	22.6598	22.2448	22.9328	22.4927	22.8576	22.6133	22.4795	22.8805	22.3675	22.3176	22.14	22.5224	22.2069	22.8727	22.2785
ATG9A	17.634	18.4692	18.5035	19.0781	18.3541	18.1229	17.7884	18.7597	18.2749	18.8427	18.6288	17.9869	18.5363	18.2001	18.2831	18.179	18.6112	19.6517	18.4639	18.1344	19.0359	18.3472	18.2872	18.5408	18.7692	18.6927	19.0724	18.5922	19.1209	18.4126	18.3622	18.0168	18.6858	17.6127	18.2615	18.1224	17.4684	18.0441	19.7164	18.6339	18.183	18.696	18.7475	19.03	18.3794	17.7765	17.8088	18.0862	19.3454
ATIC	24.9945	25.0271	24.8819	25.1357	24.7758	24.359	24.7287	24.4091	24.7125	24.6632	24.9868	25.2997	24.1466	24.8067	25.1008	24.9783	25.1479	24.6061	25.0567	25.0331	25.1024	24.7563	25.1312	24.8553	25.0363	25.5491	24.887	25.1332	24.6987	24.802	24.5939	25.0534	24.852	24.9129	24.9639	24.631	25.2	24.7275	24.8314	24.8699	25.0039	24.7478	24.7038	24.0963	24.5806	24.8657	24.6346	25.1276	24.5979
PLIN2	19.9945	22.2053	20.0657	19.7922	19.9731	24.502	20.6459	23.3168	20.205	22.0602	20.348	22.8051	21.3482	20.8192	20.9431	21.993	23.8259	22.3977	22.0243	20.058	24.3736	22.7989	22.9991	19.4111	20.8769	22.2051	20.9393	23.9775	22.625	21.4573	20.9207	23.1419	23.3787	22.2579	21.5238	23.1971	24.0744	23.5845	22.7358	23.112	22.6072	23.6227	22.0104	21.8101	23.3565	23.9303	20.0621	22.07	22.9788
ATL3	23.748	23.8167	23.975	24.2687	23.6429	23.8721	23.896	24.258	23.9941	24.3652	24.3128	24.1834	23.8019	23.7941	23.9385	23.817	23.8788	23.8198	23.9498	23.7112	23.7805	23.8768	23.9725	24.1378	24.1289	24.0896	24.1787	23.8673	23.7563	23.8845	23.8302	24.0113	24.0712	23.8373	23.7771	24.0669	24.0556	23.7862	24.0268	23.7874	23.8351	24.006	23.9153	23.8084	23.8687	24.0841	23.7257	23.6701	23.8798
ATM	18.9961	19.4183	19.827	19.5866	19.3662	20.0383	19.5145	19.3733	19.6684	19.7703	19.7644	19.4524	19.7063	19.9496	19.6643	19.8691	19.793	19.9002	19.305	19.3505	19.6225	20.3139	19.1074	19.8142	19.7415	19.0676	19.8634	19.5887	19.3837	19.403	19.5554	19.0693	18.3803	19.4628	19.7264	19.4959	19.3804	19.7893	20.2175	20.456	20.2065	20.3721	20.4738	20.1489	19.9493	20.0546	19.8115	20.2821	19.6687
ANGEL2	17.9302	16.8031	14.6614	17.234	19.1829	14.2053	17.9653	14.8709	18.2623	17.8218	17.4809	14.8106	15.8139	19.4251	16.1698	16.2188	18.5275	17.8788	17.9893	15.1712	17.3027	16.6656	17.5345	15.4312	14.4425	17.573	18.0518	17.4323	14.4111	16.2925	17.5969	17.9911	16.2328	15.7751	14.743	17.1277	14.6204	15.1741	16.3058	14.2274	18.0145	13.4315	14.3195	16.6642	14.8855	14.7552	13.5006	15.4589	17.8779
UGT2A1	23.6946	24.2729	23.474	18.7254	22.3242	23.8075	23.5122	24.5611	23.8318	24.704	24.7136	18.3642	23.036	23.6755	17.1966	23.9128	24.036	23.2675	17.6062	23.4537	23.2341	23.6358	17.0321	16.7125	15.5627	24.2488	23.263	18.4863	24.2327	21.5732	19.6582	23.2707	16.4943	23.1777	17.0479	19.0909	17.2453	17.7179	21.4185	23.1883	23.9717	24.014	23.1283	22.5279	23.0152	24.1629	23.1627	17.4843	22.3118
ATP13A1	21.8196	21.8567	21.9792	22.0475	21.9102	22.1698	21.9719	22.1811	22.3718	22.4283	22.3448	21.8719	21.9784	22.4042	22.2503	22.0277	22.4796	22.2379	22.4922	22.0242	21.7657	22.3728	22.357	21.9366	22.2737	21.9052	21.6382	22.1828	22.0318	22.0093	22.0968	22.2419	22.1667	21.8505	21.9843	22.2635	22.2305	22.3753	22.3617	22.3374	22.1582	22.5276	22.3818	22.3545	22.8753	22.581	22.2863	22.1556	22.7231
ATP13A3	17.4951	19.0472	18.2297	16.7286	17.9701	19.037	16.9081	18.1918	17.0092	17.4738	17.5576	16.0468	18.3743	17.8822	18.8278	16.5971	17.7696	18.8865	19.0072	18.0084	18.276	18.6024	18.4956	16.4252	18.0313	19.0987	17.6236	17.5927	19.1204	18.216	19.0656	18.631	18.0887	18.5569	17.4016	18.0584	18.0207	18.0466	17.353	18.3439	18.6871	18.3573	18.7353	17.307	17.6808	18.5163	18.2022	17.9641	17.9251
ATP1A1	25.5666	25.5948	25.8034	25.9013	25.6109	25.8773	25.6497	25.8554	25.7218	25.9837	25.6282	26.1379	25.8498	26.2899	25.7941	25.5216	25.7877	25.7419	25.9923	26.2251	25.9639	25.6762	26.1411	25.8375	25.7579	26.0715	25.7541	25.7757	26.0555	25.802	26.0196	25.6174	25.8379	25.7005	25.8735	25.6459	25.7443	25.5449	25.3332	25.6747	25.7399	25.6841	25.7957	25.4653	25.6784	25.6771	25.565	25.6512	25.4676
ATP1B1	25.9525	26.1552	26.3854	26.4194	26.058	26.2045	26.1838	26.5285	26.1742	26.4969	26.0441	26.7238	26.2983	26.7278	26.3471	26.0666	26.1692	26.2387	26.4973	26.6546	26.3009	26.0447	26.5216	26.285	26.2116	26.5403	26.3093	26.2585	26.4863	26.2691	26.4273	26.281	26.3912	26.0437	26.3345	26.1105	26.143	26.0678	25.9654	26.1188	26.0376	26.1196	26.0446	25.8238	26.1279	26.1002	25.9333	26.204	25.7941
PIEZO1	17.1024	17.6777	17.369	17.9281	16.1211	16.8535	17.886	17.7908	17.0988	16.8136	16.3157	17.6815	18.2487	18.0349	16.6615	17.8966	17.1606	18.635	16.4459	17.2694	17.1646	18.1089	17.7638	18.0164	17.7692	18.3149	17.0125	19.5646	18.6128	16.6757	18.4766	18.4569	16.8642	16.9154	17.1402	17.2703	18.0365	18.7233	15.8056	18.875	18.1259	18.6231	19.7459	19.6117	19.2359	17.7847	17.3732	17.669	18.8881
ATP2A2	25.7081	25.7682	25.6722	25.6735	25.8922	25.813	25.9195	25.9101	25.6326	26.003	25.8342	25.7328	25.92	26.0645	25.7782	25.6904	25.8097	25.6885	25.8074	26.0107	25.6017	25.713	25.7782	25.4732	25.8451	25.8762	25.7541	25.6747	25.7965	25.5692	25.446	25.8622	25.5174	25.1547	25.2355	25.1569	25.3154	25.6692	25.6149	25.4096	25.3925	25.5531	25.1493	25.4596	25.6352	25.5122	25.584	25.4432	25.5901
AP1G2	18.9148	18.847	18.2688	20.2428	18.8952	19.7876	17.7171	19.0567	19.9737	19.4444	19.819	18.5029	18.797	16.9127	18.1592	19.4722	19.9011	19.0565	17.9235	16.5793	19.7173	19.3243	18.1227	17.9463	19.0158	19.0577	19.1977	20.1214	19.5308	18.3743	19.8273	19.2407	19.0958	18.9375	20.0058	18.6917	19.794	18.8127	19.6584	19.9496	19.1028	19.9201	19.5753	20.4415	19.9865	19.4586	19.848	19.1907	20.5664
ATP2B1	21.011	20.9335	21.4111	21.4477	21.5596	21.3769	21.2242	21.1039	21.1765	21.0176	21.0465	20.8927	21.2576	21.7373	21.0144	20.8962	21.0526	21.0114	21.2811	21.3399	21.0271	21.0177	21.1862	21.4485	21.3215	20.9161	21.1229	20.4136	21.2613	21.093	21.2348	21.354	21.174	21.0086	21.294	21.1444	21.0403	20.9556	21.3402	21.258	21.3792	21.123	22.1026	21.8207	21.115	21.113	21.254	20.7415	21.3518
ATP2B2	20.2197	19.8079	19.8264	19.9116	19.6323	19.8938	20.4302	20.4375	20.2191	20.3754	18.2707	17.9757	19.8875	19.626	19.6098	19.3425	19.2387	20.378	19.9242	20.3262	20.2902	19.6701	20.3536	19.6491	20.0708	20.2779	20.1573	19.1928	20.2088	20.5625	19.9411	19.7088	19.4264	20.2072	20.2269	19.5565	19.9496	19.0273	19.0102	19.7509	20.1285	19.2583	18.9259	19.251	19.4305	19.5756	19.4764	19.86	17.1338
ATP2B4	21.4129	21.4524	21.0168	20.9826	21.8055	21.0144	21.7614	21.2085	20.6619	21.0518	21.7487	21.1557	21.3731	21.9385	21.5993	20.9615	21.2061	21.2096	20.7799	20.9272	20.2179	21.0443	20.6837	21.2333	21.6156	20.8381	21.6709	21.6125	20.8177	21.1223	21.2598	21.2849	20.6697	21.2938	20.3455	21.0897	21.1931	21.7264	21.6359	21.5875	21.7179	21.342	22.4308	21.5598	21.1094	21.2637	21.9489	21.77	21.7382
CNOT10	18.9701	18.8698	20.2799	20.1361	19.1518	19.5463	19.0802	19.666	18.3564	19.6795	19.8566	17.0683	18.7589	19.4631	19.1672	18.8808	18.0625	18.6448	17.0523	19.2979	17.5814	18.3052	16.4174	17.4418	18.5034	18.2086	16.4916	17.9561	18.312	20.1439	19.5807	18.3729	18.1076	19.3045	19.6715	19.1291	20.042	19.1566	16.83	18.584	17.3245	18.7784	20.0528	16.0416	19.254	18.0682	16.7675	18.1227	17.4803
SMPD1	19.1284	18.6519	17.4594	17.5642	17.9661	16.6869	16.5497	16.1824	19.6994	20.6783	18.4194	17.5916	20.869	19.825	18.0576	20.4728	16.6838	20.2721	19.768	20.228	20.2902	19.3074	17.0745	16.4985	20.1625	19.3689	19.5082	18.6613	18.641	20.1722	17.1501	17.692	18.2138	16.343	16.7096	17.9174	15.6015	20.2137	20.0906	18.0109	17.1073	20.3721	16.7514	20.8451	20.1482	19.1121	17.3318	20.4114	19.8152
ATP5F1B	29.3275	29.451	29.5692	29.0526	29.0359	29.6486	29.2948	29.4705	29.4871	29.4799	29.3011	29.767	29.5238	29.7487	29.6051	29.2679	29.2863	28.952	29.8422	29.4773	29.5258	29.0758	29.6429	29.5557	29.5143	29.7238	29.6161	29.3643	29.7186	29.387	29.2668	29.478	29.6293	29.4542	29.5701	29.146	29.4716	29.1366	28.911	28.95	29.0836	28.8361	28.6264	28.8557	28.8218	29.0044	28.7817	29.15	28.8343
ATP5F1C	27.2544	27.5948	27.4669	27.2778	26.9393	27.4797	27.2073	27.3355	27.3262	27.3863	27.257	27.6069	27.404	27.6141	27.443	27.1823	27.059	26.9757	27.6493	27.4095	27.3387	26.9468	27.4227	27.3174	27.3487	27.5159	27.4031	27.2232	27.625	27.2691	27.2032	27.3225	27.4686	27.3656	27.5228	27.0288	27.3095	27.033	26.7923	26.8178	26.96	26.8133	26.5979	26.6764	26.7135	26.9415	26.6553	27.0134	26.6835
S100A9	18.6759	20.8613	21.36	21.0851	21.7827	20.944	21.7096	21.8037	23.1195	20.9826	22.1804	22.1728	21.8821	23.3241	20.6727	20.4616	22.2928	21.4609	20.499	22.8786	22.7052	22.7931	23.7426	23.1359	22.7381	18.1408	24.0298	22.3755	22.9683	22.3027	24.486	21.1594	21.7199	23.6477	23.2558	24.3475	21.6952	21.0836	22.0344	22.7608	21.5733	21.6598	23.6157	23.7076	24.0982	21.0143	23.3334	22.6375	23.9788
ATP5IF1	22.011	22.9046	22.682	22.3274	22.2825	23.0163	22.7912	23.1929	22.4751	22.5939	22.7391	22.8402	22.7765	22.0987	23.0677	22.6365	22.58	22.4926	23.2554	23.2511	23.2143	22.6937	23.2224	23.4217	22.9106	24.1016	23.2268	22.9279	23.13	22.8411	22.5365	22.4798	23.1207	22.6477	22.8811	22.5811	22.7595	22.6434	21.0907	21.963	22.3161	22.0749	22.1865	22.4798	22.3374	23.2333	22.1466	22.4165	22.9069
ATP5MD	23.4933	23.3207	23.8988	23.6973	23.9496	23.6444	23.7637	24.6423	24.2033	23.9782	23.695	24.6167	24.2425	23.7027	24.4769	24.2014	24.2676	23.2238	25.1509	24.5499	24.737	23.7104	24.927	24.7828	24.4844	24.0776	24.7731	24.212	24.659	24.3926	24.9593	24.5194	24.8744	24.6852	24.7712	24.6607	23.8629	23.5603	23.896	24.0378	24.0531	23.854	23.675	24.1531	23.7921	23.6958	23.9523	24.2261	24.0412
ATP5ME	23.1305	23.2323	23.8648	23.4038	23.2776	23.0048	23.4562	24.5458	24.3702	24.0433	23.2276	24.6628	23.8907	23.0967	23.7294	24.484	24.5013	22.8852	24.2791	24.437	24.2815	22.9402	24.2466	24.1666	23.3417	24.1827	24.9765	23.8673	24.1776	23.9057	23.8406	24.3607	23.6465	23.5563	24.0145	23.4046	22.5464	22.5773	23.8854	23.861	23.1484	23.269	22.1756	22.787	23.2202	22.9428	22.3513	23.6375	23.1794
ATP5MF	27.6284	28.4243	27.9099	27.2436	27.4807	28.1294	27.8272	27.8445	27.87	28.2085	27.5684	28.142	28.2446	28.4329	27.783	27.7421	27.7542	27.7746	27.8608	27.8084	28.0207	27.7651	28.1658	27.8553	27.8134	28.0282	28.1799	27.7433	28.2215	28.2276	28.0611	27.8488	27.8605	27.9312	28.128	27.5636	28.0183	27.5309	27.5293	27.5934	27.0175	27.1122	26.8863	27.6208	27.6725	27.3897	27.2909	27.2658	27.4447
ATP5MG	26.8885	26.9202	27.3894	26.9216	26.6555	26.9908	26.8064	26.9997	27.6027	27.4676	27.0897	27.6361	27.404	27.2374	27.3493	27.245	27.1692	26.677	27.4126	27.5323	27.5417	26.8203	27.6582	27.3595	27.186	27.5381	27.6778	27.2007	27.4712	27.0484	27.0332	27.2898	27.5049	26.9569	27.1899	26.7405	27.0603	26.5557	26.7507	26.6975	26.7179	26.7064	26.3851	26.815	26.8872	26.5287	26.5622	26.9813	26.7078
ATP5MPL	23.4949	23.6121	23.6155	23.0198	23.2825	23.5685	23.7866	24.2766	24.4014	24.0219	23.7197	24.3707	24.1734	24.0165	24.1707	24.0597	23.5412	23.4117	24.1347	24.1807	24.4447	23.4494	24.3276	23.941	23.5924	23.7856	24.4051	23.89	24.3201	24.1475	24.1951	23.877	24.1558	23.7574	23.6674	23.7294	23.7963	22.9482	23.4171	23.3502	23.4504	23.3845	22.4239	23.0596	23.5238	23.3226	23.4918	23.8987	23.545
GTPBP10	18.9381	18.7718	19.0155	19.2716	17.5159	17.6691	16.2435	17.4592	18.9618	17.9152	18.48	19.2022	18.8682	18.5218	18.6679	18.518	18.4445	18.4194	17.1722	17.1133	18.4606	19.0081	17.8033	19.0446	18.4218	18.4811	16.7496	18.3105	18.4965	18.2014	17.5284	17.9148	18.5433	18.7662	18.4331	17.1715	18.658	18.1902	18.1285	18.4035	17.3123	18.5356	17.0567	17.7575	17.84	16.5204	17.8213	18.0379	16.2103
ATP5PD	23.5916	23.9313	24.3633	23.9893	23.0806	23.774	23.5924	24.0787	24.1492	24.0851	23.5785	24.0279	24.0726	23.5597	23.9612	24.0219	23.7371	23.348	24.7161	24.5882	24.3977	23.4983	25.1261	24.5186	24.0741	24.4116	24.3643	23.89	24.13	23.7849	24.8354	23.7673	24.0904	25.1095	24.1655	24.8526	23.9472	22.8949	22.6683	23.7684	23.729	23.4683	23.4671	23.7358	23.6056	23.4285	24.1554	23.5927	23.8968
ATP5PO	26.5308	26.7728	26.7671	26.6015	26.1698	26.6824	26.42	26.3749	26.5056	26.7616	26.3993	26.7892	26.5994	26.55	26.802	26.618	26.3523	26.2092	26.9848	26.4349	26.5399	26.1441	26.8545	26.7114	26.7463	27.0639	26.5669	26.7604	26.8011	26.5081	26.2523	26.745	26.6626	26.3753	26.5506	26.0333	26.5874	26.3106	26.0171	26.0865	26.1529	26.0239	25.658	25.8669	25.9726	26.2027	25.8367	26.301	25.7643
CMTM6	19.5594	20.4828	20.0196	19.3436	19.7421	20.7375	19.9192	20.5273	20.314	19.1916	20.422	19.0554	19.9144	20.0244	18.6032	20.5701	20.7866	20.1442	20.458	20.347	20.5417	20.6182	20.2466	19.1983	20.4185	20.3982	20.126	20.5568	20.6333	19.8421	20.5791	20.5667	20.032	20.3384	20.4196	19.2813	18.9996	19.0882	20.5528	20.9496	20.6215	20.7545	20.1451	20.803	20.6888	21.0546	20.2265	20.7415	20.8644
ATP6V0A1	22.2297	22.687	22.5684	22.5257	22.6225	22.7142	22.1484	22.5581	22.1908	22.2523	22.434	22.6491	22.695	22.8167	22.525	22.2232	22.6906	22.8051	22.1238	22.1276	22.7257	22.4593	22.7789	22.3616	22.4928	22.4077	22.7026	22.6714	22.663	22.2473	22.358	22.5812	22.7469	21.8148	22.5894	22.5255	22.5837	22.7987	23.3136	22.4912	22.5659	22.5231	22.4849	22.5171	22.7851	22.8506	22.791	22.2421	22.519
ATP6V0C	19.7382	21.3241	21.3071	17.6981	16.698	21.096	20.9023	22.1039	21.841	21.0433	19.8814	21.5382	21.065	21.6505	21.6727	21.1481	21.6571	21.1036	19.8504	20.908	21.6739	21.8241	21.1069	20.8062	21.5204	20.3037	20.4574	20.4989	21.0726	21.6854	21.8198	21.5013	21.58	20.1312	21.2541	21.4296	21.1439	21.9294	22.3089	21.1389	20.9661	21.306	20.6096	22.2592	21.8687	20.426	21.232	21.9756	21.1514
ATP6V0D1	20.4391	19.7	19.9568	19.4415	18.7269	19.2796	18.6411	18.8731	20.327	20.4919	19.7863	19.7179	19.9433	19.2952	19.0564	19.7084	20.4037	19.0389	19.4497	19.4386	19.6214	19.97	20.3672	19.7281	19.495	20.0866	19.7962	19.8523	20.2613	19.8263	19.422	19.838	19.8114	19.6164	19.8189	19.7466	19.411	19.2262	21.1271	20.3061	19.558	19.0088	17.3326	19.7816	20.0346	19.228	19.4161	19.6432	19.5963
ATP6V1A	24.9208	24.9531	24.8988	24.8013	24.7049	24.8615	24.6867	24.8861	24.7372	25.0002	24.8869	25.022	24.4096	24.7294	25.0327	24.9077	24.8943	24.7773	25.1827	24.4865	24.5843	24.7763	24.9328	25.0061	24.9778	25.1884	24.7351	24.9235	24.7436	24.6718	24.8457	24.9623	25.0419	24.8427	24.8789	24.9325	25.3888	24.8724	25.2242	24.7921	24.6497	25.0455	24.5057	24.4931	24.2136	24.6418	24.5704	24.7589	24.3118
ATP6V1B2	23.3189	23.4662	23.3714	23.5257	23.157	23.2335	23.1678	23.258	22.7025	23.3116	23.1626	23.2791	22.6217	23.0946	23.3706	23.525	23.2581	23.4392	23.2593	23.0897	22.9618	23.4116	23.4354	23.6191	23.6308	23.4663	23.0423	23.4338	23.0726	23.0688	23.2782	23.306	23.3662	22.8571	23.2062	23.1841	23.9472	23.3359	23.351	23.3374	23.1418	23.5802	22.8838	23.1601	22.8802	23.2948	23.2265	23.4867	22.3344
ATP6V1C1	21.7162	21.6038	21.5486	21.6838	21.7502	21.8992	21.7428	21.5641	22.1583	22.1614	21.9827	22.0943	21.1466	21.9969	21.4402	21.9535	22.2061	22.0188	21.8397	20.8284	22.0022	22.2032	22.1231	22.2297	21.7287	22.1962	22.1693	22.2581	22.0359	21.8909	22.1739	21.8073	22.0458	21.5752	22.0402	21.9431	22.5464	22.0422	22.6806	22.0058	22.0671	22.1752	22.2554	22.2849	22.2176	22.0446	22.5193	22.0134	22.5013
ATP6V1D	22.0668	21.8238	21.9319	22.3652	21.5596	22.3378	21.6806	22.0047	22.1908	22.4283	21.9074	21.9826	21.8156	22.0987	21.9747	21.6711	21.9014	22.2751	22.0196	22.0639	21.6634	22.3166	21.8291	21.8399	22.4008	21.681	21.9788	21.9986	21.8604	22.3059	22.2032	22.0388	22.6875	21.7504	21.7748	22.4351	22.852	22.2894	22.2737	21.7627	22.155	22.3112	22.1507	22.33	21.7295	22.3552	22.0275	21.9296	22.2069
ATP6V1E1	20.9756	21.1832	21.0332	21.1885	20.7919	20.774	19.5816	21.145	21.1837	20.8913	20.0941	20.9132	20.3975	20.1616	20.5818	21.9734	21.7778	21.2285	21.6644	21.528	21.8286	21.6094	21.3808	21.5096	21.1625	21.9693	21.0669	21.4989	20.5889	20.8608	21.5592	21.1044	20.449	21.1076	21.1851	21.3446	21.0631	20.4218	22.0944	21.6302	21.6024	21.4822	21.8516	21.869	21.3565	21.7863	21.0745	21.5629	21.7193
IGLV3-19	18.306	21.9379	21.1729	22.1731	21.658	21.632	21.9517	21.9314	20.7125	18.4281	21.2767	20.5183	22.37	20.3672	21.7268	22.5831	20.8388	23.1325	21.6155	21.8335	21.5067	21.7813	19.0162	21.6135	19.253	20.7677	21.4821	22.4477	21.3438	22.8322	17.335	22.1862	20.8877	17.0958	20.9556	18.6366	21.5246	21.7736	20.2574	22.0505	21.6728	22.4449	22.7375	23.1035	22.323	22.5152	20.8836	23.3183	21.4378
ATP6V1H	22.31	22.5589	22.4574	22.4185	22.7689	22.4938	22.5582	22.8417	22.4751	22.7963	22.4459	22.2022	22.7812	22.5281	22.7161	22.6315	22.7	22.6134	22.35	22.6575	22.3441	22.6467	22.2868	22.8565	22.6903	22.8495	22.6465	22.9146	22.4837	22.8823	22.8651	22.9231	23.2061	22.6401	22.6317	22.7338	23.0151	22.8812	23.351	22.5323	22.7766	22.9303	22.6942	22.8993	22.555	22.7982	22.8151	22.6615	22.4401
LCN2	17.6748	19.6131	20.8324	20.9558	19.4125	19.1504	21.5259	21.284	21.7372	18.785	21.0465	21.2391	22.0026	23.1332	20.3672	19.6189	20.1928	21.5084	18.9192	22.3072	21.7657	22.7574	21.254	20.9976	20.1765	20.1105	22.6355	22.2264	21.6333	21.7895	22.141	20.2175	20.5854	20.9023	21.4256	21.7713	20.2539	21.4272	21.2175	20.2305	18.9863	19.9996	21.9445	22.1405	23.4701	19.7222	21.6471	21.774	22.7717
ATP9A	17.511	18.4097	19.2695	17.5148	20.3829	20.0688	19.6339	19.6539	18.9081	20.1174	20.763	18.4234	19.5563	20.0919	19.9408	19.9191	20.5254	19.9978	20.5519	19.369	20.127	20.0769	20.0812	19.5777	18.915	19.7778	19.8958	19.9531	20.1276	20.1439	20.1036	20.2062	18.8547	19.6982	19.0799	19.2627	18.6151	19.1616	19.5314	19.8946	20.2805	20.1695	19.8482	19.6345	20.5047	20.2053	19.7846	20.0635	20.1457
ATPAF1	22.0241	22.1073	22.0044	22.0892	21.653	21.9238	21.6658	22.185	21.9505	22.0262	21.9745	22.367	22.2873	21.9477	22.357	21.9004	21.4603	21.5391	22.2128	22.27	21.9466	21.1943	21.8242	21.9804	22.1306	22.2271	22.2718	22.1754	22.2613	21.6656	21.5391	22.1163	21.8964	22.0704	22.4755	21.7928	22.3343	21.963	21.8159	21.755	21.2925	21.6557	20.8618	21.3423	20.7477	21.4362	21.3939	21.9651	21.0936
THSD4	17.6358	19.6897	17.7196	18.1014	20.395	19.9246	19.3583	16.2432	17.1156	18.1494	17.0067	17.6949	17.3033	17.2905	17.9501	17.1178	18.6412	18.0065	17.74	16.3324	17.6957	16.7769	17.1838	17.5088	19.4467	18.914	19.3873	18.572	17.0755	17.5808	19.6033	18.9491	17.2306	17.3881	17.4611	20.2036	20.0973	17.702	18.8074	16.2335	19.8429	19.5235	21.2786	19.8242	20.5132	17.6316	20.3437	19.2906	20.3762
ATRN	20.1987	20.0194	20.0644	19.691	20.98	20.4855	20.2834	20.2667	19.7864	19.9795	19.92	20.4639	20.5471	20.4075	19.7793	20.871	20.1384	20.7816	20.7233	20.5217	20.0892	19.956	20.3117	20.1932	19.6246	20.0962	20.7991	19.8872	20.4837	20.7431	20.1172	20.076	20.4005	20.7024	20.5894	20.0127	19.9319	20.9103	21.2107	20.0155	20.905	20.6516	21.3088	20.5214	20.1699	20.4362	19.932	20.115	20.7864
DMAC2L	18.1915	17.4256	18.9952	17.6646	17.904	17.3548	18.6713	19.6891	18.8857	17.5837	19.9576	18.1651	19.0244	16.9882	19.0841	19.278	18.258	18.5797	20.0739	19.5256	19.084	18.0495	15.5248	19.1266	19.6019	20.0674	18.6401	19.7912	17.39	15.8351	18.0335	19.8187	19.4721	17.9173	18.1902	17.4764	18.798	18.544	19.8107	18.4177	17.9414	17.9047	16.5876	17.4761	16.4356	17.1496	16.6802	19.4735	16.585
ATXN10	20.5151	20.6093	20.6209	18.276	19.8661	20.5289	19.8723	20.14	21.0245	19.9369	19.2547	18.2277	20.2032	20.6837	19.8434	20.5384	21.0304	19.8635	19.8547	19.914	20.3961	20.0897	20.4595	17.022	20.4418	20.5613	20.2233	19.9849	20.2893	20.6854	20.2721	20.5783	20.1883	20.1654	20.2675	20.5255	20.1862	19.9917	20.3464	20.4935	20.2563	20.7696	20.2632	20.2875	20.2123	20.4463	20.1814	19.9017	20.5916
ATXN2	19.8195	19.9799	19.2593	20.1362	20.2563	20.8184	19.7311	19.3911	19.5737	20.7107	19.8579	19.6492	20.6925	19.116	19.5773	19.9667	19.3478	19.6663	18.5714	19.7696	19.8518	20.1024	19.5409	20.2972	19.494	20.4397	19.7121	19.8278	19.7804	19.8791	19.6809	19.3047	19.5631	19.7682	19.4899	20.0544	20.3186	19.9964	20.1072	18.7903	19.1835	17.0362	17.5545	19.3709	19.9112	19.3857	19.0829	19.2284	19.6759
ATXN2L	18.8811	18.6779	19.373	19.9376	19.4559	20.371	19.0778	18.7486	18.6121	19.6278	18.8467	19.517	20.2709	17.5571	18.5614	20.269	19.3877	19.5924	18.7984	19.3838	19.5494	19.4281	18.9674	19.392	16.95	19.7462	18.4132	19.1844	19.9127	19.5421	19.5364	18.1525	19.1056	19.9007	19.2674	19.5768	19.0916	19.7001	19.7588	19.5774	19.7901	19.182	19.1762	19.4663	19.577	19.3565	19.0371	18.9943	18.9735
AUH	24.9033	25.0577	25.4306	25.2733	25.1588	24.7166	24.9221	24.9799	25.4984	25.2366	24.797	25.091	25.4576	25.1411	25.2044	24.9077	24.4809	25.0104	25.2986	25.1503	24.8636	24.5971	25.0327	25.1666	24.9878	24.8622	25.2919	24.7849	25.2327	24.9369	24.8041	24.9231	25.1604	25.1547	24.8403	24.7896	24.9109	24.548	25.0926	24.5357	24.9195	24.3279	24.6207	24.5149	24.1122	24.2522	24.9397	24.5927	24.2668
AUP1	20.9666	20.951	20.9143	20.9648	20.6174	20.5606	20.9106	20.6351	20.942	20.6892	21.0465	20.6823	20.9373	20.8777	20.8092	20.8279	20.5775	20.6839	19.7925	20.347	20.7155	20.5641	20.9612	20.7666	20.5845	20.5613	20.7184	20.728	20.6223	20.4744	20.2842	20.313	20.7298	20.7598	20.0653	19.7425	20.3059	20.3557	20.8159	19.9895	20.168	20.0626	20.3627	19.9451	19.4309	20.4463	20.3126	20.3589	20.2338
AVL9	18.484	18.3651	18.9404	18.1648	18.7736	18.8815	19.1391	19.0512	18.3208	18.7973	19.1278	19.1063	18.157	19.5736	18.7026	18.7855	18.7955	18.8542	18.5954	17.5178	19.182	18.9722	18.2175	17.8561	18.9807	18.9522	18.2155	18.5902	18.671	17.9667	19.1051	19.399	18.4116	18.7864	18.9937	18.8524	18.1949	18.4056	18.4851	19.5519	18.4345	19.6733	17.5391	17.7685	19.449	18.4697	18.9566	18.0254	18.8045
AZGP1	22.2446	22.4151	22.6846	22.9959	21.7217	21.7467	22.2073	22.3593	22.2226	22.5587	22.5973	22.198	22.7858	21.374	22.5964	23.2897	22.8195	23.4794	24.1129	23.8309	23.1795	22.2835	23.6195	23.157	22.7957	22.8887	22.7287	23.2546	22.4469	22.6278	22.0863	22.3404	21.705	22.4703	22.0595	22.637	22.1439	21.6411	22.7072	22.5591	22.2409	22.306	22.6614	23.1739	21.924	23.1193	22.9422	21.5905	22.4097
AZU1	21.6047	23.852	24.9428	23.9558	24.1499	23.0464	24.7168	24.9628	24.8935	23.5997	24.2633	23.8402	25.7315	26.8831	23.6617	22.4071	24.599	24.4186	23.3959	25.4031	25.0827	25.3228	23.6617	23.6868	22.7072	23.1531	25.0035	25.2388	24.2417	24.5011	23.0546	24.2106	23.6069	20.7122	24.3815	25.1147	24.1296	24.6434	24.864	24.2305	23.5904	23.2421	23.5539	23.852	26.1383	23.8178	24.4744	24.8135	25.0789
B2M	21.2221	20.8427	21.2095	20.9007	22.2955	21.2723	22.2442	23.4927	23.4941	22.9738	22.3947	23.4	22.217	21.155	22.4817	24.0027	23.6906	21.3949	22.7348	23.042	22.7657	22.4039	22.9316	23.4312	21.1903	21.5955	23.6627	23.2245	22.9487	22.7049	23.8712	23.6349	22.4756	23.2107	23.7654	23.6723	22.4687	22.1918	23.3464	24.4549	22.8514	24.2006	22.4262	23.1179	22.2459	21.89	23.0959	23.4989	22.6981
PFN2	23.1545	23.0085	23.0373	20.1664	22.7873	22.7398	22.1834	23.6279	21.9163	21.4087	21.4099	21.4569	22.9142	21.6505	22.0187	22.3412	21.6028	21.7556	22.1107	22.1441	22.7129	21.2807	22.3875	21.5567	21.8069	22.266	22.1693	21.3755	21.9941	20.9776	22.4822	23.354	22.5131	22.2242	21.5625	21.3151	22.0014	21.4432	20.1092	21.0025	21.9698	20.342	22.3818	21.241	21.8146	21.7702	21.5835	22.0959	21.2177
B4GALT1	20.7427	20.9853	20.6949	19.6636	17.6913	21.0144	19.8163	21.4375	20.8813	22.1338	21.2086	21.0302	18.8122	20.5097	20.6505	20.7835	21.1384	21.0898	20.5124	21.0725	20.8238	20.3885	20.9702	21.0146	21.1271	21.4607	21.034	20.738	20.6868	21.1151	20.4554	20.5194	21.03	20.7024	21.3892	21.1776	20.6755	21.7264	21.3648	21.2525	19.7494	21.081	20.3723	19.6145	20.7691	20.644	21.1289	20.7497	20.3567
B4GALT7	19.6249	19.7799	19.5789	19.7799	19.8059	20.1664	19.5617	19.8527	19.8451	20.4413	20.07	20.0717	19.7579	20.1214	19.4604	19.931	20.1384	20.4337	19.9073	19.676	19.8729	19.8334	19.9194	19.9706	20.1342	20.0402	20.3272	20.4136	20.1517	19.6319	19.9894	19.546	19.6771	19.7448	19.6644	19.4802	19.8746	19.7317	20.574	20.115	20.0133	19.7159	20.0043	20.267	20.1913	19.9303	20.0496	19.8813	20.1457
BAAT	28.4685	27.7972	28.2863	27.8169	27.507	28.1674	27.7709	28.1076	28.1072	28.4326	27.4444	28.4734	28.0773	28.5453	28.9016	28.5063	28.1955	27.9097	29.0738	28.7589	28.9946	28.3228	29.1443	28.5167	27.9078	28.884	28.0048	28.6632	28.7757	28.8643	28.4886	28.1081	27.8464	28.261	28.4092	28.3162	28.6765	28.1237	27.9464	27.3833	27.779	27.3518	27.1353	27.7182	28.0377	27.1397	28.1609	27.0134	27.3322
BABAM2	15.9176	19.9986	19.6852	18.0575	20.2955	19.8117	20.2834	20.1537	19.1368	20.2114	20.0122	20.1076	19.5666	20.0329	20.1075	19.9081	19.3951	19.4502	18.9353	19.5309	19.2093	19.791	17.953	17.443	19.0488	20.3507	16.8843	20.487	19.8566	20.1296	18.6887	19.8529	17.7607	19.5087	18.545	15.688	16.9189	19.5689	19.5216	18.4293	16.9148	20.1464	20.3434	19.9191	19.0493	19.5225	18.5593	19.9964	20.0878
BAG2	19.9353	19.5622	20.4236	20.171	19.6526	20.004	20.0593	19.9934	18.5909	19.8249	19.6017	19.1944	20.3229	19.1746	19.9384	20.3805	19.9923	20.1967	19.5848	20.4437	20.0809	19.6781	19.5651	20.1074	19.5147	19.4477	19.0657	19.2969	19.4921	20.1722	19.5682	19.4978	18.9588	19.8468	19.8146	18.5084	20.2	20.4001	19.7223	19.9086	19.9111	18.9255	19.1647	18.8724	19.5122	20.0279	20.0496	19.8249	19.1698
BAG5	18.1436	20.0804	17.6121	19.2983	18.1409	19.8955	20.2834	19.3986	19.0951	19.1994	19.8248	17.0154	19.6901	20.2975	19.4416	19.1703	19.5737	19.1663	18.5297	19.3462	18.9677	18.6947	19.3107	19.6736	19.2955	19.0024	19.664	20.0348	19.4243	20.1862	19.0932	20.0162	19.6941	19.9237	20.3581	19.8003	20.1017	19.7778	19.8366	19.0733	20.1938	19.6902	20.1892	18.7001	19.8587	19.2912	19.6233	19.4849	20.0639
BAG6	16.9831	19.0596	19.9865	21.0518	20.1746	22.0371	20.2309	19.979	20.2741	19.1065	20.2965	17.6896	21.0105	16.0992	18.2908	19.93	19.3994	19.8144	20.4299	17.4222	17.6462	18.1666	20.1586	19.5114	19.212	18.4405	17.327	17.9497	20.3702	20.4046	20.1308	18.3266	16.0155	19.8666	19.9259	20.0686	17.6227	19.7767	19.4009	19.8452	19.8492	20.2583	19.8618	20.7888	19.5496	19.697	19.0159	19.128	18.8359
BAIAP2	20.4649	21.4586	21.4236	20.7214	21.0273	21.944	20.6952	20.7673	20.1613	20.9738	20.4576	20.8719	21.3975	20.3117	20.9431	20.3443	20.3921	20.9966	20.458	20.7332	21.0271	20.378	21.115	20.7566	20.9759	21.0106	20.4698	20.6015	20.7488	20.6355	20.8651	20.8886	20.9895	21.1934	21.1199	20.9812	21.151	20.748	20.4872	20.1623	20.0601	20.2034	19.6223	20.1821	20.5876	20.3525	19.8134	20.6658	19.2699
BAIAP2L1	18.6545	19.4907	20.3071	17.8537	16.4615	18.7262	19.5807	19.1945	19.8521	18.8807	16.2374	17.8326	19.5753	19.4759	19.1371	20.0975	18.7398	19.4887	19.3571	15.7822	16.9962	19.5682	16.1875	18.7385	19.7655	18.5209	18.7211	19.3514	17.9984	19.0048	18.5932	19.6234	18.5276	19.7672	18.8882	17.8469	19.2553	20.07	19.7119	18.7995	19.2528	19.1773	17.0918	19.3601	19.7903	19.7224	19.1761	19.2235	19.0458
MCM6	19.656	19.6333	17.2211	18.5331	16.6092	19.5321	17.6453	17.0153	18.7641	17.874	17.757	18.8514	16.0602	17.3745	19.0187	19.3254	18.4146	17.8543	19.209	18.0229	17.5669	19.4382	17.5754	18.0929	15.729	16.5526	17.2304	19.0633	18.142	16.6906	19.3261	19.982	18.8809	19.2614	18.695	20.2036	20.878	18.3446	19.1207	19.547	17.6449	19.7301	19.163	19.2267	19.4668	19.906	19.6993	19.7624	19.0618
GPAT3	17.4767	18.2745	17.0026	16.5535	18.9669	17.0625	18.6215	18.7979	18.6655	17.9998	17.9171	19.3704	19.0171	17.4364	17.4384	18.0263	17.988	16.6764	17.1956	17.8038	17.158	16.252	17.2791	17.6821	17.4636	17.5036	19.2171	17.6773	17.6625	17.2934	17.4537	15.9662	17.3579	16.7764	17.6462	17.7809	17.9602	18.5562	17.1008	17.8616	18.2706	17.7347	16.5111	18.3854	17.1421	17.0271	16.6858	18.4818	15.2305
HAL	25.0647	25.022	25.0168	23.91	24.8761	23.4605	24.3904	23.4572	25.7734	24.9615	25.061	24.5692	24.6764	25.6926	24.111	24.9832	24.6607	24.7556	24.5224	25.2104	23.9422	23.2779	24.228	25.1183	24.9528	24.3325	24.4132	23.9013	24.3454	24.437	25.1911	24.489	23.71	24.4222	24.6547	23.4046	24.7025	24.5965	23.3693	23.9895	24.3249	24.2215	21.2107	24.5889	24.3446	23.7882	25.1371	23.8894	23.9136
NUDT12	20.8831	20.3961	20.5314	20.0465	20.243	19.6931	19.9624	20.308	16.1688	20.4541	20.3731	17.3594	19.3274	20.1647	19.7466	20.1198	16.7628	19.6696	20.5777	20.7973	20.2764	20.4494	19.8756	20.6191	19.9834	21.3844	18.546	20.4261	20.1471	20.4744	20.7112	20.5314	20.0389	16.9251	20.0799	20.5152	21.1792	19.4823	18.9319	19.5911	19.8501	19.5328	19.1426	20.1601	19.3239	16.9429	19.5072	18.8491	14.6719
IFT27	19.7236	18.8516	18.7789	19.8174	19.245	19.5642	19.339	19.2292	19.4481	19.5779	16.5585	19.4095	19.2443	18.5664	17.5763	18.5717	19.0355	17.3064	18.9642	20.0131	19.8313	19.0833	18.5298	19.8714	18.8776	19.8728	17.667	17.2512	18.7924	19.0478	19.7544	17.3665	19.2651	17.7117	20.0362	19.1462	18.66	18.1869	19.178	19.484	19.6793	16.2572	17.5556	19.0474	18.7506	16.0242	19.171	19.3074	19.1719
BCAM	22.5365	22.8911	22.3762	22.6892	23.2041	22.893	23.285	22.6322	23.0483	22.9262	23.1113	22.2351	22.8625	23.6892	23.0144	22.1724	22.3021	22.4847	21.8074	22.2961	22.3638	22.5801	22.4848	22.2937	23.3814	22.3844	22.0953	22.3883	22.7512	23.0838	22.219	21.6786	22.3082	22.2612	22.1886	22.5021	21.8433	22.0032	22.3587	22.8283	22.9186	22.5845	24.295	22.564	22.8901	23.2245	22.9405	23.3045	23.1185
BCAP29	21.3521	21.2902	21.514	21.758	21.4654	21.4351	21.4068	21.814	21.8134	21.7837	21.846	21.8667	21.6975	21.6337	21.6837	21.6265	21.6078	21.5693	21.9572	21.6488	21.8143	21.6138	21.9385	21.8913	21.8769	21.8381	21.8986	22.0398	21.7837	21.7849	21.4873	21.6569	21.6748	21.1512	21.6471	21.6394	21.6903	21.2505	20.9436	21.4029	21.6357	21.4868	21.6808	21.6769	21.9618	21.4463	21.6758	21.1276	21.7457
BCAP31	26.4424	26.3157	26.4837	26.199	26.4983	26.3209	26.5225	26.7361	26.6827	26.537	26.712	26.5651	26.7686	26.8083	26.7195	26.361	26.4844	26.4152	26.7833	26.6618	26.5703	26.4385	26.8681	26.7114	26.6988	26.3299	26.6662	26.5922	26.5832	26.5098	26.4976	26.6793	26.7053	26.2516	26.3543	26.3692	26.5709	26.5449	25.6714	26.3098	26.3304	26.4225	26.2074	26.4095	26.7135	26.4895	26.4788	26.1605	26.5822
BCAS3	20.5636	20.4828	20.6636	19.534	20.1746	20.4063	20.0843	20.3972	20.2331	20.8531	17.4761	19.0005	19.7783	20.3536	19.7272	20.6514	20.3568	20.2721	20.3952	19.6895	20.3703	19.6786	20.3672	20.1246	20.0191	20.5751	20.6105	19.1968	18.5577	20.2801	20.3894	19.7437	19.8389	19.8202	20.2269	19.6554	20.0302	19.8002	19.8266	19.852	19.6233	19.6818	18.3545	19.6665	19.8587	19.69	20.2265	19.9403	20.0639
MTPN	18.3088	20.5184	17.864	20.5043	17.2101	16.457	19.6226	19.5833	21.0002	16.2222	18.4464	19.5704	17.641	18.2451	20.4337	19.7465	19.8578	20.012	19.7887	20.2559	20.1039	19.3867	20.9969	20.574	20.9838	18.3914	19.9855	19.7668	20.5546	17.5833	21.2659	17.605	20.449	21.2344	20.5894	21.1105	17.3652	19.6359	19.0536	21.1681	20.4611	20.087	21.1563	19.8656	19.5359	17.4962	20.6553	20.2708	21.381
MPI	22.0668	20.6739	21.347	21.285	20.8804	21.3409	21.2769	21.5022	21.5438	21.3274	20.9581	21.6882	19.8874	20.4337	21.4141	20.9773	20.8973	20.9818	21.6883	21.6832	20.5759	20.5733	21.5341	21.8821	22.1126	21.9376	21.5063	20.296	20.9725	20.6952	16.5755	21.6181	21.258	21.8103	22.0164	20.6154	21.8477	20.6595	20.8597	19.9086	17.657	20.5845	20.6258	20.9451	20.2018	20.6701	21.0115	20.5582	18.4533
BCCIP	21.9756	22.2198	21.4665	21.9826	21.7121	21.6713	21.1695	21.7883	21.4395	21.4283	21.8988	21.9631	21.2775	21.8729	22.2503	21.2232	21.5723	21.3201	20.5389	21.7549	22.1458	21.4935	21.4402	21.1359	21.4816	21.6682	20.9569	22.064	21.9062	21.6706	21.5891	21.5667	21.9395	21.4354	21.9556	21.9508	22.0014	21.8635	21.9878	21.2796	21.0175	21.2744	21.2735	21.4185	21.0346	21.6351	21.389	21.3643	20.9579
PDK3	20.2886	19.9233	20.36	20.1092	20.395	20.4063	20.7334	19.7279	20.3781	17.9554	17.409	18.8845	20.2032	19.6888	16.7656	20.1759	17.612	19.7548	18.4801	17.1887	18.9296	19.3921	17.0796	16.7993	19.2804	17.9453	17.5176	17.5878	19.8027	19.9124	19.6487	18.8657	16.2579	20.5153	20.1851	16.5211	20.4969	18.1028	20.6559	20.3477	19.3933	17.2594	19.6968	20.1264	20.2228	18.5262	17.3686	17.2027	18.5681
SRI	19.5067	16.6453	16.5348	20.5408	17.5621	20.5074	20.2039	19.7687	18.2641	18.5489	19.5972	19.457	19.733	19.745	19.77	18.7837	15.8808	18.1911	20.0976	20.2973	18.6797	16.8102	20.9154	20.2832	20.1187	19.1224	20.4322	20.0979	19.7705	20.3684	20.7022	20.2849	19.8237	21.0704	19.8819	21.0109	20.0178	20.1501	17.7118	20.8663	21.0102	20.6352	21.7885	21.7671	17.1553	18.6038	21.2485	20.9474	21.5146
CAMK1	18.5147	18.9992	18.8122	18.2621	19.41	20.5606	18.939	18.5776	18.7826	19.2841	18.7513	18.0269	20.1089	17.6058	18.51	18.7377	18.4213	19.2331	18.6006	18.1729	18.2435	18.4398	18.6704	18.3202	14.5506	18.5948	19.0859	17.7092	18.9627	18.7047	18.6822	19.0948	18.0247	19.3988	18.8338	18.4439	16.6177	17.7035	19.1426	18.4812	18.5296	17.3741	17.822	18.7375	17.6328	18.6268	18.6022	17.8728	17.6121
BCKDK	22.7688	22.6766	23.2521	22.94	22.7313	22.9359	22.4675	22.7	22.6925	22.8482	22.5179	23.287	23.0914	22.3909	23.2759	23.1997	23.06	22.5617	23.6325	22.9603	23.117	22.5222	22.9108	22.9499	22.7024	23.2445	22.6134	22.8945	23.1999	22.5491	22.718	23.1824	23.2114	22.7691	23.2742	22.4623	22.4857	22.1949	22.6409	22.2823	22.1777	22.4753	21.2214	21.9674	21.7584	22.508	22.1525	22.5181	21.6766
BCL2L1	19.4578	16.8025	17.9978	18.3373	18.0654	17.8323	18.2557	17.0385	18.8685	19.318	17.8113	19.0798	18.7992	17.7368	17.1683	18.6771	18.5511	16.5744	17.0681	16.148	19.0873	18.1996	18.2572	17.684	16.9838	19.6236	16.9736	17.5084	19.0286	18.6552	18.9863	18.1754	16.7543	17.7982	18.6172	15.9767	18.0918	18.7737	17.3706	16.2787	18.1131	16.2391	17.4906	17.2505	18.7727	17.0664	16.762	17.2422	18.5946
CFHR3	23.3171	22.2554	22.4934	22.1015	22.035	24.0408	22.9106	23.8616	20.8725	24.5333	23.2294	23.2613	20.2841	22.6589	22.1746	23.47	23.6667	21.3201	21.8343	20.9926	20.3573	20.4294	22.1069	23.5215	23.7979	23.3446	20.894	22.9754	22.5972	23.0014	20.944	23.9231	19.8097	21.3448	22.32	21.5611	17.2714	20.4325	22.7752	21.6675	21.4926	20.9201	22.3889	17.6961	22.0953	19.5885	22.3765	22.8482	19.6158
BCLAF1	23.0752	22.9596	23.1144	22.8889	22.9311	22.6785	22.766	22.8442	22.7805	22.3204	22.4693	22.4777	22.7097	22.5993	22.8291	22.6514	22.4435	22.7203	22.1796	22.3683	22.6176	22.1884	21.7161	22.9521	22.8092	22.4974	22.2893	22.3593	22.7052	22.7289	23.0422	22.8195	22.9267	22.8875	23.0085	22.7647	22.9472	23.0317	21.8981	22.548	22.8186	22.6352	23.0302	22.6012	22.7868	22.6658	23.1843	22.9581	22.9186
HIGD2A	18.2602	16.876	18.953	18.4265	17.6672	19.3913	17.7947	17.5784	18.7916	18.4671	16.6534	17.7556	18.7833	18.7904	15.7386	17.564	18.087	17.7325	15.6612	17.0443	17.0373	18.3753	18.6201	18.1415	16.5558	17.9413	18.2279	18.2609	17.9174	17.1126	17.5331	17.844	17.1742	17.7251	17.5261	17.5005	17.1988	18.6024	18.6928	17.2528	17.3808	17.1944	17.4186	17.7223	17.9449	17.2407	17.5292	17.194	18.832
P4HA1	22.8196	21.4339	21.7505	22.6367	23.101	21.0815	22.9272	22.0356	24.0144	24.2038	21.4517	20.4216	22.8972	22.2904	22.3258	23.2511	21.8973	23.5816	23.0313	22.2396	21.5646	21.9384	22.1977	23.5582	24.2818	21.6224	23.1031	23.5765	21.7786	22.852	22.4768	22.2885	21.437	22.0928	22.2201	21.0827	22.3592	23.4191	24.5053	22.4004	22.6144	21.8069	21.5391	23.5257	22.4832	21.4105	24.2809	22.2479	22.9514
GCH1	21.31	21.1684	21.1803	16.9439	20.9393	21.1032	20.9517	22.0444	21.0083	20.9285	20.3353	21.3928	21.5955	21.2392	20.839	21.3196	20.5254	21.1509	20.7799	21.6718	21.0353	19.507	21.3536	19.5869	20.7889	20.6682	21.5003	20.3883	21.6057	21.1862	20.7556	21.6069	20.852	20.4703	21.1199	20.0182	21.3186	21.3836	20.4533	20.5568	20.396	19.8504	17.1313	20.3374	19.1783	20.2406	20.1814	20.604	20.1682
BDH2	26.0568	26.1505	26.0347	25.4989	25.77	25.1919	26.201	26.2344	24.5825	25.8895	25.6919	25.9245	25.7103	26.249	26.0138	25.863	25.9669	25.446	26.2443	26.1426	26.2923	25.9156	25.7589	26.081	26.0363	26.3946	25.8131	17.078	25.865	24.6594	26.1521	26.2152	26.0712	25.9287	26.2118	25.5854	26.1718	25.5263	25.3293	25.6254	25.7962	25.7525	25.6056	24.9988	25.1227	25.2878	25.3334	25.9078	24.9384
BET1	19.7326	17.6532	17.5262	17.3235	20.0374	19.5066	19.5874	20.3972	17.3112	19.2028	16.4019	19.1865	20.3229	19.9992	18.9452	16.8082	19.1747	18.8918	17.5805	17.1086	15.5575	19.5081	19.5266	19.1831	19.0698	17.3337	17.3618	18.1057	20.7284	20.2406	19.2657	17.3694	19.6908	19.5208	18.9065	19.5025	19.4247	19.4825	19.2741	19.0686	19.817	18.7295	18.2714	19.4024	19.8317	19.8712	18.5117	19.1187	18.3191
GTF2F1	17.8753	17.196	18.2148	17.2136	17.5452	18.5233	18.1773	19.6138	19.6556	17.3827	17.3421	17.9623	18.2192	17.206	18.8909	18.2174	17.6491	17.2292	18.5559	17.6874	15.9303	18.4428	16.0211	18.385	18.5418	18.5705	18.9936	18.4582	18.3788	17.8325	16.7948	17.3155	19.1808	19.1216	18.5518	18.4882	19.837	17.7345	16.9372	18.691	18.6634	19.2156	18.2171	19.3159	19.3537	18.3798	20.5528	19.0062	18.0335
CYP3A7	20.8146	21.7756	21.0332	17.2023	23.1729	19.8621	21.3949	20.8885	17.1585	22.3028	21.7391	19.2739	21.1609	16.6333	23.3398	22.0277	22.0961	22.4768	20.967	17.985	20.6949	22.7574	19.8172	20.5156	21.2442	21.1276	17.4325	22.6342	20.6656	23.2119	16.4372	23.5388	17.4031	22.0854	16.1821	21.8719	21.5995	21.5749	20.3587	23.9224	23.4504	22.6659	24.8652	22.5128	20.1591	21.0007	21.8407	23.3722	17.7273
TAF6L	17.9146	16.6427	18.1375	17.2636	16.6401	16.5805	16.6984	18.7816	18.1034	18.922	18.3108	17.5151	17.6592	16.8528	17.1702	17.4567	16.4535	17.195	18.4013	15.4202	15.9715	17.6231	16.3355	16.8019	16.8117	16.0347	16.7425	18.5058	17.005	15.423	16.7237	18.4103	17.742	15.8255	16.4304	15.8269	16.1624	16.1438	17.1056	16.0536	15.638	16.9595	19.0198	16.2968	17.0344	16.5744	16.0432	14.9099	15.959
BID	17.2358	16.9524	18.201	17.4176	18.7197	18.3077	16.465	17.0377	18.1883	17.819	18.3454	18.7283	18.3895	16.2612	16.9306	18.3842	18.8359	16.9186	18.7643	18.7402	18.8009	18.4149	19.1581	19.1283	18.1218	18.5629	18.7021	17.9744	18.3906	17.3297	18.8704	17.0685	17.113	18.8574	18.3597	19.3326	18.5607	17.2376	17.7641	18.3573	17.836	17.5245	17.8919	16.9855	17.3581	18.1532	18.7285	17.7066	18.6481
BIN1	21.9393	21.9938	21.8324	21.6055	21.0117	21.4237	21.4816	22.243	21.0795	21.6946	21.3225	21.6089	21.1538	21.0823	21.7268	21.6465	21.1244	21.3551	21.2811	21.5957	21.8613	21.7289	21.3875	21.7	21.2175	22.3883	21.4821	21.3028	21.6817	21.6355	21.4392	21.6624	21.7444	21.4645	21.8963	21.6202	21.7384	22.2505	20.9354	21.041	21.0175	20.7236	21.2424	20.9515	21.5047	21.3253	21.2153	21.3482	21.5146
SUMF1	16.2486	17.4746	17.6457	18.9093	18.1446	18.8086	18.3065	19.0082	18.335	19.2259	17.3497	16.8774	18.7036	18.3492	17.6611	19.5213	18.4168	17.7454	18.5269	18.4841	16.8601	19.5086	19.3571	18.87	18.4994	19.0758	17.4815	19.8039	18.6607	18.6017	18.4892	19.6182	18.3804	18.0632	18.7733	18.2253	19.3438	19.9965	19.9615	17.9472	16.9036	18.4043	18.5383	18.8526	19.142	17.8597	18.6691	19.2692	19.1241
BIRC6	20.0822	19.972	19.7532	20.3204	20.2825	19.9007	19.6408	20.0148	20.3781	19.7965	20.0924	19.8428	20.48	20.1469	19.6936	19.9015	20.2581	19.7378	19.2766	19.0859	20.0832	19.6949	19.1504	19.0639	19.3994	19.6846	19.3904	19.8439	19.7164	20.0482	19.417	19.8882	19.8134	20.3132	19.8159	19.3306	19.2855	19.411	20.1625	19.9763	19.3017	19.8082	19.4301	19.4658	19.9493	19.5841	19.1935	19.8143	19.5134
BLMH	24.3154	24.0168	23.8301	23.572	24.7349	22.6395	24.2326	23.6206	24.2033	23.7632	24.2207	24.6778	23.8019	24.927	23.9612	23.3595	24.0545	24.2348	24.0794	24.725	24.3897	23.9665	24.2832	23.7515	24.1378	24.16	24.0506	24.4369	24.6319	24.0073	24.2582	22.7597	23.4959	23.8373	24.3659	23.5885	23.7384	23.2121	24.519	23.53	24.1631	23.674	24.3507	24.33	24.0624	23.808	23.6553	23.3183	24.2927
CFHR2	20.9393	21.4463	19.7067	21.0348	21.9638	21.1936	22.0685	22.1572	20.2875	21.5705	21.085	20.3889	21.7411	21.6617	21.3942	21.6564	20.5672	21.6562	19.5439	21.347	21.1906	21.378	17.8372	18.5668	19.4333	21.4829	19.8267	21.4989	21.2824	21.6706	17.4115	22.0048	20.7298	18.8454	18.8285	16.5339	16.314	21.3215	21.1199	20.1854	19.5425	20.3919	16.7953	17.1188	21.0047	20.0279	17.9947	21.07	17.229
BLVRB	27.6894	27.2085	27.1637	28.2378	27.1654	26.6367	27.3097	27.473	27.8131	27.7454	27.7956	28.0293	27.0535	27.6669	27.6319	27.5731	27.7111	27.5724	27.8276	28.3988	28.0142	27.6749	28.1161	28.0671	27.6037	28.212	27.7189	28.1128	27.8694	28.0244	27.603	27.3649	27.7438	27.1368	27.6404	27.6474	27.589	27.0657	27.4145	26.8178	27.2366	26.7187	27.4431	27.067	26.7249	27.2966	27.1426	27.0345	26.5151
BMS1	18.9567	18.4507	18.9276	18.72	18.9913	19.159	19.3024	18.7869	19.0471	18.8046	17.6339	19.049	18.83	19.0483	18.67	16.725	18.7718	19.0898	19.262	18.4763	18.6265	19.289	19.0354	19.7492	19.0036	19.8346	19.1643	18.9886	19.0583	19.1408	18.9006	18.9099	19.0879	19.3823	19.3761	19.4724	19.181	18.5478	18.9248	19.0907	19.5532	19.1577	18.7823	18.7198	19.0377	18.3044	19.3064	19.0693	19.275
BNIP1	19.679	14.7595	20.5543	20.8138	21.1886	20.4965	20.7144	19.6323	20.205	20.9007	19.1253	19.9868	20.217	20.9431	21.023	20.4041	20.6474	20.6181	20.7909	18.146	20.5983	20.7289	21.0905	20.4671	20.9272	20.7916	20.6105	17.4298	20.1195	20.9451	19.7871	20.0002	17.2835	20.3384	20.8878	20.4406	19.8387	20.5256	20.5204	20.115	20.6497	20.8288	17.5945	20.9451	20.7111	17.9041	20.0621	20.462	20.8365
BNIP2	19.8821	19.4329	19.8285	18.7668	20.114	19.6762	20.1903	19.1431	20.2605	19.8744	20.0621	18.5894	20.2442	20.2824	19.8313	19.9042	19.7609	20.0898	20.3133	20.1422	19.863	19.97	20.3398	20.1195	19.6415	18.8076	20.2576	19.2787	19.7767	19.6606	20.0319	19.8197	19.0525	20.0539	20.0705	19.8843	19.1578	19.4474	20.6658	20.0283	20.3044	20.0377	20.0408	20.5723	19.9986	19.9303	19.9723	19.2969	20.2863
NAGA	22.8517	21.4828	22.8602	23.1516	22.1605	20.7467	21.3215	23.1692	23.2434	22.8984	22.4459	23.5233	22.4156	22.8967	22.2318	22.9313	22.2613	22.4527	22.9572	22.6888	23.4354	22.4838	22.2503	22.7	23.1072	22.5921	22.4912	22.5165	22.4562	22.7665	22.2963	22.5927	23.1393	21.7829	22.8323	22.3533	21.9614	22.6956	22.1271	21.8663	21.4015	22.123	21.8274	21.869	22.2459	22.0075	21.9011	22.7619	22.1987
C1orf167	16.9278	16.9023	21.9099	18.1402	15.9903	18.8443	17.982	21.9408	17.8356	18.3396	16.7676	22.5082	17.645	22.2723	18.8023	16.6059	15.6362	18.1702	16.2171	22.9007	18.1457	17.2841	18.8483	22.2727	22.5448	22.4755	18.5973	22.0316	17.3011	18.005	18.119	17.9838	18.327	17.6562	18.3291	15.9721	21.7049	17.16	22.2508	22.6859	23.1032	16.5556	23.1141	22.7923	22.8503	22.6873	22.3411	17.7833	22.8815
BOP1	20.6447	20.8705	20.2521	20.0846	19.8393	20.371	19.7782	20.1999	20.6094	20.4153	20.3353	20.6942	19.8304	19.5807	20.5582	20.495	18.9975	20.4978	20.6155	17.5618	18.3107	19.7871	20.5701	20.1774	19.9468	19.5133	20.108	20.5223	19.9399	20.7049	20.7203	20.2487	19.2763	20.4816	20.2809	19.3816	19.6353	20.6503	17.1649	20.3271	20.5335	20.7921	19.0628	20.3275	19.7762	19.8087	20.2041	19.893	19.8294
BPGM	23.498	22.8911	22.3305	25.7824	22.5188	23.4179	23.7752	22.3663	22.0834	21.0433	22.3353	23.2652	23.0184	21.8872	22.7081	22.6164	22.4959	23.1918	22.5519	22.285	22.0597	23.4741	23.01	22.2478	20.8247	21.609	22.9678	22.9583	22.7662	23.7025	23.0259	22.3302	22.1847	23.6852	22.32	24.3106	22.5864	22.9065	22.0685	22.8006	22.833	22.8216	25.675	23.717	22.5047	22.7417	22.8243	23.3854	20.9384
MFAP1	18.1453	16.8054	19.0845	19.5225	17.7952	19.5682	16.8637	20.0812	18.5105	16.4086	17.7804	17.0079	18.7423	17.0056	19.3131	16.6311	17.0397	17.9612	17.6921	19.7816	17.3815	19.4495	17.333	20.0871	19.7326	18.0574	17.7618	17.7174	19.636	19.3041	19.9992	19.512	18.3855	19.1349	20.0551	19.5832	19.4855	19.6026	18.7523	17.1978	20.0601	19.2896	20.1112	17.7315	19.9112	19.9729	19.9855	19.8027	18.0046
BPI	18.0794	20.5184	19.3545	22.1015	19.6045	17.707	17.8242	22.7541	21.6201	16.4676	20.1291	20.8509	21.3419	23.3672	19.2251	17.9132	20.7866	21.4978	17.9329	20.5468	22.852	22.5959	22.3223	20.8541	17.2064	20.9161	22.7001	22.0956	20.8742	19.3715	21.7987	18.5369	21.8788	18.0895	21.6975	20.5255	16.9986	17.3211	18.4798	20.7395	19.5005	16.6684	22.0074	21.6012	22.7921	20.2522	22.526	17.4362	22.1314
BPNT1	25.3154	25.0827	24.9697	24.3046	25.0768	24.3363	25.0171	25.2766	24.8375	25.0591	24.9085	25.2553	24.3715	25.2922	25.054	25.1367	25.2716	24.8406	25.1509	25.2681	25.3283	25.0468	24.7941	24.8553	24.6988	25.5921	24.982	24.9669	24.9768	25.3468	24.9257	25.139	24.9813	24.9338	25.1153	24.7405	24.7963	24.8476	24.8586	24.8788	24.8351	24.9817	24.2306	24.3665	24.7341	24.9703	24.5484	25.1039	24.6031
BRAF	17.3489	17.0807	18.991	18.8314	16.8251	18.3627	17.084	16.0594	16.9859	16.8579	17.7469	17.7106	17.9586	19.0937	17.3093	18.2486	18.079	17.2046	17.6681	17.4679	17.3071	17.5239	17.493	16.9817	17.7296	18.8988	19.4489	16.7431	18.5088	17.8746	16.7028	16.8997	16.787	15.9088	16.6994	17.8723	18.633	16.6872	19.1608	16.655	18.3648	17.2301	17.5346	17.1435	17.7211	17.6893	18.4407	17.865	17.1809
BRCC3	20.9666	20.7458	20.3858	20.2128	21.1102	20.6518	20.8069	20.8492	21.11	20.7735	20.763	20.4777	20.6112	20.4467	20.9702	20.9694	20.9055	20.5493	21.2494	21.0197	21.2554	20.8164	20.8967	20.7566	21.1126	21.1554	20.2342	20.728	21.0235	20.3805	20.7469	21.0048	20.3115	21.0243	21.0283	20.7625	21.2068	20.9482	20.9517	20.7317	20.6404	20.7236	21.3434	20.8859	20.4437	20.2751	20.7433	20.8444	21.3567
BRD1	17.4395	17.3606	16.0497	17.5212	17.7076	17.1772	17.379	16.5543	18.0466	16.827	18.0854	17.5873	17.3758	17.7067	16.8636	17.3949	17.1971	17.9106	16.2335	17.2444	15.9806	17.5131	17.1961	16.0003	17.2397	17.6438	16.1713	18.2162	16.0667	16.8612	16.5214	16.5818	17.0734	16.6441	17.9078	16.8169	16.3131	18.0944	18.3544	18.1326	18.1768	18.4837	18.6422	18.1373	18.1724	17.3359	17.8676	18.7941	17.9909
BRI3BP	21.071	20.7257	20.851	21.1417	21.2296	20.9033	21.1765	21.2085	20.8635	20.9468	20.3606	20.3004	20.9865	21.0572	20.839	20.7745	20.3083	20.9892	20.7575	20.9926	21.1382	21.2807	21.4009	20.7766	20.6359	20.2684	21.1462	19.9346	20.9725	21.0631	21.0476	20.822	20.5413	21.0704	20.6212	20.663	20.7895	20.6595	17.325	21.0347	21.1015	20.9996	21.2372	21.4551	21.2279	21.1002	21.1928	20.9403	21.7569
BRIX1	21.9021	21.5301	21.4845	21.7683	21.9393	21.3769	21.3026	21.3698	21.4091	21.5408	21.7487	21.7913	21.2841	21.6166	21.4531	21.6613	21.5464	21.9011	21.9424	21.6546	21.7805	21.8916	22.0013	21.9051	21.9148	21.5751	21.8615	21.9561	22.1242	21.6805	21.7157	21.2419	21.2648	21.5645	21.8255	21.4074	21.2136	21.6821	22.4302	21.5657	21.7788	21.6101	21.7705	21.8382	22.0404	21.4002	21.7355	21.622	21.847
BROX	20.1065	20.4828	20.823	20.7529	19.8265	20.1664	20.4533	20.1083	19.3676	20.2778	19.5798	20.5708	19.9839	20.1647	20.6166	20.8795	20.6078	20.6277	20.8765	20.6775	20.3308	20.0639	20.4075	20.5275	20.5313	20.8381	19.9577	20.3096	19.4916	20.2406	20.2963	20.4705	19.7992	20.0275	20.1565	20.0827	19.7263	20.4537	21.1834	20.8228	21.0601	20.5931	21.1673	19.9832	20.2536	20.4959	20.6471	20.9545	19.4885
BSCL2	16.1484	17.7271	16.7245	16.2699	20.7642	18.8468	16.2553	17.7941	17.2996	19.6425	18.5813	19.282	20.6217	20.6727	17.1036	16.2302	16.5052	17.9999	18.1276	19.0879	21.1073	19.9277	19.8335	17.3087	20.8159	17.3159	19.3508	17.8168	20.2893	18.2129	16.7232	20.1235	17.072	20.6325	16.1236	18.6444	17.6525	17.9575	21.2107	20.1968	16.8579	16.5388	16.4105	21.0743	20.8917	19.2213	16.9027	15.8058	20.0759
BSG	24.915	24.666	24.9644	24.495	24.8707	24.7166	24.7521	25.2904	25.0144	25.1798	24.2294	25.2997	24.8799	25.3917	25.2832	24.7551	24.7371	24.5378	25.1722	25.3771	25.303	24.7664	25.4491	25.1713	25.0741	25.5879	25.4132	24.9881	25.4343	25.3154	25.2348	25.3138	24.9127	25.1413	24.9793	24.5255	25.1519	25.2361	25.5122	24.8384	24.4098	24.2421	24.5748	24.3051	24.3326	24.5567	24.6502	24.8708	24.3616
ZGPAT	18.045	19.3315	18.9144	19.1571	18.5609	18.5362	17.7564	18.4794	17.3957	17.6742	19.2081	17.0705	19.285	18.4222	17.6452	16.7243	15.4487	18.1191	18.1962	17.2508	18.5942	18.0215	18.8523	18.4345	18.0128	17.5588	17.0873	17.8603	18.2641	18.9243	18.8377	16.6442	17.3066	17.1485	18.1594	19.2048	18.6453	17.8996	17.9754	17.9537	17.6354	15.8411	18.2648	17.5087	17.2807	18.569	17.697	16.642	16.7071
BST2	21.7688	20.7458	21.4904	22.2338	22.2329	21.9835	22.2376	22.7027	22.2331	21.7683	21.2225	21.8241	21.2971	22.3706	22.3875	21.6215	22.3083	21.8364	21.2811	21.553	22.4025	21.8469	22.3258	22.5422	22.6683	21.3038	21.5419	22.5106	22.1085	21.9614	21.8072	16.9725	17.0515	21.9523	21.9348	22.835	22.1041	22.0734	20.574	21.9563	21.418	22.4543	22.336	22.6296	22.6391	21.1256	22.4013	22.6658	22.1987
BTAF1	18.584	19.0296	17.8036	19.1455	20.5434	20.6809	20.476	20.3417	17.2641	20.3204	16.5707	18.627	20.7219	20.2404	21.3188	21.0085	19.9537	20.6277	19.2179	18.3646	17.2331	20.212	20.6393	17.5951	20.2039	19.3211	16.7825	19.9721	20.5078	20.0355	19.8588	21.3268	19.5755	20.2873	20.8255	20.0544	21.4969	19.5328	18.2456	20.9155	19.7153	19.5355	18.3637	18.2828	19.3697	19.2822	19.193	19.7461	19.1916
C1QA	17.3759	17.6027	22.6584	23.1672	22.7241	22.6761	22.173	22.3382	22.3999	23.2394	23.3543	21.8667	22.3915	22.3467	23.0698	22.2397	23.5147	22.0297	18.0739	22.6916	22.5155	23.059	23.2832	17.8561	23.2946	16.1354	22.9613	23.5905	22.428	22.7895	23.3837	17.6274	21.1954	23.6852	23.0205	24.0401	23.317	23.485	23.0344	23.7684	23.8248	23.7809	24.3076	24.267	23.5653	23.1288	24.2471	23.1463	22.9915
BTF3	22.6503	22.998	22.9835	21.8482	21.8933	22.0483	22.7287	23.0444	23.2296	22.9558	22.7982	23.1471	22.5334	23.0843	22.7188	22.3655	22.6003	22.4554	23.1391	23.0486	22.7731	22.3383	22.9769	23.0209	23.0035	22.5578	23.2736	22.738	22.7563	22.6201	22.8302	22.8533	22.9374	22.6223	22.9741	22.8308	23.2638	22.9796	20.7979	21.8699	22.2285	22.6227	22.5872	21.8312	22.481	22.5764	22.8976	22.5013	22.7991
BTF3L4	22.0918	22.3072	22.0852	17.523	21.5488	21.491	22.3089	21.5273	22.1025	22.1535	22.1113	17.6716	20.895	16.0904	22.4595	21.6662	22.395	20.7987	22.749	21.4031	21.6258	21.8582	22.1939	22.1163	16.8384	22.8552	22.3272	21.2755	21.1663	22.2305	22.1999	22.2707	21.5908	21.8329	22.4256	20.9887	22.3468	21.9218	22.3433	16.8591	20.5928	21.8252	21.258	17.61	21.7549	21.6396	22.2783	21.7578	22.4261
BTN2A1	19.423	16.7178	17.0892	18.8457	19.3932	17.9573	15.8645	19.2154	19.2073	18.8577	15.9653	17.5343	19.1493	17.3373	18.9996	19.1531	18.0974	17.8489	16.8629	18.9606	18.7229	17.9685	18.1641	18.8166	17.9758	19.4608	18.4558	19.5212	18.4308	17.8617	19.2668	19.119	19.6028	17.7317	17.8344	18.7622	18.947	19.4719	20.2309	18.377	16.8977	17.2861	18.6068	18.5724	17.5763	19.268	18.1438	19.2227	17.4823
BUB3	24.011	24.0678	24.2969	24.0433	24.1937	24.1491	24.1199	23.9101	24.0737	24.1157	23.9868	24.2652	24.0914	24.1901	24.2832	23.9734	23.9497	24.1951	24.3741	24.0876	23.9531	24.0008	24.3011	24.1666	24.0833	24.1369	24.0812	23.9344	24.1491	23.9975	24.1707	23.9117	24.0419	24.1368	24.2524	24.1776	23.9776	24.087	23.864	24.0457	24.2654	24.2146	24.3138	23.7634	24.1939	23.7682	24.3074	24.0635	24.1372
BUD23	17.4521	19.719	19.4151	17.535	20.216	16.7762	19.5568	19.2524	18.4551	16.8303	16.6572	18.7139	20.0972	19.7729	16.7804	19.8105	18.546	16.5584	17.1473	20.7973	19.2643	17.6604	17.5453	20.181	17.0117	16.4332	18.3561	18.5172	18.2316	20.0908	17.016	16.079	18.7907	19.8126	19.9036	16.8134	17.6056	20.1886	17.5234	17.3212	19.3252	17.2541	17.9117	16.6056	19.872	20.2637	19.4582	17.8895	18.0328
BUD31	21.4902	21.4524	21.3922	21.4605	21.516	20.9033	21.0685	21.3904	21.3844	20.8531	21.3225	21.2633	21.0419	21.2687	20.9612	21.1963	20.7955	21.3259	21.1151	20.7868	21.4339	21.0897	21.2687	21.159	20.9517	21.1182	21.3676	21.0193	21.1887	21.3186	21.1376	21.0963	20.8339	21.5264	21.3265	21.0686	20.3186	20.7736	21.6258	21.1968	21.046	21.2146	21.3818	21.3617	21.4745	21.1691	21.374	21.083	21.3665
BYSL	20.6891	20.5532	20.4236	20.4919	20.4881	20.9278	20.4984	20.205	20.9249	20.1968	19.5319	20.6338	20.6925	20.6505	20.6051	20.243	20.2061	20.2598	20.4157	20.1527	20.6739	20.5641	20.6166	20.7964	20.1484	20.2535	20.5536	20.3363	20.6549	20.463	19.9327	20.5314	20.5854	20.5264	20.7024	19.9269	20.2539	20.7903	20.9023	20.4078	20.2563	20.5931	19.8754	20.5556	20.5384	20.3198	20.696	20.3374	20.3858
BZW1	24.7014	24.5345	24.4421	24.4397	24.1764	24.0594	24.2737	24.1811	24.5128	24.4397	24.2207	24.0966	24.1997	24.5612	24.5235	24.4418	24.2274	24.2963	23.9983	24.1297	23.9202	24.0833	24.1996	24.5036	24.4273	24.0654	24.3222	24.2651	24.2507	24.3775	24.3038	24.5344	24.3278	24.3999	24.3502	24.3106	24.5011	24.4785	24.2655	24.0999	24.0175	24.1724	23.9557	23.9988	23.9414	24.3018	24.1914	24.0716	23.9136
BZW2	21.8246	21.9068	21.6045	21.5348	21.3273	20.359	21.4068	21.3132	21.6411	21.6563	21.8005	21.8824	21.3356	21.9969	21.7686	21.243	21.4932	21.6515	20.4854	21.1726	20.7458	21.1024	21.0739	21.7052	21.595	21.2531	21.7492	20.9344	21.6277	21.4801	21.5289	21.4391	21.1667	21.6325	21.5787	21.321	21.5464	21.3613	21.9354	21.258	21.2254	21.209	21.2	21.5471	21.6391	21.292	21.2756	20.5205	21.768
TMX3	21.3242	20.8427	17.4034	21.0433	20.9475	20.5501	20.7334	21.0787	21.205	20.1767	20.7148	20.7407	21.48	18.527	21.6561	20.6904	20.6953	21.004	21.2811	21.2357	15.4477	20.7931	20.7891	21.6301	21.7521	18.0287	21.2288	21.469	16.8469	20.9533	21.6086	21.0555	21.0693	19.9834	21.3392	21.5152	21.7665	20.9778	21.5793	21.912	21.5782	21.9404	21.9251	21.4461	21.6234	21.0938	21.8623	21.5348	22.1822
C11orf54	24.6877	24.9853	25.022	24.175	24.5515	24.0687	24.173	24.8678	25.548	25.3567	24.695	24.8601	24.2083	24.6547	25.0698	24.6601	25.2274	24.4186	26.0072	25.7789	26.2466	24.418	26.4611	25.9874	25.576	25.6826	26.2183	24.8149	25.4343	24.9109	25.9615	24.6826	25.3912	25.8064	25.5523	25.3511	25.4551	24.087	24.5327	24.4489	25.437	24.3783	24.3507	25.0999	24.8394	25.0304	25.0179	24.8329	24.9343
TBC1D22A	17.7502	18.2004	16.7942	16.6271	16.6672	17.2968	17.2667	17.9104	17.0901	17.969	17.6131	18.1096	18.0586	18.0605	17.4542	17.667	18.8114	18.4586	17.1251	16.8928	16.8604	18.5032	16.6125	16.3485	17.6042	19.5817	17.4209	15.9004	18.4734	17.2318	16.73	18.2962	18.0039	17.8299	17.0228	15.9787	17.8216	18.7211	18.9165	18.4097	16.6715	17.9712	17.2095	18.5309	18.8212	17.9261	18.1682	16.8356	17.2189
C11orf98	20.2635	19.4615	20.5081	16.4726	20.0085	20.4521	19.8479	20.658	21.6148	21.6283	21.0774	19.4639	20.3229	20.5818	20.4337	18.7768	20.5254	20.3894	20.4718	20.7549	21.0022	20.0639	20.4075	20.5509	20.6559	20.8832	20.7891	20.8535	19.9919	20.3437	20.6372	20.0535	20.3503	20.8505	20.1709	20.2789	20.8433	20.1886	19.4048	20.8375	20.3736	20.5321	19.9668	20.9579	20.6274	20.1691	20.8262	20.3482	21.5833
C12orf10	22.6836	22.4858	22.6371	22.5408	22.4853	21.5449	22.5012	22.9478	22.961	22.5378	22.6262	22.9358	22.2775	22.628	23.0402	23.0634	22.3804	22.4474	23.221	23.4832	23.0817	22.7452	22.9814	22.9321	22.9252	23.3706	23.1424	22.6043	23.0068	22.7688	22.905	23.0198	23.1337	22.4788	22.9964	22.4596	22.2439	23.1022	22.7798	22.4537	22.5284	22.6331	22.5995	22.43	22.9446	22.6937	22.374	23.0202	22.9978
C16orf58	22.7215	23.0797	22.4421	23.3971	23.3769	22.9197	23.3168	22.8861	22.9399	22.8311	23.1335	22.8978	23.2559	23.0338	23.265	22.5623	22.5672	23.1723	22.7909	23.3595	22.9789	22.5733	23.0719	22.9826	23.0325	23.1158	23.1992	22.7776	23.0907	22.9836	22.6277	22.9524	22.9957	22.9482	22.9136	22.6536	22.8233	22.3864	22.7144	22.626	22.9128	22.7079	22.5046	22.8451	22.847	22.7942	21.254	22.6572	22.381
TMEM86B	21.6334	20.8047	20.3071	21.7683	21.5215	21.4965	21.9719	21.7027	21.314	21.4668	20.9663	19.8461	21.4971	22.2577	22.0316	22.456	21.6474	21.5289	19.3006	21.3035	20.5184	21.8694	18.3715	19.217	17.025	20.3913	21.3873	21.7776	21.3636	21.7097	16.7376	21.6012	16.1485	16.8764	18.9286	17.6016	17.4631	20.9482	18.5164	19.9763	20.2805	16.5265	16.7792	18.2104	21.6963	21.1382	16.5336	19.6635	18.2313
C18orf32	17.7899	17.8079	17.6872	17.7819	16.7633	18.0385	17.2946	18.0059	17.3279	17.0809	18.4052	18.2694	17.8388	17.9771	17.8726	18.5575	16.8448	16.1962	17.9729	17.9917	16.7441	17.8511	18.2986	18.0041	17.4477	17.4267	18.5904	16.2938	18.9596	17.8268	17.462	17.3313	17.1945	19.9921	18.7718	14.8916	16.7512	17.0042	16.9458	18.5528	17.3795	16.8292	16.6803	18.3086	17.0954	17.297	18.5788	15.8783	17.2861
RBPJ	18.4321	17.7601	17.2655	17.6484	17.9659	17.7993	16.7986	17.6649	17.4944	17.6855	16.4515	16.4356	17.3147	17.3892	18.2479	17.418	17.2484	17.8484	18.1963	20.0944	18.4433	17.6113	17.714	17.2531	17.2848	17.8474	19.088	16.4572	17.7095	15.4409	18.7425	18.7922	16.2366	17.5998	16.7598	17.4618	16.9529	17.4816	17.2956	16.9195	18.7805	17.4651	17.936	18.4711	17.9505	18.3943	18.6924	17.9036	18.9957
PPP2R2C	21.8096	21.951	20.4483	19.787	21.3829	21.7467	21.2309	21.8191	20.2331	21.4021	20.5263	20.8402	21.7973	20.9522	20.9154	21.1621	21.3745	20.5693	19.5756	21.3035	20.8143	21.3936	18.247	18.1965	17.7788	21.7312	20.5419	21.5793	20.9017	20.6456	17.7214	21.6947	20.5188	17.5937	19.5167	16.857	17.9268	21.8871	18.0282	20.3061	19.6303	20.9801	16.6192	16.8209	20.6963	20.5625	16.4686	20.595	17.6309
C1QBP	23.4933	23.8865	24.4111	24.1457	23.7987	24.1139	23.8423	24.4091	24.0542	23.9216	23.8483	24.0966	24.0726	23.8561	24.1707	23.8059	23.9887	24.1707	24.8209	24.6546	24.1925	23.8203	24.4125	24.2762	24.1643	24.7526	24.3392	23.9881	23.8994	24.339	24.0776	24.3008	24.1	23.6477	23.8898	23.7516	23.6278	23.0544	23.8092	23.649	23.9147	23.6537	23.1701	23.4483	23.437	23.9747	23.8207	23.852	23.2471
PEMT	25.3547	24.9091	25.5132	24.7372	25.5414	24.9136	24.9426	25.7791	24.7674	25.1157	24.8538	24.9245	25.7255	25.6123	25.31	24.9585	25.1607	24.8354	24.9374	25.4946	25.4715	24.9268	23.5567	24.3533	24.6621	25.2808	24.887	25.0142	25.0756	25.1251	23.0529	25.7289	25.1328	22.7408	24.0244	22.5203	18.8529	24.6549	25.3293	24.115	24.0175	24.5309	22.3063	23.6691	24.3206	24.7376	20.5704	24.0635	22.7809
C1R	22.6134	22.623	22.5963	23.2189	22.6976	22.7763	23.1643	22.6608	22.5128	23.3222	23.1426	22.5578	22.8201	22.8943	22.3975	22.4129	22.4351	22.9343	22.3685	22.9765	22.6474	22.5127	22.8705	22.7865	23.6559	22.7312	22.4636	22.6369	22.5575	23.1059	22.963	22.4982	22.5131	23.1848	22.8768	22.9217	22.4687	23.1631	23.0054	22.3425	22.6215	22.0718	23.5002	23.0234	22.4983	22.097	23.1843	22.7958	23.2069
C1RL	21.0626	21.1073	20.7355	21.4087	21.0655	21.2913	21.3278	21.4441	20.205	21.9054	21.5919	20.8824	21.168	20.4595	20.4207	20.6514	19.9525	21.1902	21.0794	20.9834	20.6527	20.4394	21.2392	21.6191	21.7614	21.2184	20.9569	20.7179	21.2753	21.2605	21.1376	21.0134	20.1571	21.3878	21.3006	20.8474	21.2068	20.9778	21.1342	20.5918	20.4504	19.9996	20.7921	20.9515	20.1262	19.7534	20.9985	20.9403	20.1904
C1S	24.224	24.1552	24.1822	24.9388	24.4467	24.3439	24.6181	24.2674	24.2033	24.9948	24.7619	24.38	24.3715	24.0056	24.1707	24.4978	23.8042	24.5755	24.4888	24.4286	24.2902	23.9923	24.5537	24.7	25.3136	24.4589	24.2066	24.3899	24.2236	24.5219	24.2888	24.2832	24.1919	24.5563	24.4271	24.4663	24.2995	24.548	24.3371	24.1954	24.1794	24.1066	24.8134	24.4254	23.9649	23.9659	24.8161	24.2114	24.2734
KHDRBS1	22.9092	23.4088	23.3321	22.6311	23.1588	23.9539	23.2276	22.6001	22.3464	23.3116	22.4517	22.7521	23.5111	20.8291	22.7712	23.1929	22.5877	22.7314	22.7434	22.48	22.1343	20.8768	22.115	22.8798	22.3278	22.1369	22.8662	22.733	22.3133	22.0441	22.738	22.2455	22.318	22.7714	22.6926	22.8412	22.7313	22.7587	21.4533	22.42	22.631	22.4776	22.8601	21.9158	21.8982	22.5579	22.6574	22.7415	22.4654
C1orf174	19.1249	20.0438	19.8528	16.8511	19.1624	18.4761	18.2275	18.7028	18.2796	17.065	18.265	17.3747	18.0794	18.2614	17.4771	16.8645	16.8608	17.4528	18.7274	17.4185	19.5871	18.0415	17.6967	18.4704	18.4777	17.5454	18.2808	18.189	18.3178	18.2022	15.5655	16.7323	18.974	15.7982	18.3079	16.01	19.091	18.7311	17.7361	18.4664	16.6003	18.6154	18.5376	19.0346	18.4377	18.2575	17.3387	18.0812	17.6059
C2	21.6447	21.7558	21.804	22.5287	22.088	21.8784	21.8511	22.0872	22.0522	22.0518	22.7221	21.8295	21.8603	21.5641	21.8341	21.8148	21.6811	22.3609	22.0521	21.9462	21.6739	21.7371	21.8488	22.5625	22.7334	21.7556	22.0912	21.881	21.7026	22.0249	22.4337	21.9524	21.8877	22.2412	22.0976	22.3475	22.0631	22.3836	22.1017	22.1536	22.2378	22.1894	23.3627	22.5193	21.5836	21.7043	22.7721	22.2392	22.5854
C20orf27	22.7532	22.5155	15.9329	22.8937	22.9373	22.2818	22.7729	22.3972	23.0659	21.4283	22.2833	22.1855	21.7363	22.8167	16.5477	22.8689	22.9477	22.1576	22.9572	18.6605	22.8544	22.1943	21.892	22.1966	20.7144	22.5853	23.0691	21.7921	22.3897	16.7811	22.2782	22.6012	22.3598	22.3787	23.048	22.5611	22.1368	22.4083	22.5012	22.1329	22.4637	21.967	22.9185	22.3472	22.403	22.097	22.0211	22.5698	21.9676
C2CD2L	19.1214	18.5713	18.3798	19.1422	18.1152	18.9038	17.6678	18.3775	19.1094	18.2483	18.2502	18.4446	18.5182	18.7012	18.0708	18.4567	18.5583	19.1111	18.0805	16.4908	18.1128	17.6598	18.73	17.9377	18.6968	18.2012	18.6269	18.0227	18.83	18.6697	18.0415	16.8403	18.1821	18.2843	19.0164	18.9529	18.1092	18.6465	19.4307	18.1659	18.7057	18.419	18.2823	19.0164	17.9331	18.1241	17.4141	18.3265	18.493
C2CD5	20.5516	20.9335	21.2309	20.3618	21.1886	20.8272	20.9023	21.1039	21.1473	21.0769	20.6131	21.0395	20.7601	20.8291	20.5097	20.4389	20.4491	20.4661	20.5777	20.4167	20.9938	20.7125	20.7686	20.5625	20.1903	20.2055	21.4821	20.487	20.4091	20.3312	20.6839	20.3404	20.3245	20.7024	21.1709	20.5047	20.2272	20.2505	20.8159	20.9428	20.5733	20.3318	20.9605	20.9059	20.2837	20.3088	20.9388	20.774	20.8294
AKAP9	20.1571	19.6313	19.8608	20.6783	20.395	20.4633	19.8969	20.3698	19.5333	19.9464	20.5595	19.9838	20.6525	20.3117	19.4764	20.0242	20.0567	20.1967	18.5737	19.9111	19.772	19.143	19.1318	19.6915	20.0711	16.8761	19.9456	20.0223	16.3643	19.5332	20.2096	19.7576	19.9259	20.2072	19.6959	19.8572	19.9695	19.5972	20.0946	19.6435	20.3848	19.9736	19.3402	19.2488	19.2768	20.2053	19.9184	19.6269	19.2276
C3	27.2193	27.4772	27.2863	28.2378	27.9837	27.6195	27.4508	27.39	27.4802	27.3112	27.9982	27.8667	27.5303	27.3385	27.1033	27.4453	27.2517	28.0666	27.4348	27.7164	27.3491	27.0219	27.36	27.3903	28.1086	27.4589	27.5831	27.5518	27.3516	27.8845	27.6699	27.3959	27.4408	27.6287	27.6077	28.1847	27.5474	27.3305	27.6668	27.1918	27.5949	27.4727	29.3925	28.3552	27.0331	27.2249	28.2446	27.577	28.0909
ADAMTSL4	19.3238	16.4807	20.3071	20.5408	19.5886	20.5501	19.4835	19.3773	20.7421	17.8527	19.4023	18.2696	19.8533	20.0364	19.8518	20.2165	20.1244	20.3318	20.8236	20.3612	19.8454	19.6336	19.4767	19.6349	21.1199	17.5771	21.2066	19.1741	18.7185	20.3059	20.8487	17.5671	18.9762	20.0546	20.1709	19.9866	20.6854	19.7795	21.4533	20.4078	20.396	20.6679	20.8134	19.3224	20.5217	20.3308	20.4425	20.4818	20.4516
C4A	23.1584	24.6393	23.0872	24.5181	23.7642	23.7282	24.0459	23.4588	24.7372	24.0433	24.7197	24.4947	23.3669	22.8609	22.7426	23.6164	23.5013	24.187	22.866	23.2221	23.1477	24.5914	23.6755	24.1666	23.9976	23.2162	24.3136	24.0897	23.4792	23.5758	23.8712	23.3438	23.3391	25.1368	23.629	24.3475	24.0744	23.0317	23.3949	23.7099	22.6659	23.1724	24.6506	23.8859	23.5653	22.7942	24.5595	22.6637	24.0488
C4BPA	24.8246	24.7866	24.4949	24.9726	25.4394	25.1621	25.9038	24.9856	23.7494	24.5257	24.28	24.3142	25.7375	24.7027	23.7941	24.1323	24.0908	25.0013	24.2986	24.3145	23.718	23.8394	24.265	23.6191	24.7579	24.0407	25.0506	24.8209	24.0193	24.756	24.1789	24.4501	23.2461	24.7921	24.044	24.136	24.0268	25.3676	24.7923	23.8699	23.5284	23.9571	24.699	23.8347	24.6594	24.0841	24.1554	24.4744	23.2204
C4B_2	23.7215	24.1362	22.2486	23.7503	24.2858	23.3754	23.2141	23.2524	24.8713	22.9558	24.0269	24.0279	23.7315	22.9084	22.7967	23.1946	23.4037	24.0688	22.8101	22.8712	23.4308	22.6874	22.9814	23.8135	23.1072	22.9107	23.9325	23.8089	23.1869	23.2489	24.1206	23.2902	23.1812	24.1368	23.535	24.1018	24.0838	22.5893	23.3632	23.6281	22.1777	23.1724	24.9071	23.9832	22.2737	22.7601	24.75	22.07	23.9136
C5	22.8831	23.2143	22.9814	24.3567	23.5515	23.4605	23.7521	22.5641	23.7125	23.1457	24.085	23.6338	23.5389	23.31	23.1668	22.8962	22.8663	24.0511	23.2312	23.2472	22.8544	22.8164	23.7161	23.52	24.0741	22.9772	23.9873	23.5062	23.0947	23.5356	23.5816	23.0027	23.2597	23.3984	23.2474	23.4863	23.3249	23.3781	23.5661	23.2715	23.6144	22.932	24.7823	24.2541	23.1122	22.7231	24.2809	23.1678	23.9219
ACOT11	16.3888	17.0902	16.978	16.3733	17.373	17.5205	15.9094	17.0925	17.7464	18.1498	18.9671	16.1173	17.8108	18.4235	18.7929	17.6922	16.3252	17.2392	17.3929	19.1655	16.5877	18.6775	18.9211	18.3801	17.3986	17.577	17.9195	18.4767	17.8813	18.0274	18.6814	17.1761	18.7323	16.92	16.9726	18.7728	19.0051	18.1659	17.2431	17.7207	18.1465	18.5791	18.9896	18.2443	18.4577	18.7354	19.1971	19.7733	17.8063
C6	23.1062	23.3441	23.3617	23.9893	23.5649	23.0705	23.7866	23.3715	23.2503	22.8747	23.8257	23.2269	23.847	23.338	22.8657	22.4784	22.2225	23.4255	23.1085	22.7736	22.3474	22.349	23.3604	23.4763	23.9169	21.5403	23.3922	23.0418	22.6577	23.1223	23.1608	23.2636	23.0359	23.1314	22.8481	23.3001	22.6681	23.3012	22.9252	22.6133	22.9416	22.3992	24.1563	23.5471	22.7422	22.4208	23.4802	22.9332	23.5342
C6orf136	17.7924	16.7182	16.8542	16.1905	17.3947	17.5621	16.64	17.6225	17.915	18.2934	17.264	17.474	18.31	17.993	17.4365	18.0863	17.4642	15.6687	17.7618	17.7279	17.9056	17.6464	18.553	17.7531	16.8204	17.6639	17.6644	15.5261	18.5978	17.3327	17.7011	18.3782	18.4109	17.7332	17.9837	18.1035	17.182	17.1378	17.7323	17.8891	16.7584	18.2233	16.0189	17.1392	18.0539	17.4171	17.5036	17.8478	16.6537
C6orf203	20.3452	20.4586	20.9665	21.0002	20.0265	20.6419	20.476	20.658	20.2605	19.8901	20.7725	20.335	20.7506	20.6946	20.8092	21.0541	20.6571	20.0758	20.5649	19.7454	21.3507	20.8694	20.4075	20.4422	20.9354	20.2721	20.6217	19.9156	21.2893	20.3186	20.7022	19.683	19.6646	20.9023	20.294	19.4046	20.9036	20.1501	20.3464	20.3166	20.7745	20.6598	19.1431	20.7076	20.8654	20.6958	20.932	20.0503	20.9384
PACS2	18.3519	18.0446	18.1878	17.9803	18.6586	17.4761	18.752	17.9547	18.3865	17.3117	16.2523	18.8087	18.1232	19.0828	18.3797	18.49	18.3993	18.1469	18.318	16.8089	18.3905	16.7674	18.7132	18.5056	18.6554	17.4349	18.6846	18.0583	18.9038	18.8149	18.1912	18.1955	18.5494	18.2539	18.747	18.3069	18.0601	18.3489	18.7604	19.2485	18.0044	18.504	17.1652	18.3184	18.4954	19.0055	17.928	18.4263	19.1989
CHD2	17.4872	18.2024	19.4512	20.4021	19.9543	19.5586	19.553	19.5149	19.9063	18.2722	16.7407	18.5794	19.8586	20.6505	20.2125	18.2641	17.9628	20.0332	19.4385	19.3886	17.5806	18.2323	18.0319	19.2091	19.9314	18.6892	20.1895	20.1366	18.316	19.8448	19.8454	19.7678	19.7355	18.1406	20.4784	19.805	17.3465	19.6949	17.5478	19.9763	20.3623	19.8787	20.6885	20.2145	20.2434	17.3862	20.2153	19.8077	20.5493
C8A	23.3382	23.666	23.0655	23.3361	23.5243	22.7808	23.7287	23.8492	22.7662	23.4557	23.7197	23.1536	23.5795	23.2957	22.8896	22.8921	22.7933	23.2238	23.5936	23.4636	22.9768	22.4593	23.1939	23.2638	23.5394	22.7945	23.2912	22.6234	23.4233	23.382	23.2285	23.2509	22.0537	23.329	23.1547	22.9961	23.0631	23.6318	23.4562	22.7395	22.7936	22.0471	24.0997	23.3176	22.6546	22.3253	23.2125	23.2114	23.4215
C8B	22.4996	22.0995	21.599	23.0706	22.0954	21.4465	22.5688	21.5458	22.5042	21.8038	22.7415	21.8133	21.4743	22.3501	21.1785	21.6315	21.6715	22.4847	21.9621	21.7387	21.1609	21.341	22.1785	21.9141	23.2141	21.8381	22.6682	21.3755	21.3438	21.5464	21.6747	21.4517	21.285	22.4901	21.5625	22.3962	22.0893	21.9482	22.2342	21.7855	22.3044	21.117	23.7957	22.8673	21.8112	21.3686	22.7471	21.882	22.7401
C8G	21.1204	21.2764	20.7455	21.9738	21.1676	21.1664	21.5475	20.2041	20.577	20.5166	22.7123	21.1471	20.6726	21.5097	21.115	20.8453	21.1384	21.5693	20.6523	20.9834	20.4088	20.9348	21.3188	19.9465	21.9639	20.4128	20.9123	21.8255	20.6333	21.2068	21.1773	21.1748	20.9052	21.612	21.3329	21.5761	21.5356	21.963	21.3708	21.0599	21.3161	21.1464	23.41	22.2773	21.0925	20.841	21.7702	21.189	22.3834
NUDT8	17.3612	17.2584	20.3205	17.0689	18.8118	17.3152	19.5196	19.8259	19.2759	18.1465	19.4227	18.3864	19.965	13.936	16.0782	19.9647	17.9905	18.1586	19.4045	18.4187	20.2483	19.6866	20.0133	17.9531	16.9948	20.3274	19.6301	20.7077	20.2255	16.8569	18.0531	19.318	19.1591	18.8811	19.9166	19.399	16.6614	17.9534	18.9486	19.6207	16.0874	18.214	16.6446	17.0368	18.6883	18.2126	16.2887	17.8324	19.4998
ANKRD28	20.2725	20.0366	19.4761	19.6117	20.4881	20.622	20.0234	19.7179	18.1149	20.4668	19.9137	18.9719	20.6925	19.5934	19.7018	20.2165	19.8218	19.9294	18.2775	19.7648	18.1738	19.7835	17.7312	17.3116	19.8913	19.7723	18.5986	20.041	19.7904	19.2244	18.6252	19.2002	18.5351	20.065	19.854	19.9055	16.863	19.4788	20.6258	19.1838	18.9382	17.9653	19.1827	19.5328	16.8132	18.6209	18.9068	19.2174	16.6731
C9	24.498	24.5773	23.8988	24.7107	24.2363	23.6567	24.8314	24.0998	24.0834	24.5632	25.5886	24.0395	24.2509	24.5833	23.6892	24.0964	23.5147	24.8662	24.1984	24.1503	23.8751	23.1445	24.265	24.5769	25.6621	23.815	24.7157	24.4599	23.679	23.4515	24.2963	23.9002	23.6722	24.0723	24.1921	24.265	24.1386	24.6663	24.5122	24.1225	24.1385	23.421	25.9173	25.5471	23.4701	23.3498	24.9814	24.2334	25.1372
C9orf64	23.5813	23.4245	23.1599	23.512	23.3019	22.5528	23.3168	23.4209	23.252	22.3584	23.1626	23.5398	22.6876	23.5265	23.1746	23.4027	23.3804	23.0932	23.2128	23.4537	23.2677	23.2497	23.2092	23.2744	22.9996	23.7886	23.5226	23.115	23.1396	23.3406	22.8872	23.4517	22.9543	23.0799	23.1511	22.7136	23.3281	23.0103	23.6434	22.8981	23.1468	22.7468	22.44	22.5971	22.7185	22.89	22.7721	23.0553	22.447
CA1	28.2886	27.8197	27.7564	30.6872	27.7467	27.5054	29.0117	27.0945	27.1537	26.6563	27.2034	28.4407	27.888	26.9081	27.4125	27.4184	27.7612	28.1574	27.5713	27.0331	26.5614	27.9523	27.7178	26.7563	25.8314	26.4979	27.8799	27.8194	27.7641	28.2691	27.8911	26.9288	26.6754	28.5376	27.2439	28.944	26.2381	27.044	26.7405	27.6333	27.6541	27.3518	30.2186	29.0762	26.3236	26.8251	27.6424	28.0553	26.3291
MRPL34	20.219	16.1883	18.6936	17.4334	19.9192	20.4408	18.1439	19.5113	17.2234	17.9875	18.0025	18.6724	19.403	19.4368	20.3536	20.1895	20.6078	18.2647	19.737	20.6546	20.8888	20.8469	19.7718	17.2477	21.1126	18.1377	18.9548	18.3299	20.6763	20.9287	18.4577	18.6981	19.8757	20.2208	20.7124	16.941	20.8694	20.4218	17.6605	20.3271	20.5234	20.9065	19.2435	20.4686	20.8852	21.1256	20.5528	20.9895	18.421
ERBB2	17.9564	17.9512	15.9884	17.7119	18.0093	18.8972	17.1924	18.7228	18.3893	18.371	17.9409	18.7912	17.1138	18.2701	18.8043	19.9624	19.418	18.5835	19.435	18.7635	19.1581	19.0193	18.8029	18.5196	17.0835	19.3162	16.94	17.6827	18.4471	17.8546	18.6521	18.6696	19.7738	17.349	19.0774	19.1991	18.7858	19.1109	18.836	18.8977	19.1649	19.7204	18.2752	19.1229	19.7477	18.9712	18.0421	19.3634	19.2886
PRTN3	21.2813	22.3308	22.9515	23.0497	23.1102	22.4063	23.0647	23.9799	24.2209	22.976	24.0944	22.903	24.3715	24.9836	21.4722	22.2913	24.4809	24.1121	22.9473	24.0551	24.0064	24.7104	24.7228	24.1378	23.1378	21.5955	25.202	24.2994	24.0503	24.3545	24.4992	23.0862	22.9834	22.617	24.4566	23.8056	22.6098	23.2611	24.0647	23.7297	23.6613	22.672	24.2824	24.4022	26.0331	23.1736	24.0259	23.3722	25.0335
CAB39	22.6615	22.3703	22.0044	22.3028	21.6429	21.6713	21.9354	22.018	22.3432	22.1769	22.0308	22.2228	21.9986	22.5341	22.1707	21.9812	21.9693	22.1967	21.3796	21.7441	22.1112	22.3139	22.3398	21.8867	22.3889	21.519	22.2893	22.0719	22.1961	22.1965	22.1707	22.5869	22.2166	21.5098	22.1638	21.8638	21.8564	21.9667	22.2309	21.696	22.2347	22.1922	22.0939	22.0446	22.3588	22.0905	21.804	22.452	22.0699
ABCA8	22.2146	21.7608	22.2238	22.0176	21.5966	20.87	20.5528	22.0998	21.8858	21.8088	22.1224	22.1855	22.4096	22.5402	21.2167	22.3227	20.9536	21.944	22.4475	21.1887	21.9811	20.2807	21.2904	21.4855	21.864	21.7916	22.0046	21.753	21.6974	22.2506	21.1241	21.4134	21.1883	22.059	21.6055	20.6908	21.7525	21.5156	21.4185	21.8734	21.7356	21.6101	20.9605	20.8382	21.3374	21.6038	21.374	21.683	21.8081
ITPR1	17.1953	17.0401	19.4917	19.2618	16.4371	19.2892	20.0553	16.9329	18.2667	19.9098	18.0972	17.1497	17.1695	17.9271	19.6	16.7883	18.1099	19.4901	17.9465	16.9143	15.7582	17.905	18.9756	18.5954	18.433	17.1068	19.8144	19.3965	16.2857	16.7906	17.4823	21.4767	19.5869	19.3544	16.8994	17.5668	18.2123	18.9856	19.6098	19.936	20.0318	20.2902	20.9021	19.0336	16.5869	17.2427	20.4136	20.1276	19.8435
CACYBP	23.0562	22.8682	22.723	22.7913	22.9269	22.1766	22.8358	23.018	22.7947	22.438	22.5038	22.7606	22.4569	22.839	22.7891	22.6114	22.3804	22.8156	22.6186	22.8934	23.0537	22.664	22.7294	22.7337	22.5975	22.8887	22.7312	22.8137	22.8719	22.6878	22.6277	22.9524	22.7249	22.6901	22.6238	22.6793	22.8651	22.8213	22.7775	22.6196	22.5157	22.6372	22.4581	22.5236	22.4723	22.491	22.7099	22.8367	22.1485
CAD	22.3136	22.0022	22.0454	22.009	22.4909	22.3101	22.1378	21.7831	22.0205	21.6226	21.5812	21.7746	21.9946	21.9339	21.7686	21.7	21.6667	21.8156	21.6644	21.8026	21.8333	21.8164	22.0487	21.8821	22.1306	21.9536	21.983	21.5905	21.4469	21.7757	21.5791	21.684	21.331	22.0666	21.7075	21.5761	21.7618	21.7523	22.6079	22.0283	22.4821	22.1021	22.6076	22.1629	21.8419	21.9903	22.369	22.0269	22.3394
CDC27	16.6105	19.621	16.7666	17.1728	16.6073	17.9682	16.3334	16.2681	18.7354	18.7358	17.579	16.1471	19.0242	15.753	17.5523	18.0011	17.5139	20.7469	16.587	17.1365	21.5703	16.2478	18.2107	17.7609	20.038	19.036	17.2314	17.2445	21.5018	17.4074	21.1902	16.8109	17.5791	17.2797	20.8878	21.4186	20.0312	16.9308	17.71	16.7232	17.2563	20.7621	20.4738	21.2618	17.7795	21.3471	21.364	20.7	21.9219
VTA1	19.4745	20.6093	21.3272	20.8818	20.7265	21.6664	20.5094	21.2392	20.7421	21.0518	20.102	20.8614	21.7554	20.4207	16.7373	20.8795	21.1384	19.6296	20.4014	21.0551	20.6203	20.3356	20.8777	20.9804	20.2039	21.5613	21.0751	19.6951	20.4091	20.3312	21.5988	20.9524	21.2306	21.3068	20.6825	21.5358	16.9908	20.0836	20.4185	20.3477	20.3848	20.4401	20.0997	20.0919	20.4789	19.8736	20.1814	20.452	20.0397
CALR	29.5647	29.6121	29.4018	29.8438	29.4829	29.6097	29.5229	30.0513	29.5901	30.1264	29.9679	29.7692	29.6857	29.6096	29.669	29.7091	29.7753	29.8047	30.0362	30.1075	29.8546	29.5644	29.9288	30.0798	30.1833	29.9538	29.9627	30.0885	29.7797	29.802	29.6967	30.0246	29.6354	29.5818	29.7397	29.6023	29.7734	29.6326	29.2671	29.5191	29.5586	29.6321	29.5175	29.6915	29.5356	29.615	29.5793	29.709	29.5806
ABCB1	20.8831	21.4828	21.2935	21.285	20.2563	22.1139	21.1555	20.4242	21.2331	22.6563	22.2086	21.5578	21.3036	21.9385	22.0359	22.332	23.0248	21.2782	22.5421	21.5715	21.8843	22.4394	22.0402	21.6947	21.2309	21.9693	21.3807	22.5165	22.2613	21.7097	22.141	22.1203	21.8109	21.1865	21.9006	22.3091	22.7525	21.6866	21.2834	22.6069	21.9089	22.967	22.0043	21.4323	22.7404	22.3579	21.7079	21.4916	22.2312
LY96	18.6676	13.1288	17.2886	16.4713	15.1063	15.0199	14.3102	14.2379	15.936	15.32	14.9428	17.4561	17.5742	14.1911	14.4537	15.1159	15.4161	15.6701	15.02	18.4547	15.5255	16.3415	16.8711	14.1376	15.2897	16.4131	15.5598	16.8302	15.388	15.9814	14.5622	15.5698	15.4018	11.561	17.9066	16.7359	16.6713	14.382	18.1029	16.4679	16.8496	15.5197	18.8462	18.2057	17.8807	14.7349	15.2207	17.0661	17.8214
CAMK1D	17.841	19.3473	19.3568	18.7193	17.4584	17.3827	17.6213	20.4242	17.2856	17.0031	18.4608	16.8421	18.8166	17.0365	19.86	18.8847	19.2058	17.9123	17.6021	18.4001	19.2227	20.0509	16.4719	16.8906	18.1589	18.9579	17.1174	19.0109	17.4923	17.1793	17.6037	19.6532	19.1779	17.9452	18.2409	17.9692	16.7898	18.4968	17.0074	19.9895	16.6751	18.8036	17.596	19.3232	17.6446	20.0279	18.7489	18.5804	17.9161
NINJ1	18.6106	16.5729	17.4229	18.3754	17.021	16.9864	15.8609	18.6386	16.282	17.682	17.6581	17.8305	16.5562	18.8347	17.2988	18.3485	17.8532	17.3275	18.8667	17.3822	19.1897	18.3451	17.8628	16.5897	18.3938	17.9054	16.2512	18.5524	17.8902	18.1728	18.6495	18.9177	18.0689	17.4065	18.9197	18.2044	17.6184	18.6432	18.2469	19.0837	18.0841	18.1029	18.5834	19.5866	17.8339	17.6297	18.7279	17.6839	17.3012
CAMK2D	24.5365	24.4056	24.5314	24.4872	24.77	24.2498	24.5394	24.3041	24.4395	24.1653	24.168	24.3707	24.3869	24.7027	24.228	23.9434	23.9693	24.1951	24.1455	24.0982	23.8404	23.8582	24.0056	24.2406	24.2409	24.2596	24.1881	23.89	24.1682	24.0365	23.8302	24.2012	23.8744	24.2412	24.2183	24.0128	23.9369	23.9065	24.1643	24.1739	24.3029	23.8805	24.3627	23.6296	23.5343	23.903	24.126	23.9877	23.8188
CAMK2G	20.1039	19.8648	20.0244	20.3754	19.7052	20.3946	19.8399	20.3836	16.6488	20.5408	19.9789	18.7131	20.3482	20.2244	19.6978	19.8006	20.3568	19.9407	18.9864	19.6351	19.6589	19.8162	16.617	17.5998	17.6055	20.2059	19.7744	19.9662	20.4593	18.9497	20.3894	20.1324	20.258	19.8143	19.7144	20.0207	19.9163	19.3333	19.6106	20.2525	20.1938	19.8927	20.0764	16.9464	19.8043	19.8761	17.0499	19.7839	20.1343
CAMKK2	18.3408	18.6015	17.6595	16.1156	18.7561	18.6963	17.199	17.8103	17.8533	17.2505	16.3007	17.5418	18.5727	16.1838	17.8471	18.3885	18.7559	18.047	18.056	16.5887	18.2821	18.209	17.5367	18.0631	18.2529	17.7621	16.1581	18.391	16.3472	16.9011	18.5316	18.7402	17.4765	18.6867	18.2767	18.1143	18.5484	17.9207	18.6071	17.2663	18.1122	17.6648	18.5358	18.2786	17.5212	18.6515	17.0874	18.0595	17.704
CAMP	20.7843	21.6634	22.2238	22.3516	21.9352	21.2203	22.9044	22.6059	22.356	21.4541	22.2259	22.6183	23.3372	24.5311	21.4531	20.9373	22.3021	22.3407	20.9274	23.1867	22.6312	23.5572	22.3942	21.8399	21.6258	21.5332	23.4228	23.2102	22.8604	22.5916	23.0332	21.5955	21.7	21.351	22.4075	22.4379	21.8344	22.3529	21.8069	21.9829	21.1745	21.3771	22.7814	22.8451	24.1052	21.4513	22.7355	22.7639	23.8277
SEC16B	21.8395	22.4707	22.2451	22.0892	22.1816	22.8487	22.0722	22.2877	22.1837	22.724	22.7099	22.3964	22.3731	21.9293	21.5993	22.0615	22.1556	21.6421	21.9073	20.9556	21.8888	21.5641	22.5035	21.9051	21.1555	22.2702	22.1617	22.6974	22.7284	21.2736	21.3551	15.8428	21.449	22.0854	22.2776	21.8474	21.8477	21.5055	22.0685	21.5918	21.6774	21.6475	17.5049	21.7189	21.6274	21.7043	21.452	17.1318	21.5958
CAND1	25.5019	25.3776	25.3138	25.4153	25.3685	25.0869	25.2073	25.3266	25.2252	25.2912	25.2422	25.5074	24.632	25.3449	25.2466	25.2953	25.2315	25.0287	25.1827	25.1297	25.0168	24.8952	25.2139	25.2937	25.0741	25.4865	24.9437	25.0245	25.0088	25.1475	24.7056	25.2245	25.1919	25.2157	25.0873	24.9896	24.9975	24.9768	25.06	25.0378	25.1753	25.0764	24.9755	24.6245	24.5704	25.0262	24.7159	25.0716	24.6338
CANX	27.322	27.3387	27.4383	27.6353	27.5832	27.2858	27.5461	27.731	27.4711	27.5815	27.5165	27.6069	27.6304	27.4227	27.4631	27.4001	27.2814	27.5568	27.6205	27.699	27.3491	27.1802	27.6669	27.6918	27.6973	27.6236	27.4428	27.5157	27.5546	27.3487	27.3908	27.5873	27.5403	27.3848	27.4045	27.2495	27.387	27.3746	27.5377	27.2007	27.2936	27.2369	27.1701	27.1479	27.1571	27.2612	27.3478	27.2114	27.2766
CAP1	26.0056	25.934	25.7548	25.5852	25.849	25.5256	25.9654	25.8769	25.8545	25.7405	26.0416	25.7648	25.4721	26.1261	25.9008	25.8842	25.9298	26.0059	25.8443	25.7756	25.5983	26.0692	25.0905	25.6702	25.9679	25.8121	25.7541	26.0625	25.6043	25.8548	25.7881	26.0403	25.8004	25.6698	25.8789	25.6518	26.0791	26.2149	26.0219	26.1503	26.0921	26.2387	26.3567	26.0257	26.1605	25.9942	26.0671	26.0594	26.0162
CYP4F22	23.7995	22.0916	22.1317	22.5318	22.7735	22.2433	17.8704	22.3488	16.9387	23.4054	23.6315	23.8927	22.1962	22.4305	21.2466	22.0982	21.7999	21.8198	23.1085	21.0639	20.8797	22.2032	22.0987	22.1085	22.4215	22.4116	16.2807	19.6167	22.5196	22.3592	22.409	20.555	21.7396	22.0126	22.6926	21.2291	21.3437	17.5927	20.8069	21.5073	22.4558	20.7921	21.6137	20.5386	20.323	21.721	21.105	21.8746	17.9339
EVA1A	22.5335	21.2833	21.3535	16.7978	22.474	21.9074	20.3464	21.9547	20.992	21.0685	20.3978	21.1813	21.168	21.0656	20.5097	21.3864	21.4603	18.8157	19.7408	20.2951	21.5532	20.5174	20.3258	17.4375	18.6778	20.8608	21.0423	19.6917	21.1663	20.081	20.6277	20.9434	20.4959	20.2344	20.9639	20.7271	20.3186	21.1239	21.4816	21.0025	20.1938	18.9709	17.1253	20.0204	20.1699	20.2637	17.5971	18.2981	20.3665
CAPN1	25.9496	25.6759	25.8446	25.8415	25.7845	25.7107	25.9169	26.0164	25.6587	25.5143	25.9715	25.8234	25.5181	25.8347	25.8099	25.8442	25.7711	25.8354	26.0481	26.0687	25.9202	25.7936	25.5686	25.8844	25.9012	25.9608	25.8638	25.7511	25.8056	25.9999	25.8508	25.9231	25.8091	25.9519	25.8652	25.9542	25.8466	25.8223	26.0025	25.8587	26.1447	25.9467	26.436	25.8775	26.0257	25.7325	25.8435	26.1701	26.0639
HIST1H1A	20.4391	20.0414	20.4725	20.5528	20.4423	19.9984	20.4533	20.7568	19.8276	19.4251	20.0398	20.1901	20.8603	19.4263	20.7583	20.332	19.3816	20.2721	20.4854	19.4873	20.3174	18.8038	20.0918	20.8728	19.8705	17.0696	20.894	20.5793	21.2753	20.2801	19.5036	20.7724	19.7542	20.2072	20.1063	18.9524	19.2488	18.385	20.0192	17.3715	19.6234	18.5592	18.5772	19.9059	19.9367	20.0143	20.4987	20.01	19.6902
ARHGEF16	18.3251	16.1794	17.3576	18.4578	17.2316	17.9017	17.7088	16.7863	17.927	18.7537	17.8672	16.7582	16.9022	18.2174	17.8597	18.9273	17.4646	17.6471	19.1356	18.659	16.7687	18.6295	16.1209	17.1336	17.0187	18.5307	16.6059	16.3287	18.6811	20.3437	18.2416	18.3244	19.4505	16.8926	18.1826	17.1412	17.5824	17.6242	19.2843	19.3001	18.0952	19.1049	17.2773	19.7959	19.104	19.861	17.8974	19.6908	17.0988
CAPN7	19.6171	21.2198	21.4845	21.1575	21.2228	21.0144	20.9996	21.5762	20.1765	20.9915	21.0697	20.5316	21.0726	21.2092	20.7478	21.2495	21.3921	21.3436	21.7519	21.2045	22.1343	21.2974	21.0487	21.0805	21.5204	21.2702	21.1151	20.6234	21.8129	21.1439	21.4926	21.2491	21.2236	21.3321	21.5734	20.0827	21.5625	21.1239	20.5635	20.8592	21.1285	21.0314	20.2319	20.9256	21.2485	21.3792	20.848	21.3374	20.7864
CAPNS1	21.9666	21.5646	22.2309	22.1177	21.7919	21.3163	21.9354	21.7461	22.0404	21.7529	22.1113	21.7968	21.8065	21.3046	21.839	22.2818	22.0002	22.0511	22.2005	22.3788	21.8567	21.7852	21.7686	22.2077	22.2141	22.7827	22.2646	21.8673	21.0888	21.8866	22.0077	22.2272	21.7298	21.8058	21.4611	22.4677	21.9736	21.5989	22.3121	22.0442	22.3014	22.5096	22.4239	22.1601	22.2071	22.0513	22.4639	22.5973	22.0848
CAPRIN1	22.1722	22.3605	22.2556	21.9558	21.9719	22.9359	21.9354	22.8788	21.3844	22.3378	21.9786	22.1254	22.6701	21.5281	22.7992	22.8604	22.8994	22.718	22.5841	23.0617	22.8497	22.949	22.8512	22.2003	22.2606	23.1508	22.4354	22.5281	22.5832	22.5599	22.3377	22.8437	22.2478	22.059	22.153	22.4433	22.3561	23.1022	22.4068	22.4796	22.6334	22.8522	22.2554	22.3665	22.9509	22.8657	22.2889	22.6593	22.1485
CAPZA1	25.7047	25.7527	25.7013	25.6872	25.5139	25.5389	25.5924	26.0411	25.8489	25.5925	25.7883	25.74	25.443	25.9669	25.696	25.7694	25.807	25.9615	26.1073	26.0386	25.8167	26.1012	25.6407	25.8728	25.8203	25.8084	26.0061	25.9561	25.7246	25.7085	25.8662	25.9002	25.7887	25.7398	25.9274	25.631	26.0098	25.9768	25.6806	26.1131	26.0084	26.1652	26.3836	26.179	26.0822	25.8914	26.0299	26.0737	26.1065
CAPZA2	25.5365	25.7276	25.4574	25.4029	25.7018	25.3628	25.3941	25.6601	25.0834	25.4437	25.565	25.7683	25.1734	25.8192	25.5387	25.5418	25.5477	25.4186	25.6302	25.8499	25.5878	25.5543	25.4288	25.4145	25.5988	25.5664	25.5688	25.5447	25.5654	25.3926	25.5282	25.7546	25.6103	25.4036	25.4784	25.3218	25.6118	25.6289	25.7375	25.5216	25.6642	25.6537	25.6895	25.523	25.7341	25.4475	25.6502	25.662	25.6338
CAPZB	25.0804	25.1024	25.0872	24.2596	25.1851	24.8562	25.1599	25.3532	25.1583	25.08	25.199	25.2249	24.9384	25.3188	25.1707	25.2633	25.2795	25.1543	25.437	25.3771	25.2642	25.3563	25.156	25.1666	25.2938	25.2913	25.2567	25.1044	25.1491	25.2506	25.2924	25.4223	25.2184	24.939	25.2226	25.2259	25.3699	25.2701	25.4454	25.3406	25.4637	25.5856	25.6629	25.4225	25.4756	25.2983	25.4479	25.4338	25.4902
CARHSP1	26.2334	26.045	26.4013	25.9071	26.2109	25.9314	26.0025	25.8769	26.0119	25.6528	25.6857	26.116	25.888	25.5311	26.8254	26.1608	26.1671	26.0907	26.3923	26.4681	26.4312	25.8952	26.1135	26.1208	25.7666	26.2649	26.3726	26.1189	26.1491	26.3468	26.4427	26.3332	26.2357	26.5222	26.5087	26.2338	25.7325	25.865	25.4418	25.778	26.0553	25.2955	25.5825	25.5203	25.1087	26.0028	25.4947	26.0939	25.4985
CARM1	22.1326	21.7608	21.6897	22.081	21.6174	21.3769	22.2508	21.9685	21.6148	21.5881	21.7866	22.0349	21.6423	22.0187	21.9567	21.8103	21.8431	21.6701	21.5389	21.2961	21.7358	21.8203	21.892	21.4169	21.7934	21.8438	21.9078	21.5737	21.6921	22.1187	21.905	21.5491	20.861	21.8148	21.8026	21.625	21.6506	21.782	22.2175	21.5345	21.6955	21.696	21.9981	21.8207	21.7	21.6873	21.1757	21.8251	21.6529
CARMIL1	16.6515	19.6897	19.3302	17.993	16.9093	18.8791	18.8134	18.6961	17.0909	20.3482	19.0215	18.8924	18.9072	18.6644	15.3477	18.2051	19.3914	16.9506	16.4809	18.0229	17.5632	18.8539	17.2065	17.355	17.17	17.4601	19.0054	16.9707	18.9991	17.1356	18.2668	16.4853	16.6249	18.9251	19.4448	18.5895	17.9038	17.9778	18.4481	19.5976	19.8096	19.1465	19.5024	18.6482	18.671	19.1671	18.0589	19.3437	19.447
CARNMT1	19.3919	19.8838	19.3826	19.2022	19.7009	18.9695	19.0556	19.7257	19.0362	19.0566	19.1069	18.1693	19.4762	19.7051	19.7432	19.7134	19.829	19.1694	19.0408	18.6786	18.9542	19.706	18.9245	18.7474	18.5272	19.1955	17.2206	18.8388	19.9455	19.5483	18.7498	19.2513	19.7364	19.4017	19.4587	18.6199	19.4639	19.1277	19.4119	19.3013	19.2656	19.5541	16.7614	18.442	18.4906	19.4128	18.0759	18.8017	17.7657
CARS	22.6503	23.243	23.0189	22.9849	22.7217	23.0144	22.7683	23.4654	22.9672	23.056	23.0288	23.4287	22.2509	23.0781	23.2832	23.2265	23.4603	23.0688	23.6014	22.9556	23.4104	23.2779	23.6477	23.1436	23.1851	23.6323	22.9123	23.0296	23.1719	23.0575	23.1376	23.4936	23.4219	23.1368	23.4492	23.2743	23.0112	22.8131	23.4244	23.0785	23.0896	23.3343	22.5748	22.7432	22.3706	23.2275	22.6241	23.2392	22.5875
CARS2	23.2502	22.845	23.2398	22.8937	23.2971	22.9095	22.864	22.7986	22.0404	22.9007	22.8836	23.0137	23.2709	22.9702	22.927	22.7331	22.1658	22.187	22.8128	22.5217	22.6366	20.9906	21.6337	21.9499	21.7096	22.3161	22.9325	22.9965	22.9375	22.8887	21.9401	22.8886	22.9501	22.6703	22.6001	21.9961	22.2605	22.9218	22.8875	22.3088	21.783	21.7809	21.5933	22.4483	21.9335	21.9446	22.7059	22.4369	21.6449
CASK	22.3171	22.7282	21.9877	22.5227	22.1781	22.5209	22.0421	22.5211	22.1979	22.7811	22.184	22.6245	22.0223	22.4141	22.6252	22.4644	22.8281	22.0793	22.9645	22.3434	22.1034	22.3806	22.5818	22.4008	22.5231	22.8237	22.2066	22.5877	22.3669	22.5942	22.2443	22.6349	22.5497	22.2141	22.3006	22.6322	22.4016	22.722	22.293	22.3955	22.2532	22.4637	22.1226	21.9026	22.7037	22.6809	22.0402	22.6153	22.5896
SLC47A1	20.1448	19.4497	19.6386	18.2905	19.5524	19.6627	19.6283	20.4108	19.571	19.2525	19.2399	19.5824	19.4814	19.9163	19.8186	16.1471	19.879	18.9662	19.2233	19.8248	20.4339	20.5079	20.2579	19.4343	19.0978	19.548	16.9261	19.0697	20.5431	19.5608	19.9091	19.2825	19.9616	17.0608	20.1991	19.8102	18.8663	19.8921	18.9607	19.2846	17.0947	18.7821	17.2545	19.1943	19.2324	19.9588	18.5433	18.1555	18.5866
CASP10	18.7366	18.9787	19.0545	18.517	19.0201	19.9475	18.6937	19.0281	17.8427	19.2228	18.9299	18.9726	17.0259	18.2207	19.2291	19.1371	19.586	19.6277	19.1467	19.0355	18.8493	19.0947	19.3346	19.1929	18.6587	17.2372	18.9447	19.0713	17.8163	19.4098	19.6865	19.581	19.2066	19.374	18.9931	19.9591	19.8764	19.2216	19.4232	19.4469	19.0078	19.2982	19.1113	19.4993	19.1245	19.3994	19.3482	19.1176	19.0292
CASP3	21.8542	21.8705	20.5429	18.9009	20.4654	21.4689	21.4008	21.7568	21.6516	21.8913	21.9539	21.997	21.0184	21.1471	21.5877	22.1724	21.9338	21.6468	21.8074	21.8487	21.2053	22.2468	20.8291	21.1817	21.2039	22.0751	21.4636	21.7873	21.8367	21.3926	21.7946	22.2087	21.8788	21.1076	21.5182	21.8881	21.2339	22.2353	21.7428	22.3805	22.0139	22.3266	21.7885	22.1684	22.178	22.0513	21.0496	21.9296	21.4969
PKN1	20.3862	20.1492	19.9149	20.6563	20.395	17.5858	20.4068	20.1581	20.3008	20.1157	20.7819	20.1324	19.5067	20.1722	20.1894	20.484	19.9172	20.1707	20.458	19.7356	19.626	20.6958	19.9332	20.0415	20.2175	20.2476	20.3408	20.5681	20.3571	16.0057	20.4661	20.458	20.1356	19.7284	20.1565	20.3504	20.7803	20.782	20.9106	20.852	18.3375	20.7468	21.6614	20.6923	20.3612	20.4762	20.526	20.6308	21.1054
CASP6	22.7611	22.7508	22.0535	21.5227	22.3708	22.1491	22.0981	22.7027	22.1473	22.0644	22.1697	22.1077	21.8426	22.5552	21.9014	22.4071	21.9771	22.1308	21.5454	22.437	22.4494	22.2639	21.1785	21.5683	22.1163	22.609	21.7942	21.733	22.4249	22.6431	22.5391	22.7158	22.1595	22.5428	22.1709	22.327	20.8256	22.1759	22.2376	21.9292	21.7872	21.9538	21.7375	21.778	22.1455	21.9194	21.4941	22.5037	22.0848
CASP7	21.7995	21.1305	19.8927	20.2026	19.9899	21.8657	20.3829	21.8981	20.6722	21.7319	21.3978	20.6823	19.5584	20.7686	21.1939	21.2882	21.2959	20.9207	20.7687	20.8078	21.0022	20.8164	21.0056	20.5967	20.9838	21.7126	20.7079	21.2047	20.7182	20.8344	21.1707	21.1594	21.0458	20.3878	21.0126	20.9431	21.6755	21.1239	21.6359	20.9292	21.0601	21.4162	18.9413	19.6197	20.7477	21.1933	20.5878	21.53	20.6
CASP8	20.6891	20.2341	19.8701	20.3204	19.8	21.2137	19.995	21.185	20.6516	20.91	20.8638	20.5448	20.4914	20.1056	20.8585	21.0239	20.8558	21.0617	20.5519	20.4303	21.1305	21.3084	20.7161	20.5156	20.4984	20.872	20.4821	20.969	20.9288	20.6556	21.0188	20.8604	20.71	19.8681	20.6212	20.9961	21.2995	20.8793	20.595	20.936	20.7659	21.5096	19.9413	20.504	21.2123	20.8937	20.6635	21.3265	20.9708
CAST	22.4096	23.3556	22.1986	20.9648	21.7217	21.8867	22.6484	22.8763	21.8545	22.2113	21.7	21.0488	21.4857	22.1939	21.2759	21.9046	21.6078	20.7556	21.7575	21.7167	22.3375	21.4294	21.9201	21.8775	22.5448	21.6023	22.3239	22.4929	21.6817	21.8031	22.5865	21.9344	22.5441	22.6477	22.3039	23.1825	23.2305	22.722	21.7428	21.8627	21.6168	21.2797	22.5748	22.0386	22.0667	22.5649	22.2348	21.6957	22.0579
CAT	29.9179	29.2642	29.5201	29.5952	29.2353	29.1349	29.4619	30.1205	29.3032	29.3546	29.0416	30.1386	29.0891	29.6904	29.7178	29.7672	29.9019	29.2906	29.9674	30.0262	30.3231	29.5096	29.9538	29.7324	28.9528	30.5815	29.4793	30.0527	30.1153	29.8161	29.527	29.5579	29.4524	29.2789	29.6463	29.6194	29.292	29.0219	28.9778	28.7559	29.3052	28.9756	29.1287	29.1696	29.0986	29.5614	29.2055	29.1084	28.8963
CAV1	24.5441	24.2466	24.465	24.8866	25.2654	24.5155	25.1017	24.1811	24.5756	23.6283	24.5986	24.6476	24.7788	25.2604	24.8439	23.7722	23.9982	24.3038	24.0102	24.4201	23.9422	24.2639	24.469	24.311	24.6745	24.1485	24.5507	24.3331	24.2327	24.5287	24.3333	24.3774	24.6722	24.8592	24.1383	24.4929	24.093	24.343	24.0363	24.5961	25.0662	24.0991	26.1821	24.2798	24.403	24.4538	24.6656	24.6319	24.7457
CAV2	21.3029	20.9596	21.0086	21.5528	21.9679	20.4855	21.6806	20.8885	21.6567	21.3482	21.7343	21.4777	21.1538	21.4467	21.5582	20.2031	20.9136	21.1442	21.1062	20.9649	20.2764	20.4692	21.3117	21.3449	21.3587	21.5047	21.9213	21.5047	20.2613	21.2204	21.0114	20.6012	20.9052	21.0398	20.7701	20.4837	20.2	21.1759	19.4322	21.2903	21.4558	21.1051	22.1198	20.8101	20.7903	21.1256	21.3437	21.6615	21.6246
CAVIN1	24.1565	23.8751	23.8875	24.5104	24.538	24.1404	24.6497	23.4158	23.9941	23.3464	24.2549	23.9802	24.0438	24.5979	24.1707	23.2882	23.4878	23.8302	23.6248	23.5607	23.3913	23.4863	23.5833	23.8135	23.9778	23.5101	23.8521	23.8442	23.4639	24.0744	23.9207	23.3889	24.0712	24.4148	23.6547	24.3402	23.8076	24.1206	24.0553	24.1521	24.5473	23.5585	25.6871	23.9026	23.8604	24.0841	24.2742	24.2334	24.7827
CAVIN2	24.6249	24.9368	24.3714	24.5558	24.3019	24.9339	24.6559	24.0893	24.0834	23.6283	24.0169	24.1077	24.773	24.5759	24.1996	23.1963	22.4959	24.0241	23.8739	24.066	24.3897	23.5572	24.0056	24.0479	24.1108	23.5887	24.305	23.8442	24.3454	24.6278	24.4527	23.6349	24.6399	24.8427	23.8898	24.6954	24.2589	24.3711	23.4346	23.5413	24.0964	23.2955	25.0066	23.8172	23.1672	23.992	24.0179	23.9528	23.6185
CBLN4	26.7529	27.0901	26.7502	26.8324	26.9899	27.096	26.7637	26.2627	27.0591	27.255	26.7752	26.7238	26.8048	26.85	26.1949	27.1389	27.0818	26.6106	27.1696	26.6364	27.1146	26.5058	26.6875	26.839	26.5661	27.134	26.8237	26.7757	26.9607	26.4605	26.6181	26.4081	26.3053	26.5913	26.6973	26.4134	26.3565	26.0197	26.9902	27.0017	26.7179	26.4074	26.3821	27.1303	26.6784	26.5302	26.7428	26.3062	26.9198
CBR1	28.624	28.1386	27.9168	27.5066	27.6866	27.6658	28.2797	28.3132	28.053	28.3811	28.7288	28.1952	27.7832	28.4481	28.4975	28.2501	28.5776	27.9158	28.654	28.7034	28.5372	28.4012	28.1474	28.4254	28.1255	29.1806	28.2876	28.6836	28.2157	28.4915	27.7475	28.6227	28.3736	28.0376	28.0694	27.6767	28.0304	28.1844	27.4508	27.8003	27.711	28.1122	26.9969	27.4681	27.8821	28.5633	27.5691	28.4806	27.4519
CBR3	27.1834	26.479	26.4875	17.4069	26.0292	26.1139	26.7923	26.7775	17.7492	26.8431	27.159	26.638	26.2319	17.8322	16.0569	16.2387	27.0476	26.4827	27.3083	17.2449	27.2085	26.8203	26.8726	26.7547	26.5858	27.5159	26.887	27.1189	26.7641	27.0244	26.3977	17.0507	26.9941	26.6382	16.1824	26.4151	17.9673	26.5588	26.2326	26.4384	26.2424	26.5085	18.883	26.0817	26.3476	27.1877	16.6406	26.9594	26.1602
PPP1R14A	20.3029	20.2764	19.5213	17.557	20.111	18.4687	20.5635	17.5313	18.4768	17.7976	17.3775	18.6107	17.3016	19.6259	17.5203	20.1481	19.1184	20.4978	18.8294	18.7883	20.6949	20.1884	20.1351	19.2042	17.5566	18.9097	19.063	18.8755	18.7251	20.2539	20.1442	19.5583	19.4347	20.2612	20.1851	19.4011	16.52	20.07	16.7753	19.5536	20.1418	20.2034	20.6653	20.3374	20.0925	20.0143	19.7034	20.3155	19.7748
CYP4V2	22.4391	23.1869	23.4755	20.9377	22.2058	22.4351	22.864	23.258	22.8545	22.998	21.837	23.9433	23.4685	23.1251	21.6892	23.1759	22.2291	23.5693	22.6186	22.6972	23.9422	22.7634	23.2559	22.1817	21.334	23.519	20.983	22.6369	23.2417	21.7478	21.6793	22.8956	21.948	21.4985	22.4286	22.6536	23.8076	22.6365	22.731	22.2823	21.1745	22.9065	22.1055	21.5598	22.8334	22.1475	22.2209	21.8057	22.5342
CBX3	21.8879	21.7257	21.883	22.081	22.0843	21.6567	21.7475	21.6637	21.841	21.6112	21.6699	22.2269	21.4393	21.988	21.8967	22.0315	21.9497	21.8323	21.9718	22.1564	22.1795	22.0639	21.9061	21.9761	21.6359	21.9376	22.2576	21.9213	22.1999	22.0782	21.8282	22.0005	21.9564	21.9192	21.9802	21.8183	21.8651	21.9741	22.1484	22.2333	22.3651	22.1464	22.6516	22.2747	22.5153	22.0873	22.4013	22.1709	22.6041
SFXN4	22.4585	21.8659	22.4755	22.6254	21.9311	22.1595	21.5094	22.1039	22.3528	22.355	22.1038	22.6912	22.0764	22.4239	22.023	21.8015	20.9925	21.4446	22.0102	22.0464	21.9895	21.9455	21.522	21.8255	20.7144	22.7886	22.4882	22.3163	22.3865	22.0403	21.7556	21.3472	20.861	21.3999	21.0362	21.1906	21.2406	21.2746	22.3859	21.2525	21.1083	20.7847	17.5747	21.6534	22.0047	21.1382	21.5528	21.3959	22.1626
CBX8	16.1781	17.7152	17.0434	19.1326	18.4573	18.8753	18.2649	16.104	18.663	18.2005	17.6622	16.2856	18.6614	16.3938	18.4418	17.8943	18.2941	18.0479	19.1645	17.5388	15.9282	15.8149	18.5799	16.62	17.1765	16.5223	17.8511	17.9181	17.407	16.9236	18.2911	17.693	16.7582	18.6248	17.3147	19.3135	17.7843	16.9293	18.3916	17.5549	17.9318	17.7002	17.6415	17.7082	17.2739	16.8365	18.41	18.4257	18.4639
CC2D1A	20.3996	20.2764	19.9999	20.4919	20.243	20.4294	19.8468	20.3698	19.6433	20.0963	19.9034	20.1264	20.2841	19.6794	20.628	20.269	20.3804	20.0476	20.1972	20.1673	19.9877	20.3675	20.2566	20.2972	20.3464	20.1779	19.6929	20.2686	20.2327	19.7897	19.4803	20.299	20.5854	20.2072	19.6473	20.8056	20.3926	20.5652	20.334	20.0785	19.3042	20.087	19.9794	20.3761	20.5468	20.3417	20.1814	20.4319	19.7889
CC2D1B	18.7345	21.1758	17.4702	16.9933	18.997	19.6986	20.0725	19.7247	18.6534	17.7766	18.1127	16.4839	17.1761	20.1325	18.0725	19.0715	17.2393	18.1414	18.6179	18.5632	19.0823	19.5549	17.9055	19.5993	17.6256	17.4981	19.0193	16.7609	18.9913	17.2342	18.5166	17	17.6297	17.6258	18.6397	19.1431	18.9906	18.7036	19.0387	19.9763	19.9374	19.1812	18.7128	18.9433	20.1038	16.8904	19.0551	17.3753	19.1957
CCAR1	22.0067	21.5184	21.6209	22.0685	22.1955	22.0705	21.9354	22.0444	21.7469	21.8913	21.3225	21.7634	21.9703	22.0187	21.9201	21.9373	21.9055	22.1036	21.8397	21.7921	22.0147	21.9455	21.4009	21.5509	21.9065	21.8324	21.3408	21.0111	21.8272	21.8389	21.8569	21.6786	21.715	21.8636	21.9136	21.663	21.6304	21.7945	22.1271	21.877	21.9435	21.854	22.3937	22.0802	22.1699	22.1444	21.6387	21.8329	22.2204
CCAR2	22.5784	22.8751	22.9254	23.0155	22.8257	23.1953	22.5898	22.6608	22.6696	22.9513	22.5758	22.5349	22.8778	21.9702	22.4402	22.6686	22.3804	22.4501	22.2169	22.6077	22.4339	22.5222	21.8488	22.4732	22.3371	22.6937	22.2893	22.6449	22.3336	22.4399	22.4926	22.3741	22.5553	22.1512	22.38	22.7603	22.4969	22.7757	22.4097	22.6344	22.8103	22.5432	22.8361	22.1711	22.4679	22.7356	22.5595	22.6851	22.6668
CCDC124	22.2031	22.4088	21.9099	21.1258	22.1247	21.9319	21.6207	21.6351	21.7518	21.5587	21.3916	21.9132	21.4096	21.4848	21.5582	21.0689	21.3388	20.5988	20.3325	20.4702	21.7	21.0769	20.8967	21.3449	21.4928	21.725	21.1918	21.4323	21.832	22.0441	21.6325	21.6125	22.1188	21.5804	21.3392	21.6536	22.2572	22.2075	21.3648	20.8375	20.6404	20.7995	21.7633	21.7487	21.5301	21.8139	21.6717	21.462	21.7344
CCDC134	16.0199	19.5495	17.7417	20.4413	19.8295	17.8435	16.3529	20.8392	17.4031	18.4605	19.0163	18.3051	17.3339	17.3836	16.9458	17.4958	17.6197	18.5195	16.8322	19.656	16.9179	17.8882	17.403	20.2114	19.1003	16.3428	17.3614	20.0806	18.4793	17.7975	17.6144	19.6899	17.3726	16.3292	16.4152	19.7466	19.6897	20.0422	19.8102	17.6834	18.5363	17.2951	19.3266	16.6683	17.9868	17.5759	16.4607	17.2977	17.4334
CCDC22	20.6559	21.2694	21.5081	21.7	20.2296	21.5659	20.7521	21.6177	21.1176	21.6563	20.6026	20.7858	21.0105	20.7992	21.0402	21.1759	20.9925	21.5592	21.4922	20.8487	19.6908	21.1087	21.4141	21.8446	20.8511	20.5332	21.3807	21.5223	20.8742	21.2801	20.8651	21.555	21.2917	21.2743	20.8613	21.0967	21.0403	21.2261	21.5898	21.0283	21.6024	21.4306	20.0881	20.2145	20.1482	21.3686	21.1525	21.189	20.0518
CCDC25	23.5858	23.5561	23.4017	23.6423	23.1623	23.0009	23.6806	23.8367	23.4425	23.591	23.5785	22.7521	23.3036	23.8801	23.2939	23.4418	23.8684	23.5057	23.7519	23.6032	23.718	23.7713	23.8192	23.789	23.6434	24.1827	23.3375	23.7102	23.5691	23.8737	23.2505	23.7546	23.3725	23.5428	23.4698	23.4324	23.6903	23.6084	23.4562	23.3502	23.2254	23.2146	22.7705	22.7761	22.9144	23.4663	23.2125	23.4114	23.2069
CCDC47	22.7637	22.9853	23.0332	22.1923	22.861	23.0668	22.7263	23.222	22.8226	23.1036	22.7725	23.0349	23.1193	23.0823	23.0144	22.9434	22.8663	22.8651	23.022	23.0242	22.8474	22.6004	23.1171	22.8517	22.7683	23.0004	22.7692	22.6342	22.8557	22.8866	22.8911	23.218	23.0654	22.7024	22.8986	22.5983	22.939	22.996	22.7683	22.581	22.536	22.6578	22.3385	22.5556	22.457	22.7	22.645	22.3696	22.5429
CCDC50	20.6105	20.8333	21.238	17.9405	17.5171	20.4855	20.7144	21.4108	20.403	20.3618	20.2156	20.6703	20.6826	17.4467	20.3808	20.8279	20.7688	20.5693	20.7462	20.2116	18.0983	20.2582	20.3258	21.0805	20.6658	21.1369	20.3807	17.8705	16.5409	20.8608	20.8569	20.6893	20.8247	21.2004	21.2131	20.6536	21.7336	21.6131	17.034	20.388	20.8735	20.6352	20.6417	21.2618	20.7973	20.923	21.005	20.7415	20.7039
PRPF38B	21.011	20.3961	20.2661	16.3551	21.5325	20.9197	20.476	21.3904	20.3655	21.0002	19.5515	18.021	20.632	21.3942	17.3979	20.9852	20.7955	20.738	20.1811	21.2511	21.2341	21.115	21.1312	21.0643	21.2376	21.0307	21.0087	17.3299	20.8926	20.463	21.0476	16.0088	17.4256	20.7408	20.8255	20.7799	20.9287	21.2012	20.919	21.0785	21.2316	20.7772	21.8584	21.3472	21.1537	20.9375	21.254	21.447	21.8917
CCDC58	18.7696	19.209	19.0886	18.9369	18.9354	19.4971	19.0255	18.8936	19.0029	16.0698	17.5399	17.6143	17.8533	18.0961	18.8993	19.3262	19.4513	19.8492	19.8409	19.8003	19.7236	18.4896	19.297	18.6515	18.6888	19.5875	20.1255	19.544	19.2929	19.4581	20.5391	18.0777	19.3111	18.9917	19.8831	17.7306	17.7035	19.1313	16.5618	18.9911	19.0269	17.7238	18.8852	18.4663	18.9823	18.5247	19.0674	17.7431	19.619
CCDC6	21.252	21.3174	21.2867	20.3204	21.0504	21.2659	20.9679	20.869	20.8545	20.5408	20.9581	20.3852	20.9121	21.1069	20.628	21.091	21.1244	21.3141	20.6764	21.0017	20.8888	21.2751	20.9702	20.7157	21.1199	21.2095	20.9569	20.8349	20.6223	20.6656	21.0404	21.4517	21.1595	21.0321	21.2541	20.9508	21.2605	21.4642	21.3829	21.4273	21.3394	21.8575	21.7957	21.6134	21.862	21.6307	21.2969	21.7209	21.6569
CCDC86	17.3334	18.3061	15.5059	17.7387	16.9318	17.6203	17.3282	16.3817	18.1932	16.321	17.7809	18.2601	19.3452	17.3169	18.5902	16.3775	17.6689	16.945	20.3555	17.139	18.1955	16.8588	18.2372	18.2378	18.9283	16.5828	16.0327	17.8672	16.9983	16.764	18.0141	16.7006	18.0287	17.6048	17.1108	18.5858	17.8431	17.9967	17.2817	16.4722	16.0878	18.7599	17.3881	17.9208	16.8209	17.7846	17.9141	17.7211	16.3892
CCDC9	20.6671	20.8705	20.1477	18.2713	20.5966	20.3946	20.3089	20.7137	19.2955	19.1987	19.7042	19.4053	20.4452	19.5273	16.0339	20.2818	19.0743	20.1837	19.0421	17.045	20.0314	20.115	19.8709	19.8092	19.989	19.6852	19.2849	19.8488	20.4217	20.4165	19.7768	19.5798	20.114	20.5373	19.2998	20.2542	20.7895	20.4642	19.5062	20.0785	20.5029	19.8504	20.5433	20.9386	20.0107	20.9799	20.2594	20.037	20.5833
CCDC93	22.3555	22.666	22.6715	22.5764	22.7384	22.2433	22.3402	22.5085	22.375	22.5823	22.1804	22.4394	22.6397	22.7373	22.5097	22.2528	22.5464	22.2598	22.2574	22.1645	22.6447	22.4692	22.2614	22.328	22.4619	22.3804	22.5153	22.0719	22.7613	22.3745	22.3637	22.4166	22.2131	22.7806	22.6598	22.1808	22.5081	21.9887	22.5394	22.4749	22.2471	22.0092	22.3163	22.5703	22.3961	22.426	22.1956	22.2392	22.255
CCNY	18.9054	18.3618	18.3014	18.0909	18.8404	17.3088	19.4863	19.9297	19.3433	19.0009	15.1668	17.4218	17.8112	19.3215	19.2074	19.5358	17.7021	19.0973	15.2074	17.1947	19.8494	18.7023	18.8463	18.3381	17.8174	17.7922	18.9993	18.1077	15.3439	19.2573	19.2168	19.2562	18.96	17.0348	19.1176	17.0957	18.6791	18.7796	20.2175	18.0332	18.7892	17.6493	17.5025	18.7998	17.2195	19.5984	18.7206	19.0323	16.8476
RPIA	18.2737	17.4036	18.004	21.5528	18.3812	19.7094	20.2704	17.2345	19.8883	20.1257	19.4502	19.6498	16.942	18.4833	19.0019	21.0315	19.5818	18.5171	19.0768	18.2343	16.4626	18.8742	16.0393	16.6913	16.8209	19.0506	20.6761	19.8262	18.0219	16.4226	20.3551	16.3667	20.861	20.2612	17.8645	20.4186	17.4302	19.6261	18.8624	19.6973	20.181	20.3112	21.9218	20.2875	20.5384	16.9859	19.932	19.3482	20.4144
CCS	22.4162	22.1906	22.2591	22.3787	21.0954	21.5128	22.087	21.6466	22.4153	22.2669	22.4924	18.7901	21.3915	20.7789	21.1629	21.9654	22.1624	22.1308	22.1282	22.4269	22.9001	21.6446	23.0295	22.8775	22.7024	22.4681	23.2012	17.8364	22.0807	22.7336	22.8282	18.2943	21.8155	22.9809	22.8049	22.7603	21.9245	18.5347	21.3889	21.8117	22.2128	20.7995	22.2735	22.2925	21.6584	22.0143	22.5639	21.3749	22.4722
CCT2	25.7282	25.4866	25.5529	25.6353	25.4575	25.502	25.4053	25.5148	25.1307	25.4597	25.3723	25.601	25.5006	25.441	25.5537	25.2754	25.3144	25.2348	25.4059	25.2202	25.3408	25.1689	25.2922	25.4694	25.2284	25.8374	25.1787	25.4369	25.5254	25.426	24.9966	25.5638	25.3196	25.4222	25.4233	25.0669	25.2995	25.3251	25.1333	25.0299	25.1134	25.2076	24.699	24.6885	24.6689	25.2486	24.8022	25.4146	24.4389
CCT3	26.3971	26.3756	26.2648	26.2412	26.1365	26.2518	26.2073	26.2249	25.8261	26.0406	26.1747	26.3731	26.1975	26.2374	26.2719	25.9434	26.0522	26.0104	26.132	26.0497	25.9959	25.9966	26.1186	26.2064	26.0717	26.3726	25.9738	26.0699	26.1635	26.2021	26.0355	26.2942	26.0928	26.2722	26.2226	26.031	26.163	26.0242	25.9803	25.8542	26.0152	26.012	25.8758	25.7334	25.5906	26.0304	25.7257	26.1099	25.5041
CCT4	26.124	26.1291	25.9934	26.1382	25.9949	26.0291	26.0001	25.9396	25.4507	25.9331	25.9298	25.9862	25.8553	25.9212	25.9891	25.7231	25.8286	25.6596	25.6719	25.6328	25.7496	25.6304	25.6266	25.7828	25.5461	26.1995	25.5972	25.7604	25.8267	25.8438	25.5282	26.0586	25.7769	25.8917	25.9061	25.5255	25.9162	25.8197	25.7375	25.4842	25.541	25.6148	25.2919	25.1876	25.1262	25.6527	25.3715	25.8377	24.8583
CCT5	25.0056	24.8047	24.7702	24.6141	24.7873	24.7456	24.7108	24.5535	24.1944	24.7824	24.6118	24.8335	24.5795	24.437	24.9499	24.6844	24.6425	24.4186	24.7659	24.462	24.3736	24.3596	24.5004	24.6397	24.5327	25.194	24.4369	24.7604	24.6319	24.5356	24.0422	24.8171	24.4066	24.4443	24.5694	24.2573	24.415	24.4325	24.5461	24.3629	24.4769	24.4799	23.8988	23.7358	23.7833	24.3962	23.8748	24.6264	23.3738
CCT6A	26.1639	26.1948	26.189	26.1895	26.0745	26.2108	26.1131	26.1257	25.829	26.1726	26.1431	26.3777	26.0678	26.0931	26.1634	25.855	26.1714	25.9804	25.9773	26.0414	25.9666	25.9179	25.9836	26.1257	26.0459	26.5359	26.066	26.0749	26.0324	26.1318	26.0578	26.2222	26.0094	26.3772	26.2226	26.0446	26.1608	26.013	26.005	25.8361	25.9833	25.7879	25.9234	25.5603	25.4619	26.0901	25.6985	26.0757	25.6363
CCT7	25.6496	25.5125	25.5386	25.6563	25.3646	25.4779	25.5018	25.5458	25.1119	25.4316	25.5095	25.6322	25.4503	25.5424	25.5235	25.2098	25.4323	25.2849	25.4414	25.4412	25.3736	25.2814	25.4611	25.3067	25.245	25.7526	25.2745	25.3576	25.4844	25.4515	25.262	25.5491	25.2572	25.5428	25.4784	25.1735	25.2339	25.2588	25.3448	25.0653	25.2424	25.2318	25.052	24.9109	24.9918	25.2157	24.9312	25.3788	24.8143
CCT8	26.4744	26.4273	26.3693	26.4112	26.3608	26.4107	26.3867	26.4112	26.1213	26.2436	26.3349	26.4905	26.3384	26.4288	26.2673	26.0896	26.2396	26.1143	26.2717	26.2775	26.3157	26.1858	26.2604	26.2959	26.1795	26.7043	26.2633	26.2607	26.3763	26.3545	26.221	26.4263	26.1649	26.4605	26.393	26.1062	26.2213	26.1371	26.1643	25.9437	26.1239	26.0455	26.0483	26.0446	25.8094	26.1181	25.9523	26.287	25.8188
ACSM1	18.6194	20.9246	21.0002	21.5227	21.6927	18.1783	18.7024	20.0663	22.2261	21.1808	18.4196	17.7998	21.1538	19.6122	22.2243	20.5596	22.9298	21.9554	21.7175	20.2713	21.5589	22.8028	20.522	20.8255	17.0076	22.1229	21.8755	25.0245	19.8849	19.3386	18.7432	23.3472	20.1121	21.2478	20.2131	20.546	21.2204	20.8871	22.3525	21.6757	19.4148	23.0203	21.5133	23.6788	20.5047	22.1225	22.4662	21.7374	20.1682
CD14	23.3879	23.7682	23.4298	23.4636	23.5243	23.7048	23.4331	24.0465	23.8769	24.2505	23.5095	24.0042	23.6191	23.6051	23.0013	23.817	23.7598	24.1625	23.6155	23.2757	23.4494	23.3463	23.2741	24.2762	24.2326	23.3941	23.4228	23.8673	23.5417	23.7618	23.5568	23.1143	23.58	23.3924	23.9326	23.3764	23.6405	24.1615	23.8748	23.7	23.2049	23.2955	23.0423	23.745	24.2899	23.5741	23.6758	23.5229	23.9628
CD151	23.4293	22.9704	22.8487	23.2338	23.6302	23.2976	23.3859	22.7273	22.0325	22.9445	23.3715	23.0042	23.1979	23.0338	23.3808	22.6904	22.9595	23.3837	22.0007	22.7387	23.2659	23.4618	23.0359	22.1929	21.7752	23.2574	22.8894	22.8255	22.4343	22.9203	22.1071	23.1124	22.5103	22.5264	22.5041	22.8719	21.2931	23.4721	22.5871	23.2305	23.7399	23.7138	24.224	23.3423	24.1537	23.7682	22.8407	23.4242	23.4789
CD163	24.596	24.5843	24.1822	23.4825	24.1851	24.096	24.1988	25.0734	23.7125	24.232	24.0169	24.0161	24.7195	24.4848	24.0165	24.7779	24.4946	24.6181	23.0996	24.2396	23.9202	25.2281	22.9925	22.5854	23.3324	24.3527	23.8521	24.7909	23.5832	24.5625	24.0059	24.7223	24.0809	23.9748	23.3455	23.3764	24.0365	25.6054	25.6117	24.1075	23.8854	24.3343	24.3013	23.2798	24.8223	24.1552	23.7355	24.0635	23.7173
PCIF1	19.2353	17.208	18.8807	18.427	19.4115	18.8309	19.6262	16.8589	18.5519	18.9127	18.1718	19.0081	19.7079	17.0565	18.0882	19.3367	16.7126	19.1595	17.6226	14.8265	17.8442	16.7413	19.5995	16.8934	18.0221	18.2774	17.8071	17.1146	16.8845	17.8604	17.6321	18.1655	17.1996	17.5042	17.6923	15.9904	17.8538	16.2666	17.9694	17.1475	18.894	18.0147	18.7313	18.2592	17.8376	17.3032	17.6697	18.387	17.3596
CD2AP	22.4839	22.6527	21.9919	22.4888	22.3492	22.307	22.2574	22.0487	22.2156	21.7319	21.933	21.4	21.9415	21.9061	21.6561	21.5857	21.813	21.9554	21.1754	21.6196	21.9596	21.8469	21.3604	21.6466	21.9996	21.9052	22.1578	22.0759	21.9375	22.3059	22.3053	21.2636	21.7828	22.2344	22.1348	22.1478	22.2638	21.9294	22.0268	22.106	22.0947	21.7079	22.2735	22.0948	22.0609	22.2892	21.8976	21.8096	22.3567
APCS	25.8153	26.0011	26.6223	28.1357	26.1229	25.8747	27.5793	25.7089	26.7218	27.4774	29.6347	26.8618	25.6384	27.1033	26.736	26.178	26.3782	27.0776	26.6108	27.0741	27.4389	26.3074	26.469	26.1901	28.2388	26.6401	26.7715	27.9331	26.3073	26.2752	27.0444	26.6624	26.727	27.3364	26.9895	27.4151	26.7295	26.7275	28.0971	27.1094	27.7589	26.8361	30.1221	29.3552	27.8614	26.2359	28.2826	26.8329	27.4874
SLC40A1	18.4461	17.8656	19.9898	19.4433	16.4358	19.2382	18.177	17.7618	20.4274	18.3581	19.99	19.978	18.2118	18.2504	19.6411	19.1998	20.3083	20.2963	20.9174	20.0939	19.2938	18.9318	21.254	20.9366	20.1068	19.4324	17.2116	19.8755	18.7228	18.6003	20.1576	19.579	20.3756	19.7764	21.2201	21.3031	21.0631	15.8057	20.8159	19.401	20.2563	20.9337	21.1892	22.852	19.2044	19.7343	21.4038	20.3906	20.4879
CD38	20.4521	21.1533	20.1895	20.3344	20.5966	20.774	21.436	20.8788	21.0872	20.8913	20.9908	20.4358	20.7601	21.2759	20.9612	21.1411	20.7508	21.0188	20.4854	20.1393	19.9295	21.0377	19.3819	21.3449	20.574	18.8444	20.6438	20.816	20.1761	20.4969	20.6839	20.8023	20.449	20.8148	21.2269	20.3504	21.7336	20.9996	20.4533	21.539	21.2191	21.473	21.7412	21.0386	20.7477	21.0143	20.8114	21.6441	20.7569
MTX2	19.5343	18.9905	19.8905	18.9066	18.6537	19.1504	18.0857	19.3908	19.3259	19.6591	19.2413	19.0651	19.6577	19.405	19.321	18.9507	19.4583	18.729	20.1499	19.4647	18.7039	17.7104	19.6371	18.7425	18.785	20.1251	19.8449	19.2519	19.4639	19.7186	17.1311	17.8838	19.4954	17.505	19.046	18.6367	17.6527	18.7472	20.2175	18.8794	18.2472	19.6693	17.5583	18.261	19.762	19.498	16.7786	19.4192	16.5647
CD46	22.5989	22.0638	22.2799	22.1962	22.7596	22.0483	22.3829	23.0002	20.7614	22.3063	21.9245	22.0988	22.3101	22.4141	22.0056	22.5491	22.0116	21.9207	21.7909	22.7549	22.2162	22.4911	22.1707	22.4041	22.2309	22.5853	22.3543	22.323	22.0193	22.6481	22.0898	22.3573	21.7875	22.4558	22.2026	21.9354	22.0669	22.5554	22.5039	21.9993	22.2222	22.0595	22.1865	21.5765	22.2662	22.1873	21.992	22.3482	22.276
CD47	24.1858	24.3491	24.3714	24.9158	24.5105	24.1577	24.7579	24.2392	24.4839	24.2778	24.4953	24.7292	24.3482	24.8192	24.1707	24.1234	24.1435	24.3186	24.5552	24.3236	24.2377	24.146	24.3959	24.4809	24.2242	24.2596	24.4132	24.2029	24.1202	24.4297	24.6885	24.0005	24.1	24.5697	24.3345	24.4995	24.174	24.0352	23.7521	24.6175	24.6144	24.5365	25.755	24.8477	24.437	24.3565	24.5484	24.3985	24.7736
CD59	23.6809	23.1998	21.9232	22.7683	24.4965	23.944	24.1816	23.6777	23.6619	23.4872	23.3401	22.7858	23.7435	23.5537	23.4108	23.3412	23.2044	22.5493	22.3198	22.7999	22.852	23.6789	23.2392	22.5939	23.5793	23.4307	22.9055	23.1902	22.8031	23.4515	23.5187	23.4936	22.6465	23.5291	22.2026	23.9373	22.5518	24.1615	24.2655	22.3553	22.7246	23.347	22.9778	22.8502	24.1052	23.1002	23.5921	23.8424	23.7918
CD5L	22.6249	23.1795	22.3205	22.8482	23.2296	22.3409	24.3602	22.9149	22.5688	21.5528	22.6572	22.4534	23.4051	22.1668	21.9702	23.1055	22.3388	22.9743	21.1584	22.0639	20.8047	23.2639	22.5035	22.1551	22.2672	21.1462	23.3575	23.9669	22.2327	23.4515	21.6839	23.306	21.6123	22.0008	22.5974	22.5358	23.678	22.4772	23.0363	23.5187	22.6215	22.2062	24.4615	23.7906	22.8351	22.4638	22.8641	22.2765	21.6688
CD63	23.8493	23.8047	23.8301	22.5227	24.0484	23.4179	24.1643	23.8114	23.4198	22.5378	23.0523	23.2331	24.3403	24.6823	23.5833	23.6037	23.6667	23.9496	23.499	23.6832	23.6792	23.9043	23.9154	23.6191	23.5661	23.31	23.6355	23.8787	23.888	23.852	24.0422	24.2743	23.4653	23.9234	24.4045	23.7625	23.3941	23.5105	23.8423	24.1883	24.6263	24.2215	24.6005	24.7543	24.3915	24.2878	24.6859	24.0219	24.4676
CD68	17.8839	17.6788	18.4373	17.399	17.8309	18.5657	17.7549	19.6506	17.6458	17.7699	16.8074	17.1715	18.8964	19.1403	17.9711	19.1254	18.7564	18.6682	18.0689	18.6995	17.2494	19.7918	19.1578	18.1413	19.0048	16.6523	19.7675	18.959	17.5065	17.3016	17.5496	18.3105	18.4692	18.0288	17.6837	16.1589	17.511	19.4791	20.2442	17.8659	18.1147	19.0094	16.0655	17.6441	19.6599	16.9383	17.7949	18.5215	17.1606
CD81	26.062	26.3449	25.9723	25.1555	26.3277	26.2897	26.4844	26.2296	24.8145	25.9671	26.0802	25.2553	26.3926	26.4511	26.0029	25.5941	26.1986	26.0578	24.5713	25.8309	25.9531	26.2514	24.5004	24.7578	24.0171	25.7752	25.0861	26.1778	25.5691	25.8871	25.4926	26.4	25.2052	25.6636	24.629	25.387	26.6765	26.6216	26.2326	25.6281	25.9387	25.9633	25.503	25.3635	26.1638	25.9856	24.848	26.2443	24.4902
RAP2A	19.2956	18.6852	17.7712	18.2737	19.4983	19.4255	17.9749	15.675	19.8059	20.2778	20.1733	16.9726	17.698	19.0523	16.3648	20.2818	20.5359	18.6791	19.6944	19.7406	19.3391	20.1764	19.7444	19.0754	19.4757	20.5332	19.4593	19.0171	19.5135	18.8646	18.3442	16.9248	18.319	19.6997	19.7492	18.988	18.428	18.753	20.2834	20.115	19.6591	19.6696	21.2786	20.115	20.1699	19.6693	19.8623	19.7358	20.8435
CD9	22.837	22.5007	22.1164	23.1575	22.5782	22.371	23.3309	21.9731	22.151	23.2541	22.4981	22.7802	22.3823	23.4706	22.74	21.9004	22.0854	22.9362	22.8343	22.094	20.8427	21.9098	22.254	22.3911	22.6952	21.1917	22.9099	23.212	22.3336	22.7478	22.7622	22.1555	21.2025	22.4207	21.5182	21.908	21.7478	22.3585	22.9639	22.1854	23.5029	21.9269	23.7132	22.5951	22.6215	22.532	22.5704	23.0651	23.0951
CHMP4C	18.2035	19.2918	17.0122	16.218	17.9796	18.2245	17.507	18.5206	16.9225	18.1123	17.7716	17.5009	17.8514	18.0796	17.5867	16.1051	17.0858	18.4684	16.6576	17.018	18.0346	18.5093	18.5575	18.3691	18.3606	18.9713	17.3287	17.3334	18.3639	15.2048	17.8437	18.9695	16.1867	18.3455	18.42	18.3836	17.7116	18.8824	17.2879	18.6952	17.5932	18.8796	18.122	18.5013	19.489	18.2078	19.1714	18.0787	18.6957
CD99	18.8847	20.2764	20.0589	21.0851	19.5895	19.584	19.2744	19.73	21.1837	19.9912	20.0388	20.1599	19.483	19.6895	20.6166	19.5165	17.7417	19.1089	20.6155	20.4437	20.7657	18.2313	21.3672	21.7311	20.5313	18.211	19.9112	18.0189	20.6441	20.4046	21.8931	19.4131	19.8792	21.5098	20.7701	21.9508	19.536	19.1426	18.3668	19.6255	20.7915	18.7288	21.2632	21.1601	19.564	19.8206	20.8694	19.9545	20.8152
CDC123	16.9835	17.095	17.5049	16.1059	16.2647	18.0177	18.7523	16.9449	17.3007	18.1209	17.5513	16.9453	16.9181	17.075	16.8844	17.0239	16.7633	17.6038	17.6187	17.7101	17.7909	17.2241	16.7926	16.5968	17.4581	17.1194	18.7001	17.1867	17.7336	16.906	16.7294	16.9022	16.3997	16.8621	18.1173	17.1136	15.8652	16.9701	17.5424	17.0987	17.1482	17.0059	16.9291	19.1655	16.9863	16.1081	15.7855	17.2105	15.8041
CDC16	20.1097	20.1649	19.7773	19.4271	19.8619	20.0266	19.523	17.4641	17.635	19.1609	20.1355	18.8708	19.8008	20.076	18.7683	16.4316	20.0818	20.4873	19.9608	19.3154	20.2341	20.0769	17.281	20.4671	21.7706	19.6794	19.0972	18.8735	19.4764	19.5509	19.705	20.9254	20.8877	20.1368	17.5616	19.3314	20.615	20.9256	20.3587	19.9496	20.6682	20.1695	19.8888	19.5798	20.5714	19.9446	19.5139	20.3045	19.2539
CDC23	19.4503	16.3764	19.9988	19.7633	17.2848	19.9381	16.0832	17.655	18.4851	20.7319	19.67	19.2589	19.1008	18.0259	16.9521	20.332	20.8042	21.5391	19.6344	19.6324	20.7155	19.2449	20.0808	19.3846	20.4302	19.3223	20.3676	20.3755	20.9288	19.1463	15.1957	19.2123	16.0739	17.5369	18.0175	18.9676	20.0433	20.1106	19.6121	19.5408	19.9814	19.8504	19.6777	18.6281	19.9742	20.4663	19.3911	19.9964	17.9506
SCFD2	19.4239	20.5759	20.0649	20.3063	20.81	20.4521	19.7986	19.5069	20.327	20.5043	19.2508	19.8571	20.4914	19.66	19.8368	16.6831	19.804	19.2096	17.383	19.2721	20.3038	20.2468	17.496	19.8282	19.8741	19.5587	19.8412	18.9677	20.3833	19.0051	18.2282	19.4964	19.5849	20.2873	15.6973	18.3714	20.2272	19.9038	20.0617	19.7998	18.5373	19.3802	18.2182	19.9957	19.9742	19.4335	17.5071	19.4594	19.4949
CDC37	23.1123	23.2323	23.0694	22.8458	23.0954	22.952	23.2606	23.4292	22.6306	22.8237	23.0925	23.0808	22.4886	23.0508	23.0144	22.993	22.9673	23.1325	22.8894	23.2163	23.2659	23.2164	22.8777	23.157	23.0981	23.3587	23.0465	23.1437	22.8904	23.2339	22.8385	23.2509	23.0159	22.8329	23.1421	22.947	23.1205	23.3781	22.109	23.0583	23.1794	23.1155	23.4782	23.1179	23.2712	23.3632	23.0729	23.3722	23.0243
CDC40	19.0264	19.7353	19.7039	19.7347	19.4812	19.6509	18.9656	20.1272	19.3785	18.9613	19.4631	19.7614	20.3975	20.0741	20.0121	19.4016	18.3217	19.7879	20.1274	20.3893	19.5731	19.7281	19.0135	19.031	19.5917	19.1577	20.0573	17.8297	20.1441	20.0257	19.591	19.593	19.7943	20.2344	20.1709	19.6816	19.5652	19.7325	19.4195	20.1854	19.1643	19.705	19.7103	18.9179	19.1579	19.8955	19.8623	19.871	19.8575
CDC42	25.0856	24.9202	24.9099	24.8687	25.2194	24.9289	25.1154	25.503	25.1765	25.0111	24.956	25.1991	24.9279	25.0854	25.228	25.2223	25.341	24.8559	25.3923	25.3727	25.3408	25.1651	25.3144	25.176	25.0074	25.3325	25.3601	25.3037	25.1252	25.0744	25.1707	25.4541	25.1141	25.0097	25.0967	24.9849	24.9725	25.2012	24.6497	25.2546	25.0175	25.2421	25.3138	24.745	24.9375	24.9747	25.0613	25.3286	24.9384
CDC42BPB	21.4391	21.6093	21.588	21.5939	21.5542	21.7695	21.5793	21.8981	21.5438	21.4348	21.6026	21.4708	21.6826	21.7891	21.5582	21.0982	21.5517	21.7157	21.5713	21.4767	21.4025	21.3885	21.7737	21.574	21.6952	21.4533	21.5419	21.4136	21.4958	21.5837	21.7987	21.721	21.8247	21.4059	21.6674	21.4942	21.6355	21.8436	21.7475	21.3477	21.5634	21.5321	21.6377	21.4231	21.4875	21.5343	21.4233	21.462	21.2863
CDC5L	22.8221	23.0777	22.8808	23.301	22.9434	23.0815	23.0534	22.8492	23.0205	22.8723	22.8505	22.9946	22.9373	22.8991	23.115	22.8921	22.8195	22.978	22.6402	22.9857	23.0678	22.8601	22.7188	22.9343	23.0778	22.8804	23.0278	23.1587	22.922	22.7313	23.0241	22.8509	23.0497	22.94	22.9964	23.0914	23.0229	23.1289	23.1108	22.8556	23.0407	22.6639	23.3262	23.1461	23.0346	23.0645	23.2125	22.951	23.2338
CDC73	19.4281	19.4529	19.7248	19.8473	20.0466	19.9197	19.0279	19.3374	19.7751	19.6864	18.5979	17.2917	19.7902	19.5099	19.3432	19.4473	19.1331	19.7856	18.0915	19.006	19.3803	19.444	18.7317	19.0085	19.6509	19.4982	19.6347	19.3399	19.6969	19.0925	19.6661	18.9262	19.5277	19.7161	19.7061	19.7641	20.1862	20.0281	20.013	18.997	19.971	19.3083	20.0997	19.4416	19.8043	19.4707	19.8264	20.0236	20.015
CDH1	24.6531	24.6258	24.6155	24.2596	24.3569	24.7797	24.1643	25.1711	24.3303	24.2687	24.695	25.1886	24.3403	24.5235	24.5833	24.6904	24.7766	24.446	24.5057	24.9591	24.8404	24.7259	24.5235	24.3449	24.2978	24.9376	24.7287	24.7418	24.7934	24.6405	24.3407	25.0377	24.7589	24.5222	24.5488	24.4186	24.7443	24.9677	24.5259	24.5073	24.2501	24.4029	23.9316	24.2475	24.8852	24.8891	24.2809	24.5984	24.13
CDH13	17.3684	17.8532	16.9056	19.3857	18.5953	19.4716	20.1625	16.5222	20.3008	16.2758	19.429	19.011	15.5574	18.8761	18.3776	19.1034	18.8196	16.8843	16.8448	18.6743	18.2701	17.8316	17.0198	18.6455	18.759	18.3826	18.1792	17.3192	17.0019	17.71	17.6335	18.0649	16.2835	17.6883	18.1095	19.1118	18.8158	16.9683	17.4041	17.7777	20.4611	18.253	21.7226	18.6277	17.051	18.2716	18.4717	19.3963	15.7597
CDH2	22.9531	23.1267	22.8965	22.5438	23.4965	22.5182	23.1765	22.284	23.2226	23.2486	22.0347	22.2791	22.6801	22.8217	22.7478	22.629	21.9177	22.6977	22.8971	23.2757	23.0817	22.0801	22.5641	23.05	23.3663	22.886	22.9896	22.7204	22.9062	22.6531	22.7903	22.14	22.5245	22.4985	22.6975	21.9887	22.4194	22.5206	23.2655	21.8154	22.5335	20.7	22.3723	22.4415	22.4392	22.1319	21.9887	22.0303	22.0699
CDH5	20.3862	20.1233	20.4111	18.6616	20.3083	20.207	20.4185	20.6917	17.0924	17.4443	17.4209	18.7363	20.3607	16.9186	16.4341	20.6415	20.7508	20.8893	17.7807	16.3084	20.4948	20.2582	20.0174	20.7465	20.5528	20.629	18.6502	18.6067	20.2471	20.3926	17.9085	19.9805	20.4959	20.1512	17.3251	20.473	17.7823	20.5749	21.0074	17.5019	21.1083	17.9307	17.8657	20.9451	20.3517	20.6787	20.605	20.4818	17.6987
CDIPT	23.837	23.2234	23.3633	22.5528	23.9999	23.0201	23.8532	23.4141	23.9838	23.4589	23.4265	22.5675	23.9946	23.7161	23.2299	23.2511	22.9751	23.1172	23.5568	23.3434	23.218	22.8934	23.2073	23.5186	23.7287	22.8748	23.8755	23.0739	23.2434	23.3091	23.0863	23.0596	23.0789	23.2412	22.7864	22.3706	22.9935	23.5105	23.8532	23.0155	23.216	23.1362	23.1838	23.3904	23.6831	23.2186	23.2942	23.1416	23.4562
CDK2	20.7322	19.4844	18.3174	18.7886	19.2578	19.6247	17.0023	18.0686	17.705	17.2356	18.3601	17.6586	16.9874	16.8621	18.8663	18.8886	18.6093	17.5406	17.3667	19.909	18.7513	19.7332	18.3772	18.2328	18.4822	18.6266	16.9909	16.8122	17.3334	18.8189	17.7393	18.7225	18.9741	17.1943	18.1027	17.6495	18.7042	16.9038	20.0468	15.7082	18.6951	18.5443	16.8815	17.6697	17.2778	18.6144	16.5519	18.8631	16.8001
CDK5	22.3029	22.2341	22.184	22.5997	21.8501	22.2818	21.6757	22.1369	21.8272	21.896	21.8325	21.9826	21.9373	21.6946	22.1629	21.9852	22.3083	21.8852	22.2373	22.0725	21.7	21.7166	22.0273	21.6789	21.436	22.6969	21.5824	22.0398	21.9243	21.8256	21.2474	22.076	22.0419	22.0243	22.0595	21.7669	22.1546	21.8714	22.0497	21.9796	21.6774	21.9269	21.2477	20.5889	21.2434	22.0279	21.1466	22.0959	20.8152
CDK5RAP3	21.9485	21.7155	21.9536	22.0262	21.8413	21.6761	21.7	21.8392	21.9033	22.1218	21.6392	21.8772	22.3388	22.0144	21.9969	21.9495	21.5723	21.9169	21.4854	21.8786	21.6148	21.4692	21.2687	21.6356	21.574	21.8552	21.7234	21.899	21.7786	21.5732	21.4392	21.8365	21.7249	21.3068	21.4957	21.1578	21.2068	21.8233	21.8981	21.2025	21.4716	21.2955	20.7633	20.8792	21.2837	21.4861	21.5305	21.462	21.2445
CDK6	19.9446	20.4707	20.2935	20.0622	20.906	19.6822	20.5313	19.3085	20.6925	19.6955	20.3353	20.0041	20.5471	20.7789	19.8011	19.4415	19.2825	19.7407	20.0209	20.2889	19.971	19.7839	19.4901	20.6411	20.1022	20.2836	20.2998	17.0263	20.5196	20.463	21.0114	18.6878	20.0488	19.8567	19.6467	20.0827	19.7374	19.8561	20.2962	19.762	20.168	19.8927	19.2371	19.9451	20.2536	19.6623	20.2265	19.5393	19.7814
CDK7	18.4543	17.9492	16.1011	17.5657	16.1404	18.8082	17.1717	16.9042	18.4915	17.5198	17.7658	16.5227	17.743	18.4465	18.2838	16.1667	17.9505	16.8109	17.9159	17.3929	17.7153	18.7662	18.5765	16.0971	17.6448	18.38	17.6962	18.6665	17.2258	18.886	18.2608	16.9312	18.7782	18.0923	16.1662	17.0063	18.5952	18.3204	19.6208	16.8661	19.2083	18.5423	16.881	18.4838	19.3754	17.8235	17.5047	18.1961	17.5589
CDK9	21.1916	21.3375	20.3858	20.8913	21.2228	20.8867	19.985	19.4199	20.1577	20.3482	20.2833	19.3646	20.7315	20.5701	21.2092	21.1055	19.937	19.9655	17.8893	17.6308	20.9853	19.9974	19.6671	20.5275	20.8247	20.0278	19.3267	20.0518	20.5431	20.7336	21.0476	20.5783	20.9895	20.5697	20.6926	20.7538	20.9935	20.6411	20.6053	20.9086	20.2925	20.123	21.0348	20.1264	20.5795	20.3739	20.9985	19.8547	21.14
CDKN2AIP	20.3862	20.7358	20.0345	19.1304	20.5215	19.8601	19.5719	19.8013	20.0612	18.8248	20.0597	20.4639	20.2971	20.276	19.5796	19.9218	19.678	18.6019	19.0321	19.5248	20.2902	19.7091	19.2073	19.3764	19.62	19.8679	19.4624	20.2824	20.2893	19.779	19.4121	19.9532	19.7064	20.6927	19.897	20.5661	20.541	20.4432	17.6194	19.852	19.5753	19.4815	20.0166	20.0446	20.2018	19.9181	19.8623	19.1046	19.7535
CDS2	22.7054	22.5589	22.9792	22.8482	23.1481	22.3976	23.0478	22.77	22.9797	22.1769	22.5375	22.3891	23.1339	23.1231	22.7268	22.6415	22.4152	22.8952	23.2332	23.1234	22.8404	22.5595	23.111	23.1551	23.0054	22.3646	23.1052	22.7653	22.8697	22.7265	22.7796	22.6569	22.446	22.5645	22.4374	22.3504	22.7826	22.5845	22.3433	22.3061	22.8754	22.3318	22.756	22.6749	22.7815	22.4002	22.8353	22.5559	23.0669
CDV3	16.3418	21.8095	21.975	17.8894	22.0234	22.5685	22.0907	21.8492	20.8455	21.9558	21.7343	22.0488	22.7577	20.4075	20.7583	21.9535	21.6858	22.0476	21.2889	21.7816	21.7657	21.2695	16.6777	22.1281	21.8114	21.9052	22.1031	21.5737	20.5546	21.4223	21.8029	20.8699	20.7	21.493	21.5679	20.88	21.7849	21.57	20.7048	21.4935	22.046	21.2902	21.5262	22.2199	21.9208	21.5902	21.8801	21.5721	21.7307
CEACAM1	19.553	20.9246	20.3985	19.8288	19.5353	21.7236	19.9533	21.2239	20.6619	21.285	20.695	21.0853	21.3975	21.5281	21.2975	20.2165	21.0378	20.9892	21.5584	21.2662	21.0189	20.8009	20.8777	21.3846	20.8683	20.6682	21.4636	21.3429	21.5373	20.5837	20.7469	21.5194	20.9813	20.0903	21.1565	21.1841	20.9614	20.6956	20.6855	20.6344	20.3044	20.6185	20.1563	19.1147	21.5384	20.6873	20.6879	21.201	22.0966
CEBPG	18.2807	16.5076	17.1577	17.5694	16.5867	16.2776	17.5472	13.4886	17.888	17.4153	16.442	17.7869	16.5456	17.8113	16.0958	15.634	17.7295	16.2645	18.2689	18.0017	16.0496	16.1293	16.0435	17.7694	18.6377	16.8167	17.4517	15.7537	16.5435	18.2807	16.8334	18.1007	16.0817	16.7989	14.6126	17.6592	17.1954	16.6246	17.907	15.5235	17.2182	17.0171	18.9151	18.2716	16.2872	17.4194	15.3744	17.1631	18.3446
CEBPZ	19.1496	19.2038	18.7387	19.7886	19.1098	19.5695	16.9943	18.2952	19.3304	18.8011	16.6676	18.6443	18.8524	17.3486	19.5614	18.8134	18.8057	19.1503	16.2185	16.7372	18.5466	19.1741	18.9983	19.644	18.5868	17.6443	18.7005	17.7353	19.6397	18.3827	19.2866	19.0867	18.3812	18.282	19.425	18.6623	16.879	19.2058	19.5904	18.5108	18.8794	18.9397	18.2935	18.7991	19.0705	18.8379	19.6041	19.2062	19.4555
CELF1	22.9979	23.2624	23.4845	22.081	23.0991	23.362	22.9759	22.922	22.8087	23.2614	22.303	22.7886	23.4171	22.3398	22.8943	22.8279	22.9575	22.9593	22.8686	22.8762	23.0374	22.4419	23.2035	23.0397	22.8896	23.194	23.1111	22.8279	22.9855	22.8845	22.993	23.2546	22.4066	22.9482	22.8232	22.9276	22.6878	22.6663	23.2005	22.4958	22.551	22.3968	22.3287	22.3374	22.6584	22.5152	22.416	22.5061	22.8866
CEMIP2	20.0087	20.0579	19.6275	20.259	19.7903	20.8272	20.3708	20.0265	19.7913	20.7319	20.3855	19.3176	19.9605	20.2695	20.7583	19.9519	20.9925	20.6654	20.603	20.2423	20.2902	20.7614	20.2975	20.3781	19.8154	20.7312	20.1347	20.8255	20.6	20.2801	20.4554	20.9434	20.066	19.4238	20.4316	20.2417	20.5837	20.6686	20.1013	20.5918	20.2316	20.8927	20.1112	20.3665	21.0047	20.4362	20.2485	20.2594	20.8081
CENPB	16.6521	16.4077	18.1674	17.1088	17.2131	15.8955	17.267	17.2053	17.0014	17.4924	18.1727	18.2567	14.6502	16.416	16.8791	17.4222	17.4396	17.6209	16.2132	17.8115	18.6568	18.2322	17.2708	17.7056	18.484	16.8109	17.6025	17.5237	16.0602	13.5874	16.351	17.1116	17.1652	17.5114	18.9477	15.7042	17.359	17.6661	18.904	16.3162	17.2188	17.6313	18.2958	15.8134	16.4879	15.3927	17.2648	18.795	17.1405
FTL	23.5784	24.9202	27.3388	27.3758	17.7354	25.502	21.8024	20.3836	28.2044	26.3024	27.6508	28.296	23.6826	27.0514	26.3938	28.245	29.5473	29.6144	30.7006	29.6924	27.5235	25.7	29.1628	27.8844	28.4686	28.134	27.5469	27.4881	27.5903	26.4279	27.541	24.3607	27.2293	26.4185	27.2439	27.0401	27.5725	23.5105	26.3791	30.1164	29.2073	30.0406	29.3962	28.7872	26.9956	27.8728	28.665	26.4017	28.8857
CEPT1	24.2976	24.5843	24.7141	24.9388	24.8044	24.9033	24.0074	24.4831	24.9683	24.9274	24.6184	23.8927	24.6888	24.437	23.6617	24.2348	25.059	24.6242	24.6263	24.9415	24.5125	25.2317	24.5004	24.311	24.7168	24.4211	24.121	24.8267	24.8474	24.9875	24.4392	24.5418	24.4219	24.0437	24.4196	24.0491	23.9057	24.4124	25.0074	24.861	24.4703	24.061	24.1212	24.3114	25.1087	25.128	24.2608	23.935	24.5124
CERS2	23.6946	23.4992	23.8762	23.8984	23.7169	23.944	23.5259	24.0247	23.432	23.6838	23.5375	23.7292	23.7073	23.892	23.5507	23.5649	23.4603	23.7337	23.8996	23.8181	24.0577	23.3596	24.0056	23.6868	23.8423	24.0156	23.6761	23.5325	23.9108	23.7384	23.7112	23.7673	23.6975	23.5563	23.6674	23.4596	23.7145	23.5965	23.5528	23.1105	23.382	23.2006	22.9153	23.4596	23.2961	23.5856	23.0211	23.2202	23.1025
CERS4	23.1858	23.2519	23.975	24.1357	23.2463	23.9136	24.0647	24.1205	23.9838	23.8138	23.9351	23.8133	24.1734	23.4157	23.7941	23.456	24.0172	23.6061	23.4014	23.9649	23.6393	23.949	24.736	23.4233	23.6053	24.4495	23.6627	24.3978	24.3117	23.852	23.3837	24.3939	23.3519	23.1441	23.705	23.4046	23.9574	23.3919	24.3602	22.9172	23.3117	23.5365	23.3138	23.7264	23.555	24.043	23.2675	22.7538	23.4902
CERS6	18.9438	18.3133	17.9751	17.038	19.3604	18.5625	18.7874	17.5674	18.9028	19.2819	18.8752	17.8797	19.1293	18.6693	19.1816	18.6287	18.1104	18.6257	18.1497	18.7409	18.6925	18.3075	17.8745	18.0453	16.6	18.2707	17.3331	16.9748	17.9819	16.179	16.976	18.416	16.8668	17.2379	17.0951	17.5461	17.5388	17.5851	19.7753	18.4971	19.6114	16.6593	17.1997	18.5326	17.993	17.3544	17.1972	17.7942	17.6661
PTPN3	18.5976	18.223	18.6892	18.5264	18.6495	19.1376	16.931	18.0209	18.251	17.9494	17.908	18.4866	18.9384	18.5925	17.1177	18.3023	17.4271	18.6326	16.7356	17.7422	18.33	17.1393	17.439	16.2394	16.9445	18.6452	16.7764	16.8237	18.6473	18.6111	15.2113	17.144	18.918	17.7187	19.0892	15.9448	16.0886	18.0991	19.1528	18.4468	17.8017	17.5535	17.3188	17.6101	17.269	16.2383	16.9632	18.6722	17.7535
TPD52L1	20.4391	20.0199	19.8731	17.3765	19.6735	20.1526	19.3236	20.4895	19.9277	19.875	19.5144	19.5713	20.0804	19.4115	18.9376	20.4274	20.0147	19.6886	18.869	19.5256	20.0858	19.7008	19.1868	20.2241	19.5365	19.7595	19.9686	20.323	18.2233	20.2136	20.0209	19.6254	18.9416	19.7959	19.3328	19.5075	19.447	19.8541	19.909	19.3715	19.6222	18.5508	16.9904	19.6474	19.6696	19.9303	18.1255	19.5383	19.2048
CES2	28.0765	27.7511	28.0296	28.5492	28.0745	27.4797	28.3678	27.7889	28.4479	28.0722	27.6347	27.7019	28.0045	28.249	28.1033	27.7275	27.4912	27.8146	28.1428	28.04	27.4096	26.6138	28.2604	28.2293	27.8272	27.8797	27.6862	28.3566	28.2157	27.8438	26.9991	27.8857	27.4124	27.8022	27.8708	27.8083	27.9561	27.6289	28.1913	27.1918	27.7923	27.2707	26.3293	27.5695	27.8666	27.5152	27.8195	26.6942	27.2438
ACSM2A	28.6417	26.6086	28.3128	27.6265	27.5243	27.096	28.1913	27.9205	26.8489	28.3331	28.4116	28.2838	28.6779	26.8378	28.3969	26.6708	26.2193	27.6914	27.7851	28.1075	27.8851	27.4212	26.6651	27.4205	26.3659	26.946	27.8579	27.4311	28.0845	28.0838	26.0104	27.8857	28.1796	25.5996	27.6484	27.0513	27.3095	27.4004	27.5461	26.3212	26.2749	26.7786	25.7957	26.576	25.9975	26.5625	26.5204	26.5582	25.7029
CFAP20	20.5516	20.7358	21.0332	20.2387	20.6277	20.783	19.6907	20.3836	19.5976	19.9516	20.5038	20.8402	19.5423	20.2832	19.8624	20.4616	20.4603	20.2842	20.6644	21.1067	20.3038	20.3356	20.6393	20.6301	19.7605	20.7797	20.0545	18.6657	20.5196	20.1862	20.1837	20.5314	20.2025	20.1512	20.1303	20.4515	20.0509	20.7308	20.6559	20.041	19.8954	20.459	21.1892	19.7133	20.5384	19.7584	20.364	20.3155	19.4794
CFB	24.2795	24.4292	23.733	25.1258	24.849	23.7513	24.4774	24.0356	24.0245	24.232	24.8143	24.0966	24.2593	23.7557	23.1049	23.8496	23.9693	24.2582	23.56	24.1193	23.718	23.4243	23.6195	24.4105	24.9778	24.0407	24.2701	24.1189	23.8533	24.515	24.1291	23.8293	24.2444	24.0341	24.2183	24.8474	23.8076	24.6025	24.3754	24.0692	24.0879	23.8892	25.9597	24.9515	23.8351	23.9212	24.9141	24.2261	24.769
MRPS28	17.4681	17.5742	19.1744	18.7904	16.8792	18.2855	19.0666	16.9931	16.6544	18.4743	17.8046	20.8509	16.1189	17.0214	18.69	21.41	18.8567	20.0758	21.1754	21.5154	21.5703	21.1337	16.8168	20.963	20.3708	21.4154	20.9393	20.5681	18.1532	15.9712	20.8971	17.3276	17.2526	17.5831	18.4748	18.361	20.8951	20.1239	20.8511	20.4465	18.0043	16.5905	17.6858	20.267	20.5957	20.841	20.0745	19.9686	17.1919
CFH	24.5813	24.8865	24.0872	24.4636	25.3723	24.734	25.3176	24.5912	24.1674	24.1357	24.8649	24.3982	24.8525	24.2922	23.8801	24.7143	24.3523	24.3333	24.0794	24.4537	23.718	24.4116	24.1804	24.7515	24.8369	24.5403	23.9657	24.6315	23.888	24.7734	24.3696	24.6069	24.3196	24.5291	24.4196	24.9849	24.6278	25.1735	24.9976	24.2095	24.2424	24.6279	25.8695	25.0257	24.7964	24.3632	25.3205	25.0219	24.9986
MRPS12	21.1446	20.5646	18.4881	20.7319	19.797	21.022	20.4302	17.4952	17.9141	20.239	20.2566	18.8773	20.8514	21.3188	17.2775	19.9554	20.1244	19.8879	17.0449	20.6546	17.5499	21.2639	17.9339	17.4004	16.5791	21.4681	18.8652	18.9814	20.1953	20.4744	18.955	20.5194	16.6136	17.211	19.8122	17.6069	16.3816	17.7349	20.6855	16.6024	16.0142	16.7682	18.6533	17.1079	19.9986	20.7127	16.3951	17.9029	17.8822
HLA-B	18.9627	20.7756	21.5314	18.5789	21.1816	21.637	21.3587	20.1341	16.9366	21.8818	21.3916	22.0066	20.5902	20.7478	20.5341	21.243	20.7955	17.4334	22.7687	21.0197	22.437	20.5549	22.1511	17.4434	17.4498	20.4988	20.3938	21.9604	22.6577	21.8737	22.993	19.484	21.6594	16.5272	22.4106	23.0598	23.7963	21.5603	21.6559	23.0025	22.659	24.9736	22.1198	21.6336	19.1322	22.7621	23.3334	24.204	20.9899
CSTF1	18.4581	19.8046	16.482	21.1962	20.9638	19.7776	19.1258	17.1354	16.8718	21.1731	16.2232	16.1396	17.4751	20.2092	20.4973	20.8015	20.9298	20.0171	20.8765	20.457	21.3573	20.1522	17.1675	20.8541	20.6156	17.5258	20.2104	20.5454	19.1593	18.3439	17.0502	20.0916	20.71	19.8272	16.3726	16.6678	19.9935	21.1436	21.0907	16.4888	20.7487	20.7621	20.9981	17.2614	20.762	16.978	20.8114	19.7237	21.519
CFHR5	23.2316	23.1131	22.0774	22.8336	23.8544	19.4782	25.449	22.1205	22.7175	22.3482	24.8143	18.3278	21.6826	24.9038	22.7789	23.6415	22.159	22.3551	22.0475	23.3875	22.2729	24.2208	23.2777	21.8588	23.3168	21.5613	22.7793	23.0759	22.1738	22.3499	22.2933	23.1439	21.2306	22.3003	21.8072	21.591	23.3075	24.6376	23.9065	20.3166	21.5385	20.4306	22.9903	22.8295	24.0257	21.5948	23.1985	23.2246	23.854
CFI	22.8687	23.0415	22.6636	23.2057	23.4825	23.1473	23.3215	23.1039	21.7518	23.4071	23.1499	22.5963	23.4829	22.3293	22.3363	22.9535	22.6595	23.2143	22.8019	22.6225	23.3191	22.4469	23.0381	23.2351	23.8314	23.176	23.2215	23.0131	23.0947	23.1705	23.0168	22.9723	23.0478	22.9727	23.1797	23.7625	23.3406	23.4056	23.3057	23.0583	22.8972	22.7138	24.0257	23.7264	22.6313	22.9851	23.6656	22.8727	23.2204
CFL1	26.6929	26.6776	26.4498	26.4091	26.4503	26.4089	26.7923	26.9498	26.5305	26.6069	26.9403	26.7525	25.9718	26.6875	26.9414	26.9128	27.0705	26.8146	26.9107	26.864	26.6104	27.1613	26.3078	26.3822	26.7153	27.1771	26.6527	27.1778	26.4146	26.8161	26.3297	27.3008	26.8882	26.1746	26.7218	26.422	26.7705	27.2664	26.9143	27.0219	26.7988	27.3596	27.0257	26.6519	26.877	27.0071	26.7905	27.3522	27.02
MIEN1	18.1776	16.9886	20.4604	15.877	20.4306	20.622	20.2442	19.7911	20.3906	20.5287	19.998	21.1033	21.217	18.9139	20.4075	20.7284	20.6178	20.6931	19.9176	20.7441	20.8427	20.3885	20.2384	20.6411	20.1484	20.8266	20.5301	19.2676	20.5546	20.0116	17.0589	19.1066	20.1091	19.746	19.5899	19.9354	19.351	19.979	20.4068	17.3403	20.5234	19.8504	16.9429	19.1895	17.6444	19.2994	19.7487	20.1525	19.6712
CGN	22.9068	22.4798	22.9407	23.1417	23.1229	23.3163	22.6609	23.1889	23.0718	23.0727	22.5946	22.9258	22.929	23.2687	22.6892	22.9852	23.0508	22.9535	22.8686	23.0085	23.1189	22.7351	22.8291	23.1779	23.1108	23.1087	22.887	22.5737	23.0173	23.0688	22.9855	22.7392	23.0438	22.617	22.8547	22.904	22.8054	23.4721	22.7428	22.4584	22.6636	22.3318	21.6731	22.4596	23.2071	22.5672	22.7296	22.1276	22.7791
CGNL1	23.178	23.023	23.1674	23.2301	23.0214	23.5554	22.8705	23.467	22.4955	23.2264	22.7025	23.5497	23.1137	22.5552	22.8729	22.9812	23.0434	22.709	22.9983	23.2681	23.4813	23.1103	22.9224	23.1163	23.2557	23.4173	22.7079	22.865	23.0482	23.2489	23.4392	23.2235	23.2357	23.0816	23.2371	22.7799	22.8367	23.3919	22.4872	22.6511	22.8228	22.2284	22.3531	22.3275	22.8025	22.8601	22.2916	22.7188	22.6707
CHAMP1	19.2075	18.7435	17.6465	19.0102	19.1085	18.898	18.9679	19.2403	18.229	18.2546	18.8972	18.2455	18.3071	19.4348	17.9606	18.118	18.7287	18.6572	17.421	18.0068	18.0287	18.1506	17.6924	18.4831	17.7217	18.232	18.6137	18.87	17.7959	19.2476	19.5656	18.219	18.3069	19.2041	18.9556	19.0697	19.3308	19.0332	18.8505	18.7164	19.1019	18.2013	19.5578	19.5032	18.9638	19.2528	19.0658	18.1785	19.7517
CHCHD3	23.1722	23.5703	23.4889	23.6141	22.5488	23.5289	22.9578	23.5986	22.695	23.2357	22.7319	23.0066	22.8972	22.8017	23.4973	23.6037	23.5543	23.6885	24.0567	23.8181	23.4903	23.2353	23.3757	23.4794	23.5259	24.0776	23.4589	23.7604	23.4716	23.3107	23.1822	23.6209	23.4887	23.4443	23.3628	23.2925	23.5219	23.3641	23.152	23.4608	23.7179	23.3721	23.5539	23.1461	23.2459	23.8275	23.2809	23.3045	22.7791
CHD1L	17.813	18.4755	18.6418	16.9202	18.7781	18.6131	18.4151	16.4434	18.4908	18.3862	17.4152	15.9731	19.2835	18.2988	18.252	17.8707	18.402	16.7383	16.9101	17.5774	16.256	17.8203	19.736	17.5162	17.6456	17.6093	18.1101	18.6731	18.2151	16.7517	18.4544	18.5114	19.0864	19.6014	19.2033	19.2313	17.9938	17.88	18.7861	17.7552	18.9583	18.3916	17.746	17.5254	17.9811	19.1568	18.4753	19.1327	18.9345
ARSE	24.359	24.0374	24.3633	21.8088	24.668	24.0408	24.3979	24.467	24.0737	23.5997	23.6699	23.8667	24.9539	21.7054	23.7686	23.47	23.5013	23.4661	23.7519	24.9474	23.4135	23.4116	23.5537	24.7952	24.4562	23.8832	24.4132	23.5267	23.679	23.5491	23.4117	24.1044	23.8293	24.0145	24.4121	23.8474	23.0537	24.0527	24.1816	22.708	23.4098	20.7158	22.8567	22.6296	23.0449	22.7702	22.9422	22.8096	23.2863
CHD4	21.5872	21.4524	21.7848	21.6783	22.1356	22.0778	21.6258	21.8933	22.0483	21.7887	21.565	22.0672	21.558	21.8042	21.8142	21.6711	21.5877	21.7293	21.5904	21.643	21.9895	21.8694	21.5402	22.023	21.7889	21.7	21.5994	21.5681	21.7538	21.7618	21.9668	21.6237	22.022	21.717	22.1886	21.9699	21.8211	22.2445	21.9798	21.9895	22.216	21.8927	22.6397	22.005	22.1455	21.7743	22.2403	22.1118	22.2312
CHDH	25.9208	25.7651	25.1776	24.3567	24.8922	24.9085	25.7346	24.5762	25.555	25.0273	25.2965	25.9087	25.7405	25.9612	25.0434	25.4595	25.2152	24.7225	25.6941	25.14	25.6359	25.6276	25.1008	25.3491	24.8092	26.0986	23.5796	25.2737	24.9823	25.3115	25.6391	24.4967	25.1094	26.022	25.6322	24.7896	25.8383	24.7055	23.5259	24.9521	25.9171	25.4886	24.3013	24.6043	25.5576	25.1668	23.3074	25.3788	25.4505
CHERP	19.6191	18.5379	15.4167	18.7577	19.0176	19.8319	18.9256	18.8652	17.3856	19.7632	16.8581	17.0041	20.4569	18.5822	18.3656	17.5658	18.1818	18.853	17.3889	18.8033	18.2505	17.5774	18.4372	19.1761	16.7782	18.279	17.7581	18.5378	19.0238	19.0593	19.124	19.0696	17.9788	18.3917	17.4551	18.8723	17.548	20.1886	19.2194	19.1498	17.9256	18.0684	19.6205	18.5631	20.0463	17.1899	17.9139	17.2681	18.6904
BASP1	19.4265	19.1994	19.0785	19.6452	19.9321	20.9599	19.5262	18.645	18.7797	18.828	18.4067	18.6685	20.3229	19.8918	18.8301	20.5169	20.4823	20.8893	19.9112	19.5327	18.6331	19.8438	19.5407	20.6079	19.8464	19.0623	19.9144	18.6395	19.4821	19.7751	20.3083	18.8666	19.1671	19.6212	19.6176	18.8769	19.5069	20.3099	16.7681	20.936	21.5132	19.5886	20.5002	21.504	20.852	19.8734	20.4802	19.831	19.9514
CLN3	17.72	18.9853	17.3385	18.3451	17.725	17.723	17.0899	16.9452	17.738	18.0202	17.2197	18.1744	17.4508	17.8226	16.6822	16.7511	18.7189	18.2128	18.7697	19.1392	17.7588	18.511	17.7851	17.8002	16.2783	17.2367	19.4354	18.4752	16.9563	18.891	18.3817	18.8419	18.0743	18.0076	17.7589	18.5396	16.9917	18.1494	19.0712	18.1371	18.789	18.3536	17.9114	17.824	18.9834	18.8251	17.6731	17.8615	18.834
CHKB	19.2209	19.9208	19.2057	17.9709	19.2998	19.3774	19.1111	19.7354	18.7416	18.3997	20.0409	19.7303	19.6577	19.7444	20.5462	18.7309	19.2182	16.3225	18.7489	18.3415	19.6293	20.7452	19.7525	19.894	18.4931	20.0857	19.7617	20.9257	19.6878	19.5003	20.1172	20.6125	19.9994	19.9219	19.4951	19.6196	19.7629	19.73	20.0504	19.9763	20.3161	20.1111	19.9794	19.4185	20.5876	20.3949	19.4482	19.8793	20.0518
G6PC	21.8783	22.0516	22.3238	22.1614	21.1886	21.3469	21.7381	22.2085	21.3205	21.9826	21.6444	22.1514	22.5742	22.5281	21.6166	21.6465	21.4095	21.9246	21.458	22.5406	22.3671	20.8087	21.3536	20.6735	20.8069	22.0055	22.013	22.06	21.5254	21.4223	20.2222	22.2455	21.8247	19.4856	21.8072	16.6595	22.1403	21.6686	22.1199	20.996	21.0389	20.9065	17.6616	19.8382	20.8786	20.8789	21.4087	20.2708	19.1149
CHMP1B	22.1164	22.8071	23.0148	21.3413	22.9455	22.6395	22.3739	23.1349	22.912	22.8627	23.0504	23.0786	22.5795	23.0252	22.8042	22.6637	23.0059	22.944	22.9022	23.0331	22.6923	22.8824	22.6864	22.7311	22.9659	22.9456	23.2306	23.1246	22.5254	22.8031	22.822	22.8365	23.0419	22.8614	22.9049	22.945	22.9369	22.9065	21.2242	22.8999	22.8534	22.9269	23.675	23.0934	23.2071	22.8657	22.9286	23.0602	23.3738
CHMP2A	24.3929	24.3977	24.3388	23.3395	24.2858	23.7282	24.2898	24.34	24.0344	23.6283	23.956	24.3427	24.0243	24.4848	24.1901	23.9832	23.8473	24.2659	24.3832	24.4031	24.2902	23.8676	24.1901	24.328	24.2073	23.8692	24.2159	23.9235	24.3454	24.2671	24.0332	24.2198	24.2699	24.3068	24.3892	24.0757	24.1296	24.1695	23.3663	23.8788	24.1713	23.9235	24.2503	24.1035	23.9571	23.7982	24.254	23.9877	23.7643
CHMP2B	21.7269	22.1832	21.7554	20.7632	21.3708	21.8053	21.6409	21.8442	21.3844	21.8188	22.2259	21.2391	21.2709	21.5641	21.6166	21.5223	21.6178	20.8072	21.6155	21.3962	21.3375	20.6874	20.4973	20.989	21.2962	21.3922	21.4002	20.6974	21.3636	21.0171	21.6608	20.555	21.558	21.6729	21.32	21.9276	22.2238	21.7609	20.0731	21.5875	21.2805	21.123	21.4782	21.4641	21.1206	21.1873	21.2153	21.5442	20.9836
ARL6IP1	25.6566	25.2243	25.2229	25.8045	25.6866	24.1919	25.2242	24.0787	25.1307	24.9158	25.0897	24.4429	25.9227	25.6993	26.156	24.7319	24.4809	25.9991	25.5592	25.5957	25.1122	24.6895	25.1609	25.4025	25.1903	25.5181	25.4171	25.0193	24.2683	24.7205	24.2348	24.4263	24.8293	24.4802	24.7415	23.3906	23.8411	25.8018	24.8423	24.1954	24.8402	24.743	22.8169	24.3114	24.8394	24.3565	23.2942	24.189	24.2
RTKN	20.5274	21.2483	20.1453	21.1338	20.9393	20.8615	17.4534	20.2041	20.0574	19.7757	20.1102	20.0215	20.4335	20.6505	16.9627	20.5909	20.504	17.0517	18.9818	20.152	21.1758	19.6795	17.0526	17.6568	16.0535	20.2057	17.8431	17.9903	20.0848	19.9261	18.5161	18.8768	17.8761	20.4354	18.8088	17.7408	20.7431	19.6723	20.4872	20.2193	20.5535	20.2034	16.4998	20.0802	20.2228	20.2864	17.2723	18.1743	20.6
CHMP4B	22.4456	22.4798	22.5256	21.2038	22.253	22.1969	22.8181	22.8292	22.3041	22.4541	22.7725	22.8402	21.9703	22.8681	22.9339	22.3924	22.5749	22.8508	22.9274	22.9972	23.0001	22.9734	22.8042	22.7414	22.9148	23.1016	23.1559	22.9669	22.5832	22.6581	22.7157	22.7824	22.7661	22.4295	22.8547	22.5959	22.7872	22.9905	22.7637	22.8858	23.0139	22.9621	23.4558	23.2011	23.3683	23.0262	23.2125	23.1648	23.3493
ATOX1	19.0635	17.9028	17.3835	18.1946	20.7642	19.0178	20.2442	15.3607	20.4153	20.8138	19.2173	21.2633	17.985	17.1272	19.6213	19.9179	21.1384	19.202	21.2251	20.6661	21.3241	19.7453	22.3011	22.1704	17.7028	17.5896	20.1323	19.6372	19.8895	19.8776	22.1274	16.4305	20.7298	20.7783	20.8789	22.3121	18.2955	19.0357	20.5094	21.5657	20.8735	20.5051	20.9981	21.3569	21.6076	21.2172	21.7394	20.2246	21.7791
CHMP5	22.1245	23.1401	22.9188	16.7556	22.5914	22.8487	22.5635	23.0681	22.4153	22.4251	22.69	22.7634	22.6112	22.9635	22.522	21.8625	22.4959	23.1593	22.1238	22.9438	23.0209	22.9098	22.5097	22.1929	22.8203	22.9823	22.6947	23.1111	23.1105	22.9895	22.9323	22.4705	23.1	23.1386	23.1655	22.2635	23.3514	23.2968	22.7239	23.0009	22.8207	22.4891	22.7449	23.0506	22.9112	23.1782	23.0898	23.0185	23.1794
CHMP6	23.1285	23.0916	23.3138	23.5572	23.3273	23.0105	23.0035	23.187	23.1344	23.0497	23.348	23.5266	22.8336	23.4239	23.3363	22.8774	22.7233	23.2222	23.1412	23.5122	23.2867	23.1973	23.2814	23.2549	23.2005	23.2228	23.2964	22.7678	23.3201	23.126	23.1241	22.7974	23.0438	23.2858	23.107	23.0897	22.9955	22.889	23.1816	22.6696	22.9754	22.6881	22.9731	22.8943	22.9571	23.0513	23.0652	22.9296	22.8557
CHMP7	19.4985	19.7738	19.5471	18.4122	19.3883	19.3403	19.5395	19.525	19.2389	18.6985	19.7793	19.1741	18.5658	19.3761	19.6688	18.996	18.833	19.4582	18.9257	19.2135	19.4096	18.4648	19.0131	19.2509	19.152	19.0787	19.0889	18.6438	18.8368	19.2525	19.5725	18.8755	19.523	19.0252	19.196	19.4283	19.6588	19.4098	18.922	19.0573	19.0171	19.4905	19.0043	19.1229	19.2454	19.1838	19.4652	19.242	19.2822
PHAX	17.2206	16.8816	17.1357	17.4438	17.2884	18.2059	19.7178	18.1045	18.4775	19.3764	17.574	19.4881	16.7706	17.2918	17.761	17.2465	18.8441	19.0398	18.3674	17.8818	17.2855	17.0492	16.871	16.4282	18.0195	18.3276	18.7725	17.1436	18.3809	16.4462	18.559	17.3767	17.2493	18.9252	18.6339	17.7833	19.8123	17.6934	18.8949	18.4097	18.5016	19.7912	17.8991	18.9836	18.4598	16.9023	17.9435	18.316	18.7298
CHORDC1	20.6671	20.8797	20.4604	20.4794	20.6976	20.4745	20.7614	21.0702	21.1473	21.0348	20.9581	21.3103	20.9865	21.4467	20.6727	20.6012	20.6474	20.9285	21.5323	21.0551	21.1458	21.3356	21.3467	20.8446	21.1625	21.2871	20.6105	21.212	20.6974	21.0556	21.5891	20.8979	21.2783	21.2072	20.8702	21.1971	21.3986	21.411	21.2769	21.3979	21.0102	21.387	21.5933	21.2925	20.9047	21.0211	21.1928	21.2537	21.4562
CHPT1	21.3996	21.1228	21.6424	21.1731	21.2825	21.7605	20.595	21.2467	20.6094	21.5166	20.5038	21.1297	21.1321	21.3604	20.9522	21.0763	20.9615	21.1773	20.9473	20.4437	21.4888	20.3248	21.0739	20.574	21.2574	21.5543	21.0173	20.5793	21.2183	20.4515	20.8156	21.458	19.8019	20.6729	20.8789	18.8522	20.8608	20.6866	20.7144	20.8228	20.7745	21.387	19.9283	21.0204	20.6274	21.7085	20.2041	19.9686	20.3567
CHST13	17.0879	18.261	19.3609	17.3271	20.7265	18.6281	17.3858	17.5742	19.1707	19.3612	20.5919	17.2078	18.4914	17.4475	16.6758	18.0486	19.0611	19.9462	19.265	19.7	19.6475	19.8803	19.3497	17.3574	20.2175	19.5963	17.1347	17.7904	17.2057	15.9686	17.669	17.1149	17.035	19.2325	19.1666	19.5825	18.4297	17.9208	19.5964	17.0485	17.469	17.0577	19.1618	19.9832	16.5359	19.3884	18.8643	16.1634	17.7175
CLEC3B	20.6447	20.3703	19.6392	19.7023	20.8718	19.693	20.7239	20.7883	18.961	19.2616	20.348	19.5752	19.3142	19.8451	21.0144	21.1127	21.0673	20.1172	19.7283	21.4702	19.7986	20.6446	19.2675	19.1562	18.2616	21.0605	19.9302	20.728	19.7945	20.9614	18.8292	20.8413	20.1663	20.3003	19.8259	19.6248	19.4316	20.9103	20.6658	21.0536	20.9735	20.9801	20.8482	20.1821	20.7185	20.8789	20.5617	21.1648	19.7248
CHTOP	22.0793	22.3004	21.945	21.0002	22.1138	21.9639	21.8726	21.7027	21.9672	21.5587	21.6649	21.5513	21.632	21.7321	21.8242	21.5857	21.1726	21.8072	21.1062	21.3109	21.8238	21.479	21.374	21.6895	21.7889	21.6487	21.1151	21.481	21.8129	21.7941	21.8029	21.6293	21.6281	21.8239	21.9964	21.5203	22.0403	21.8753	21.0907	21.4513	21.709	21.5585	22.1919	21.4909	21.6812	21.8333	21.8694	21.7333	21.7457
CHUK	20.1931	20.5532	19.5015	20.5408	20.2024	20.4745	19.915	20.13	19.975	20.2027	20.2833	19.592	20.6423	19.9342	19.8956	20.1621	20.0473	20.2721	19.7198	19.7194	20.0791	19.8686	19.8511	19.737	19.8635	19.9725	19.5675	20.0499	19.5772	19.7376	20.0617	20.2348	19.8319	19.9325	19.9364	19.6651	19.2371	19.7314	20.3089	19.8946	20.0318	20.1111	18.9284	19.9451	19.8982	20.1812	19.9046	20.0895	19.4427
CIAO1	23.1426	23.1014	22.682	21.9423	22.7265	22.558	22.896	23.2316	22.6333	23.0602	22.8858	22.9004	22.7695	22.8092	22.5877	22.7377	22.4959	22.7946	22.5649	23.2434	23.3752	22.8731	23.0572	22.9976	22.5394	23.2808	22.8136	22.6845	22.7103	23.1564	22.826	22.8317	22.3213	22.7898	22.9802	22.5073	22.4601	22.5797	22.5286	22.4679	22.6978	22.2034	21.97	22.0295	22.5426	22.3308	22.4987	22.5698	22.0119
CIAO2A	22.7868	21.9202	21.9099	20.9826	22.1356	21.94	21.8423	22.5397	22.4781	22.4825	21.9581	22.2513	22.1857	21.8825	21.4402	22.1929	21.8388	22.1967	22.0007	22.3927	22.7608	21.4741	21.9925	22.6135	22.1695	22.4231	22.6709	22.2651	21.9332	22.5383	22.0114	21.3268	21.9564	21.9605	22.4784	21.7181	21.1368	21.7089	22.5012	21.8006	22.081	21.347	21.3627	21.7	21.5384	21.5056	21.6346	21.9115	21.1959
CIAPIN1	18.7507	19.74	19.7183	19.4762	17.2062	20.4855	19.0904	19.762	19.582	19.7799	18.0895	18.5629	16.3261	18.1564	19.2558	19.7465	19.4263	20.0898	19.8551	19.3733	19.2259	18.9532	20.2975	20.2315	20.4302	17.9016	19.3488	17.3369	18.3219	19.2825	20.0898	18.2726	19.8383	19.6944	19.2031	20.1511	19.6869	19.1153	19.5663	18.9036	19.6583	19.8277	19.6517	19.8101	19.4934	20.3844	19.8243	19.6766	20.1682
S100A8	19.6907	21.6038	22.2901	21.3063	22.4159	21.6905	22.5924	22.387	23.1251	21.8287	22.8166	22.6763	22.7195	23.8439	21.5035	21.6564	22.8973	22.1509	21.6823	23.5699	23.2884	23.3596	23.6892	22.7939	23.0741	21.0407	24.2876	23.155	22.9443	22.7025	24.1376	21.0801	22.2648	23.6093	23.5894	23.9565	21.9695	22.0352	22.3278	23.0299	22.2285	22.5694	24.0705	23.6885	24.4087	21.7417	23.645	23.0716	24.2603
CIRBP	20.4776	20.8238	20.5081	20.4668	20.7455	20.2723	20.0008	19.2696	20.6722	19.8515	19.3505	19.74	19.5288	19.6999	19.733	20.1895	19.839	19.4425	19.3761	20.0537	20.5983	20.2695	18.6696	19.9851	19.5616	20.6552	20.3272	20.738	19.5027	20.1722	20.1172	17.6866	20.0959	20.3384	20.4434	20.3031	20.2801	20.485	20.0209	19.5109	19.4067	20.2256	20.5602	19.5885	20.3517	19.9303	20.3126	20.0765	20.5833
CISD1	24.5516	24.8404	24.8533	23.4348	24.6555	24.8184	24.6434	24.8981	25.3424	25.0748	25.1545	24.7364	25.1866	24.9669	25.6407	25.1055	24.7485	24.6943	25.1184	25.437	25.2421	24.7052	25.31	25.0219	24.6806	25.16	25.4212	24.9068	25.1491	25.0838	25.4255	25.2428	24.9865	24.7278	24.8624	24.6954	24.9057	24.8375	25.4053	24.2374	24.7777	24.5028	24.4216	24.8648	25.0294	24.7273	24.6241	24.6968	24.6638
CISD2	23.2108	23.5561	23.574	23.0433	23.3035	23.5289	23.1988	23.6351	23.555	23.9558	23.6572	23.968	23.8581	23.4337	23.5582	23.3149	23.6787	23.3837	23.8074	23.7656	23.6792	23.3988	24.4288	23.789	23.8423	23.841	24.1502	23.8558	23.7812	23.4801	23.5568	23.8171	23.5935	23.5153	23.3954	23.3764	23.3986	23.4325	23.4704	23.4369	23.0584	23.1866	22.6981	23.4596	23.3326	23.3765	23.2809	23.332	23.5342
PDF	23.5042	22.8071	23.1067	21.8723	23.5105	22.8487	22.6952	23.1811	22.8902	22.7683	23.1875	22.7464	22.9946	22.6308	22.3909	23.1568	22.4823	22.5134	23.0636	22.8562	23.0312	21.8989	22.5671	22.237	22.9023	23.2617	23.2268	23.2102	23.011	22.4076	22.3522	22.7699	18.1975	22.4237	22.8681	21.6723	22.4829	22.7924	23.1126	17.6671	22.1648	21.2583	21.0647	22.0948	21.4789	21.3417	22.5079	22.1245	20.8435
CKAP4	23.7348	23.718	23.8762	24.1555	24.0484	23.6567	23.7168	24.1612	23.7734	24.4872	23.8143	23.7718	23.8359	24.2186	24.1008	23.7143	23.8891	23.7447	23.7059	24.022	23.5417	23.5103	23.4434	23.8375	23.7521	23.9107	23.4322	24.0398	23.8416	23.8076	23.5568	24.1143	23.71	23.4295	23.6547	23.613	23.589	24.1371	24.1988	23.7395	23.7068	23.9235	24.0027	23.5577	23.6641	23.6958	23.8298	23.7333	23.8099
CKAP5	21.5695	21.5983	21.5712	21.4919	21.673	21.3769	21.3889	21.2162	21.6773	21.4153	21.428	20.5448	21.5688	21.8777	21.2975	21.3982	21.3448	21.6086	20.9863	20.6661	21.198	21.3248	21.3604	21.2333	21.6658	21.3038	21.2432	21.5047	21.5136	21.5356	21.4661	21.3268	21.2648	21.5041	21.3581	21.3328	21.6253	21.5652	21.7	21.6675	21.4397	21.4258	21.7633	21.8451	21.4701	21.52	21.751	21.452	22.0025
IGHA2	20.7108	22.8497	21.5935	23.2113	21.98	22.8337	23.6434	21.6409	23.3906	21.7267	22.0504	22.9582	21.8821	22.8217	22.4595	23.0708	22.3388	24.2426	23.5745	23.3927	23.4616	23.534	21.5522	23.7388	22.8705	21.0307	23.2557	23.4508	21.9941	23.0631	21.3318	22.313	22.6594	20.5153	21.9389	23.0072	22.1368	23.9444	23.3889	23.3374	23.1858	22.0124	24.9636	25.4283	23.6737	23.3765	22.12	23.3854	21.5622
CLASP1	19.5328	19.9557	19.7831	18.5928	20.0262	19.7649	19.7985	19.3003	19.1259	19.0124	18.9015	19.5252	19.7768	19.6962	19.7791	19.3023	18.9114	19.7416	17.2428	19.0107	19.9132	19.6787	18.5498	16.6268	18.4673	19.2521	20.044	19.3992	19.3499	18.8722	19.013	14.9861	18.9333	19.1509	18.9748	17.5015	19.9502	19.4011	20.1765	19.1821	19.2026	17.1882	19.248	17.5191	19.2283	19.2938	19.9723	18.7158	19.8575
CLASP2	19.1608	19.6791	18.8902	20.1102	18.5087	17.9898	19.0135	19.3638	17.6522	19.5196	17.9529	18.6133	18.488	15.7235	18.8144	18.7713	18.8128	19.3543	17.0553	16.9608	19.0997	18.5467	18.2538	17.7667	19.1826	18.9829	18.0849	19.5515	19.5333	19.4089	19.667	19.2099	19.7718	19.4518	19.6222	20.3031	20.5518	19.8256	19.2104	18.8336	19.4308	17.6886	19.3214	18.6019	19.3482	19.0128	18.648	16.4447	17.7824
CLCC1	24.0959	23.9853	24.0065	24.3482	24.132	23.8826	24.0647	24.2296	24.064	23.91	22.8727	24.0626	24.0438	24.3363	23.7294	24.1586	23.8788	23.8508	23.7146	24.1297	23.7682	23.5222	23.6617	23.9521	24.0553	23.9901	23.8521	23.9561	24.1961	23.8076	23.8198	23.7026	23.9501	23.9023	24.0244	23.9943	24.0556	24.0527	23.8092	23.4127	23.8554	23.5585	23.4782	23.7634	23.9726	23.7783	23.7159	23.5698	23.8188
CLCN7	20.1501	21.0678	16.334	21.3063	19.9004	21.0371	18.331	20.7568	20.327	17.3711	19.4672	20.2746	20.5361	19.9224	20.3117	20.4274	20.2581	20.4337	20.6279	21.3109	19.8777	20.1522	21.0739	16.4166	20.9354	20.1797	20.2353	20.89	20.6868	19.6678	17.8818	21.0801	21.1954	19.8662	20.6522	19.827	20.7241	21.1695	21.4816	19.9496	19.1968	21.2366	20.9794	20.4138	20.0107	20.7458	20.992	17.045	20.5916
CLDN1	21.9439	22.2162	22.5684	21.7683	21.7642	22.4992	21.4068	22.603	22.0083	21.9871	21.933	22.6552	22.3669	21.9431	22.3188	21.779	22.2613	22.0793	21.6217	22.1564	22.1496	22.011	22.2577	21.8159	22.334	22.1462	21.7593	22.2084	22.1472	22.3896	21.9285	22.3025	22.363	22.231	21.7934	22.2758	22.7193	22.4953	22.2039	21.7589	22.1318	21.7958	21.9541	21.8926	22.4525	22.2435	21.9149	22.1401	22.1257
CLDN3	20.4261	20.1988	21.0332	20.0841	17.0283	18.2352	20.3464	21.6523	21.0002	20.4919	20.7246	20.8295	18.5939	20.8777	17.8374	17.14	20.6858	20.5988	19.8905	19.6279	20.6739	20.378	18.8612	18.1515	20.1903	20.8033	20.2718	21.3819	20.2213	18.0677	17.233	20.6237	20.931	20.559	20.8436	19.5563	16.5776	21.4379	19.7464	18.4389	18.092	16.345	18.6031	16.7058	21.323	17.4138	20.605	20.462	19.9119
PRKCD	20.3171	20.8797	20.5198	17.7325	21.6174	21.8053	21.8939	20.5148	21.6773	19.9233	20.6236	17.4432	20.5471	20.3942	21.254	21.3924	22.1244	21.5084	20.1546	17.7061	21.8143	22.2179	20.9247	20.2972	17.8021	21.725	20.948	21.8719	21.211	18.9548	21.5642	21.205	21.1883	21.3384	21.4015	21.7582	19.7928	21.2982	22.109	21.7356	21.1615	21.8504	21.6653	22.3226	22.0982	21.0938	21.1814	21.7292	22.1485
ANKRD44	17.7266	15.884	16.7001	16.5959	18.3014	17.7037	17.7706	16.914	18.1274	17.2258	17.4613	18.4554	17.6113	16.6111	16.2949	17.7721	17.4358	17.8087	17.6197	17.6976	18.0254	18.7658	17.1409	16.9938	17.8354	18.4299	18.3419	17.4286	17.3908	17.1597	16.2049	16.9179	16.0198	17.6284	17.1173	18.2904	18.3521	17.3583	17.7061	19.0378	18.574	18.9606	18.409	17.7932	18.458	18.8138	18.1549	17.7406	18.3479
CLGN	20.2811	20.4828	17.5484	17.8556	18.2949	21.1664	16.6363	17.3489	17.5594	20.02	16.8495	20.5708	17.684	16.2551	18.4119	20.2031	20.7688	16.3059	17.3189	17.2405	17.7275	19.9838	20.1326	20.6628	19.1172	15.4404	17.3887	18.043	16.7891	18.4498	18.7331	17.1648	21.2306	19.9526	20.2809	20.2164	19.691	19.4403	21.6104	18.7879	17.4786	17.5414	16.7343	15.9252	18.6129	19.9197	17.3147	18.2827	17.9109
CFD	19.2427	18.5447	19.4402	20.4794	19.1689	18.9745	19.5392	16.9147	19.0971	18.2821	19.8492	16.9073	18.2835	19.5516	19.339	19.966	18.8802	20.0898	19.0615	20.046	19.2602	19.3483	18.6817	19.1375	20.3464	19.5753	18.8319	20.1022	19.0525	19.1579	19.1429	18.3561	19.4243	19.5728	19.1029	19.2767	19.0907	17.5393	20.0354	19.963	20.0879	18.9297	21.3482	21.1035	19.6104	20.1319	19.9855	19.868	21.0025
PSTPIP2	16.7033	19.1336	17.5795	17.9776	17.6839	18.8837	18.3513	18.1083	17.2864	18.3578	16.8605	17.6333	18.216	17.2401	16.7856	18.6144	18.8086	18.6867	16.7548	18.8474	18.9057	18.9172	18.7805	19.3765	19.233	19.0353	19.2881	18.2757	17.1783	18.6064	18.8411	19.1801	17.9733	19.1053	17.6948	19.2933	19.816	19.1587	17.3774	18.4403	18.791	17.9484	18.9523	19.2724	18.6058	18.6411	18.7437	18.8804	18.2468
CLIC4	22.8071	22.3408	22.8762	22.5881	22.6779	22.2203	22.6509	23.0509	22.759	22.7107	22.3947	22.5513	22.6346	22.5341	22.9545	22.8257	22.6103	22.7225	22.5967	23.1706	23.2395	22.5363	23.0635	23.0906	22.9956	23.1135	22.6735	22.401	22.8926	23.0151	23.3977	22.8533	23.3098	22.9442	22.8188	23.1808	22.5572	22.2716	22.3648	22.3705	22.9957	22.2421	22.8584	22.6175	22.6254	22.6527	23.0729	22.9895	22.4261
CLINT1	23.1839	23.3021	23.1692	23.1377	23.112	22.9854	22.8445	23.4242	23.1157	22.8937	23.0288	23.009	22.8514	22.9991	23.1648	22.9004	22.9378	22.9187	22.8919	23.2221	23.0777	22.8989	22.8117	23.1339	23.0944	22.9978	23.2646	23.0398	23.0967	23.0875	23.1837	23.2796	23.2114	23.0984	23.3039	23.1923	23.3281	23.2671	23.4562	22.8302	22.9301	22.9387	22.8938	22.8959	23.0982	23.0727	22.9789	22.9895	22.6549
CLIP1	20.2792	18.9488	20.0324	17.1318	20.5542	20.0367	20.6258	20.3417	19.6003	20.3754	20.2294	17.9973	16.0682	20.5462	19.908	20.9373	20.0961	19.9844	20.1193	20.2508	20.5646	20.1399	20.2515	20.6411	19.5134	20.9588	19.9489	20.1807	17.5104	19.7981	20.3666	19.8663	19.9062	20.3258	20.8346	20.0827	19.3011	20.6225	20.6359	20.6675	20.6404	19.7477	21.0705	20.1601	20.0925	21.048	20.3437	19.5987	20.0397
CLMN	22.1525	22.0064	22.792	22.5287	22.1534	22.6493	22.1163	22.8739	21.9378	22.009	21.8143	22.9308	22.6086	22.1431	22.5935	21.8367	21.9809	21.738	22.2494	21.9834	22.7052	21.9313	22.3223	21.8775	21.3215	21.9798	21.948	21.9986	22.7156	22.5136	21.9362	22.6125	22.7709	21.9318	22.3518	22.5636	22.3684	22.8233	21.5367	21.7317	21.5585	21.696	21.7189	21.6175	22.7295	22.4959	21.9822	22.2565	21.84
ZDHHC21	14.5668	15.6231	15.806	16.7661	17.6614	16.0724	13.9863	15.6946	14.4452	16.8172	15.1729	17.5389	16.6126	16.5629	16.7042	16.0292	16.514	15.0569	15.0246	15.3839	16.6195	15.7224	16.2849	17.584	16.0785	18.6933	15.3519	16.4823	16.4895	18.2063	17.0971	16.9399	15.276	15.9492	16.5796	15.9613	16.6958	16.816	17.0302	17.3985	16.4663	17.3835	16.1367	17.7448	16.936	16.7214	15.4801	17.054	17.1716
CYP2C18	22.1993	18.2791	21.3922	17.6802	21.0806	21.4063	22.0113	20.6118	21.34	20.6563	20.3606	21.5643	21.5849	20.7891	21.7634	21.1269	19.5812	20.8323	20.1571	20.8983	20.2483	19.1995	20.4075	20.7766	22.0833	21.0506	22.0003	19.6843	21.9508	21.5995	19.9794	20.6125	20.6697	21.9767	16.858	20.9736	19.8117	21.1173	18.4468	20.3271	20.1418	20.1695	16.8149	21.7114	17.1867	17.4795	18.5923	20.2708	19.7447
CLN6	17.102	18.4738	19.2951	19.5086	19.1803	19.5005	19.0739	18.8496	19.3979	19.9312	19.4855	19.0752	19.8368	18.9863	18.9623	18.8813	19.3822	16.6522	19.3463	19.4547	19.9025	19.0962	19.9138	18.3776	19.5115	18.788	19.8594	18.5975	18.852	19.2147	19.0599	19.5741	20.0068	19.3944	20.1134	19.342	19.2546	19.6335	18.0317	18.7361	19.8237	19.4303	19.6797	18.6444	19.7477	18.8143	19.0389	19.1103	19.4328
CLPB	22.1839	22.8682	22.8301	22.8651	22.253	23.0086	22.6459	22.7327	22.2015	22.7963	22.1408	22.8429	22.5553	22.9293	22.8633	22.6012	22.2771	22.4847	23.0772	22.5154	22.3703	22.4294	22.8192	22.5625	22.4984	22.4495	22.1617	21.8349	22.8857	22.3437	22.6491	22.9984	22.5245	22.7	22.9904	22.7068	22.736	22.5156	22.4562	22.4866	22.4847	22.2475	21.7264	21.8859	21.8852	22.4131	21.969	22.037	21.9285
CLPTM1	22.8171	22.7657	22.7775	23.1218	22.5729	22.9639	22.7475	23.222	22.8272	23.1808	22.9745	23.0921	23.1193	23.2016	23.0423	22.9272	22.7621	22.8029	23.1412	23.2625	23.3687	22.9277	23.3276	22.7766	22.7428	23.1895	22.9414	22.7153	23.2145	22.878	22.8792	22.9117	22.9834	22.4788	22.8346	22.8267	22.893	22.6595	21.6104	22.5788	22.7	22.8944	21.8921	22.3927	22.9414	22.7743	22.4038	22.3401	22.3834
CLPTM1L	20.9934	21.3375	21.0655	20.5408	21.401	21.3887	21.1971	21.5022	20.8272	21.4731	21.27	21.2472	20.8778	20.8681	20.5935	21.3564	20.9136	20.8323	21.4014	21.5836	21.6312	20.5641	21.4207	21.6842	21.4418	20.7556	20.4322	20.9344	21.2327	21.0856	21.0968	21.1899	21.5357	20.2344	21.1991	21.4296	21.2473	21.021	20.3949	20.9763	20.8082	20.8717	20.8134	21.2038	20.9176	20.8333	20.4987	21.0569	20.6408
CLPX	23.2886	23.404	23.6557	24.0433	23.0389	23.8075	23.334	23.1612	23.4619	23.8627	23.3543	23.4	23.5111	23.1372	23.5686	23.0982	22.7688	23.4255	22.9718	22.7868	23.0022	22.8824	23.1332	23.5911	23.4418	23.214	23.1482	23.138	23.5546	23.1332	23.1983	22.8122	23.29	23.0854	23.5488	23.3358	23.5081	23.1518	23.2574	22.7492	22.9772	22.8451	22.5241	22.8758	22.6756	23.0329	22.9985	22.3183	22.725
GCSH	20.8246	21.9682	22.2167	18.4544	21.1534	21.2976	20.2442	21.1771	22.2571	22.5823	20.8638	20.8614	21.2775	21.5158	21.5582	22.8388	21.5201	20.7903	23.4211	21.1318	22.9618	21.9838	18.4389	16.9569	17.9089	22.6157	17.8796	21.475	22.2648	22.3218	17.2863	17.0552	21.7199	19.3308	21.2809	16.9771	18.3103	17.0436	22.0113	20.8734	21.3623	17.3236	17.5398	20.5807	21.4875	22.0279	16.6705	17.3344	17.8739
CLTA	17.3154	18.6942	21.3138	20.8818	21.0195	22.0029	16.8207	20.9077	20.9249	21.6395	20.5595	20.7858	21.9457	17.157	20.522	21.2165	21.2771	20.9966	21.1326	20.7441	20.1618	17.6024	21.7268	21.1817	17.7895	20.1647	21.3873	21.1073	20.7688	20.7525	22.4901	20.11	21.0615	21.5373	21.3892	21.9585	20.0856	18.1525	19.5632	21.5027	20.7573	20.8504	17.3286	20.6769	21.0404	16.9688	21.8516	17.493	21.5579
CLTC	25.9779	25.7927	25.9099	26.1798	25.9419	26.0502	25.8586	26.0465	25.9152	26.03	25.8286	26.1965	25.9121	26.0084	26.0802	25.9484	26.0149	25.9231	26.0653	25.8052	25.8017	25.796	25.9038	25.7766	25.9143	26.0282	25.7541	25.9561	25.947	25.8438	25.6538	26.0867	25.9967	25.6414	25.8346	25.7377	25.8272	26.0483	26.0903	25.8497	25.8928	25.9299	25.6871	25.5863	25.6995	25.6825	25.7208	25.8472	25.4389
CLU	23.1	23.4151	23.8988	24.8262	23.5105	23.6929	24.4418	23.258	23.5825	23.8013	25.52	23.2331	24.0145	23.3046	23.6195	23.3655	23.4603	24.187	23.9249	23.8934	23.8751	23.4618	23.892	23.6191	24.3057	23.5578	23.4479	24.0995	23.4883	23.5219	23.4527	23.6209	23.3896	24.2743	23.4271	24.0035	23.9266	23.7862	23.8092	23.7395	24.0706	23.3968	25.3836	25.0104	24.0032	23.8845	24.3462	24.0219	24.2137
MOSPD2	17.7307	20.0276	18.4695	19.9181	15.3502	18.9842	19.1271	19.4267	16.9588	18.5903	19.5014	17.4072	19.6828	20.0164	19.5535	19.7882	18.144	19.42	20.17	19.2926	19.8313	19.8162	19.4592	19.9576	19.6452	19.8297	18.5408	16.3636	18.8438	19.2787	19.7688	19.8774	19.0129	18.9151	19.8135	20.3031	19.7068	19.9314	18.4253	18.1773	19.7524	20.0377	19.6119	19.9059	20.1262	18.7103	18.9566	20.3906	20.1457
CLYBL	25.2003	23.9313	25.0674	23.8627	24.9028	25.2211	24.8092	24.9856	24.8935	23.776	24.9192	25.2402	25.3599	24.775	25.1312	25.1278	24.4109	24.7612	25.6108	25.0768	25.2107	24.4116	25.4288	25.1475	24.173	25.3017	24.8222	24.5554	25.6488	25.3737	24.7665	25.2519	25.2825	25.1547	25.106	24.4995	25.1475	24.5603	24.5924	24.7248	25.1426	24.4799	24.3262	24.3114	24.1262	25.0262	24.7452	24.5289	24.1863
CYP4F12	22.6836	21.9466	22.9814	23.2992	22.0655	22.9874	23.7752	23.7986	19.8718	23.5705	23.168	23.2732	23.9332	22.4911	23.2374	23.3564	22.0709	22.1806	22.8155	22.7332	23.4088	22.2032	23.8561	23.3466	23.0113	22.6356	20.6105	23.1773	22.9062	23.3607	22.9649	22.0963	23.4036	21.6427	21.8391	20.0544	21.83	21.7089	21.7334	21.2634	22.3904	22.1837	17.8088	22.3809	22.0953	23.0211	20.8335	19.5898	21.3906
KHSRP	21.3929	21.0678	22.7	22.2151	22.8653	24.0869	22.5845	21.0356	22.0285	22.94	21.7866	21.9132	23.4971	20.7373	21.3188	22.2031	22.3568	22.6086	22.1018	21.4702	21.2125	21.2695	22.2205	22.3415	21.476	21.6617	21.6868	20.6766	22.2072	21.7384	22.2317	20.8699	20.9224	22.1899	21.6001	22.1776	21.2272	21.2686	21.5898	22.3348	22.9586	21.6516	22.0196	21.7189	21.5259	21.048	22.1612	21.5813	21.7643
CMPK1	25.376	25.5773	25.4949	25.3178	24.7816	25.1749	24.7979	25.8616	25.7524	25.7696	25.4591	25.883	25.2882	25.2466	25.5273	26.0456	25.85	25.5251	26.0072	26.3304	26.2039	25.4275	26.0434	26.0835	25.8231	26.4542	26.241	25.5695	25.6724	25.4443	26.1521	25.8828	26.0443	26.3087	26.2334	26.1423	25.9523	25.3536	25.1333	25.9029	25.5934	25.5883	25.1563	25.0596	25.0875	25.903	25.4329	25.8732	25.3118
CMSS1	16.7125	17.5166	18.2226	16.5988	19.3082	16.8523	17.2272	17.8989	18.6865	19.3233	16.1015	17.6053	17.1829	17.429	16.5642	19.0769	18.245	17.9688	18.48	17.5443	16.6961	17.3613	19.0324	17.9859	17.6257	16.5072	18.3498	18.323	17.3355	17.7442	18.1241	16.6186	16.8196	18.8512	17.8856	17.3547	17.9286	18.3911	19.2653	15.9207	18.092	17.1166	16.6608	17.2267	17.7864	16.4605	17.7992	18.088	17.2829
OPTN	18.7561	19.2441	20.143	19.7623	18.2762	20.3946	18.8741	19.2497	19.2261	18.8507	19.0473	18.7472	19.3165	18.277	19.2884	20.2818	20.1658	20.0205	19.727	19.6903	19.5929	19.5161	19.1775	18.6889	18.6665	20.2642	19.0902	19.726	18.7346	19.6965	19.5815	18.8516	19.4083	19.541	19.2916	19.392	18.8977	19.3959	18.4538	20.4749	20.244	20.4306	20.9218	19.6907	19.924	20.4054	19.7598	20.0236	20.157
CMTR1	20.9756	20.7558	21.2095	20.5287	21.276	20.9278	20.8159	20.869	21.3592	20.91	20.9745	20.8295	21.0105	20.988	20.5462	20.9292	20.7508	20.9818	20.4854	20.8386	20.8427	20.7041	20.7992	20.6411	20.6258	20.7312	21.0256	20.5339	20.9017	20.4857	21.1967	20.458	21.022	20.8329	21.3707	21.3151	20.2539	20.9778	21.1625	20.9086	20.9435	21.1638	20.9857	20.8312	20.9367	20.7863	20.8552	20.9332	21.117
CNDP2	28.2311	27.9545	27.4949	27.7207	27.3608	27.2759	27.8546	28.2439	27.7234	27.8476	27.7136	27.8911	27.18	27.791	27.6407	27.7637	27.8697	27.4169	27.9405	27.9909	27.5235	27.5207	27.2944	27.8028	28.0328	27.9804	27.5651	27.9467	27.8327	27.5808	27.451	28.2732	28.1852	27.5714	28.1789	27.4495	27.9625	27.9244	26.6729	27.3358	27.1773	27.7844	26.9376	26.8584	26.9276	27.5227	27.0179	27.8147	26.4447
CNEP1R1	18.8159	17.3381	16.1055	17.4301	17.4581	18.7746	18.4836	17.9491	18.4963	16.2214	16.8053	18.4121	18.0672	17.3197	16.7571	18.0992	17.2989	16.7548	18.6409	16.9464	18.2981	18.13	16.9903	18.1295	17.5093	17.7562	18.1522	16.6389	16.5594	17.9108	16.282	15.4037	18.9475	17.9058	17.4237	17.3249	16.7298	18.0018	19.4736	17.9138	18.2485	16.1071	18.7683	17.4918	17.2065	17.0768	16.2883	17.5546	19.5088
CNIH4	22.2631	22.1684	22.4267	19.431	22.6902	22.253	22.2442	22.7726	22.6359	22.2	22.431	21.4216	22.4569	22.3774	22.4402	22.41	22.2388	22.3865	22.5681	22.7414	22.8427	22.041	22.7608	22.5711	22.2276	21.8092	22.8497	22.2156	22.1925	22.1223	22.1773	22.0219	22.3503	22.2743	21.9802	21.9315	21.8909	22.1663	22.8619	22.0058	22.1083	22.2284	22.5155	22.8859	22.2986	22.2348	22.622	22.0503	22.2471
CNN1	22.3065	19.4277	20.1263	22.1096	21.4654	20.6518	22.5067	18.0651	20.4868	21.896	22.7439	17.8343	20.4096	21.4337	22.1668	21.0466	21.3388	21.2659	20.3935	21.0375	21.4948	19.6478	22.9316	20.0429	20.2039	17.8913	19.4628	16.6223	18.0925	20.2931	21.7513	18.1267	21.258	22.9359	19.2169	21.0401	21.3375	22.0068	22.6384	20.9563	21.0175	20.2797	22.4871	21.7561	20.9047	21.9517	22.374	22.0959	22.9482
ARMC10	19.6937	19.3281	18.9546	18.447	19.9638	19.7004	19.8816	19.4598	19.5186	19.7224	18.1057	19.7537	19.5303	19.5888	19.1252	19.3965	18.69	19.4535	16.5905	19.4048	18.343	18.9728	18.8375	19.8245	16.3383	18.3237	18.4107	19.5333	19.8109	19.1369	19.5173	18.5187	19.6021	16.4216	18.4766	19.0252	19.6493	17.8993	19.7427	18.8419	19.3611	16.028	16.8707	19.0786	19.1389	18.3368	19.1711	17.9089	15.9892
CNN3	22.7714	22.8497	22.2901	22.2226	22.6045	23.1174	22.6334	22.2692	22.2842	22.7786	22.5403	21.7464	23.063	21.115	22.3188	22.4187	22.1314	22.3724	21.9174	22.3182	22.1073	22.3248	22.1901	21.9976	22.1163	22.5508	22.2104	22.2994	22.5048	22.2931	22.6468	21.5194	22.0654	23.0704	22.38	23.5636	23.1004	23.1305	21.7752	22.5233	22.6192	22.6037	23.2503	22.5535	22.735	22.5224	22.4353	22.7209	22.7344
CNNM3	19.8306	19.7761	19.8816	19.8895	18.948	20.5711	19.7526	20.8392	19.9339	19.2299	16.4921	20.4216	20.2442	19.9298	19.8255	19.8963	19.8797	19.8742	19.4699	19.7144	20.4339	19.2637	19.9982	19.175	19.269	20.0656	18.8929	18.6977	20.0206	19.4014	19.9696	20.136	20.174	19.8503	19.7785	20.2542	19.8571	20.0836	20.2574	19.4214	18.6624	19.5519	19.9283	18.9432	19.184	19.9217	19.4656	19.6181	20.5321
CNOT1	21.6391	21.0271	21.2799	21.5764	21.4881	21.5865	21.1625	21.2914	21.3464	21.5468	21.062	21.5049	21.2971	21.155	21.0987	21.1895	21.3508	20.9517	20.8868	20.4702	21.0597	20.9206	21.023	21.1359	21.0306	21.2617	20.6761	21.0357	21.1435	21.0093	20.3666	21.0963	21.2444	21.0398	21.0826	20.9431	20.7049	20.8314	21.1903	21.0219	20.9809	21.3621	20.6575	20.6455	21.0167	20.8714	20.932	21.0032	20.5916
SEPHS1	20.622	19.521	20.0592	17.8676	19.7136	19.2306	19.1248	19.6662	20.4515	19.6051	19.8428	20.9922	19.4486	18.1064	19.186	20.1759	19.5718	19.2541	19.6167	17.0023	20.1254	19.2455	19.9525	18.4995	19.9984	20.3584	19.638	19.6979	19.7395	19.9968	19.6139	19.067	19.3841	20.3757	20.3455	20.0245	19.4772	18.2243	19.7356	19.2368	18.7476	19.2696	18.7212	19.4779	18.9568	18.9486	19.0448	20.1276	18.2092
CNOT7	18.8411	18.3893	16.7409	17.3345	18.6511	18.734	17.1847	19.203	18.2359	19.0989	17.6443	17.8731	19.07	17.5254	18.2324	17.6899	17.8325	18.0973	17.6486	18.5942	17.983	18.5691	18.2148	18.3037	19.0318	19.4209	19.2214	16.1645	19.0844	18.1591	19.2079	18.5806	18.6307	15.2487	18.1125	16.643	17.4256	17.8149	16.6586	18.865	17.2743	17.4422	16.7974	17.4611	17.9457	18.9745	16.9977	18.2685	18.9146
CNP	24.5887	24.2016	24.6557	24.3309	24.5914	24.3515	24.1643	24.5069	24.3221	24.8262	24.6052	24.3615	24.1822	24.6051	24.111	23.9333	24.1945	24.6061	24.547	24.4702	24.5632	24.3463	23.9725	24.3944	24.1108	24.3223	24.4448	24.4369	24.3454	24.4443	24.3259	23.9897	24.4741	24.5428	24.2183	24.7896	24.4941	24.4056	24.3371	24.2648	24.0879	24.3215	24.3627	24.3725	24.0982	24.1397	24.2265	24.3114	24.3677
CNPY2	22.1245	22.1906	22.1618	22.5468	21.516	21.0295	21.7096	22.2354	22.2808	21.4919	21.3289	20.7407	22.3915	21.3604	21.4722	22.41	22.0341	22.3696	22.0336	22.8129	22.5475	21.5363	22.6393	22.0438	21.4928	22.0848	21.8802	22.472	21.6441	22.3896	21.3551	21.9117	21.5357	22.1295	21.7269	21.8556	21.2204	21.8151	22.2574	21.6838	21.9397	21.3163	21.7523	21.8758	21.9618	22.1193	22.4449	21.6873	21.2338
JCHAIN	17.775	20.7854	19.8528	21.4857	21.1886	20.0642	22.1695	20.8591	23.314	20.5647	22.3916	21.8402	21.168	18.9243	20.4075	21.1481	20.9615	23.0278	21.5323	20.9556	21.5927	21.8394	22.5848	22.9164	22.8489	20.1626	23.298	23.3096	21.1124	22.2506	21.8731	21.0134	21.285	22.0126	21.9843	22.0146	22.5864	19.7478	20.5635	23.7968	22.7508	20.9866	24.9234	24.1035	22.1427	22.4959	22.1871	22.5324	23.2603
EIF1AX	22.8046	22.6011	22.5052	20.0207	22.6302	22.5968	22.3799	22.8812	20.8725	21.3134	21.062	20.4913	22.8359	22.5097	22.1312	20.7835	20.6078	20.5988	20.2542	21.9742	21.5475	21.3885	16.5106	19.0494	19.4076	22.0357	22.0912	20.2824	21.3636	22.1581	17.5315	22.6349	21.715	17.4312	21.6776	17.2203	17.279	23.0509	22.2242	20.388	21.0247	21.8361	19.148	20.7671	21.9618	20.1691	18.0216	22.5395	19.2112
CNTNAP4	26.7132	26.878	26.6574	27.0722	26.6696	26.8904	26.6867	26.6742	26.8489	26.7982	26.8732	26.7892	26.3165	26.1828	27.0645	26.6148	26.6727	26.7475	26.8493	26.8019	26.7851	26.182	26.5593	27.1232	27.0857	26.6706	27.174	27.1892	26.8665	26.7055	27.0885	26.5583	26.9019	26.9698	27.0268	26.9708	26.8575	26.9654	26.3254	26.6202	26.8119	26.3674	27.1087	26.7358	26.4481	26.861	27.0864	26.6264	26.9907
DICER1	18.8761	19.0127	18.3131	19.9107	19.4615	18.9531	18.1677	18.9722	19.1319	19.0175	18.5241	18.6655	19.2774	19.4601	19.7085	18.7891	18.9189	18.5796	18.731	18.6438	18.2024	18.8238	19.1842	18.6508	18.4789	19.4072	18.4632	17.8876	18.766	17.9269	18.5713	19.5196	19.379	17.5465	18.0254	18.7545	18.7944	18.3673	19.4047	18.6007	18.2349	18.9857	18.0674	19.1041	18.5401	18.7547	18.8323	18.2569	17.845
COA6	18.0839	17.961	18.6203	16.9529	19.5936	17.3163	19.5929	18.8083	19.6489	20.0701	18.784	19.1044	19.1819	17.6768	19.0503	19.3535	19.136	19.2104	20.038	19.6392	20.3573	18.6584	19.0053	20.3382	19.6601	14.5642	19.59	18.8626	18.6015	19.8581	19.6791	18.4557	19.7442	20.5264	19.9614	20.1241	16.7392	18.7192	20.6053	20.0283	19.4666	19.8016	19.2777	19.3972	18.3817	18.4121	18.4327	19.0566	19.9772
MKRN2	20.8246	20.9422	20.7554	21.0602	20.216	20.6518	19.8822	20.2561	19.5576	20.5408	20.6444	17.6727	20.9373	19.8033	17.5834	17.5993	20.4713	20.1967	17.9122	18.7031	17.851	19.8734	19.214	20.0546	15.5687	19.999	16.7431	19.0962	20.0815	19.6464	19.4607	19.8307	19.1856	20.3634	20.1851	19.3583	19.4846	19.9085	20.2834	19.6027	20.0879	18.9634	19.3293	19.7142	19.8317	19.9209	19.5905	16.2996	19.5728
UGT2B10	25.7115	24.4677	17.4291	22.9738	24.6555	24.9539	25.3215	25.6096	24.2121	24.9445	25.6444	24.5032	25.4208	25.3232	25.8004	25.3496	24.3144	24.4047	24.9983	25.546	25.4828	25.4771	25.0645	25.0985	23.9169	25.609	24.3889	25.4561	24.7436	25.4515	24.5187	24.6624	25.4557	24.7515	24.6737	25.0757	25.1913	23.5105	23.8748	23.6069	24.4703	24.421	23.3984	23.7076	23.8181	25.3532	22.704	23.6484	24.2069
COG1	16.8046	17.0073	20.1448	17.5921	19.6227	20.2595	16.4129	15.2934	19.4754	20.7837	20.7148	18.9176	20.3731	20.6837	19.5418	19.2702	20.6277	20.4978	17.2031	20.509	20.8797	20.8087	20.628	20.2691	20.6156	19.2111	19.3783	16.1648	20.6	20.4857	20.738	20.1724	19.6589	20.1292	20.6926	20.8556	20.9369	20.4001	19.7391	20.2305	20.5132	19.6359	20.8413	20.7524	20.5714	20.426	19.7968	20.1401	19.9119
COG2	19.6616	19.0712	16.8739	20.4021	17.6805	18.0946	16.994	19.3582	18.7476	20.8237	20.3353	20.0729	19.1053	19.4157	21.1312	17.3638	16.8367	19.246	19.9288	15.839	17.4802	19.8941	19.8926	20.037	19.6781	19.9049	21.0587	19.8451	20.1587	18.9164	19.9999	19.0956	17.454	20.0586	20.6825	20.3849	20.2539	20.0562	19.4057	16.4647	19.8599	20.3215	16.473	16.8345	20.0227	20.0143	19.8059	18.442	19.7252
COG3	19.6957	18.6467	18.2122	18.4096	18.5436	19.9011	18.9041	17.7137	19.0138	19.5801	19.4391	16.3303	19.5725	17.0767	19.1003	19.3433	19.3834	19.4752	17.9878	16.8509	18.0858	18.641	17.957	18.4907	18.7448	17.551	17.9336	17.6999	18.8746	19.0927	17.4385	18.5431	18.4438	18.2281	19.0079	19.1549	19.6569	17.7392	20.3464	18.8123	19.1516	19.0849	17.6248	19.4424	19.065	19.0093	17.5548	18.7959	16.5453
COG4	18.2557	17.3467	18.7295	20.1091	19.014	19.9369	17.566	19.6781	19.3828	19.4951	17.0231	17.728	16.3073	19.0789	17.1477	18.7622	18.2903	19.0183	17.4692	17.0392	18.0595	19.2007	16.7053	19.1751	19.7274	17.6274	16.7883	18.0579	19.6663	19.6528	18.7104	19.0936	20.778	17.6305	18.6975	18.2757	18.6637	19.5933	19.8715	17.1885	19.4361	19.7459	17.3999	17.2197	18.5919	19.491	18.2122	16.7454	17.5192
COG5	19.0965	18.4173	18.5412	19.6964	18.7034	19.4926	16.4561	18.4444	19.154	19.5454	18.1708	17.6906	18.6579	16.4857	18.0725	18.5276	18.4251	17.649	16.976	15.7302	17.0351	16.5831	17.9496	18.9575	18.9241	17.7353	18.2929	16.9826	18.0363	17.9642	18.4623	18.5172	18.9045	18.6125	17.3085	18.8159	19.4318	18.5551	19.0561	19.1129	17.9839	18.8576	17.6319	18.0934	18.1316	19.1887	18.8257	18.4804	17.285
COG6	20.359	20.1623	20.1704	20.8434	20.216	20.6616	20.1342	20.078	19.8073	20.7319	20.8005	20.1872	20.3854	20.5935	19.8756	20.3564	20.9055	20.4554	19.982	18.2033	18.7724	20.3356	19.9751	20.7465	20.7334	19.9698	19.9906	20.4261	20.6333	19.7298	19.8621	19.7454	20.2444	16.5014	20.4669	20.3504	20.4515	20.4325	20.7706	20.1506	21.4343	20.6016	20.3913	20.0685	20.1806	20.2864	20.3939	20.3374	20.0025
PCDH1	22.3347	23.718	22.4875	23.2282	22.668	22.8184	22.7239	22.8567	22.8111	22.3204	22.3095	22.7746	22.6165	23.1332	22.784	22.7813	21.7778	21.4661	22.7827	22.7763	23.0638	22.3112	22.1785	21.6682	22.5528	16.9151	21.6761	21.9733	22.8811	22.9451	21.8852	22.6973	22.6799	22.5617	22.4404	23.1444	22.8054	22.2894	22.7957	22.4176	22.4558	21.6434	21.7338	21.5343	21.4257	22.1993	21.3126	22.2334	20.4699
COG8	18.9385	18.7395	18.9203	18.9983	18.9505	19.6947	18.7059	18.8364	19.1832	19.4588	18.9404	17.4751	18.7995	19.1893	18.9628	19.0972	19.6052	19.3959	18.4341	18.8364	18.9669	19.128	18.6352	19.0705	19.035	18.1688	18.4532	19.0602	19.0012	18.6424	18.8133	18.9528	19.254	18.8283	18.7173	18.9506	18.6438	19.2705	19.4145	18.914	19.052	18.842	18.8812	18.8648	19.4778	18.4556	18.3635	19.083	18.7451
COIL	16.5785	19.2704	18.9899	19.9288	19.112	19.0698	18.7964	18.8598	19.1877	17.5197	17.0504	18.42	19.0398	18.6001	16.0425	18.0817	18.1443	17.9496	17.7856	17.4417	18.5744	18.4891	18.3973	16.7199	19.0225	18.5642	18.649	19.2238	19.3542	19.0918	18.8104	18.3889	19.1414	19.3057	18.9313	18.5362	18.9138	18.7899	18.6357	17.0801	18.1861	17.188	18.1781	18.8904	18.0993	18.8441	18.7499	18.2334	18.8555
COL12A1	23.4933	22.2867	22.7726	23.1437	23.2662	21.5917	24.4984	21.0787	21.2537	23.8385	23.2379	22.2593	21.8381	23.6755	23.5462	22.4503	22.6053	21.8812	22.5519	23.553	22.5125	22.534	22.2577	22.0684	22.8467	22.0506	22.0993	22.6098	22.6029	22.3027	22.9763	22.5667	22.4901	23.2825	22.4015	22.8141	21.9935	23.3641	22.8576	23.6386	24.3102	23.7809	25.5219	24.2541	23.5957	23.2522	23.4568	23.0387	23.2863
PPP1R18	18.1265	19.9568	19.6426	17.1051	17.2285	16.1982	17.4521	18.9449	17.9585	19.2963	19.0523	17.6418	15.8197	17.5366	17.419	20.1759	19.7968	20.1036	17.2018	17.7696	17.235	19.8147	17.9699	19.9435	20.2175	18.275	19.4134	19.4507	17.3384	16.8241	19.8819	16.1647	19.1193	20.1934	19.8691	20.0686	21.1652	20.722	17.4263	20.4369	20.3736	20.4496	20.4648	20.6534	19.686	20.81	20.6798	17.6726	20.2863
MAPK8	17.8942	17.961	18.291	18.8132	18.9355	18.7829	18.6832	18.8856	17.0089	18.3321	16.849	18.5893	18.1257	18.6484	16.8498	16.5406	19.0304	18.3639	18.0733	18.856	17.2175	17.1542	17.4034	17.7342	17.6703	18.6031	18.4355	19.0936	18.3772	17.288	18.0315	17.5544	17.4207	16.2084	18.1563	18.0377	17.2319	16.8709	16.8193	18.4816	17.5966	16.3947	18.1147	17.333	18.1976	17.538	17.5644	18.1769	18.4321
COL18A1	25.1062	25.303	25.3138	25.5027	25.2571	25.6413	25.0171	24.7986	25.4656	25.3567	25.2841	25.3707	24.9996	24.9556	25.2139	25.2306	25.1218	25.1789	24.7868	24.8625	25.0678	24.6467	25.0219	24.9243	25.2696	25.2326	24.5286	25.1427	25.0246	25.2297	25.0601	24.9623	25.6169	25.1724	24.9114	25.3255	24.802	24.7437	25.6988	24.9394	25.7234	24.8978	25.9477	24.7264	24.7611	24.9964	25.0219	25.332	25.0601
COL1A1	26.7884	26.4828	27.4286	27.0979	27.6942	27.2659	28.1086	26.9714	24.9152	26.747	26.5253	25.659	25.7904	26.3033	27.6926	25.9128	26.3965	25.8584	26.6417	27.4412	25.7433	26.5999	26.4268	25.5981	25.8748	26.194	25.2964	26.2802	25.4421	26.4836	25.9135	26.4521	25.8464	27.4677	25.3776	26.3764	27.8911	28.1029	24.1643	27.0904	27.0398	26.9756	28.9577	27.4182	26.77	27.6307	26.6681	28.0501	26.9708
COL1A2	26.422	26.2332	27.1164	26.8552	27.5243	27.0148	27.8064	26.6495	24.6293	26.4676	26.2549	25.3707	25.7405	26.3122	27.3276	25.6005	25.8259	25.3659	26.2292	27.0192	25.4017	26.3547	26.0566	25.1807	25.5595	25.8338	24.9928	25.8558	25.0756	26.1827	25.7084	26.1143	25.4445	27.2348	25.1014	26.1465	27.7516	27.6931	24.6117	26.7099	26.6039	26.6043	28.5159	26.9515	26.4619	27.2966	26.3747	27.6875	26.2305
COL3A1	24.5887	25.0374	25.0373	24.2226	25.141	24.4465	25.0025	24.3576	21.9249	23.8385	24.007	21.9729	23.4829	23.9836	24.6123	22.8604	23.2676	23.3696	23.3121	24.2202	21.0189	24.2568	22.8414	21.5567	20.3829	23.5421	21.948	23.1512	21.6112	24.1475	21.8282	23.1163	21.9854	24.7157	21.4726	22.9237	25.589	26.0678	21.4418	24.2715	24.368	24.1508	26.3138	24.4709	24.1939	24.0092	24.0574	25.4338	24.101
COL4A1	24.5666	24.3241	24.4189	23.8984	25.058	24.632	24.7346	23.8861	24.432	24.4477	24.6315	23.7858	24.9227	24.9725	24.8439	24.0782	24.3221	24.6061	23.6912	24.1503	23.8636	24.5744	22.3638	23.1704	23.5394	24.3726	23.073	24.5695	23.7436	24.2589	23.1625	24.3523	23.6594	23.0067	23.2742	23.2323	22.9533	25.2207	24.1816	24.0923	24.9529	24.704	25.3076	23.4709	25.0257	24.4849	23.9439	24.3919	23.6185
COL4A2	24.6601	24.2466	24.6424	24.8013	25.0721	24.6628	24.8694	23.8616	24.6293	24.6283	24.8923	24.0626	24.9642	25.0802	25.1852	23.9333	24.4741	24.6362	24.5633	24.5957	24.0168	24.5858	24.4288	24.0582	24.6053	23.9641	24.0193	24.5974	24.0907	24.2085	24.9109	24.1243	24.4219	24.6477	23.4929	24.5761	24.0744	25.2887	24.8314	24.7874	25.2501	24.998	25.7132	24.5095	25.1468	24.7833	24.7928	24.7589	24.3307
COL4A3BP	20.6334	20.6949	20.5314	20.6892	20.9227	21.052	20.3587	21.0787	20.7614	20.2483	20.3855	20.2654	20.5795	20.628	20.7686	20.7284	20.3804	20.6372	21.1498	20.3327	20.5417	20.5079	20.9792	20.4915	20.1342	20.7312	20.8186	20.6125	20.8272	20.878	20.738	21.1124	19.9439	20.612	20.5571	20.2417	20.7145	20.9026	21.0907	20.0025	20.5733	19.2911	20.4285	20.3076	20.7477	20.4861	20.4425	20.7	20.3665
CRLF3	20.4129	19.5632	20.0454	20.4413	19.3719	19.7646	20.4185	19.9866	19.5079	19.928	19.7429	20.5183	19.4811	20.1785	19.8158	19.8574	20.504	20.4446	20.2439	19.9408	17.1426	20.7125	19.6446	19.7348	19.4202	19.4637	19.7934	20.296	19.6844	19.6867	19.8103	20.0305	20.3375	20.3878	19.8465	20.4074	20.8166	20.1239	19.4671	19.5484	20.783	20.8927	21.509	21.0625	20.7903	20.7942	21.2809	20.5767	20.4789
HGSNAT	17.4584	16.8036	17.1598	17.0774	16.3031	17.0594	18.0772	19.0618	18.1899	18.3083	18.8664	17.5184	16.7847	17.3075	17.6789	19.554	15.9634	17.879	17.6239	19.0645	18.853	17.79	18.0187	15.9314	18.3399	17.2823	18.2411	16.4647	19.269	17.7548	18.724	18.2064	19.361	18.7368	19.2681	18.4141	19.6545	19.6503	19.1243	18.7076	18.0637	18.1013	19.5667	18.8896	19.4698	17.4016	19.0842	18.3252	17.9773
COL6A1	27.6105	27.8564	27.6441	27.5352	28.7722	27.3151	28.396	26.919	27.6359	26.6194	27.9469	27.4185	27.2861	27.8301	28.0246	27.0713	27.0818	27.6181	27.601	27.6546	26.9612	26.9795	27.5593	27.0607	27.5036	27.1485	27.5741	27.7742	27.1396	27.6842	27.3186	27.9002	27.3237	27.7806	26.7741	27.1062	26.802	27.4914	28.0387	27.8854	27.7589	28.2241	28.6665	28.2694	27.5356	27.8372	28.4102	28.7902	28.5724
TMEM186	19.88	19.363	19.7116	19.6836	19.9987	20.2595	19.3504	20.1314	20.1765	20.075	19.0609	20.0273	20.5361	20.7478	20.1747	19.8437	16.9223	19.5903	20.0575	20.2114	20.4707	19.4627	19.9146	19.5808	19.7467	20.5332	20.2416	19.3809	20.5196	20.4046	20.3666	20.1626	20.5301	20.1934	20.5679	19.6501	20.3805	19.9342	19.8832	18.8662	19.1213	19.4083	18.5007	19.5147	19.3825	19.4747	19.0836	18.7604	19.0427
COL6A3	27.698	27.9409	27.8168	27.8998	28.8324	27.5389	28.4642	26.9056	27.7311	26.7712	28.0538	27.6457	27.385	28.0246	28.2719	27.3149	27.2416	27.8662	27.8932	27.7421	27.1623	27.1988	27.8301	27.3801	27.7781	27.2991	27.6778	27.9467	27.4421	27.7949	27.4082	28.0113	27.6658	27.9633	26.9895	27.2592	27.0954	27.6434	28.186	28.0904	28.0118	28.3983	28.8465	28.3963	27.7307	28.0283	28.5995	28.8448	28.5757
COL6A6	23.4424	24.6857	24.9265	20.7837	20.7827	22.9319	23.7048	23.2914	22.628	22.5558	22.2396	23.0695	22.5688	22.5158	22.9814	21.5223	22.8558	22.5592	21.5257	23.7387	21.8238	21.8432	22.2614	22.8279	22.3278	22.3567	23.4495	21.481	22.1776	23.1844	24.0776	21.8793	22.2096	22.297	22.2165	20.6441	20.5191	22.4299	21.7568	23.0892	21.7616	20.6101	23.3262	21.1035	23.084	21.9303	22.8993	21.882	21.9867
COLGALT1	22.7611	22.5618	22.8112	23.1555	22.7384	22.374	22.683	22.5672	22.818	22.6311	22.5207	22.6152	22.6191	22.5341	21.9201	22.6514	22.5174	22.8198	22.6734	22.1482	21.7608	22.2974	22.5906	22.811	22.7144	22.5578	22.6355	22.531	22.2996	22.3186	21.7022	22.5491	22.0339	22.3909	22.3676	22.3475	22.939	22.8851	23.4562	22.4935	22.0318	22.7255	21.9445	22.5744	22.3035	22.2808	22.6114	22.18	22.1877
COMMD4	20.4521	20.8143	20.0153	18.2723	20.1463	20.5711	19.4534	16.2521	20.0014	20.8138	19.6636	20.109	20.2442	19.1573	19.9019	20.3805	20.2581	20.3894	18.5286	19.8651	20.0706	20.6618	19.9367	20.2098	19.5255	17.84	19.8622	20.0421	20.2613	19.9393	18.1546	20.7105	19.6154	21.5697	20.7024	17.3342	20.2136	18.826	20.2704	20.0661	19.6715	19.1871	19.8754	18.8045	20.1591	20.2053	19.5927	19.9173	19.9252
TRMT6	17.2473	16.6071	19.4873	16.8511	17.1558	17.2934	17.2344	16.6709	17.091	15.1661	17.8389	17.8968	18.1015	15.6948	17.5451	16.692	17.3988	16.7632	16.984	18.6572	18.2415	17.3817	17.2899	18.3168	17.5525	18.2737	16.6181	18.6905	19.3346	18.0019	16.919	18.4175	16.6987	15.9279	17.1111	18.7059	17.1279	18.4238	18.1056	17.7808	18.6066	17.5414	18.7855	18.0871	17.9781	18.6894	18.3048	18.3904	18.2898
COMTD1	21.071	21.4888	20.975	21.1338	20.5542	20.0926	20.7048	21.2467	20.7025	21.3888	20.5919	21.4145	21.4156	21.5281	21.4659	21.1411	21.0229	20.9517	21.4014	20.9834	21.7052	20.1884	21.8488	21.2902	20.2309	21.2531	20.5301	21.1456	21.7436	21.4687	20.9517	21.0882	22.03	21.1512	21.3392	20.9661	20.6556	20.0281	21.3769	20.8228	20.5733	20.5673	19.9668	20.3665	20.6116	20.8333	20.5704	20.3589	20.3269
COPA	24.837	24.9906	24.8417	24.9158	24.8544	25.0869	24.5394	24.9279	24.6874	25.0165	24.956	25.0161	24.7554	24.9499	24.8316	24.8973	25.0078	24.8406	24.9436	24.7656	24.8808	24.7052	24.8439	24.8435	24.9628	25.0029	24.804	24.873	24.8237	24.756	24.7987	24.9568	24.9762	24.6604	24.9535	24.8267	24.8244	24.916	24.9778	24.7921	24.7399	24.8451	24.6056	24.5838	24.6401	24.7783	24.6502	24.7487	24.5504
COPB1	24.5516	24.7987	24.5022	24.4397	24.5716	24.9539	24.3293	24.7594	24.6811	24.9042	24.6379	24.8798	24.5795	24.7228	24.5759	24.6227	24.7988	24.5631	24.3741	24.3506	24.4447	24.4052	24.5081	24.6329	24.6434	24.7901	24.4526	24.5339	24.6181	24.5011	24.4323	24.7418	24.7649	24.2579	24.6611	24.473	24.5625	24.6376	24.5259	24.4958	24.368	24.5856	24.1838	24.1179	24.2523	24.4475	24.2809	24.5813	24.2069
COPB2	25.2334	25.3449	25.2539	25.1457	25.2363	25.591	24.9976	25.4629	25.2682	25.4517	25.5581	25.499	25.2467	25.469	25.3406	25.2874	25.3965	25.3112	25.3226	25.2869	25.2598	25.1988	25.3363	25.4025	25.3979	25.4542	25.2701	25.2952	25.2945	25.2752	25.3369	25.4343	25.4887	25.2242	25.5035	25.4289	25.3699	25.4524	25.2777	25.2443	25.1994	25.347	25.2273	25.0142	25.0732	25.2083	25.1148	25.2551	25.1372
COPE	20.0939	20.7052	21.2867	20.5528	20.828	20.7282	20.1903	20.8191	21.0002	20.9738	21.1224	19.0282	21.1248	20.5818	20.3258	21.3805	21.7463	20.8156	21.1498	20.4962	21.0516	20.6704	21.4075	21.0397	20.7798	20.519	21.2288	14.9608	20.8367	20.615	21.2412	21.2198	20.4249	20.7218	21.1492	21.3387	20.1862	19.5541	21.0383	21.3322	21.003	20.7621	19.7661	20.2038	21.2936	20.4157	20.2485	20.5395	20.8505
COPG1	24.2334	24.4447	24.2363	24.3395	24.253	24.5554	23.9878	24.4175	24.2808	24.495	24.3916	24.4517	24.1822	24.4042	24.3536	24.3149	24.3672	24.3259	24.1129	24.1297	24.2466	24.0992	24.2466	24.3944	24.3215	24.3626	24.2066	24.3079	24.2858	24.217	24.0863	24.4102	24.3834	24.0629	24.4045	24.1444	24.2834	24.2923	24.2737	24.1667	24.0619	24.1724	24.0181	23.9191	23.9803	24.1629	23.9269	24.1197	23.8009
COPG2	21.1204	20.9853	20.4845	17.5058	20.8718	21.24	20.6156	21.0092	19.8272	21.1015	21.1445	21.3633	20.9121	21.5522	21.6782	20.332	21.3863	21.3201	21.0974	20.9462	20.8978	20.7452	20.1251	20.8821	21.6806	21.312	20.8755	20.1267	21.0967	20.9451	20.7469	21.458	21.9772	21.0086	20.642	21.6816	21.7193	21.8314	21.7192	21.7704	20.7399	21.8106	21.3138	21.5848	21.1427	21.2976	21.4377	21.2069	21.1626
COPS2	22.6475	22.314	22.2591	22.6451	22.4768	21.999	22.4008	22.5242	22.1729	22.0433	22.2767	22.287	21.8201	22.4467	22.5462	22.4644	22.3297	22.1442	22.3274	22.509	22.38	22.4618	22.3363	22.2077	22.3979	22.7032	22.4512	22.5425	22.0807	22.2801	22.0653	22.7418	22.1704	22.2612	22.3831	22.1001	22.2736	22.4901	22.5394	22.368	22.5535	22.5298	22.6692	22.4068	22.2912	22.6787	22.0465	22.6286	22.2603
COPS3	21.8542	21.642	21.5486	21.6507	21.0427	21.4577	21.3215	20.6693	20.1214	20.8913	21.8771	19.6882	21.0952	20.8092	21.0905	21.6564	21.6178	20.6839	21.2811	20.8181	21.0435	20.9769	21.3942	20.963	21.2704	21.5261	20.9657	16.3569	21.4027	21.5356	20.5084	21.4134	21.3819	20.8939	21.3455	20.8719	20.5518	21.021	19.8644	21.0599	21.1218	21.3215	21.2161	20.3951	20.4347	21.2808	20.123	21.3482	17.8997
COPS4	20.7637	19.7615	19.936	18.4782	19.6496	20.2723	19.3964	18.7525	20.0305	21.0602	19.6719	19.6629	20.3229	17.5969	20.267	19.9439	20.6277	19.9645	19.7493	20.5957	20.2624	19.811	20.9612	20.1242	19.5774	20.1204	20.2371	19.7498	18.9601	19.6462	20.8239	20.0915	20.285	20.7783	19.2523	20.6154	19.7248	16.0476	19.4604	20.6344	19.9631	20.3215	20.5933	19.3882	20.4875	19.51	20.1349	20.2821	19.6574
COPS5	22.2446	21.9023	22.3172	22.2523	21.8761	21.7095	22.0647	21.9957	22.1362	22.081	22.1769	21.769	21.9206	21.6109	21.8042	22.1411	22.1174	22.0793	22.2693	22.094	21.9682	21.8432	22.155	21.6895	21.838	22.4382	21.9569	22.0759	22.0318	21.9369	21.8029	22.0048	21.9052	21.9234	21.7415	21.7713	21.5572	21.4537	21.8981	22.1854	21.9473	21.9133	22.1026	21.7743	21.6546	21.941	21.8765	22.0066	21.9351
COPS6	22.2259	20.8143	21.1202	21.4919	21.6829	19.9363	21.0459	21.3346	21.481	21.4283	21.2899	21.4287	21.2032	21.1312	21.3467	21.5223	21.2645	20.773	20.866	20.9926	21.0353	20.9134	21.5035	21.3715	21.4984	21.2787	21.588	20.6766	20.5889	21.0707	21.2598	21.2124	21.5635	21.2545	21.0595	21.5306	21.3926	21.2199	21.7144	21.3528	21.4451	21.0251	21.4285	21.352	21.0754	21.1002	21.0496	21.2537	21.4879
COPZ1	21.5636	20.3703	21.2238	21.1496	21.6779	21.5074	21.0907	21.2467	21.2741	21.8579	21.2899	21.4569	21.3482	20.4722	20.3398	21.7377	21.8973	20.0093	21.5191	21.7222	21.7805	21.2695	22.0781	21.5567	20.8069	21.3284	21.5359	21.2264	21.5488	20.7431	21.4337	21.1203	21.2375	21.2809	21.4136	21.5761	20.7241	19.4622	20.5845	21.8006	21.2865	20.6352	20.7189	20.1601	21.2536	21.0413	21.3126	21.462	20.8713
COQ10B	16.7527	17.0708	17.7372	18.8596	17.6145	18.6391	19.7459	20.1504	18.6163	18.673	19.1103	17.0522	19.8189	17.6535	17.9041	19.7232	16.4099	19.2786	18.3913	17.3529	17.8377	18.1273	16.1666	18.4325	20.3089	16.6147	17.2122	18.5928	18.6271	19.1608	17.1568	18.3437	19.1411	18.1804	20.0561	18.3209	18.4032	18.3096	17.3846	17.0237	19.2144	19.1126	18.3834	19.3619	19.6506	16.8172	19.4599	18.8785	17.7264
MAPRE1	18.2348	17.5711	19.8847	20.4413	20.3829	21.3163	19.5226	18.4946	19.7722	20.2165	17.356	16.8907	20.3101	14.9168	15.8771	20.134	20.7047	21.0259	17.5652	19.2742	19.733	20.3988	16.8041	20.0849	16.6229	17.5735	18.3194	20.3883	19.6564	19.7105	20.4005	17.6516	17.2389	19.6964	20.3071	19.2517	16.753	20.1106	20.3089	20.9292	20.7312	20.6101	20.8204	20.53	20.5714	19.5569	20.3939	20.201	20.5233
COQ5	23.1103	23.0995	23.1748	23.1417	23.1338	23.3023	23.0685	23.6191	23.6747	24.0748	23.2328	23.3199	23.5111	23.153	23.3621	23.379	22.9693	22.9535	23.5967	23.6225	23.1869	23.1476	23.4157	23.5911	23.4171	23.6601	23.351	23.1284	23.4421	23.4282	23.0494	23.3077	23.58	22.7991	23.4359	23.2941	23.7384	23.1631	23.6308	22.9206	22.9224	22.7791	22.5831	22.6632	22.9319	22.9955	22.751	22.986	22.9628
CYP2D6	25.7708	25.7496	24.9856	26.2085	26.4983	25.8019	24.3602	26.6672	26.5739	26.6406	25.9663	25.6552	26.745	25.0002	24.265	26.2532	24.8684	26.2943	26.4126	25.5382	26.1786	25.8559	25.8285	26.4264	25.1378	24.7219	24.071	24.9828	26.446	26.1453	24.8093	25.331	26.0566	24.9129	23.7888	25.4896	26.163	25.6463	26.4328	25.3309	24.4571	25.418	24.4502	25.8106	24.1192	24.9526	22.964	24.587	24.6981
MCM4	21.2668	15.6682	18.1341	23.0412	17.1487	21.3225	18.6703	17.7113	17.3726	17.7323	16.7484	17.0285	18.4157	17.5979	17.2474	21.332	21.8973	17.0486	21.3121	21.9926	16.7131	22.1583	20.7161	17.9289	18.4817	20.6157	18.2454	20.7873	20.8367	19.655	20.8072	21.721	16.316	21.7504	21.3071	21.285	22.4016	20.333	21.7475	21.7511	16.0695	21.8575	20.2735	20.9515	21.2434	21.8601	21.7	21.467	21.447
CNN2	21.7945	21.3174	21.1202	20.7938	22.0465	22.1351	22.5475	15.7306	21.7662	22.2486	21.6236	21.5049	21.9498	18.4148	21.6727	21.9812	21.7598	22.1274	22.3349	21.8786	21.9596	21.9734	21.5402	22.2867	21.6207	17.8897	22.1992	21.5737	17.1953	21.7986	22.8009	21.0882	21.6334	21.7921	20.9389	22.882	21.7193	22.8968	22.3057	22.5187	22.3764	22.8143	22.4626	22.0356	22.3776	22.0873	21.1871	22.3801	21.6205
COQ9	20.359	20.4828	20.851	19.8393	20.3829	20.612	20.6258	21.018	21.6201	21.4794	19.974	20.8614	21.2374	19.8789	20.7891	20.8962	19.8025	20.3894	21.5389	20.8885	21.198	20.212	21.0987	20.5967	20.1484	20.519	20.242	20.4508	21.1435	21.1862	20.5084	20.2034	20.4609	20.1196	20.8702	20.6057	19.9523	19.6799	19.7159	20.5918	20.7223	20.0251	19.383	20.7302	20.6737	20.1568	19.9985	20.2933	19.562
COL5A2	22.1916	20.8333	22.1506	22.5104	22.828	22.24	23.1643	21.4767	17.4887	17.2833	22.4547	17.1432	21.4156	22.8092	23.0739	21.596	21.1522	20.7293	21.8713	22.1807	21.4586	21.8432	21.9747	21.2549	21.4185	17.7089	16.7877	21.1531	21.428	21.9655	22.0004	21.5667	21.4128	22.4443	21.3645	22.0897	21.093	22.5725	17.3718	22.9086	23.2285	22.342	24.2824	23.1461	22.924	22.8638	22.8623	23.0536	22.9611
CORO1B	25.3286	25.4447	25.1637	25.2596	25.2321	24.944	25.3057	25.5724	25.2121	25.3905	25.4332	25.23	25.1822	25.5796	25.3011	25.4092	25.4145	25.4827	25.3969	25.437	25.1693	25.4052	25.2374	25.4771	25.4774	25.4067	25.3807	25.5483	25.2008	25.2506	25.4427	25.6174	25.3912	25.2242	25.3815	25.1652	25.7676	25.6289	25.6117	25.3973	25.4504	25.3565	25.4129	25.4653	25.4173	25.3632	25.4976	25.294	25.4591
CORO1C	24.9208	25.2288	24.9644	25.2957	25.1764	25.2858	25.2116	24.9912	24.527	24.9671	25.2633	25.3285	24.4246	25.1312	25.1059	24.9881	24.979	25.0776	25.0851	24.8625	25.1693	25.1422	24.8004	24.8612	25.1511	25.4019	24.5286	24.9344	25.0907	25.1608	25.0511	25.3523	25.5245	24.939	25.1337	24.9943	25.1023	25.044	25.0459	24.9563	25.0706	25.2922	25.1735	25.2278	25.5906	25.2008	25.0259	25.1354	25.1619
SEMA4G	18.9081	18.764	17.9632	18.649	18.6308	17.9049	18.9408	18.936	18.0949	18.3222	17.4224	18.5888	18.7888	19.1513	18.9099	18.863	17.4983	18.9776	18.9521	18.3867	18.4904	19.2466	17.8524	18.419	16.8243	18.9873	18.0816	17.8932	18.0433	19.2	19.0645	18.6934	18.0937	17.7273	18.6577	18.9589	16.6829	18.8792	19.0435	17.3458	17.3778	18.2686	18.2006	16.7079	16.6573	17.4926	18.6783	17.839	18.4565
CORO7	22.1643	21.6792	21.7305	22.2412	21.8413	21.765	21.8769	21.8241	22.2434	22.2226	22.0774	21.7578	21.4452	21.4075	21.8291	22.3102	22.0854	22.015	22.1963	21.7277	20.8978	22.146	21.5759	21.6023	22.0981	21.7435	21.3205	22.0956	21.7284	21.6355	21.7425	22.4263	22.0018	21.7783	21.8963	21.6862	22.5274	22.4001	22.7591	22.4866	22.081	22.5321	22.5518	22.3833	21.9176	22.1599	22.1612	22.1401	22.0699
PTPN2	16.5031	17.3881	17.9695	17.2302	18.2357	18.0733	19.5925	16.8243	17.8167	17.624	19.9236	17.6875	16.8121	17.4138	16.259	18.049	18.3913	17.6178	17.0472	17.5531	19.5146	19.4268	18.458	17.3958	17.0234	18.4041	16.8548	17.2908	17.9174	19.1136	19.5598	19.1116	19.8731	15.8042	19.7345	16.5462	20.3312	20.0836	19.6407	18.8616	18.7259	19.6959	18.6877	19.9321	20.1038	19.9588	17.2408	17.872	16.9141
COX15	19.2495	17.9114	19.8339	17.9299	18.8472	20.7	19.0074	17.0048	15.8443	20.3063	18.9657	19.9188	19.5212	19.7896	16.8726	17.9434	19.298	17.5657	20.2786	20.1839	19.6914	19.4018	18.844	19.9264	20.1765	20.3842	20.1788	18.7813	19.8133	19.8565	19.885	19.9238	19.8259	19.287	20.1246	19.9138	19.1111	16.8387	19.3985	18.4354	17.5349	20.0251	18.3907	19.7453	18.1737	19.3426	17.1176	18.2726	18.8835
COX17	21.6559	21.6474	22.4544	22.1535	22.1711	21.9874	22.1306	22.1369	22.7518	22.2301	21.68	22.515	22.1063	21.8092	22.9747	21.8367	21.8042	22.1837	22.7687	21.7763	22.2089	21.733	23.0056	23.5111	23.1396	22.2184	22.845	21.9775	22.5018	22.4716	22.2903	22.0842	22.9957	22.7457	23.1273	22.8515	21.6047	21.8987	21.4068	21.8411	21.8972	21.2475	22.3747	22.2824	21.3612	21.8789	22.4802	21.9332	22.157
COX20	21.4713	22.0638	22.347	22.1258	22.0693	22.1067	21.6509	22.4637	22.0205	22.5257	22.3192	21.9132	21.9621	22.115	22.2392	21.7284	21.7508	21.7248	22.2494	22.3145	22.8357	22.0277	22.0656	22.9164	22.6053	22.619	22.8638	22.899	22.4868	22.4312	22.6086	22.5638	22.58	22.4501	22.2842	22.3849	22.1965	22.5029	22.9719	22.127	22.081	21.5409	21.0764	22.5257	22.3374	21.7499	21.774	22.0337	21.3762
COX4I1	26.6671	26.303	26.6206	25.8537	25.9674	26.0077	26.053	26.6865	26.5653	26.5724	26.3046	26.9277	26.748	26.475	26.6477	26.8737	26.503	25.9991	27.1428	27.0469	26.988	26.4164	26.7638	26.5111	26.3867	26.8727	26.9575	26.5678	26.6268	26.5407	26.6464	26.745	26.3854	26.2179	26.5845	25.9708	26.4783	26.2456	26.1643	26.3818	26.1426	26.2404	25.6847	26.1635	26.1588	26.3346	25.9607	26.2425	26.0005
COX5A	21.5695	21.642	21.8556	21.9147	21.3585	21.2723	21.0306	21.8641	21.481	21.6055	20.916	21.4845	21.8907	21.7321	21.7	21.9615	22.2517	20.7022	22.4649	22.0464	22.1533	21.0961	22.7	21.9761	21.1834	21.9536	22.3408	20.8065	21.6277	21.4913	22.358	21.2564	21.437	21.8852	21.8834	21.7226	21.878	19.9694	20.9917	21.8663	21.244	21.5931	21.4782	21.7487	21.6313	21.2751	21.605	21.442	21.1054
COX5B	23.326	23.2216	24.2451	24.1056	23.6174	23.368	23.9272	23.7986	25.4206	24.8925	25.1946	25.456	24.2509	23.9499	25.1996	24.6601	24.9247	23.3837	26.0423	25.2153	25.4524	24.115	26.5462	26.1594	25.3018	24.3626	25.7383	24.4369	25.2596	24.7734	26.3461	23.8652	25.2783	26.2619	25.9247	25.7869	25.1341	23.5725	23.5394	25.4188	24.905	24.7995	24.9755	25.4022	24.2266	24.7325	24.969	24.3045	25.5477
COX6A1	21.6334	20.9335	21.7653	17.6572	21.1247	20.6019	16.6103	22.4175	22.9941	23.0475	22.5919	23.4517	21.0026	20.8681	21.6223	22.4245	23.1692	16.6706	22.2811	22.5867	22.2902	21.1764	22.1629	22.0397	20.105	22.7526	23.2066	22.5252	21.7637	21.4913	21.3201	22.1937	19.6903	21.4119	21.6674	20.7713	21.7289	20.4642	21.9148	21.6302	21.2378	21.0251	20.6015	20.9059	21.4392	21.1319	20.6717	20.6308	21.9219
COX6B1	22.7894	22.2053	23.0434	19.1649	23.2126	22.9579	22.9838	23.6495	24.4244	23.8262	23.6825	24.4777	23.4685	23.285	24.4531	23.9434	23.8042	22.5964	24.4888	24.7318	24.5489	22.9923	25.1949	24.5407	24.4346	22.7435	24.9325	23.5339	24.5618	23.8951	25.6	23.5725	24.3439	25.3541	24.9741	25.0932	23.5081	22.5181	23.1537	24.3755	24.0084	24.1215	24.0483	24.0596	23.1806	23.5032	24.6656	23.7021	23.1794
COX6C	25.3718	24.8167	25.3592	24.9042	24.8157	24.6567	24.8586	25.6023	25.181	25.1107	24.9456	25.6703	25.432	24.8801	25.4571	25.2714	25.0682	24.6828	25.5265	25.5343	25.7052	24.9795	25.6266	25.3822	25.2858	25.1827	25.5542	24.929	25.4226	25.1783	25.4047	25.3565	25.2227	24.9287	25.3423	24.6781	25.4443	25.013	24.3904	24.6228	24.155	24.915	24.3385	24.8817	24.7204	24.6582	24.9054	25.1815	24.7316
AGPAT5	20.9301	22.5037	22.4142	22.8889	22.0693	21.8053	22.2276	22.2692	22.8989	22.4794	22.5946	22.5082	22.4886	23.2577	22.0781	21.8539	22.1658	22.9187	22.3349	23.0811	21.8843	21.97	22.7347	22.7157	22.6708	22.6969	22.1693	22.1531	22.7637	21.7	21.9517	21.4327	22.0379	21.4645	22.1816	22.0827	21.3186	21.2322	22.7475	21.7893	21.7356	21.7884	21.3287	22.0142	21.6775	21.6958	22.3665	21.3482	21.7569
COX7B	24.498	23.9313	24.5949	24.1457	24.8975	23.4179	24.3293	25.7327	25.7524	25.5333	25.2294	26.456	25.3004	24.3363	24.9891	25.6508	25.7711	23.5187	25.603	25.2915	25.5525	24.4243	25.5649	25.1666	24.3215	25.1194	25.9738	25.5121	25.3662	25.0977	25.4992	25.5269	24.7769	25.1592	25.1474	24.7011	23.9975	24.3501	21.2962	25.2443	24.3029	25.0802	24.1423	24.6445	24.3266	24.4157	23.774	24.7839	24.5233
COX7C	22.7054	22.4586	23.3371	22.4825	22.3019	22.3439	22.7334	23.2692	23.453	23.2	22.5622	24.074	23.082	22.6109	22.9969	23.484	22.8809	22.0863	24.1018	23.8436	23.1998	22.4643	23.7814	23.7	23.2309	23.0678	23.5796	22.8765	23.3636	22.9099	23.9966	23.1748	22.4219	23.6852	23.2842	23.3591	22.2305	21.4379	20.1903	23.0283	22.7978	23.084	22.7578	22.7671	22.437	22.3198	23.4449	22.7958	22.6164
CP	24.0856	24.117	23.7702	24.5027	24.5979	23.7964	24.7108	24.1711	23.888	24.3222	23.6572	24.2043	24.3715	23.5372	23.5567	24.4346	23.6302	24.6828	24.0794	24.0982	24.1552	23.3596	23.9612	24.4105	24.8748	23.5921	24.9981	24.5411	23.5269	24.5287	24.5816	24.1536	24.0712	24.3384	24.1383	24.643	24.1386	24.626	24.4418	24.3114	24.396	24.0764	26.0143	25.752	24.2202	24.0513	25.0099	24.6539	25.09
NPL	18.7087	19.1572	18.3782	19.458	18.2236	19.3414	19.2881	19.7408	20.9335	20.0047	19.9454	20.1262	19.8338	19.5356	19.0362	20.332	20.3327	20.5493	19.2156	19.8776	19.0137	20.5641	19.2578	20.1192	20.4533	18.8299	17.4701	20.1598	19.4158	19.8992	20.3894	19.7544	19.8016	19.8359	20.4434	20.1906	20.852	20.2384	21.1695	20.3061	19.9281	20.342	20.0647	21.1093	20.2018	20.2406	20.6387	20.1525	20.3068
CPB2	21.4326	21.5067	21.5081	21.3821	21.9269	21.1595	21.9996	21.2914	21.2537	21.3413	22.3575	21.4913	21.3669	21.3942	21.155	20.9373	21.0378	21.2598	20.7117	20.6077	21.0995	21.0769	21.5035	21.2902	21.4068	21.4974	21.2929	21.5568	21.4217	21.5995	21.3023	20.555	20.8247	21.1076	20.8878	21.5661	21.2605	21.5797	21.3464	20.6344	21.3792	21.0687	22.3311	22.33	20.943	20.9869	21.8371	20.9042	21.833
CPD	21.3658	20.8333	20.9919	20.0787	21.4423	21.4408	21.4418	21.6001	21.7469	22.2596	21.7819	20.9922	21.632	21.9567	21.2759	21.5384	21.7643	21.8852	21.6644	22.3109	21.2554	21.0897	21.0656	21.5451	21.7144	21.7	21.8802	22.1568	21.9288	21.6304	21.6654	21.6012	20.9395	20.7024	21.9006	21.551	21.9492	21.918	21.6308	21.7119	21.2002	21.5006	21.0881	21.5971	22.2662	21.5248	21.9489	21.8017	21.6923
CPM	20.9576	20.4463	19.4818	20.1778	20.7265	20.944	20.2309	17.7237	20.6201	20.2264	20.5919	20.6089	20.8603	20.3536	19.4491	20.256	19.8715	20.5891	19.3179	19.8993	20.0331	20.2919	19.2191	20.4915	20.476	21.4607	20.3807	20.0463	19.9815	21.093	19.6676	20.4199	20.5854	20.4703	19.4423	20.3849	20.3186	20.07	20.7979	20.0785	20.4611	19.5107	19.9668	21.0204	21.1317	20.0678	20.622	19.6389	20.6327
CPN1	20.4129	20.7052	20.3338	20.7837	21.1102	20.096	21.3525	19.9449	20.3655	18.2924	20.5263	20.2204	20.5471	20.5582	19.8312	19.3309	19.4008	20.8487	17.6787	20.4031	20.3174	20.1275	20.7686	19.1405	19.8942	19.8882	20.588	19.1879	20.3962	20.2	20.378	20.1251	18.5051	20.612	19.7571	20.4837	20.4282	20.4642	20.8939	19.9224	19.9002	20.1809	21.5602	21.3904	19.872	19.9446	20.8335	19.9964	20.5664
CPN2	20.6559	19.3814	20.2091	19.871	20.243	20.4745	20.6952	19.9265	20.0227	19.4095	19.7343	19.8191	19.9121	18.3759	19.5638	19.3205	20.1384	20.0758	18.6274	19.3142	19.4501	18.9187	20.8488	19.9176	20.0885	19.2259	18.7168	18.7847	19.4849	20.4282	16.8422	20.4454	19.3584	20.2478	19.0648	20.2542	19.7251	20.2626	20.5528	19.6753	19.6902	19.9201	20.5002	19.9706	19.2192	19.8638	20.4038	19.5237	20.2863
CPNE1	24.0219	23.7433	23.9319	24.2778	24.2695	23.6689	24.0553	23.8616	23.3781	23.7632	23.9868	23.7996	23.8133	24.2922	23.9499	23.7722	23.7598	23.0653	23.9123	23.9415	23.666	24.0008	23.8681	23.9521	22.7521	24.0531	23.9981	22.3495	23.7812	23.7849	23.0168	23.9231	23.8744	23.9338	23.0205	23.7516	23.6903	23.7437	24.1017	24.0219	24.3322	24.006	24.5165	23.8433	24.0551	23.9121	23.9439	23.9964	24.1863
CPNE2	20.4391	19.5098	20.2661	20.6892	20.81	19.6044	19.8173	19.5232	19.4272	20.0739	19.8842	19.77	20.2971	20.4848	20.2155	20.2031	20.2834	20.5693	19.9991	20.2447	20.4339	20.1643	19.5314	20.4547	20.6359	17.3652	19.6486	19.7612	20.3833	20.1439	20.2598	19.4326	20.1883	20.4119	19.3652	20.3031	19.9944	20.4001	19.2353	19.963	20.833	19.7674	21.6535	20.6455	20.6812	20.0007	20.7119	19.9964	20.276
CPNE3	25.2931	25.3937	25.4072	25.2733	25.3139	25.1877	25.1555	25.5148	25.1537	25.1798	25.1362	25.2997	25.3983	25.4926	25.2604	25.0315	25.0682	25.0819	25.5753	25.4743	25.4903	25.1383	25.3055	24.9576	25.1017	25.4911	25.3349	25.0398	25.3031	25.3622	25.2812	25.4775	25.2908	25.2825	25.2439	25.0624	25.0697	25.3251	25.0074	24.9936	25.2308	24.8848	25.2982	25.0181	24.9726	25.043	24.8298	25.1158	24.9465
CPNE8	16.8563	18.8008	19.1128	18.4496	19.2206	18.7691	18.6467	18.7231	18.9189	18.9745	18.51	16.3947	19.0167	17.1745	16.0953	18.1596	18.7711	18.8099	17.9753	15.7219	16.928	18.3884	17.5669	18.412	18.6916	18.9225	18.2945	17.5512	18.94	17.7117	19.6519	16.0798	16.532	18.4519	18.8399	18.6963	17.3781	17.9734	18.5102	18.7417	18.9292	18.4876	18.0468	19.1143	18.3714	18.4351	18.6898	17.0598	18.9168
DHRS4	26.6653	26.5089	27.1043	26.768	26.4174	25.5587	26.4633	26.8647	26.4526	26.7616	25.8399	27.2402	26.7904	26.1411	24.4926	26.3927	26.5736	26.6406	26.8074	26.022	26.7774	26.1403	26.3749	26.8988	25.7695	26.3248	26.9015	26.6909	26.9876	23.852	26.6136	26.3586	26.6383	26.4748	24.2096	26.4238	26.437	25.4557	26.4291	25.5159	26.3158	25.43	21.8482	25.7657	25.5906	25.7732	26.6293	25.6181	25.6638
CPPED1	26.1589	26.1716	25.8388	24.7887	25.4357	25.2659	25.4126	25.7461	25.2382	25.3695	25.3087	26.1487	25.3364	26.2764	25.0645	25.0919	24.9595	25.5568	26.0161	26.5615	25.9477	25.1306	25.4491	25.8195	25.2737	26.2755	25.952	24.7727	25.6077	25.9292	25.3977	25.4223	25.6818	25.6157	25.8708	25.1018	25.0171	25.3606	24.6308	24.7149	25.223	24.4625	24.6798	24.6195	24.9842	25.2666	24.3462	24.9169	25.3431
MINPP1	18.0155	20.2198	19.85	20.9738	19.6765	20.5814	16.8665	16.3136	20.3655	21.4857	21.115	17.036	20.4685	19.1592	20.8092	18.6352	21.089	21.0829	21.3198	21.0107	19.2792	20.1884	21.4659	16.5975	20.9759	20.0419	20.8755	21.5339	19.455	18.567	17.4078	21.6569	20.4726	16.9221	20.7605	20.9736	20.615	20.9556	21.595	20.8592	20.181	21.3318	20.4007	21.3026	20.4961	21.2172	20.1814	20.622	20.7495
CAMSAP3	18.9522	20.5067	20.0855	20.5166	19.5664	20.5289	19.7466	19.7425	18.7534	19.4825	18.7965	18.5041	20.1892	18.2846	19.425	18.8612	19.5136	18.7983	19.1441	18.6419	19.0746	18.9065	19.5665	19.6478	17.6569	18.4222	19.0614	18.3874	20.12	19.6007	19.8135	19.0681	20.0227	19.7033	19.7539	20.3387	20.0319	20.3215	19.238	19.0918	18.5771	18.8063	17.01	18.8986	18.7479	19.7927	18.5567	18.2951	18.8398
CPSF1	20.8926	20.9335	21.0813	21.4087	21.289	21.1386	20.8159	21.0444	21.3844	21.2189	21.062	21.0853	21.2238	21.4337	20.6837	21.0085	21.0526	21.0688	21.2332	21.3399	20.8427	21.0897	21.2466	20.9096	20.9517	21.3844	20.9213	21.0111	21.0482	20.912	20.9892	20.9254	20.9895	20.7691	21.2131	20.9276	20.7986	20.7044	20.9838	20.9763	21.1218	21.1051	21.2938	20.852	21.2123	20.9869	20.992	20.8367	21.5277
CPSF2	20.4391	18.7161	19.4573	20.3618	20.5105	20.2465	19.1594	20.9912	18.9124	19.5482	19.7044	20.1596	19.9324	19.9845	18.6578	19.8173	19.3844	19.3163	19.2732	20.0572	19.1974	19.9277	20.2045	20.7052	19.9597	17.3338	20.3272	19.5721	19.8423	17.8316	19.9396	19.5438	20.2025	19.3832	19.8505	19.6689	19.7427	19.577	20.0689	19.4847	19.4909	19.6161	20.1673	19.1742	19.8043	18.4433	20.111	20.115	20.1112
CPSF3	21.3658	21.7756	21.0892	22.4153	21.9269	21.7375	21.2175	21.6235	21.6874	21.8287	21.7	21.6522	21.6423	21.6109	21.4531	21.7048	21.7	21.6468	21.9174	21.5776	22.0022	21.7248	21.7634	21.8867	21.4984	21.8495	21.6162	21.2334	21.6763	21.3249	21.8569	21.721	21.4726	21.2141	21.6624	21.2417	21.4046	21.5845	22.0074	21.5119	21.8041	21.5051	20.8686	21.8172	22.0047	21.5391	21.692	21.7	21.7754
CPSF6	23.0456	23.1684	23.3288	22.9558	23.3194	23.35	22.9838	23.0114	22.8432	23.0748	22.8483	22.8322	22.9642	23.076	22.9084	22.9575	22.7933	23.0741	22.9815	23.042	23.2483	22.8375	22.6505	23.0146	22.7216	23.0207	22.6492	22.5454	23.0482	23.0365	23.0915	23.0048	22.8475	22.9605	23.2026	23.1018	23.2204	23.1838	22.6708	22.8191	22.8814	22.9521	23.3507	23.061	23.2961	23.0194	22.9855	22.9808	23.4902
CPSF7	23.1505	23.1795	23.2816	23.3888	23.0824	23.1664	22.8726	23.0092	23.1418	22.7938	22.8661	23.4287	23.1875	23.111	22.6864	22.7447	22.78	22.5568	22.4888	22.8207	23.1439	22.826	22.6308	23.0985	22.8114	23.1962	23.1151	22.7604	23.128	22.7895	23.0898	22.5373	22.6697	22.9687	23.0105	22.968	22.9736	22.9103	22.5767	22.5413	22.6427	22.5231	23.2372	22.8656	22.8982	22.7376	22.959	22.613	22.9086
CPT1A	24.774	25.0168	24.6357	24.9445	24.6804	25.105	24.7752	25.1257	25.126	25.4911	25.0991	25.0626	25.356	25.6337	25.054	25.1455	24.6486	24.4926	25.1347	25.0497	24.6393	24.6027	25.0165	25.1085	24.8532	25.0593	25.3093	25.0038	25.1056	25.0024	24.717	25.0842	25.3115	25.1186	24.7475	24.8214	25.2255	25.4191	25.3525	24.6175	24.2805	25.0377	24.1283	24.5471	25.0294	24.861	24.8924	24.6319	24.2338
CPT2	25.6601	25.8433	25.6086	25.7074	23.3162	25.3851	24.2242	25.4831	24.4692	24.4234	25.1408	26.1297	25.356	24.7686	25.9414	25.1801	25.2951	25.1501	25.6531	25.0929	24.9853	25.1345	25.4887	24.1948	25.6497	25.6945	25.9381	24.9068	25.3906	25.3737	25.2697	25.3607	25.7255	25.6255	25.7535	25.2918	25.3035	25.0828	25.2492	25.4929	24.7179	25.3814	23.41	24.0963	24.437	24.9121	23.5373	25.3854	24.6933
CPVL	24.4096	23.1053	24.2004	24.5558	23.7526	23.4883	24.1643	24.7055	23.942	24.3821	24.085	24.0626	23.1663	23.8561	23.9836	24.9128	24.528	24.2426	24.188	24.1503	23.7307	24.8998	24.1008	24.8375	24.3678	24.238	24.6077	24.4599	24.2507	24.4587	23.9966	24.4813	24.2357	24.3226	24.7654	24.119	24.5491	24.548	25.2615	24.2095	24.6613	24.6434	24.6207	24.9674	24.2961	24.4157	24.5867	24.1739	24.6786
CLN5	19.0404	20.8705	19.7176	18.2797	19.6036	18.5284	21.6104	17.5964	20.6619	17.3666	16.056	16.2024	17.2676	16.7137	18.0591	16.0076	16.9332	22.0583	16.6888	16.5602	19.049	21.4741	21.4848	17.1554	17.1863	15.8431	16.4624	21.4508	18.4213	20.1439	19.244	18.6218	15.6193	16.5495	20.4196	17.8153	21.0014	20.8233	21.1695	21.4981	20.7223	21.044	19.4979	21.3904	20.8587	18.0477	17.5003	17.8926	20.5233
CRBN	19.6999	19.6011	19.3811	18.0767	19.5456	18.8147	18.1721	19.2288	18.8361	19.4728	19.638	19.996	18.4104	19.6716	19.5901	19.5147	19.5365	16.3261	19.1728	18.0204	20.0752	19.585	19.513	19.5509	19.1229	19.6188	18.1603	17.8273	19.306	19.6252	19.5263	19.6824	18.1135	19.376	19.828	18.6508	19.3236	18.7584	19.7875	19.4196	18.6318	19.0737	18.2356	18.5736	17.8578	17.4928	19.2339	18.9314	19.126
CREG1	19.5714	18.9577	16.2349	18.6198	18.5584	16.0475	17.6792	17.0737	21.0404	20.91	20.9497	17.6436	19.1657	19.6786	16.096	20.7284	20.5775	17.6569	20.7462	20.7656	21.1073	19.5304	21.3808	21.3583	18.9798	21.2954	21.4196	20.2824	19.1316	19.9467	20.6468	20.822	20.8247	20.5153	20.9884	20.0827	20.0936	17.3627	19.7838	20.4176	20.612	20.6016	20.3913	20.803	19.7327	19.9869	18.7051	19.304	20.5833
IPO4	21.9393	20.5067	21.2867	22.1847	20.1013	21.7605	20.7706	21.1205	21.7323	21.1015	21.2833	21.3103	20.7024	21.2904	21.1785	20.8962	20.5147	21.0332	19.543	19.8714	20.9596	20.7533	21.3536	20.5625	21.8554	21.1369	20.6217	20.2546	20.6333	20.9533	20.3666	20.7315	20.7298	21.7829	20.9802	20.8141	19.1938	20.4537	21.4244	20.7931	20.5335	20.3721	20.7705	20.9256	20.3706	20.8563	20.8906	20.2363	20.0274
SPATA20	22.18	22.2589	22.2167	21.3686	21.8235	22.0631	21.8467	21.4702	21.3718	21.9603	21.9786	22.121	21.9784	22.1231	20.4848	21.9495	21.9014	21.2096	21.7687	21.9031	22.2089	21.3728	20.3672	21.7964	21.4185	21.609	21.6438	22.323	22.3303	20.7803	21.7157	22.2455	21.931	21.7122	21.7934	21.8474	22.7478	21.6178	21.7	21.0347	21.3394	21.854	20.9605	20.4415	21.7148	22.0446	21.6471	21.7292	21.1626
CRK	22.0023	20.8427	21.5022	21.6339	20.8975	21.491	21.7381	21.4108	21.4574	20.7107	21.5151	20.9333	21.1248	21.7108	22.4531	21.243	20.8973	22.1934	21.1838	21.5406	22.0312	21.3885	21.5158	21.6191	21.5688	21.725	21.2066	21.6234	21.3303	21.6355	21.3837	21.9788	22.0339	21.493	22.1709	21.6008	21.8344	21.8314	21.5582	21.8154	21.7399	21.5974	21.3531	20.8724	21.2637	21.7743	21.7	21.774	21.3169
CRKL	17.4592	17.2912	22.3535	21.5468	17.3371	22.8272	17.6508	21.8292	18.0325	22.5104	21.9908	17.7605	22.8246	21.0487	18.035	22.3504	22.004	16.8247	21.3941	21.5592	21.6687	21.6532	22.3188	21.9499	21.9719	22.3765	18.305	22.1643	22.3303	18.3814	22.4794	18.6562	18.1496	22.2478	22.1125	22.4596	21.6755	22.1598	21.9598	22.1797	17.7303	21.2201	22.5305	22.2618	21.7584	21.8789	22.005	21.4319	21.9772
ELOVL1	18.645	19.1015	18.9342	18.5079	17.9304	17.4949	17.8391	15.7675	15.7707	17.0406	17.6319	16.61	17.4197	18.4771	17.0697	16.3596	16.5983	16.4319	16.5582	17.564	17.7544	16.3521	17.7899	16.1094	14.8783	17.4883	18.1106	17.1261	17.6805	15.6756	14.08	18.0732	15.0984	17.6094	14.9956	17.9411	16.4026	15.1188	15.1887	17.5076	14.1269	16.3356	15.6124	16.8342	16.9347	16.1909	17.6456	15.3376	15.5759
CRLS1	17.7126	20.1286	19.5468	18.1751	19.1774	20.3829	17.58	18.8524	17.7681	18.9754	18.283	19.3431	19.9376	18.3236	19.3555	19.7463	19.7628	18.408	19.4255	19.6476	19.5344	19.5389	18.1805	16.9732	17.4437	18.7231	18.9447	18.1512	20.1465	19.5695	17.2864	19.5552	19.9112	18.0769	19.188	15.8593	17.9304	20.4001	19.5915	18.9274	17.0247	19.5176	17.6215	18.2397	19.8317	19.6493	15.7782	19.2072	16.8552
CRNKL1	19.1686	19.7091	20.3858	20.1687	20.1886	20.027	19.918	20.3087	20.1255	19.9609	19.6898	20.0374	20.1751	20.2733	19.9108	18.9998	19.1256	19.7196	19.8348	20.2018	19.878	20.0639	20.0294	20.4169	20.6258	20.519	20.1471	19.6235	20.3031	20.038	20.4446	20.4454	20.258	20.3757	20.0497	20.3151	19.8548	19.8834	19.9542	19.9763	20.181	19.6959	20.6962	19.8656	20.0346	19.7098	20.3231	20.1023	20.2966
ARHGEF40	20.9756	20.7358	20.7653	21.4021	21.1028	21.0815	20.7614	20.9547	20.942	20.6339	19.7438	20.9333	20.8603	21.2975	20.4973	20.7095	20.3327	19.5271	20.4299	19.7135	20.9246	20.4983	19.7041	20.2691	20.3089	19.185	20.3676	17.6244	21.0401	20.615	19.0372	20.5783	20.6386	20.8766	20.0966	20.7181	20.852	20.8949	20.8247	20.0536	19.8571	19.5645	18.345	20.0446	20.8917	20.6787	20.1466	19.6138	20.0759
IGHV1-69	17.2895	19.0364	16.3722	18.1384	19.0451	18.9294	19.2218	16.6992	19.3595	18.3567	19.946	18.2303	19.5293	16.4846	16.6511	18.033	19.6224	19.4819	20.9473	19.7754	18.2184	17.7435	18.3424	19.4326	17.6671	17.756	19.5361	19.5655	18.4359	20.4744	17.5208	19.5855	17.5798	19.8895	18.501	21.0109	20.3312	18.415	16.844	20.53	20.659	18.3448	22.872	21.5556	20.3612	19.8628	18.7852	16.8144	21.1457
ARSB	21.9439	20.8797	21.5935	22.1575	21.8975	21.285	21.919	22.2239	21.8272	21.1417	21.7535	21.3559	21.9373	22.8192	20.8192	21.8539	21.0304	21.378	21.5713	22.48	22.0837	21.8842	21.3536	21.159	21.9759	22.4792	22.0382	21.1456	22.1738	21.1862	20.9129	22.1321	21.8155	20.9192	20.9964	20.7971	20.5732	22.5306	22.7	20.778	21.2316	20.7995	20.5518	19.5647	20.8917	21.3844	20.2485	20.5489	20.0518
TBC1D8B	18.2681	16.907	17.1345	20.5528	19.9293	20.622	19.6996	20.6118	18.6636	19.7	19.4989	16.9149	20.217	20.2618	20.1884	19.4823	19.8563	19.355	17.9249	17.8043	19.7914	17.4841	17.2684	20.1307	19.9476	19.9747	19.563	18.4611	19.9155	19.8623	20.7556	20.7418	20.3115	19.8545	19.9355	20.1377	17.3167	19.674	17.3385	19.5136	17.6725	15.2923	17.389	18.6679	16.5419	19.9588	16.6438	18.6618	18.168
MMAB	24.7348	25.1786	24.3551	25.0954	23.8324	24.8075	23.6928	25.3041	24.8432	24.0539	24.6444	24.5611	25.2127	24.3188	25.2233	25.0456	22.8151	24.978	25.1401	24.9765	24.5125	23.1071	24.6547	24.9243	24.7168	20.1704	25.1596	25.1189	25.1252	24.0365	23.6302	25.074	22.569	24.3695	24.7535	23.4046	23.4486	24.5542	25.1903	23.6696	23.9244	23.1362	16.9754	23.8172	21.7185	24.1782	22.2916	23.6915	16.664
CRYZ	28.3919	28.4819	28.4042	28.3811	28.3511	28.2149	28.2696	28.5177	28.1988	28.5114	28.6942	28.6694	27.9731	28.6926	28.7629	28.4138	28.5935	28.2572	29.1018	28.7589	28.3439	28.2577	28.6926	28.6156	28.2848	28.9559	28.661	28.7627	28.3516	28.5642	28.3596	28.6784	28.5315	28.5161	28.6119	28.353	28.5642	28.3789	28.186	28.0319	28.3349	28.1307	27.7778	27.826	28.0238	28.1782	27.9141	28.1834	27.9455
CRYZL1	21.037	21.6203	21.1506	21.3482	21.216	20.6518	21.1834	21.3059	21.1473	21.3618	21.554	17.8798	20.3854	21.6166	21.5402	21.4389	21.6953	21.2598	21.2494	21.3327	21.2053	21.378	21.5462	21.7	21.2107	21.0896	20.7891	21.115	21.4593	21.3745	21.0114	21.4829	21.1954	22.231	21.6212	21.5561	21.1931	21.3781	21.0981	20.6427	21.407	20.8857	21.4603	21.1377	20.8181	21.1933	20.6798	21.5205	21.117
CS	25.0001	24.4677	24.9536	25.0644	24.3178	24.8184	24.5327	24.766	25.0094	25.0057	24.695	24.9433	24.7613	24.2466	25.1161	25.1145	24.7988	24.5631	25.5511	24.7921	24.6052	24.7463	25.0487	24.9299	24.8423	25.238	24.7917	25.0347	24.9276	24.5558	24.4117	25.0791	25.1695	24.6791	24.7355	24.8056	24.6903	24.5542	24.5461	24.852	24.4098	24.9899	24.3076	24.0065	24.2899	24.6251	24.4744	24.8377	24.2338
CSDE1	23.5074	23.5125	23.6018	23.6563	23.3051	23.7282	23.2392	23.5956	23.2858	23.3618	23.4054	23.4964	23.6191	23.6617	23.5552	23.2897	23.5147	23.2032	23.3759	23.5545	23.7307	23.3596	23.4926	23.2797	23.2753	23.619	23.4018	23.2227	23.2345	23.3233	23.3696	23.2012	23.5103	23.271	23.4196	23.5255	23.5356	23.209	23.3231	23.3374	23.2745	23.2146	23.1838	23.1179	23.2586	23.2186	23.0714	23.0015	23.1514
CSE1L	24.8974	24.7682	24.567	24.4715	24.4754	24.8401	24.4418	24.6495	24.3702	24.175	24.2549	24.1834	24.2255	24.5311	24.3276	24.3071	24.3819	24.3186	23.7659	23.9765	24.1832	24.3194	23.892	24.0886	23.9375	23.9901	24.1012	23.8089	24.4264	24.5625	24.0332	24.5855	24.5663	24.2987	24.4271	24.0845	23.83	24.3641	24.3754	24.2095	24.3394	24.006	23.9153	23.7906	23.9176	24.4412	23.6135	24.3388	23.6786
CSK	23.5843	23.5843	23.2969	23.4316	23.2363	23.076	23.4844	23.2785	23.3937	23.2868	23.4737	23.2573	22.8778	23.6051	23.357	23.5517	23.6178	23.6302	23.6508	23.3381	22.9618	23.8768	23.113	23.328	23.4389	23.2574	23.2557	23.5625	22.9791	23.2489	22.944	23.5783	23.3693	23.635	23.576	23.473	23.7849	23.4458	23.7168	24.0378	23.8453	24.1288	24.2107	23.8084	23.5653	23.6636	23.5921	23.6593	23.6981
CSNK1A1	22.3692	22.4524	22.3985	22.6563	22.2662	22.6469	22.1054	22.3453	22.3718	22.4251	22.4069	22.6369	22.558	22.5906	22.2687	22.2232	22.4463	22.4033	22.6186	22.6017	22.6766	22.4444	22.6421	22.2188	22.3525	22.4974	22.5938	21.9604	22.2963	22.4165	22.4952	22.4004	22.452	22.4354	22.3769	22.5836	22.463	22.6272	22.6732	22.505	22.2191	22.6598	22.6866	22.5257	22.6488	21.9659	22.4111	22.3073	22.5472
CSNK1D	17.5702	19.6042	16.5404	17.6063	18.7356	19.6728	16.6872	19.6028	15.6914	16.5449	17.567	18.8579	18.2817	18.1046	17.8581	19.8599	18.5372	18.9894	19.4557	16.5395	18.1739	17.8984	16.0893	17.5876	18.6678	16.4442	17.5067	16.8726	18.7837	16.4411	17.698	18.4218	19.3481	18.1928	18.3435	18.4188	19.5691	19.781	19.7366	18.8118	18.5959	17.71	17.1797	16.4004	20.4614	16.4995	16.8523	17.9767	17.1791
CSNK1G1	18.8932	16.7007	16.8482	16.6419	17.7573	16.7151	16.0034	14.9692	17.1553	15.9646	16.9007	17.4823	15.9339	15.0309	17.9793	17.6625	16.7147	18.3381	17.5627	18.3301	15.3893	16.43	16.6246	17.524	17.3959	18.5762	17.2192	17.8356	17.1346	18.5487	16.9124	17.6238	17.1423	18.0889	16.6745	17.3651	16.7181	16.1021	16.9532	16.851	16.952	17.0161	15.5252	16.8917	17.0306	16.1845	16.0627	17.4992	16.4526
CSNK2A2	20.9301	21.3106	21.273	21.5528	21.3461	21.253	20.8597	21.3558	21.2261	21.4021	21.5812	21.0018	21.2306	20.6837	20.9792	21.1481	21.4379	21.0404	21.4086	21.1318	20.9938	20.862	21.1785	21.3178	21.0907	21.7916	20.5536	21.06	21.24	21.1931	21.0404	20.822	21.1667	21.0928	21.2742	20.9812	21.3312	21.0904	21.5204	21.0347	20.9957	20.9801	20.8686	20.6691	20.8654	20.7942	21.105	20.9042	21.0518
CSNK2B	17.5075	17.0033	16.5076	16.4986	14.9482	17.1067	18.1518	16.1409	17.7341	17.3876	16.8877	17.5764	17.5244	17.644	17.176	18.8788	16.5237	15.2878	16.9565	19.1431	18.1079	16.8594	17.6026	17.5555	18.3444	18.8758	17.2123	16.4255	16.2486	16.8328	18.3654	16.9237	15.3031	16.1022	17.5556	17.0658	17.2457	17.4385	18.9438	18.5853	17.5781	16.2945	17.3371	17.2819	17.2362	16.5939	17.4421	17.8207	19.3511
CSRP1	24.4505	24.4828	23.3288	22.8262	23.6927	23.4605	24.4053	22.3417	23.0325	22.8163	23.7074	22.8214	22.8537	24.0487	23.5522	22.6164	23.1658	23.5314	22.6371	23.2681	23.666	23.3057	23.5447	23.2388	23.864	23.6323	23.1385	23.1092	22.6736	23.065	23.7987	22.3573	23.6975	23.8592	23.0164	23.8679	24.0073	24.2168	23.5259	23.5853	23.49	22.044	24.6895	23.7358	24.0551	23.6307	23.848	23.4495	24.2668
SLC43A1	18.5273	22.7408	22.4725	22.8555	22.389	22.632	22.2175	22.7908	22.2469	22.7963	21.9031	22.4604	22.558	22.8217	22.1511	22.2064	21.9136	21.9966	21.7348	22.3753	22.3038	22.4167	21.7108	22.652	22.3949	22.5613	22.3543	22.1304	22.6277	22.8887	22.6421	22.1594	23.0099	22.4177	21.49	23.0072	22.0365	22.916	21.2107	17.2436	21.5029	21.7236	21.7633	17.4981	21.5047	21.4105	22.0776	21.8135	21.7154
CST3	17.3886	19.5681	20.3071	17.948	19.8864	19.5891	19.9908	20.4242	20.4634	20.5166	20.4924	20.1245	20.5361	17.1138	20.7054	20.4389	20.4713	19.6373	20.6402	20.276	18.1402	19.3729	20.8488	20.7666	20.3215	20.1317	20.4067	20.6974	21.211	20.2671	20.5693	20.8023	20.9895	20.6827	20.922	20.7538	20.2406	19.9203	20.7428	21.258	20.244	19.8019	20.9153	21.1377	20.6195	19.8425	20.7277	20.9474	19.9772
STRN3	20.1144	19.711	20.1584	20.2497	19.7194	19.8793	19.7222	20.0212	19.6632	19.811	19.7809	19.1273	19.4949	20.1313	19.5942	20.0955	19.2533	19.4787	20.2112	19.4908	18.9191	19.0145	20.2975	20.311	19.4514	19.7452	19.7684	18.4556	18.8991	19.5991	20.0617	20.0447	19.3647	17.0438	18.497	19.5305	19.0966	18.8431	20.0766	19.0277	19.5625	19.0279	19.49	18.6452	18.9464	18.0176	19.3385	19.4474	19.466
FAAH	22.1839	20.9246	21.8556	22.0262	22.1605	21.4294	21.1271	21.5273	19.8886	21.7529	20.4099	19.7026	21.0419	21.6617	19.508	21.8837	19.1568	21.4978	19.2168	20.8786	20.6093	21.0509	20.2199	19.8851	17.1107	22.0848	21.4067	17.0823	20.7284	20.0545	17.6058	20.1059	19.3682	21.2412	18.8571	19.2088	20.8866	17.3108	21.2574	20.9428	21.0947	20.382	19.7778	20.5556	21.5132	20.3417	19.5824	18.7608	20.6408
CSTF3	20.774	20.7657	20.851	21.0602	20.7827	21.0446	20.5421	20.3698	20.8989	20.9915	20.9414	20.7858	20.9621	21.0487	21.2092	20.3564	20.7598	21.3949	21.1754	20.7112	20.3961	20.5733	21.3467	21.3178	21.4647	20.872	20.4196	20.475	21.0482	20.9369	21.2159	20.9071	20.3756	21.0704	20.7701	21.4784	21.1652	21.1371	21.0459	21.0785	21.1218	21.2583	20.9668	20.9769	20.8249	20.9446	21.2041	21.0959	21.0212
CTBP1	22.0668	21.8751	22.1317	21.6618	22.0077	21.1664	21.8597	21.7934	22.0562	22.0933	21.9827	21.7913	21.7742	21.784	21.3604	22.0162	21.7688	21.5693	22.1107	21.9224	21.838	21.8507	22.5671	21.9976	22.3371	21.5332	22.3575	21.8113	22.1961	22.0518	22.0368	22.0842	21.7347	22.3068	22.0826	21.51	21.852	21.3041	21.7706	21.7317	21.8972	22.0377	22.417	21.7671	21.7404	21.9624	22.2621	21.7292	21.7973
CTBS	21.5089	21.8659	21.7554	21.7214	20.8718	21.617	20.7521	22.5581	21.9547	22.3686	22.0426	22.7774	21.7122	21.6672	21.5701	21.596	21.9258	21.7513	21.8765	21.908	21.8567	22.5363	22.2466	21.9231	22.1199	22.5403	22.2066	22.4477	22.24	22.0132	21.8156	22.3472	21.861	21.4985	22.075	22.288	21.5464	22.1106	22.3495	22.0754	21.418	22.209	21.7885	21.7264	22.3326	22.0143	22.1612	22.01	21.6408
PLBD2	19.4723	20.2902	18.1735	19.5425	16.7126	20.4063	17.2767	17.8088	21.2261	21.4668	17.3193	20.8187	17.157	18.3491	17.6114	18.5324	21.0002	21.0332	20.5257	20.4167	18.1824	20.8469	20.7891	21.6466	20.9272	20.9901	20.0335	18.5884	15.4686	19.7404	20.8323	19.9803	16.0123	17.0768	17.709	20.5358	20.3561	19.8554	20.9436	20.8592	20.9957	21.6557	21.3188	22.1405	21.8554	21.6083	21.3126	20.9474	22.2365
CTIF	19.4729	18.0633	19.022	17.0144	18.8686	19.3494	18.7991	18.0129	17.2785	19.021	18.8846	17.9051	19.5	16.1535	17.5569	17.3195	18.7609	17.0901	19.0334	16.9634	18.2168	18.9498	17.2081	18.693	19.2835	18.267	19.1796	17.2248	17.839	16.9866	18.4376	18.0451	18.995	18.6756	17.7451	17.3541	18.2676	18.382	18.542	17.2776	18.0884	18.0986	18.3146	18.5915	18.3574	18.4297	16.7162	17.911	17.0561
CTNNA1	25.2931	25.4715	25.5564	25.3737	25.3336	25.4358	25.2367	25.43	25.4582	25.4597	25.4332	25.6438	25.5006	25.6123	25.4329	25.0689	25.2834	25.4427	25.3832	25.4865	25.3776	25.1689	25.3578	25.5148	25.4236	25.4956	25.5434	25.3037	25.5181	25.3964	25.3588	25.4343	25.4594	25.3226	25.4045	25.3728	25.339	25.485	25.22	25.1225	25.1591	25.084	25.3354	25.0707	25.2104	25.2948	25.1878	25.2551	25.1228
CTNNB1	24.4744	24.3408	24.6086	24.4153	24.5311	24.9539	24.3448	24.2486	24.5199	24.8567	24.4809	24.7147	24.8581	24.4451	24.5686	24.2265	24.508	24.4527	24.6108	24.3327	24.3157	24.0833	24.5906	24.4732	24.42	24.5403	24.5138	24.4057	24.659	24.2834	24.0059	24.5119	24.4066	24.1986	24.3892	24.1018	24.0171	24.3143	24.519	24.2849	24.2578	24.2556	23.8652	23.9191	24.1605	24.1858	24.0729	24.2551	23.7551
CTNNBL1	22.6891	22.5125	22.7179	22.3821	22.7024	22.5685	22.4156	22.5882	22.7542	22.5997	22.4895	22.7521	22.5334	22.8705	22.5128	22.4216	22.5775	22.8468	22.188	22.4994	22.5843	22.7041	22.6195	22.6438	22.4619	22.5613	22.3375	22.5047	22.5972	22.5679	22.6468	22.2124	22.44	22.5291	22.7487	22.4596	22.1965	22.3012	22.9044	22.609	22.6521	22.409	22.5155	22.4997	22.7674	22.5833	22.4686	22.2849	22.8557
CTNND1	25.359	25.4096	25.4763	25.6033	25.4647	25.4394	25.173	25.2439	25.2077	25.3863	25.2034	25.2702	25.4246	25.3791	25.4248	25.0219	24.7933	25.1583	24.8803	24.9116	24.9853	24.7463	25.0056	25.285	25.1289	25.1016	25.0608	25.1189	25.2417	25.1652	25.0059	25.3095	25.2867	25.237	25.106	25.1486	25.2464	25.5449	25.2158	24.8108	24.8854	24.7573	24.4445	24.6043	24.7611	24.979	24.9814	24.9483	24.3858
CTPS1	21.7322	21.6474	21.373	21.3063	21.0655	21.5606	21.4008	21.284	20.8455	21.7054	21.4576	21.6582	20.8603	21.2092	21.5701	21.7562	21.7598	21.4062	21.6155	21.3109	21.4647	21.7694	21.7215	21.2261	21.4476	22.2007	20.7492	21.7776	21.1045	21.5025	21.2159	21.9254	21.5413	21.4295	21.3581	21.7	21.8951	21.5797	21.3889	21.6133	20.9282	22.006	21.4239	21.1711	21.4076	21.7621	21.1871	21.5109	21.0274
CTPS2	22.4293	22.3768	21.9363	21.8866	21.648	21.2203	22.3648	22.1205	22.0285	22.0433	22.3128	22.5931	21.1822	22.2466	21.784	21.6856	22.004	22.1138	22.1238	21.7603	22.2125	22.1794	22.1901	21.9186	22.1868	22.3365	21.7942	22.5849	22.1319	22.2931	22.0617	22.1124	21.7685	21.2809	22.153	21.8014	21.3926	21.8151	22.109	21.8228	22.2347	21.5409	21.7669	21.7852	21.3706	21.7863	21.8516	22.0765	21.6327
CTR9	19.6342	18.6509	19.2796	18.603	19.8591	18.6151	18.0498	18.9265	16.248	17.5092	17.7119	17.1105	19.4109	18.0733	18.7656	18.3107	18.2895	19.1465	17.0036	19.2129	18.7242	18.073	16.8922	17.751	18.1382	18.3122	19.0196	18.4937	19.3662	18.7501	17.5904	18.6271	18.7079	17.0298	19.9653	19.009	16.9142	18.6662	19.9538	18.5306	18.4571	19.0887	18.0223	18.7914	19.4306	18.3538	19.3092	18.843	18.992
CTSA	20.5274	20.4339	21.1202	21.4541	20.5215	20.7189	19.8214	21.5211	21.9756	21.8482	21.2767	21.3707	21.2775	19.5076	20.7583	21.3381	21.4658	21.1509	21.4854	21.0811	21.9068	20.949	21.6946	22.1203	21.9023	21.3365	21.6049	21.6766	21.2035	20.7431	21.4554	20.5898	21.4609	21.0854	21.5461	21.4623	20.6253	21.1173	22.2672	21.3374	20.7045	21.2256	20.8134	21.564	21.4302	20.721	21.6512	20.9826	21.0274
CTSB	26.3632	26.2859	26.2095	25.5997	26.3218	25.8157	26.1773	26.9714	26.3363	26.7535	26.0465	26.7	26.9279	26.4309	26.4809	26.9128	26.572	26.3112	26.9186	26.8811	26.852	26.4572	27.1901	26.8074	26.6729	26.9276	26.8402	27.2232	26.448	26.6421	26.0993	26.6943	26.42	25.9102	26.6452	25.7976	25.9135	26.598	27.0857	26.1355	26.2444	26.1178	25.276	25.9394	26.618	26.3414	26.2692	26.1796	26.0103
CTSC	23.333	23.2659	22.6897	23.1633	23.1534	22.9319	22.921	23.5412	23.2331	23.2541	22.9807	23.582	23.7788	23.2035	23.0381	23.456	23.6053	23.3696	23.4905	22.7112	23.3072	23.9578	23.2668	23.1378	23.2409	22.8438	23.7793	24.1847	23.3604	23.1278	23.4392	24.043	23.6202	22.9087	23.7771	23.1906	23.4001	23.8968	23.9065	23.6386	23.2984	24.0764	23.1423	23.7816	23.7295	23.1225	23.4802	23.604	23.8798
CTSD	28.4784	29.4219	28.8168	28.2665	28.7132	28.9225	28.4328	29.1333	28.5645	29.4897	29.1702	29.296	28.9312	28.701	28.7589	29.2829	29.2666	28.8533	29.8422	29.1206	29.5883	29.0167	28.9556	28.6752	29.2722	29.8622	29.7784	29.6673	29.1092	29.0484	28.8629	29.5208	29.3033	28.7985	29.1395	28.3932	28.6687	29.3811	29.6878	28.8909	28.9393	28.5976	28.418	28.1435	28.9765	28.9774	28.4178	29.1305	28.4733
RINT1	19.5081	18.9014	19.2299	17.7495	19.591	19.2114	19.5101	18.9382	18.6042	18.3846	19.53	19.5192	19.3469	19.444	18.7596	19.0414	18.9919	19.2542	19.6801	19.0951	18.2593	18.9281	18.5052	19.1505	19.693	17.8418	19.975	19.1441	18.9246	18.4063	17.0725	19.0039	19.0985	19.1156	18.4242	18.7497	17.7225	18.6008	18.7729	17.9391	19.0968	18.7943	18.1699	17.6575	18.7797	18.7203	18.1598	18.7712	19.207
NDUFS5	24.9834	24.8808	24.8705	23.7632	24.2858	24.3961	24.5858	24.9856	24.527	24.3988	24.7499	24.9802	24.9845	25.075	24.6617	24.629	24.7198	24.2659	24.3923	24.8811	24.4753	24.7207	24.4531	24.328	23.7521	24.8481	24.6561	25.0245	23.5475	24.1827	23.861	24.8413	24.1919	23.7806	24.3345	22.8474	24.1296	24.935	24.3371	23.8154	24.0354	24.269	23.4782	23.6495	24.2649	24.6418	23.4802	24.3919	23.9788
CTSH	22.2704	23.437	23.4174	22.5676	23.0542	22.8888	22.3525	23.0002	22.9271	23.3257	22.8257	23.0853	23.7435	23.0987	21.5341	22.8962	23.1556	22.1509	23.2653	23.2794	23.6527	23.0736	23.0551	22.9388	23.0534	23.8121	23.4729	22.2858	23.1396	23.1475	23.1053	22.877	23.8062	22.4237	22.9006	23.0201	22.7217	22.5821	23.6806	21.7119	23.155	22.7333	22.5685	22.5992	23.3565	23.4412	22.8641	22.8614	22.8968
CTSL	20.7	21.5759	16.2309	22.0219	20.648	21.0144	21.4008	17.1516	20.5438	21.2633	20.6547	21.1813	21.0877	20.9154	16.0562	20.9454	21.1928	20.9517	20.2168	21.4636	21.7508	21.2353	21.4722	20.311	20.4984	20.9798	21.7184	22.2755	20.7983	21.2068	21.4337	21.2707	20.8964	20.5697	20.535	20.6908	20.1226	20.8233	21.7239	21.5255	20.5335	20.9201	16.8158	21.5084	21.4658	21.1691	20.992	18.6409	21.9962
CYP7A1	18.7113	18.1291	18.7752	20.4021	19.8471	18.7093	20.0269	18.8601	18.5557	20.5647	17.0602	19.4168	19.0449	17.3765	20.6505	18.1216	16.8912	21.0617	19.0785	18.2333	19.8046	19.1695	20.1878	19.3462	19.8776	21.2871	18.382	19.2388	18.5392	19.7262	20.4873	17.6113	19.0244	21.5858	19.8392	19.7308	17.949	18.1549	17.9158	17.3246	20.3161	18.6694	20.1451	20.115	18.5063	17.1888	18.6799	18.9456	16.2171
CRP	17.9378	21.0837	18.0149	17.6725	17.637	17.5488	17.098	20.5148	18.8733	24.3567	24.4809	19.3715	17.3088	18.1792	17.8761	21.6465	19.5251	22.7622	19.1476	19.7192	16.7059	18.6814	17.8904	22.2406	26.088	16.8936	23.3971	21.7179	18.3816	20.1581	21.2474	19.3968	19.7343	18.1116	21.5515	19.1041	20.0284	21.4953	22.0421	22.1739	18.2694	19.2596	22.1673	22.3251	19.6968	20.4463	22.243	19.4635	23.0025
CTTN	24.7868	25.1505	24.682	24.3737	24.7169	24.5749	24.3136	24.6495	24.5619	24.2778	24.168	24.2452	24.49	24.1609	23.9947	24.5451	24.5672	24.015	24.547	24.5026	24.5489	24.0753	23.8801	24.2674	24.4562	24.6746	24.3559	24.4369	24.5328	24.339	24.2111	23.6487	24.5868	24.4587	24.5894	24.637	25.0556	24.6663	23.4704	24.2305	24.368	24.0298	23.995	24.4483	24.481	24.4028	24.2265	24.2765	24.2798
[truncated: 4,164 more rows]
[truncated: 57 more columns]

## Sheet: 2. Sample level correlation
sample	spearman r	p-value	Pearson r
N1031	0.44374	3.66064e-236	0.418705
N113	0.547155	0	0.51025
N135	0.526165	0	0.48366
N141	0.497995	2.58816e-306	0.454727
[truncated: 88 more rows]

## Sheet: 3. gene level correlation
S1_NAT	correlation R	pvalue	padjust	S2_NAT	correlation R	pvalue	padjust	S1_Tumor	correlation R	pvalue	padjust	S2_Tumor	correlation R	pvalue	padjust
[truncated: 4,913 more rows]
