# Supplementary material for: Proteomics of adjacent-to-tumor samples uncovers clinically relevant biological events in hepatocellular carcinoma
Source: Natl Sci Rev. 2023 Jun 2;10(8):nwad167. doi: 10.1093/nsr/nwad167 (PMC10416816; doi:10.1093/nsr/nwad167)
Supplement: nwad167_Supplemental_Files [file nwad167_supplemental_files.zip › Table S6.xlsx]

## Sheet: Descriptions
Table S6. Related to Figure 5.
1. DEPs between NAT Subtype 1 and healthy liver tissues. Related to Figure 5B.
2. DEPs between NAT Subtype 2 and healthy liver tissues. Related to Figure 5G.

## Sheet: 1. NAT S1 vs healthy, 183
Protein	log2 FC	wilcox pvalue	qvalue
MRPS28	2.6814	0.00693856	0.0381924
GMFB	2.66335	0.00109725	0.0134552
BOLA2B	2.3326	0.00124638	0.0146071
LAGE3	2.27495	0.00625359	0.0361776
DUSP23	2.15865	5.60084e-05	0.00286866
LGALS3	2.11595	0.00325185	0.0251901
LGALS4	2.1075	9.28233e-05	0.00346747
GPX2	2.01148	0.00159986	0.0167144
CREG1	1.858	0.00768782	0.040425
KCNAB2	1.8344	0.00693856	0.0381924
ANXA13	1.83395	0.000491451	0.00897045
TRIM22	1.7785	0.00505831	0.0322915
MYO1G	1.7334	0.00229749	0.020671
SLC40A1	1.6918	0.00325185	0.0251901
FTH1	1.67965	0.00203974	0.0196311
FTL	1.64475	0.00505831	0.0322915
UBE2I	1.40605	0.00693856	0.0381924
PSMG4	1.393	1.88637e-05	0.00157965
GLRX	1.37435	0.000320319	0.00696808
ME1	1.26235	0.000964236	0.0124489
NDUFA2	1.24675	0.000564523	0.00953689
COX5B	1.2318	0.000964236	0.0124489
DDB2	1.21155	0.00258362	0.0221176
COX6B1	1.2043	0.000964236	0.0124489
S100A4	1.20215	0.000426973	0.00837083
DDO	1.19515	1.04737e-05	0.00114994
CD97	1.19425	0.00693856	0.0381924
SOD3	1.18885	0.00109725	0.0134552
APOL3	1.185	0.00562832	0.0343103
IGLV1-51	1.1658	0.00505831	0.0322915
TMSB4X	1.1216	6.64572e-05	0.00297472
S100A10	1.09825	0.00064721	0.0100271
NDUFA1	1.0943	0.00064721	0.0100271
SEPTIN1	1.05955	0.000320319	0.00696808
UBE2L3	1.0506	1.12361e-06	0.000273626
DOCK8	1.01235	0.010372	0.0483725
PSTPIP2	1.0104	0.00562832	0.0343103
FCER1G	0.9856	6.64572e-05	0.00297472
HSPA4L	0.9767	3.94427e-05	0.00240645
NDUFA4	0.97555	0.00625359	0.0361776
RABGAP1L	0.9695	0.010372	0.0483725
TPM4	0.9463	3.29525e-05	0.00209617
PPIA	0.93785	3.17664e-08	0.000100997
ATP6V1G1	0.934975	1.43702e-06	0.000326676
PLCG2	0.93315	0.000238273	0.00600603
SRSF9	0.9138	0.000175675	0.00498167
PPA1	0.90135	1.82608e-06	0.000387474
CSTB	0.8986	4.70666e-05	0.00257915
TIMM13	0.8945	0.00505831	0.0322915
SLC12A7	0.87915	0.00505831	0.0322915
PLCG1	0.87835	0.00625359	0.0361776
LGALS1	0.8633	0.00159986	0.0167144
RNASE4	0.86125	0.010372	0.0483725
SKP1	0.835225	0.000491451	0.00897045
IL18	0.83085	0.000320319	0.00696808
USP34	0.82365	0.010372	0.0483725
RPS6KA1	0.81765	0.00229749	0.020671
GZMK	0.81515	0.00325185	0.0251901
TP53I3	0.8113	0.00453947	0.0303525
TTR	0.81055	0.00939923	0.0455758
TIGAR	0.805075	0.00768782	0.040425
ERBB2	0.80295	0.00939923	0.0455758
RPS21	0.7974	1.04737e-05	0.00114994
PLTP	0.7872	0.0036398	0.0268215
NDUFA5	0.7818	0.000128323	0.00415874
PHPT1	0.779	0.00064721	0.0100271
FABP1	0.766	6.64572e-05	0.00297472
C11orf54	0.76375	0.000564523	0.00953689
LCP1	0.745175	0.00064721	0.0100271
ABCB1	0.737325	0.00850635	0.0428151
NME2	0.7372	5.60084e-05	0.00286866
CXorf38	0.7338	0.00406784	0.0285199
TPM1	0.72925	0.000320319	0.00696808
CORO1A	0.72225	0.00064721	0.0100271
SH3BGRL3	0.7216	1.66364e-07	0.000131805
ATP5MD	0.71865	0.000370211	0.00763505
B2M	0.718025	0.00562832	0.0343103
CHMP4A	0.71495	0.000564523	0.00953689
CAPG	0.713425	0.00768782	0.040425
BAX	0.7131	2.27906e-05	0.00168403
KRT19	0.70875	0.00453947	0.0303525
FASN	0.70735	0.00325185	0.0251901
DAO	0.698325	0.00850635	0.0428151
GLUL	0.69765	0.000740571	0.0106912
CHMP1A	0.697475	0.00064721	0.0100271
HINT1	0.68675	0.00850635	0.0428151
ARPC3	0.684425	0.000128323	0.00415874
ARPC5	0.680325	0.00406784	0.0285199
TAP1	0.66655	0.000564523	0.00953689
PTPRC	0.6624	0.000845823	0.0115791
GDPGP1	0.6611	0.00505831	0.0322915
LSP1	0.66075	0.000491451	0.00897045
SOD1	0.6439	0.000740571	0.0106912
RPS28	0.64305	5.6233e-06	0.000939433
IFI30	0.635575	0.0036398	0.0268215
GPX1	0.635225	0.000150327	0.0046808
PNPO	0.6338	0.000845823	0.0115791
TBCA	0.6334	0.000320319	0.00696808
RRM2B	0.63315	0.000845823	0.0115791
PSME1	0.63085	2.30978e-06	0.000458538
CMPK1	0.62585	3.94427e-05	0.00240645
RPS12	0.62425	0.000564523	0.00953689
PFN1	0.61535	1.04737e-05	0.00114994
FAM98B	0.614025	0.00141333	0.0155859
EIF5A	0.6137	0.000740571	0.0106912
SLC38A3	0.61215	0.00180797	0.0181714
PMM2	0.61035	5.18414e-07	0.000273626
THEMIS2	0.60665	0.00406784	0.0285199
VBP1	0.604675	0.00850635	0.0428151
TMSB10	0.59455	0.0036398	0.0268215
AK2	0.589075	0.00290082	0.0235628
SRP9	0.58665	0.000370211	0.00763505
PHF5A	-0.5853	0.00325185	0.0251901
ATPAF2	-0.587	0.000320319	0.00696808
GOSR1	-0.5977	1.27897e-05	0.00131139
SORBS2	-0.5988	4.70666e-05	0.00257915
CYP39A1	-0.599	0.00290082	0.0235628
RDH10	-0.601225	4.70666e-05	0.00257915
CNPY3	-0.60385	8.74067e-07	0.000273626
TCEA3	-0.61225	4.70666e-05	0.00257915
RAB5A	-0.622625	0.00064721	0.0100271
CENPV	-0.6235	0.00141333	0.0155859
WRNIP1	-0.6268	0.00203974	0.0196311
SCFD2	-0.6269	0.00453947	0.0303525
PRPF38A	-0.6366	0.00693856	0.0381924
GNB1	-0.6401	0.000204831	0.00556023
STAT5B	-0.653175	0.00064721	0.0100271
WBP11	-0.6649	0.00406784	0.0285199
EVA1A	-0.664975	0.00562832	0.0343103
ARFGAP2	-0.66665	0.00325185	0.0251901
C4BPA	-0.6696	0.00203974	0.0196311
VIRMA	-0.6896	0.00693856	0.0381924
GRAMD4	-0.6906	0.00203974	0.0196311
GALK1	-0.70015	0.0036398	0.0268215
ZNF326	-0.7036	0.000491451	0.00897045
VKORC1	-0.707	1.55583e-05	0.00145723
NRDE2	-0.71385	0.0036398	0.0268215
PLSCR4	-0.72565	0.00064721	0.0100271
MBLAC2	-0.7265	1.22153e-07	0.000129158
TMEM120A	-0.7284	0.00229749	0.020671
MASP1	-0.72845	0.00768782	0.040425
FES	-0.738175	0.000276572	0.00670533
ARVCF	-0.739625	4.70666e-05	0.00257915
PPT1	-0.741125	0.010372	0.0483725
TNPO3	-0.744075	1.12361e-06	0.000273626
CERS6	-0.7465	0.00562832	0.0343103
COL4A1	-0.7635	0.00064721	0.0100271
ZBTB20	-0.7641	0.00290082	0.0235628
ASGR1	-0.7644	0.00453947	0.0303525
SULT1E1	-0.78675	0.00406784	0.0285199
GYG2	-0.80035	0.00290082	0.0235628
POSTN	-0.80245	0.000175675	0.00498167
RANBP6	-0.8095	0.000564523	0.00953689
TMEM223	-0.812275	0.000479458	0.00897045
UBR3	-0.8392	0.00203974	0.0196311
ZCCHC8	-0.8404	0.00562832	0.0343103
CORO2A	-0.87765	0.00159986	0.0167144
AHCYL2	-0.888	0.010372	0.0483725
UBA52	-0.8898	0.0036398	0.0268215
NELFA	-0.8984	9.28233e-05	0.00346747
PHLDB2	-0.9716	0.00625359	0.0361776
NOX1	-1.00185	0.00562832	0.0343103
MICALL1	-1.0087	0.00850635	0.0428151
MARS2	-1.0238	6.64572e-05	0.00297472
ARSD	-1.04735	0.000740571	0.0106912
KBTBD11	-1.0722	0.00625359	0.0361776
MKRN2	-1.13195	0.000238273	0.00600603
PCIF1	-1.16355	0.00693856	0.0381924
NELFCD	-1.16745	0.000564523	0.00953689
COL3A1	-1.17382	0.00625359	0.0361776
ARMC8	-1.17463	7.86483e-05	0.00332847
KLKB1	-1.1963	0.00141333	0.0155859
PDK3	-1.29052	0.00625359	0.0361776
FAAH	-1.37248	0.00229749	0.020671
RTKN	-1.44205	0.00768782	0.040425
MRPL53	-1.50558	0.000276572	0.00670533
GLDC	-1.55272	0.00290082	0.0235628
IGFALS	-1.59032	4.70666e-05	0.00257915
NFIB	-1.65375	0.000564523	0.00953689
TUBB1	-1.66095	0.000964236	0.0124489
EIF1AX	-1.72395	0.00325185	0.0251901
VIL1	-1.87667	0.00141333	0.0155859
UGT2A1	-2.11185	0.00768782	0.040425

## Sheet: 2. NAT S2 vs healthy, 1468
Protein	log2 FC	wilcox pvalue	qvalue
DNAJB9	6.57708	0.00850635	0.00624347
CRIP1	5.0284	1.55583e-05	3.07927e-05
BCAT1	4.40468	0.021774	0.0139521
C1orf167	4.31315	0.0332712	0.0200348
ITGAX	4.1697	1.55583e-05	3.07927e-05
LGALS3	4.04155	1.88637e-05	3.62576e-05
IGHV4-28	4.0371	0.000320319	0.000379365
CRP	3.94505	0.00159986	0.00149084
ATP1B3	3.9115	9.28233e-05	0.00013459
FLNC	3.83665	0.00203974	0.00183535
VWA1	3.8229	2.27906e-05	4.22418e-05
CHI3L1	3.73135	0.000564523	0.000617765
VCAN	3.648	2.19417e-08	2.09552e-07
PIGR	3.54055	0.000564523	0.000617765
CDC27	3.5041	0.00768782	0.00572571
LCMT1	3.26365	0.000491451	0.000550469
MCM4	3.22968	0.00625359	0.00479405
NUCB1	3.22175	0.00124638	0.00120436
LXN	3.13325	4.55209e-08	3.6244e-07
EFEMP1	3.10293	1.66364e-07	8.89061e-07
PTPRE	3.08335	5.18414e-07	2.09502e-06
KCNAB2	2.99815	6.22228e-09	1.06095e-07
AKR1B10	2.98333	0.000564523	0.000617765
SMURF1	2.91555	0.0664918	0.0354904
HKDC1	2.88812	2.27906e-05	4.22418e-05
LGALS4	2.8862	2.23675e-07	1.10887e-06
CPA3	2.8473	0.000964236	0.000969951
GZMA	2.7834	8.54712e-06	1.88442e-05
CD97	2.777	2.29242e-09	6.65476e-08
ALOX5AP	2.76625	0.00290082	0.00246592
MYO1G	2.7633	8.74067e-07	3.08901e-06
FMOD	2.73747	1.55583e-05	3.07927e-05
SOD3	2.70475	1.66364e-07	8.89061e-07
GMFB	2.68725	0.000204831	0.000262178
PLXDC2	2.68205	8.74067e-07	3.08901e-06
SGCB	2.65115	2.27906e-05	4.22418e-05
NRM	2.52812	0.00562832	0.00438541
TMEM87A	2.51535	9.28233e-05	0.00013459
VAMP3	2.51185	0.0199329	0.0129629
IGLV8-61	2.5025	0.0423227	0.0245253
PPP1R18	2.48615	0.00258362	0.00223873
GPX2	2.48317	0.000740571	0.000778391
CAPG	2.45712	6.54977e-10	5.40977e-08
ICAM3	2.45675	0.00453947	0.00365123
UBFD1	2.44625	0.0116984	0.00819904
SUSD2	2.4238	2.19417e-08	2.09552e-07
SASH3	2.421	6.9457e-06	1.58521e-05
SLC15A3	2.42055	5.60084e-05	8.84972e-05
FBLN5	2.38855	2.19417e-08	2.09552e-07
CADM1	2.3831	0.00064721	0.000692319
PFKP	2.37405	6.22228e-09	1.06095e-07
TRIM22	2.29025	0.000109279	0.00015477
GBP2	2.28965	8.90768e-08	5.68373e-07
THY1	2.28545	1.22153e-07	7.30717e-07
FKBP10	2.28095	6.74954e-07	2.59618e-06
MRPS28	2.2792	0.0258891	0.01616
NXN	2.24817	0.00064721	0.000692319
KRT7	2.24302	2.23675e-07	1.10887e-06
MCM5	2.24295	0.000845823	0.000870363
FAM169A	2.2294	5.18414e-07	2.09502e-06
SLC50A1	2.22698	0.000109279	0.00015477
ITIH5	2.21225	0.00124638	0.00120436
EFEMP2	2.20242	3.94624e-07	1.68897e-06
PTPRG	2.19515	8.74067e-07	3.08901e-06
DDX52	2.1916	0.0237567	0.0150748
S100A10	2.1914	1.4737e-08	1.69617e-07
TPM2	2.17887	8.90768e-08	5.68373e-07
BOLA2B	2.1678	0.000320319	0.000379365
HTRA1	2.15195	2.27906e-05	4.22418e-05
TIMP3	2.13762	0.0391042	0.0230087
CLN5	2.11925	0.0138279	0.00942631
SERPINB8	2.10975	2.29242e-09	6.65476e-08
LCK	2.1002	0.000426973	0.000486583
QSOX1	2.09085	5.18414e-07	2.09502e-06
KRT19	2.08585	6.38602e-08	4.59976e-07
HLA-DQB1	2.08303	3.94427e-05	6.63393e-05
S100A4	2.0732	1.55583e-05	3.07927e-05
YIF1B	2.06645	0.000845823	0.000870363
GTF3C4	2.06558	0.000964236	0.000969951
HSPA2	2.04695	4.55209e-08	3.6244e-07
PLBD2	2.0367	0.00290082	0.00246592
LAMB1	2.03575	2.29242e-09	6.65476e-08
ITGA2	2.03245	1.43702e-06	4.53758e-06
HLA-DRB1	2.01743	0.0821686	0.0421244
OTULINL	2.00428	0.000182181	0.000239236
BANF1	1.99553	0.100622	0.0496698
INPP5D	1.99228	1.82608e-06	5.46994e-06
SEPTIN1	1.98535	3.92986e-09	8.44813e-08
CSTF1	1.97015	0.00768782	0.00572571
FGL2	1.96215	2.19417e-08	2.09552e-07
ANXA13	1.95555	3.29525e-05	5.72211e-05
SMPD1	1.95545	0.0391042	0.0230087
TMSB4X	1.9426	1.03095e-06	3.61593e-06
MICAL1	1.9359	0.00141333	0.0013409
ATP8B1	1.929	0.000370211	0.000429381
UBE2I	1.92745	0.000845823	0.000870363
PROCR	1.9115	9.82465e-09	1.32845e-07
TMSB10	1.8794	6.9457e-06	1.58521e-05
ACSS1	1.87443	1.82608e-06	5.46994e-06
MFAP4	1.8697	6.64572e-05	0.000101512
DCK	1.85985	0.000964236	0.000969951
SLC40A1	1.8542	0.00768782	0.00572571
P4HA2	1.8523	0.00109725	0.00108703
ALOX5	1.84378	6.74954e-07	2.59618e-06
PTPN2	1.8419	0.00562832	0.00438541
TP53BP1	1.83568	1.55583e-05	3.07927e-05
ATOX1	1.83285	0.00290082	0.00246592
LY96	1.81905	0.0306375	0.0187365
TPM4	1.8143	3.17664e-08	2.75702e-07
TMEM173	1.8142	0.000150327	0.000201624
MFAP1	1.80565	0.00693856	0.00524485
IGFBP7	1.80088	9.82465e-09	1.32845e-07
CORO1A	1.79605	9.82465e-09	1.32845e-07
HLA-H	1.79158	0.000150327	0.000201624
MRPL34	1.7856	0.0036398	0.00301411
MCM3	1.7832	3.94427e-05	6.63393e-05
PREX1	1.77143	6.74954e-07	2.59618e-06
DPYSL3	1.7709	4.55209e-08	3.6244e-07
PLIN2	1.77075	0.0151801	0.0102325
AEBP1	1.76955	1.22153e-07	7.30717e-07
ITPR1	1.766	0.0151801	0.0102325
GZMK	1.76555	2.19417e-08	2.09552e-07
CKB	1.7628	5.60084e-05	8.84972e-05
OLFM4	1.7482	0.0533044	0.0296623
GBP5	1.73505	0.000128323	0.000176796
RTN2	1.7326	0.0036398	0.00301411
GGT1	1.7287	0.0664918	0.0354904
ATP2A3	1.725	1.04737e-05	2.2479e-05
ALPL	1.72105	7.86483e-05	0.000116251
PTPRC	1.7193	2.29242e-09	6.65476e-08
SMARCA4	1.70955	6.64572e-05	0.000101512
S100A13	1.7087	2.23675e-07	1.10887e-06
PLCG2	1.7049	2.19417e-08	2.09552e-07
PLP2	1.6957	2.98669e-07	1.38408e-06
MAP7D1	1.69475	2.23675e-07	1.10887e-06
RABGAP1L	1.691	5.60084e-05	8.84972e-05
SPON1	1.68918	8.90768e-08	5.68373e-07
MTPN	1.6663	0.0391042	0.0230087
CASP4	1.6625	0.00124638	0.00120436
S100A6	1.6545	5.60084e-05	8.84972e-05
C8orf33	1.64755	0.000564523	0.000617765
H2AFY2	1.64658	1.12361e-06	3.73154e-06
SCRN1	1.64313	1.4737e-08	1.69617e-07
TRIM15	1.63905	2.30978e-06	6.57887e-06
LMCD1	1.63397	0.000320319	0.000379365
TMED3	1.63198	0.000845823	0.000870363
SDC4	1.6311	0.000238273	0.000296989
DBN1	1.63075	0.0166434	0.0110809
NPNT	1.62865	0.00406784	0.00332125
IL18	1.62635	6.54977e-10	5.40977e-08
SLC35C1	1.62605	8.74067e-07	3.08901e-06
METTL1	1.61175	0.000150327	0.000201624
CYGB	1.60455	6.74954e-07	2.59618e-06
DEF6	1.60352	6.22228e-09	1.06095e-07
IL6ST	1.6022	0.000204831	0.000262178
IMPDH1	1.5998	0.000150327	0.000201624
FABP4	1.5968	5.18414e-07	2.09502e-06
THSD4	1.58335	0.0533044	0.0296623
DOCK10	1.5772	2.90482e-06	7.91445e-06
AMPD3	1.57155	6.9457e-06	1.58521e-05
SGCD	1.5525	1.12361e-06	3.73154e-06
ENG	1.55092	1.30995e-09	6.22943e-08
PPP1R14A	1.54875	0.0125802	0.00869283
C7	1.54785	5.60084e-05	8.84972e-05
IGHV1-3	1.54785	0.00850635	0.00624347
COL15A1	1.5478	0.0036398	0.00301411
IGHV3-38	1.54713	0.00693856	0.00524485
ITGAL	1.5468	6.38602e-08	4.59976e-07
PODN	1.54578	8.74067e-07	3.08901e-06
TPM1	1.54045	1.30995e-09	6.22943e-08
PARP4	1.5404	3.63741e-06	9.48846e-06
DDB2	1.53835	0.00124638	0.00120436
ATP2C1	1.5372	0.000426973	0.000486583
MVP	1.53255	2.98669e-07	1.38408e-06
IGKV1-17	1.5323	0.00159986	0.00149084
HLA-B	1.5321	0.000564523	0.000617765
PDGFRB	1.53095	8.74067e-07	3.08901e-06
SLC12A7	1.5277	6.9457e-06	1.58521e-05
TIGAR	1.52297	2.30978e-06	6.57887e-06
DOCK8	1.51365	2.90482e-06	7.91445e-06
PLTP	1.51155	8.90768e-08	5.68373e-07
VWF	1.5087	6.38602e-08	4.59976e-07
S100A11	1.5068	0.000276572	0.000335921
RNASE4	1.50535	0.000128323	0.000176796
MFGE8	1.49815	0.0166434	0.0110809
NEXN	1.49755	1.43702e-06	4.53758e-06
FABP5	1.4938	1.66364e-07	8.89061e-07
MYOF	1.4904	8.54712e-06	1.88442e-05
FMNL1	1.4705	5.6233e-06	1.33624e-05
SLC12A2	1.45815	8.90768e-08	5.68373e-07
SLC25A24	1.453	2.29242e-09	6.65476e-08
IGLV1-47	1.44975	5.18414e-07	2.09502e-06
ABCC4	1.44805	0.00768782	0.00572571
LAGE3	1.44415	0.00939923	0.00678771
PTMA	1.44105	1.04737e-05	2.2479e-05
TAGLN	1.4356	6.9457e-06	1.58521e-05
TNFAIP2	1.43168	3.27488e-10	4.66494e-08
GTF2B	1.42865	5.18414e-07	2.09502e-06
TAP1	1.41715	2.30978e-06	6.57887e-06
PKM	1.41343	6.22228e-09	1.06095e-07
MCM6	1.4112	0.0125802	0.00869283
LGALS9	1.40625	6.9457e-06	1.58521e-05
ENTPD1	1.40405	1.4737e-08	1.69617e-07
IFI30	1.39677	4.70666e-05	7.6911e-05
ARHGEF2	1.3953	5.19397e-06	1.29688e-05
KLC1	1.3835	0.000280243	0.000339853
ENAH	1.3819	9.82465e-09	1.32845e-07
TP53I3	1.38185	0.000238273	0.000296989
CACNA2D1	1.38158	1.4737e-08	1.69617e-07
SLC16A3	1.38075	0.000845823	0.000870363
ANXA1	1.37835	2.19417e-08	2.09552e-07
EPB41L1	1.37675	0.00625359	0.00479405
LSP1	1.37625	2.29242e-09	6.65476e-08
PRKG1	1.37473	2.27906e-05	4.22418e-05
CSRP2	1.37255	3.29525e-05	5.72211e-05
PALLD	1.36877	8.90768e-08	5.68373e-07
TNFAIP8	1.3666	6.74954e-07	2.59618e-06
NCAM1	1.36475	0.0114303	0.00801472
OXCT1	1.35748	0.000204831	0.000262178
TAP2	1.35615	6.9457e-06	1.58521e-05
SOAT1	1.35533	5.18414e-07	2.09502e-06
RAB31	1.35225	0.00141333	0.0013409
PLCB2	1.3482	0.000128323	0.000176796
WDFY4	1.3446	8.54712e-06	1.88442e-05
NCKAP1L	1.3387	9.82465e-09	1.32845e-07
TMBIM1	1.3361	9.28233e-05	0.00013459
GBP4	1.33465	8.54712e-06	1.88442e-05
PYCARD	1.33428	6.64572e-05	0.000101512
ARHGAP45	1.33375	6.9457e-06	1.58521e-05
IGHV1OR15-1	1.3323	0.00141333	0.0013409
SERPINB9	1.32305	3.92986e-09	8.44813e-08
BAZ1B	1.32205	6.64572e-05	0.000101512
ANXA2	1.3121	3.92986e-09	8.44813e-08
APOL3	1.31005	0.0036398	0.00301411
TGFB1I1	1.3039	0.000320319	0.000379365
SLC12A4	1.30377	3.94427e-05	6.63393e-05
DCN	1.30215	0.00124638	0.00120436
CD109	1.3006	0.0199329	0.0129629
NPC1	1.29615	0.0941447	0.0470198
ICMT	1.28115	0.000370211	0.000429381
TMEM167B	1.2793	0.0494126	0.0278622
IFI16	1.27438	8.90768e-08	5.68373e-07
MAP4K4	1.27437	0.100622	0.0496698
GSTP1	1.2727	2.29242e-09	6.65476e-08
F13A1	1.27085	0.000150327	0.000201624
PTGIS	1.2667	5.60084e-05	8.84972e-05
GLT8D1	1.26385	3.63741e-06	9.48846e-06
LCP1	1.26272	1.43702e-06	4.53758e-06
USP34	1.26175	1.55583e-05	3.07927e-05
MRC2	1.26085	1.4737e-08	1.69617e-07
LEPR	1.25835	0.0574412	0.0315614
CSTB	1.25825	5.18414e-07	2.09502e-06
RCC2	1.2572	6.22228e-09	1.06095e-07
IGLV2-11	1.2563	0.0766487	0.0397885
MCM7	1.25392	0.021774	0.0139521
ARHGDIB	1.2538	1.30995e-09	6.22943e-08
PTPRK	1.25175	0.0360904	0.0215014
COL14A1	1.2513	2.90482e-06	7.91445e-06
KCTD12	1.24805	3.17664e-08	2.75702e-07
FHL2	1.24625	6.74954e-07	2.59618e-06
RAP2A	1.24625	0.00459268	0.00369213
SEPTIN8	1.24525	3.17664e-08	2.75702e-07
SRPK1	1.24348	0.00939923	0.00678771
TEP1	1.236	0.000491451	0.000550469
HLA-DPA1	1.23327	1.82608e-06	5.46994e-06
APOBEC3C	1.23038	0.00124638	0.00120436
PRELP	1.2215	0.00064721	0.000692319
IGHV1-69	1.21975	0.00258362	0.00223873
MNDA	1.2186	0.000370211	0.000429381
CTSS	1.21675	2.19417e-08	2.09552e-07
ARHGEF16	1.2159	0.0182253	0.0119966
IGLV4-60	1.21173	0.0360904	0.0215014
ITGB2	1.2091	2.98669e-07	1.38408e-06
HIST1H1B	1.2074	1.66364e-07	8.89061e-07
MFAP5	1.20338	0.000238273	0.000296989
ADA	1.1988	8.74067e-07	3.08901e-06
EOGT	1.1977	0.000564523	0.000617765
ANGPTL6	1.1959	5.60084e-05	8.84972e-05
COL5A1	1.19585	0.000175675	0.000230885
UAP1L1	1.19035	6.38602e-08	4.59976e-07
SERPINB1	1.18833	1.30717e-06	4.35532e-06
UPP1	1.18735	0.00229749	0.0020266
ITGB5	1.1834	4.55209e-08	3.6244e-07
CAP2	1.17865	1.82608e-06	5.46994e-06
GPX3	1.1773	5.18414e-07	2.09502e-06
ARHGAP25	1.1767	8.54712e-06	1.88442e-05
YBX3	1.17605	0.000426973	0.000486583
NIBAN1	1.17545	4.70666e-05	7.6911e-05
JCHAIN	1.1735	0.0151801	0.0102325
C1QA	1.16957	1.55583e-05	3.07927e-05
JMJD6	1.1689	0.0423227	0.0245253
HGSNAT	1.16685	0.00109725	0.00108703
CD276	1.1643	0.0574412	0.0315614
KDELR1	1.16215	0.0258891	0.01616
OGN	1.1616	5.60084e-05	8.84972e-05
PPIC	1.16083	9.28233e-05	0.00013459
PLCG1	1.1597	8.54712e-06	1.88442e-05
DAB2	1.15745	4.70666e-05	7.6911e-05
SYNJ1	1.15282	0.00203974	0.00183535
ITGAV	1.1513	9.82465e-09	1.32845e-07
PBDC1	1.14795	0.0941447	0.0470198
HLA-DPB1	1.14465	1.55583e-05	3.07927e-05
CYBRD1	1.14455	0.000276572	0.000335921
ABRACL	1.1443	1.88637e-05	3.62576e-05
PRTN3	1.1429	0.00453947	0.00365123
IGLV1-51	1.1423	0.00562832	0.00438541
DNMT1	1.1412	6.38602e-08	4.59976e-07
CNRIP1	1.14085	0.000204831	0.000262178
PEA15	1.13975	3.29525e-05	5.72211e-05
SEPTIN4	1.1395	2.98669e-07	1.38408e-06
G6PD	1.13718	4.55209e-08	3.6244e-07
PXDN	1.1357	0.00124638	0.00120436
STK10	1.1345	3.27488e-10	4.66494e-08
PRKCD	1.13182	0.00141333	0.0013409
ACSM1	1.13068	0.00290082	0.00246592
IL16	1.1237	3.27488e-10	4.66494e-08
FAM98B	1.12113	8.90768e-08	5.68373e-07
ARHGAP9	1.1131	1.66364e-07	8.89061e-07
MAP1B	1.10895	0.00258362	0.00223873
ACSL4	1.10588	0.000276572	0.000335921
GLIPR2	1.1028	6.74954e-07	2.59618e-06
ITGAM	1.10025	9.28233e-05	0.00013459
PIEZO1	1.09975	0.00562832	0.00438541
DOCK2	1.0993	6.38602e-08	4.59976e-07
HLA-C	1.09892	0.0281797	0.0174098
SLFN5	1.09645	1.43702e-06	4.53758e-06
LUM	1.0963	0.000238273	0.000296989
TRMT6	1.0947	0.000964236	0.000969951
CHMP1A	1.09457	3.63741e-06	9.48846e-06
FTL	1.0934	0.0821686	0.0421244
NIPSNAP2	1.08948	1.55583e-05	3.07927e-05
BASP1	1.08935	0.00290082	0.00246592
DHX57	1.0872	0.00180797	0.00165915
FAM49B	1.0861	2.29242e-09	6.65476e-08
CHST14	1.08585	0.00939923	0.00678771
NRP1	1.08115	3.92986e-09	8.44813e-08
COTL1	1.0768	6.54977e-10	5.40977e-08
LMOD1	1.0756	0.0138279	0.00942631
FLNA	1.0745	1.43702e-06	4.53758e-06
FERMT3	1.07415	1.66364e-07	8.89061e-07
EPDR1	1.0728	0.0251396	0.0159331
THEMIS2	1.07165	3.29525e-05	5.72211e-05
ANK3	1.0688	5.6233e-06	1.33624e-05
OLFML1	1.06425	0.000964236	0.000969951
PHAX	1.0642	0.0199329	0.0129629
TSPAN8	1.05862	0.00693856	0.00524485
GPNMB	1.05778	5.6233e-06	1.33624e-05
ACOT11	1.05643	0.00290082	0.00246592
SH3BGRL3	1.05045	2.98669e-07	1.38408e-06
BAX	1.04935	3.92986e-09	8.44813e-08
AAK1	1.04678	0.100622	0.0496698
FBLN2	1.0461	0.0036398	0.00301411
HIST1H1D	1.0454	2.27906e-05	4.22418e-05
BIN2	1.0433	0.00625359	0.00479405
ARHGAP4	1.0386	6.74954e-07	2.59618e-06
IMPA1	1.03835	6.9457e-06	1.58521e-05
UBE2L3	1.0383	0.000370211	0.000429381
MX1	1.03825	0.0766487	0.0397885
DPT	1.0382	0.000175675	0.000230885
FBLN1	1.03628	2.74497e-05	4.90277e-05
ISYNA1	1.03433	1.12361e-06	3.73154e-06
GBA	1.03	4.53178e-06	1.13376e-05
METTL17	1.0293	0.0332712	0.0200348
ZDHHC21	1.0265	0.0114303	0.00801472
GTF2F1	1.0255	0.010372	0.00737816
PACS1	1.02395	3.30729e-06	8.97099e-06
PPA1	1.02345	1.82608e-06	5.46994e-06
SYK	1.01605	2.23675e-07	1.10887e-06
CBX1	1.01555	1.82608e-06	5.46994e-06
S100A9	1.01465	0.00406784	0.00332125
SH3BGRL	1.00558	5.6233e-06	1.33624e-05
GPC6	1.001	2.27906e-05	4.22418e-05
VCAM1	0.99665	0.000491451	0.000550469
COA3	0.99515	0.0332712	0.0200348
STAT1	0.993	6.9457e-06	1.58521e-05
TGFBI	0.9917	3.17664e-08	2.75702e-07
SRI	0.99055	0.00109725	0.00108703
ANXA3	0.989125	5.6233e-06	1.33624e-05
UBASH3B	0.9885	1.27897e-05	2.63947e-05
ERBB2	0.98835	0.000964236	0.000969951
DDO	0.9854	0.00124638	0.00120436
DMXL1	0.9838	0.0114303	0.00801472
IGHV3-49	0.97825	0.000276572	0.000335921
LLGL1	0.97685	0.00203974	0.00183535
MATN2	0.9768	9.28233e-05	0.00013459
TAGLN2	0.9717	4.53178e-06	1.13376e-05
C7orf50	0.971075	0.00939923	0.00678771
HMGB2	0.970975	1.12361e-06	3.73154e-06
RPIA	0.96525	0.0423227	0.0245253
PLEKHO2	0.964075	6.22228e-09	1.06095e-07
RAC2	0.9638	3.63741e-06	9.48846e-06
NUDT7	0.96375	0.0664918	0.0354904
FAS	0.96045	0.0199329	0.0129629
PCOLCE	0.95965	0.000204831	0.000262178
P4HA1	0.95555	0.0457554	0.0261858
IQGAP1	0.95445	9.82465e-09	1.32845e-07
PRKCB	0.9542	1.88637e-05	3.62576e-05
GSN	0.9535	8.74067e-07	3.08901e-06
SMCHD1	0.949975	1.66045e-05	3.27255e-05
PIK3CD	0.948475	0.000845823	0.000870363
PTX3	0.947825	0.010372	0.00737816
HLA-DRA	0.94735	1.12361e-06	3.73154e-06
CAPN2	0.94655	1.66364e-07	8.89061e-07
SH3KBP1	0.945775	0.000263705	0.000328427
CLEC3B	0.9448	0.00258362	0.00223873
VWA5A	0.9433	8.54712e-06	1.88442e-05
LDHB	0.942425	1.43702e-06	4.53758e-06
EVL	0.941975	2.19417e-08	2.09552e-07
PAFAH1B3	0.941675	0.000276572	0.000335921
IGHA2	0.94045	0.00562832	0.00438541
ZNF622	0.937025	0.100622	0.0496698
BST1	0.936825	8.54712e-06	1.88442e-05
PAF1	0.93625	0.0391042	0.0230087
ARPC1B	0.93565	1.30995e-09	6.22943e-08
LTBP1	0.9347	0.000564523	0.000617765
NID2	0.930075	2.27906e-05	4.22418e-05
MPO	0.92425	0.00505831	0.00399282
ATP6V1G1	0.922625	8.54712e-06	1.88442e-05
MPRIP	0.917575	3.27488e-10	4.66494e-08
AKR1B1	0.9171	3.92986e-09	8.44813e-08
MX2	0.9161	0.0151801	0.0102325
ADAMTSL4	0.91555	0.00562832	0.00438541
GIMAP1	0.9126	6.22228e-09	1.06095e-07
CD44	0.91225	6.38602e-08	4.59976e-07
LNPEP	0.905325	1.34147e-05	2.75595e-05
HVCN1	0.904975	5.6233e-06	1.33624e-05
MAN2B2	0.904475	0.0494126	0.0278622
IGHV3-7	0.89955	0.0138279	0.00942631
GPD2	0.89895	2.19417e-08	2.09552e-07
MYO1F	0.89725	6.54977e-10	5.40977e-08
NEDD4	0.8971	8.74067e-07	3.08901e-06
MSN	0.89485	2.29242e-09	6.65476e-08
BCAT2	0.8921	0.000564523	0.000617765
TRIP10	0.891875	7.86483e-05	0.000116251
YTHDF2	0.89105	0.0533044	0.0296623
CRIP2	0.889475	4.53178e-06	1.13376e-05
NUDT1	0.888	0.0821686	0.0421244
GIMAP4	0.887075	1.22153e-07	7.30717e-07
GALNT1	0.8865	0.0182253	0.0119966
IGHV3OR16-9	0.8849	0.00505831	0.00399282
ELMO2	0.8803	6.64572e-05	0.000101512
LGALS3BP	0.8802	4.70666e-05	7.6911e-05
CYP3A7	0.879825	0.00768782	0.00572571
NEDD4L	0.8791	1.12361e-06	3.73154e-06
SGSH	0.8752	0.00505831	0.00399282
ARPC5	0.874725	3.29525e-05	5.72211e-05
FCER1G	0.8744	0.000370211	0.000429381
LBP	0.87385	0.000564523	0.000617765
TMEM263	0.87145	0.0237567	0.0150748
PPP1R9B	0.8699	0.000204831	0.000262178
HK1	0.86815	8.90768e-08	5.68373e-07
OLFML3	0.86805	0.00290082	0.00246592
OAS2	0.8673	0.0618335	0.0335171
GUCY1B1	0.862425	7.86483e-05	0.000116251
TTC39C	0.86235	0.0306375	0.0187365
TES	0.8614	1.88637e-05	3.62576e-05
HCK	0.85865	2.90482e-06	7.91445e-06
DMXL2	0.857	0.000276572	0.000335921
NIBAN2	0.8563	1.04737e-05	2.2479e-05
CHMP4A	0.8526	0.000175675	0.000230885
HLA-A	0.84585	0.000128323	0.000176796
NF2	0.845675	0.00505831	0.00399282
UACA	0.83785	1.22153e-07	7.30717e-07
DOK2	0.8357	2.74497e-05	4.90277e-05
GPC1	0.8354	0.00203974	0.00183535
RBP1	0.833775	8.90768e-08	5.68373e-07
TPM3	0.8319	0.000128323	0.000176796
SLC3A2	0.82905	0.00140095	0.0013409
HMGA1	0.829025	0.000740571	0.000778391
GOLT1A	0.828825	0.0332712	0.0200348
CASP1	0.82805	2.23675e-07	1.10887e-06
ARHGEF6	0.826	2.90482e-06	7.91445e-06
ALDOA	0.825125	2.29242e-09	6.65476e-08
PODXL	0.822675	0.0166434	0.0110809
IGLL5	0.8222	0.000564523	0.000617765
CRLF3	0.821825	0.00258362	0.00223873
GCA	0.82105	3.29525e-05	5.72211e-05
SMARCA5	0.81995	4.55209e-08	3.6244e-07
C1QC	0.8197	6.9457e-06	1.58521e-05
ABHD4	0.818125	1.27897e-05	2.63947e-05
TNXB	0.814	0.000276572	0.000335921
MOSPD2	0.81335	0.0152176	0.010249
DNAJC9	0.813175	0.000175675	0.000230885
PFKM	0.81195	6.74954e-07	2.59618e-06
ANKRD44	0.811575	0.00625359	0.00479405
RAB8B	0.8114	1.30995e-09	6.22943e-08
AP3M1	0.80995	1.22153e-07	7.30717e-07
IGHG1	0.8096	2.27906e-05	4.22418e-05
UNC93B1	0.8081	0.0125802	0.00869283
VAV1	0.80755	3.63741e-06	9.48846e-06
SEPTIN6	0.806725	1.66364e-07	8.89061e-07
CLN3	0.80395	0.000564523	0.000617765
ICAM1	0.8036	5.18414e-07	2.09502e-06
MINPP1	0.79965	0.00453947	0.00365123
PPIA	0.7985	6.74954e-07	2.59618e-06
SERPINH1	0.796525	2.43632e-06	6.92398e-06
PECAM1	0.795875	6.64572e-05	0.000101512
PSTPIP2	0.7952	0.0125802	0.00869283
S100A8	0.792025	0.00850635	0.00624347
FAM120B	0.7891	0.00258362	0.00223873
MYL9	0.78885	0.000564523	0.000617765
TMX3	0.7876	3.63741e-06	9.48846e-06
SWAP70	0.7865	3.27488e-10	4.66494e-08
EPB41L3	0.7862	0.000320319	0.000379365
NFKB2	0.78135	1.55583e-05	3.07927e-05
KDELR3	0.7808	0.0360904	0.0215014
DPYSL2	0.7806	1.4737e-08	1.69617e-07
DDX39A	0.779275	1.43702e-06	4.53758e-06
REL	0.778875	0.000175675	0.000230885
AP4S1	0.77715	2.05092e-05	3.9279e-05
FCGR3A	0.7762	0.000320319	0.000379365
UBLCP1	0.775475	3.94624e-07	1.68897e-06
LILRB5	0.77485	0.00258362	0.00223873
VASP	0.774425	1.43702e-06	4.53758e-06
ATP6AP1	0.773	3.29525e-05	5.72211e-05
LCN2	0.77285	0.021774	0.0139521
APCS	0.77115	0.021774	0.0139521
RPA3	0.77015	0.0494126	0.0278622
MFSD10	0.7686	7.86483e-05	0.000116251
EMILIN1	0.7665	7.86483e-05	0.000116251
PSME3	0.763925	0.000370211	0.000429381
SLC37A2	0.763275	0.00453947	0.00365123
TPD52L2	0.76265	5.60084e-05	8.84972e-05
CNN2	0.7619	0.000238273	0.000296989
MARCKS	0.7602	2.30978e-06	6.57887e-06
SNX7	0.7598	0.00505831	0.00399282
C11orf68	0.75605	0.00562832	0.00438541
SRSF9	0.75565	0.000276572	0.000335921
OTUD6B	0.7556	0.00124638	0.00120436
SET	0.75515	3.17664e-08	2.75702e-07
PPP1R12A	0.75365	6.22228e-09	1.06095e-07
FAM49A	0.7535	0.000426973	0.000486583
AP1G2	0.7534	0.0281797	0.0174098
EIF2AK4	0.753075	0.010372	0.00737816
LAMC1	0.749	0.000128323	0.000176796
KIF2A	0.7453	7.86483e-05	0.000116251
NPL	0.7438	0.00064721	0.000692319
AGRN	0.74355	0.000238273	0.000296989
PIP4K2A	0.74355	3.63741e-06	9.48846e-06
P2RX4	0.7428	0.00124638	0.00120436
ANXA5	0.7412	2.23675e-07	1.10887e-06
C1QB	0.7383	8.74067e-07	3.08901e-06
TERF2	0.7357	0.00229749	0.0020266
CFD	0.735	0.010372	0.00737816
FOCAD	0.730625	0.000952924	0.000969951
CXorf38	0.73045	0.00768782	0.00572571
MMP8	0.7299	0.0879972	0.0445449
TNC	0.72935	0.00159986	0.00149084
GSK3A	0.729125	0.000678746	0.000725064
SLC22A18	0.72735	0.000109279	0.00015477
ME1	0.72715	0.0125802	0.00869283
CCR1	0.72675	5.60084e-05	8.84972e-05
BLVRA	0.724425	3.29525e-05	5.72211e-05
PLD2	0.721225	0.000964236	0.000969951
AHSG	0.71835	0.00325185	0.00273177
RNF20	0.7173	0.00183223	0.00167945
RTN1	0.7168	0.0714266	0.0377012
CYBA	0.71665	0.000370211	0.000429381
ASPN	0.71605	0.0306375	0.0187365
SF1	0.714	0.0941447	0.0470198
POLR1B	0.7119	0.0423227	0.0245253
RBPJ	0.7115	0.00768782	0.00572571
MYO9B	0.71065	1.55583e-05	3.07927e-05
RFC4	0.70925	0.100622	0.0496698
ANXA11	0.69875	4.55209e-08	3.6244e-07
FKBP1A	0.69775	0.00258362	0.00223873
ARPC3	0.697575	0.00180797	0.00165915
TBC1D22A	0.69635	0.00939923	0.00678771
GSDME	0.69525	1.88637e-05	3.62576e-05
MLF2	0.69485	0.100622	0.0496698
GNS	0.69455	4.70666e-05	7.6911e-05
ITGA6	0.69415	0.000491451	0.000550469
COL5A2	0.6927	0.00290082	0.00246592
TBC1D2B	0.6925	2.74497e-05	4.90277e-05
DHX8	0.69235	0.00768782	0.00572571
HLA-DRB3	0.69085	0.0306375	0.0187365
SFXN3	0.6898	1.27897e-05	2.63947e-05
CALU	0.68845	1.12361e-06	3.73154e-06
VPS13C	0.68365	2.29242e-09	6.65476e-08
SCD	0.6823	0.0879972	0.0445449
SHTN1	0.682	0.000491451	0.000550469
IGKV4-1	0.6816	0.000128323	0.000176796
IGHA1	0.6792	0.000491451	0.000550469
PSMB10	0.6791	9.28233e-05	0.00013459
A2M	0.6761	6.64572e-05	0.000101512
SERPINA1	0.6759	1.43702e-06	4.53758e-06
TRADD	0.67495	0.0618335	0.0335171
APOBEC3F	0.67385	0.0423227	0.0245253
TWF2	0.67385	2.98669e-07	1.38408e-06
PLBD1	0.672575	0.00850635	0.00624347
FABP3	0.6723	0.00290082	0.00246592
THBS1	0.6684	0.0879972	0.0445449
ARL2	0.665425	3.29525e-05	5.72211e-05
SAMHD1	0.6654	1.12361e-06	3.73154e-06
PHPT1	0.6645	0.00229749	0.0020266
OPTN	0.6632	0.00625359	0.00479405
PML	0.66295	3.63741e-06	9.48846e-06
MAPRE1	0.6615	0.0138279	0.00942631
LPCAT1	0.6612	0.000160753	0.000215423
MYL6	0.65905	2.90482e-06	7.91445e-06
CHD2	0.657325	0.010372	0.00737816
STK38L	0.6572	0.0494126	0.0278622
CLIC2	0.6567	5.6233e-06	1.33624e-05
CRTAP	0.65525	0.0166434	0.0110809
FNBP1	0.65465	2.30978e-06	6.57887e-06
ACOT7	0.6542	3.17664e-08	2.75702e-07
CMTM6	0.6515	0.00180797	0.00165915
PDLIM7	0.6502	0.0180533	0.0119966
DOP1B	0.6497	0.0574412	0.0315614
SRC	0.6495	0.00141333	0.0013409
NCF4	0.64885	0.000128323	0.000176796
YIPF5	0.64875	0.0664918	0.0354904
ITGA4	0.647625	0.00180797	0.00165915
PRPF38B	0.646575	0.00505831	0.00399282
GAR1	0.646275	5.60084e-05	8.84972e-05
CLIC1	0.645	9.52063e-07	3.35713e-06
NBN	0.6432	0.0664918	0.0354904
CALD1	0.64025	0.000564523	0.000617765
EZR	0.63945	1.88637e-05	3.62576e-05
PDCD10	0.63815	1.82608e-06	5.46994e-06
TYMP	0.63435	0.0125802	0.00869283
GPR107	0.6338	0.00064721	0.000692319
VSIG4	0.63355	0.0821686	0.0421244
MCAM	0.63355	0.00562832	0.00438541
ENDOD1	0.63155	8.54712e-06	1.88442e-05
SRM	0.63135	2.90482e-06	7.91445e-06
MYH10	0.6307	4.70666e-05	7.6911e-05
NRBP1	0.6269	0.000491451	0.000550469
PGM2L1	0.6268	0.00124638	0.00120436
SH3GLB1	0.62665	0.0138279	0.00942631
HCLS1	0.62635	7.86483e-05	0.000116251
PCSK6	0.6246	0.0664918	0.0354904
CBX5	0.624525	0.00124638	0.00120436
KDM2A	0.624375	0.0125802	0.00869283
SOD2	0.62305	0.021774	0.0139521
EED	0.6222	0.000964236	0.000969951
TAOK1	0.621625	0.0151801	0.0102325
PRXL2B	0.620525	0.00325185	0.00273177
GIMAP5	0.61905	9.28233e-05	0.00013459
SUMF1	0.61845	0.00768782	0.00572571
ATRX	0.6184	0.00406784	0.00332125
RENBP	0.6172	0.000175675	0.000230885
PKN1	0.616825	0.000204831	0.000262178
RNASEL	0.61405	0.0114303	0.00801472
HMOX2	0.613375	0.0494126	0.0278622
SNTB2	0.6128	1.55583e-05	3.07927e-05
HK3	0.61265	0.00124638	0.00120436
CTSG	0.6122	0.00437254	0.00356631
B3GALT6	0.611275	0.0766487	0.0397885
CHMP3	0.611125	7.86483e-05	0.000116251
ABCB1	0.610325	0.0237567	0.0150748
ELANE	0.61	0.0664918	0.0354904
MAGED2	0.60985	5.18414e-07	2.09502e-06
YWHAZ	0.6066	1.4737e-08	1.69617e-07
SPEN	0.6058	0.0821686	0.0421244
ERMP1	0.60565	5.60084e-05	8.84972e-05
IGLV3-19	0.6046	0.0166434	0.0110809
SLC16A7	0.604025	0.0391042	0.0230087
SRP9	0.60175	0.00203974	0.00183535
NID1	0.599125	0.00124638	0.00120436
BGN	0.598	0.0574412	0.0315614
PPP2R5E	0.597775	0.00124638	0.00120436
PACS2	0.595775	0.0114303	0.00801472
PITPNM1	0.59515	0.0199329	0.0129629
NINJ1	0.5945	0.0166434	0.0110809
PPM1G	0.594125	0.00226171	0.0020266
IWS1	0.5927	0.00939923	0.00678771
NAP1L1	0.589425	6.38602e-08	4.59976e-07
GLUD2	0.58825	0.0114303	0.00801472
TRMT11	0.588125	0.0237567	0.0150748
GNPDA1	0.58675	6.38602e-08	4.59976e-07
INPPL1	0.5859	0.000204831	0.000262178
CHMP4C	0.585775	0.021774	0.0139521
COL6A2	0.58555	0.000426973	0.000486583
TAPBPL	-0.5863	0.00064721	0.000692319
SUOX	-0.5864	4.70666e-05	7.6911e-05
RBM14	-0.587175	0.000128323	0.000176796
FAM210B	-0.58725	0.00850635	0.00624347
SNTB1	-0.58735	1.12361e-06	3.73154e-06
IPO4	-0.58735	0.00229749	0.0020266
PHB	-0.587775	3.06508e-06	8.36386e-06
SAR1A	-0.587875	2.98669e-07	1.38408e-06
PPP2R1A	-0.58825	0.000204831	0.000262178
H6PD	-0.5884	0.000426973	0.000486583
FAH	-0.588775	0.00406784	0.00332125
PAFAH2	-0.589	0.000109279	0.00015477
ACADM	-0.590575	3.84791e-06	1.00192e-05
TUFM	-0.5906	2.19417e-08	2.09552e-07
SEPHS1	-0.590875	0.0166434	0.0110809
AKAP9	-0.5909	0.00159986	0.00149084
MRPS27	-0.59175	0.00290082	0.00246592
AMDHD1	-0.59195	0.00453947	0.00365123
SLC35A3	-0.59205	4.70666e-05	7.6911e-05
RTN4	-0.5927	3.63741e-06	9.48846e-06
NIT1	-0.59335	0.00124638	0.00120436
VKORC1L1	-0.595175	3.94427e-05	6.63393e-05
KHSRP	-0.5959	0.0199329	0.0129629
PRPS2	-0.59745	0.000175675	0.000230885
MGST1	-0.597775	4.70666e-05	7.6911e-05
C5orf24	-0.59785	0.0714266	0.0377012
PRDX3	-0.602825	2.90482e-06	7.91445e-06
UGDH	-0.60315	2.74497e-05	4.90277e-05
ATP5F1D	-0.604175	4.55209e-08	3.6244e-07
MTHFS	-0.604225	1.43702e-06	4.53758e-06
HGD	-0.604575	0.00776673	0.00578174
CRYM	-0.6048	0.0166434	0.0110809
PLG	-0.60565	0.000128323	0.000176796
WWOX	-0.6061	0.0879972	0.0445449
MRPS18B	-0.60645	0.0879972	0.0445449
OSGEPL1	-0.60645	5.60084e-05	8.84972e-05
ABCB8	-0.606625	3.94624e-07	1.68897e-06
ADK	-0.60695	6.64572e-05	0.000101512
ETHE1	-0.60755	0.000320319	0.000379365
QPRT	-0.6085	0.000219415	0.000279932
ACSF3	-0.60855	0.000740571	0.000778391
NOC4L	-0.6093	0.0258891	0.01616
MPP5	-0.61025	0.0199329	0.0129629
MMAA	-0.61025	2.19417e-08	2.09552e-07
CPQ	-0.61065	7.86483e-05	0.000116251
UQCRC1	-0.61235	1.4737e-08	1.69617e-07
KHDRBS1	-0.614	0.00290082	0.00246592
GMPPB	-0.61445	1.55583e-05	3.07927e-05
TPD52L1	-0.61585	0.00290082	0.00246592
AFMID	-0.61785	0.00229749	0.0020266
MFN2	-0.618475	4.70666e-05	7.6911e-05
CACFD1	-0.61865	0.00850635	0.00624347
FMO4	-0.61875	3.94427e-05	6.63393e-05
PRUNE1	-0.621	0.100622	0.0496698
ASMTL	-0.62125	0.00180797	0.00165915
SLC22A9	-0.621325	0.000150327	0.000201624
ITPR2	-0.62245	2.74497e-05	4.90277e-05
ABLIM3	-0.62245	0.000276572	0.000335921
GFM1	-0.6225	8.74067e-07	3.08901e-06
ARAF	-0.62325	6.64572e-05	0.000101512
ETNPPL	-0.623325	0.0941447	0.0470198
IRF6	-0.6241	0.0391042	0.0230087
HIST1H1A	-0.6244	0.0036398	0.00301411
GANAB	-0.6244	1.55583e-05	3.07927e-05
SEC24D	-0.6244	6.9457e-06	1.58521e-05
LARP1B	-0.62495	9.28233e-05	0.00013459
F11	-0.625025	9.28233e-05	0.00013459
TOLLIP	-0.625025	1.27897e-05	2.63947e-05
DICER1	-0.625175	0.00203974	0.00183535
PRPSAP2	-0.625375	1.55583e-05	3.07927e-05
CAMK1	-0.6264	0.00203974	0.00183535
MRPL39	-0.6264	0.000740571	0.000778391
TEFM	-0.6273	0.0423227	0.0245253
ARL6IP1	-0.6276	0.0036398	0.00301411
CTSZ	-0.6276	0.00264234	0.00228708
TBC1D17	-0.62795	1.12361e-06	3.73154e-06
MPC2	-0.62845	0.000564523	0.000617765
MSRA	-0.628625	3.63741e-06	9.48846e-06
MTCH1	-0.629275	1.66364e-07	8.89061e-07
PCYT1A	-0.62975	6.9457e-06	1.58521e-05
ABCC2	-0.6305	0.000564523	0.000617765
TMEM186	-0.6305	0.00453947	0.00365123
MYO7A	-0.630725	1.12361e-06	3.73154e-06
PIN4	-0.6318	0.0151801	0.0102325
SPRYD4	-0.632	1.66364e-07	8.89061e-07
ACP2	-0.6321	0.000491451	0.000550469
ROMO1	-0.633625	0.000150327	0.000201624
ERG28	-0.6348	0.00064721	0.000692319
MOCOS	-0.63525	0.0199329	0.0129629
TMEM11	-0.635375	0.00159986	0.00149084
RBKS	-0.63565	5.60084e-05	8.84972e-05
ITPRID2	-0.635825	0.000204831	0.000262178
ENTPD5	-0.63595	6.9457e-06	1.58521e-05
AKT2	-0.63705	9.82465e-09	1.32845e-07
ANK1	-0.63715	0.0423227	0.0245253
TPP1	-0.6378	0.00141333	0.0013409
F2	-0.63785	0.000175675	0.000230885
SLC25A11	-0.6384	3.27488e-10	4.66494e-08
SPATA20	-0.639125	0.000491451	0.000550469
SDHD	-0.63945	0.00768782	0.00572571
SLC20A2	-0.63955	0.0306375	0.0187365
MAVS	-0.64005	3.94427e-05	6.63393e-05
FKBP8	-0.640325	4.70666e-05	7.6911e-05
NHLRC1	-0.641425	0.000238273	0.000296989
FAM98C	-0.64175	0.0423227	0.0245253
DPM3	-0.6425	0.00229749	0.0020266
CRYL1	-0.6426	1.88637e-05	3.62576e-05
CROT	-0.64295	0.00264234	0.00228708
NDUFA13	-0.64305	6.64572e-05	0.000101512
SLC25A15	-0.6431	0.000320319	0.000379365
ILVBL	-0.643125	1.4737e-08	1.69617e-07
ACO1	-0.64335	4.70666e-05	7.6911e-05
TTLL12	-0.64545	5.6233e-06	1.33624e-05
RTKN	-0.64655	0.00850635	0.00624347
RAB5A	-0.647275	0.000276572	0.000335921
XYLB	-0.6485	0.000175675	0.000230885
ATP5PB	-0.648925	8.08798e-06	1.84255e-05
NOMO1	-0.64925	0.0714266	0.0377012
EPS8L2	-0.64975	0.000370211	0.000429381
DHFR	-0.6509	0.00505831	0.00399282
PAPSS2	-0.651275	1.04737e-05	2.2479e-05
RAB33B	-0.6518	0.00625359	0.00479405
EARS2	-0.652225	9.28233e-05	0.00013459
DOLPP1	-0.65235	5.18414e-07	2.09502e-06
SCRIB	-0.65245	0.000128323	0.000176796
UGT2B4	-0.652825	3.94624e-07	1.68897e-06
MRI1	-0.6538	0.000320319	0.000379365
SLC25A26	-0.65415	0.000740571	0.000778391
HMGCL	-0.6544	1.66364e-07	8.89061e-07
ACOT1	-0.65485	0.000320319	0.000379365
PAICS	-0.655	0.000845823	0.000870363
ATL2	-0.65505	8.74067e-07	3.08901e-06
TUBA4A	-0.6552	0.00064721	0.000692319
IDH1	-0.65545	1.27897e-05	2.63947e-05
REEP6	-0.6555	0.000280243	0.000339853
GNPNAT1	-0.6557	0.00229749	0.0020266
CYP4V2	-0.6559	0.00258362	0.00223873
CAPN5	-0.6567	1.04737e-05	2.2479e-05
NLN	-0.65685	0.000238273	0.000296989
COX7A2	-0.65845	5.60084e-05	8.84972e-05
ECHDC2	-0.65845	1.88637e-05	3.62576e-05
MTIF3	-0.659175	0.00850635	0.00624347
MTIF2	-0.659425	0.010372	0.00737816
ERGIC1	-0.661275	9.82465e-09	1.32845e-07
NT5E	-0.6618	4.53178e-06	1.13376e-05
CTH	-0.66615	0.00850635	0.00624347
ACAA1	-0.6665	0.000238273	0.000296989
IGSF8	-0.6674	2.74497e-05	4.90277e-05
MIPEP	-0.667475	0.000426973	0.000486583
PROX1	-0.66805	0.000426973	0.000486583
PLPBP	-0.668075	1.55583e-05	3.07927e-05
C2orf72	-0.668075	3.94624e-07	1.68897e-06
CLUH	-0.66815	2.98669e-07	1.38408e-06
MOV10	-0.66855	2.98669e-07	1.38408e-06
TBRG4	-0.66905	4.55209e-08	3.6244e-07
POLDIP2	-0.669075	9.82465e-09	1.32845e-07
UGT2A1	-0.66985	0.0281797	0.0174098
SLC25A46	-0.6726	1.43702e-06	4.53758e-06
SMOC1	-0.673925	0.00693856	0.00524485
SIGMAR1	-0.67485	4.70666e-05	7.6911e-05
ACACA	-0.675225	4.53178e-06	1.13376e-05
AADAC	-0.675275	6.74954e-07	2.59618e-06
NSDHL	-0.6753	4.67386e-05	7.6911e-05
SDHA	-0.6753	2.19417e-08	2.09552e-07
LARP4	-0.675925	0.00173727	0.00161792
NUDT8	-0.67645	0.0941447	0.0470198
LLGL2	-0.6789	1.43702e-06	4.53758e-06
HSDL2	-0.67905	2.23675e-07	1.10887e-06
FASTKD2	-0.6791	0.00203974	0.00183535
AGPAT2	-0.6804	0.000740571	0.000778391
ISCA1	-0.6811	0.0306375	0.0187365
AHCY	-0.68175	0.000128323	0.000176796
INTS8	-0.6822	0.0664918	0.0354904
GDA	-0.6835	0.00203974	0.00183535
NELFCD	-0.68365	0.00693856	0.00524485
SMARCA1	-0.684225	0.000204831	0.000262178
ABCA8	-0.684725	0.000964236	0.000969951
CXADR	-0.684775	3.94427e-05	6.63393e-05
PLEKHA1	-0.686825	0.021774	0.0139521
OGT	-0.68695	0.00229749	0.0020266
IRS1	-0.687025	9.28233e-05	0.00013459
FRK	-0.68725	0.000150327	0.000201624
RINT1	-0.687625	0.000491451	0.000550469
DERA	-0.68785	1.27897e-05	2.63947e-05
PSMD5	-0.6891	6.54977e-10	5.40977e-08
AGMO	-0.689275	5.6233e-06	1.33624e-05
NUDT6	-0.689825	4.53178e-06	1.13376e-05
LMAN2L	-0.69055	4.53178e-06	1.13376e-05
CD82	-0.691125	0.000238273	0.000296989
ASGR2	-0.69135	4.53178e-06	1.13376e-05
ZNF512B	-0.691475	0.0574412	0.0315614
PMPCA	-0.6921	4.55209e-08	3.6244e-07
EBP	-0.6923	4.53178e-06	1.13376e-05
MRPL46	-0.6925	0.0766487	0.0397885
PPOX	-0.6925	6.38602e-08	4.59976e-07
AGPAT5	-0.695625	0.00159986	0.00149084
LMAN1	-0.69595	2.90482e-06	7.91445e-06
ALDH4A1	-0.69615	1.82608e-06	5.46994e-06
HAL	-0.6973	0.0166434	0.0110809
PRKAA1	-0.6974	4.55209e-08	3.6244e-07
ACAD9	-0.697875	1.43702e-06	4.53758e-06
BHMT2	-0.6989	0.000175675	0.000230885
ARG1	-0.69945	4.53178e-06	1.13376e-05
ASL	-0.6995	7.86483e-05	0.000116251
ARVCF	-0.700625	0.000320319	0.000379365
NDUFS5	-0.7014	0.000952924	0.000969951
UGP2	-0.7021	9.28233e-05	0.00013459
DMAC2L	-0.7022	0.0821686	0.0421244
CFL2	-0.70365	1.82608e-06	5.46994e-06
RGN	-0.70475	0.0391042	0.0230087
LONP1	-0.70555	3.92986e-09	8.44813e-08
MTTP	-0.705575	2.19417e-08	2.09552e-07
TAF6L	-0.705825	0.0237567	0.0150748
CENPV	-0.70625	0.00453947	0.00365123
GCLC	-0.706625	1.27897e-05	2.63947e-05
MCCC1	-0.7074	6.74954e-07	2.59618e-06
FH	-0.70745	8.90768e-08	5.68373e-07
PGRMC1	-0.7075	7.86483e-05	0.000116251
PEMT	-0.70855	1.82608e-06	5.46994e-06
PMPCB	-0.708775	2.19417e-08	2.09552e-07
TFR2	-0.7092	0.0114303	0.00801472
GAMT	-0.709475	0.00141333	0.0013409
VTA1	-0.70985	5.60084e-05	8.84972e-05
GPHN	-0.7104	0.000109279	0.00015477
ATP5F1A	-0.7112	3.94624e-07	1.68897e-06
PYCR3	-0.71275	0.000204831	0.000262178
ABCG8	-0.7138	0.000845823	0.000870363
TMEM97	-0.7154	0.000128323	0.000176796
BOK	-0.71605	0.000320319	0.000379365
TNPO2	-0.7169	1.43702e-06	4.53758e-06
PGRMC2	-0.717925	1.34147e-05	2.75595e-05
ARF6	-0.718525	1.27897e-05	2.63947e-05
PANK1	-0.71955	5.6233e-06	1.33624e-05
PYGL	-0.7204	0.000426973	0.000486583
MPI	-0.7217	0.00505831	0.00399282
FARP2	-0.72235	0.000740571	0.000778391
EI24	-0.7227	2.23675e-07	1.10887e-06
CMAS	-0.7228	1.22153e-07	7.30717e-07
RBP5	-0.723	7.86483e-05	0.000116251
ENGASE	-0.72345	0.00562832	0.00438541
ABHD5	-0.72375	0.0618335	0.0335171
APBA1	-0.7249	0.00693856	0.00524485
SLC39A14	-0.724925	1.43702e-06	4.53758e-06
UGT2B15	-0.72505	1.55583e-05	3.07927e-05
UGT1A4	-0.725325	0.000150327	0.000201624
ALDH9A1	-0.725875	3.94624e-07	1.68897e-06
SCFD2	-0.7262	0.00453947	0.00365123
MOCS2	-0.726825	0.00203974	0.00183535
PNPLA8	-0.7279	0.100622	0.0496698
BCS1L	-0.7285	8.74067e-07	3.08901e-06
KLB	-0.72955	0.0941447	0.0470198
NARS2	-0.73245	6.02591e-06	1.43155e-05
NAGA	-0.73295	0.0391042	0.0230087
SDHC	-0.7331	2.30978e-06	6.57887e-06
PRKAG1	-0.7335	2.29242e-09	6.65476e-08
LHPP	-0.73395	1.12361e-06	3.73154e-06
HSD17B10	-0.73475	9.82465e-09	1.32845e-07
SPATS2L	-0.735275	0.000320319	0.000379365
KYNU	-0.7361	0.000128323	0.000176796
HAGH	-0.7376	2.23675e-07	1.10887e-06
CD302	-0.73785	0.00109725	0.00108703
ACSL5	-0.7382	0.000426973	0.000486583
TST	-0.73835	2.90482e-06	7.91445e-06
TMEM126B	-0.73835	2.74497e-05	4.90277e-05
GALK2	-0.740175	0.000204831	0.000262178
TFG	-0.7415	0.0036398	0.00301411
CRAT	-0.7419	6.22228e-09	1.06095e-07
ALDH16A1	-0.74215	3.94427e-05	6.63393e-05
RDH11	-0.7423	3.94624e-07	1.68897e-06
TPP2	-0.74235	2.19417e-08	2.09552e-07
SCCPDH	-0.7424	8.74067e-07	3.08901e-06
AKAP1	-0.742625	0.000370211	0.000429381
SLC27A2	-0.742825	1.82608e-06	5.46994e-06
ARHGEF10L	-0.743625	2.23675e-07	1.10887e-06
NDUFAF1	-0.744	0.0166434	0.0110809
PRORP	-0.744625	6.22228e-09	1.06095e-07
BPHL	-0.74585	4.36943e-05	7.33433e-05
FAM160B1	-0.74605	2.30978e-06	6.57887e-06
CYP4F2	-0.74725	0.0138279	0.00942631
SEC16B	-0.747425	3.92986e-09	8.44813e-08
PPT2	-0.75095	0.0258891	0.01616
ZADH2	-0.75115	0.000109279	0.00015477
FAHD1	-0.7512	3.29525e-05	5.72211e-05
HDHD3	-0.75165	6.74954e-07	2.59618e-06
OGDHL	-0.752	8.90768e-08	5.68373e-07
ARMC10	-0.753275	0.000204831	0.000262178
FDFT1	-0.755075	0.000276572	0.000335921
COQ3	-0.75635	1.04737e-05	2.2479e-05
GCHFR	-0.75665	0.0114303	0.00801472
TMEM63A	-0.75705	3.29525e-05	5.72211e-05
KMO	-0.75725	3.63741e-06	9.48846e-06
SLC25A4	-0.7594	3.94624e-07	1.68897e-06
SCYL3	-0.76055	0.0258891	0.01616
ERLIN1	-0.760925	6.64572e-05	0.000101512
MLYCD	-0.761	3.94624e-07	1.68897e-06
HPGD	-0.761225	0.010372	0.00737816
DDX19B	-0.76135	0.0423227	0.0245253
BCKDHA	-0.76305	3.94624e-07	1.68897e-06
SLC25A13	-0.7634	2.98669e-07	1.38408e-06
PTGR1	-0.765825	0.00290082	0.00246592
ZGPAT	-0.765825	0.00850635	0.00624347
MON2	-0.7662	6.22228e-09	1.06095e-07
SRD5A1	-0.767175	0.0879972	0.0445449
CAMK2B	-0.7672	0.0036398	0.00301411
CYP2E1	-0.76735	0.00109725	0.00108703
HADHA	-0.7674	3.27488e-10	4.66494e-08
STRN3	-0.76805	0.000109279	0.00015477
UBAC2	-0.7683	0.000845823	0.000870363
CIDEB	-0.76855	0.00325185	0.00273177
CYP20A1	-0.76905	4.36943e-05	7.33433e-05
PLPP3	-0.770525	1.82608e-06	5.46994e-06
MTX2	-0.7706	0.00693856	0.00524485
ARFGAP2	-0.77135	2.27906e-05	4.22418e-05
PTPN3	-0.7716	0.00406784	0.00332125
SLC30A10	-0.7727	0.00141333	0.0013409
PDIA5	-0.772925	2.90482e-06	7.91445e-06
PDF	-0.77465	0.000128323	0.000176796
SAT2	-0.77535	0.0258891	0.01616
ERLIN2	-0.776325	2.23675e-07	1.10887e-06
F12	-0.777025	0.0237567	0.0150748
SLC66A2	-0.77825	6.9457e-06	1.58521e-05
CYP51A1	-0.78025	8.90768e-08	5.68373e-07
XDH	-0.78065	0.000276572	0.000335921
COMT	-0.7808	0.00203974	0.00183535
ESRP2	-0.7813	2.98669e-07	1.38408e-06
DHCR24	-0.78205	1.04737e-05	2.2479e-05
SLC25A22	-0.78295	2.19417e-08	2.09552e-07
PCYT2	-0.783525	2.74497e-05	4.90277e-05
ANKRD28	-0.78475	0.00141333	0.0013409
HEATR6	-0.7849	0.0457554	0.0261858
DDC	-0.78555	0.000204831	0.000262178
CA2	-0.7857	5.6233e-06	1.33624e-05
ARHGEF40	-0.78685	0.00064721	0.000692319
EPB41L5	-0.7874	1.43702e-06	4.53758e-06
ABCC6	-0.789075	8.90768e-08	5.68373e-07
TK2	-0.791175	5.6233e-06	1.33624e-05
SLC43A1	-0.791675	0.0030807	0.002616
TMUB1	-0.791875	0.000845823	0.000870363
EPHX1	-0.7922	2.23675e-07	1.10887e-06
PGM1	-0.79305	4.53178e-06	1.13376e-05
SFXN4	-0.79315	0.000491451	0.000550469
IYD	-0.79365	1.55583e-05	3.07927e-05
SLC47A1	-0.7946	0.00180797	0.00165915
TOM1	-0.7947	4.70666e-05	7.6911e-05
FMO3	-0.794775	0.000426973	0.000486583
SLC19A3	-0.794975	0.00258362	0.00223873
PRKAR1B	-0.795075	3.94427e-05	6.63393e-05
MCAT	-0.795625	7.86483e-05	0.000116251
CPOX	-0.7961	8.54712e-06	1.88442e-05
SLC16A2	-0.7962	8.74067e-07	3.08901e-06
GCH1	-0.7984	0.000276572	0.000335921
RANBP6	-0.7988	0.00064721	0.000692319
CD36	-0.799075	0.000370211	0.000429381
ARMC8	-0.799225	0.00203974	0.00183535
SORBS2	-0.7997	6.9457e-06	1.58521e-05
HP	-0.801325	0.000370211	0.000429381
ABHD2	-0.80405	0.0391042	0.0230087
RPSA	-0.80445	3.29525e-05	5.72211e-05
CYP2C9	-0.804475	6.64572e-05	0.000101512
PPP2CA	-0.805025	0.0618335	0.0335171
MAOB	-0.8055	1.27897e-05	2.63947e-05
TNPO3	-0.805875	6.54977e-10	5.40977e-08
MT-CO2	-0.80615	8.90768e-08	5.68373e-07
GTPBP10	-0.8068	0.0237567	0.0150748
PKP2	-0.807025	2.90482e-06	7.91445e-06
GPT	-0.807825	0.000204831	0.000262178
PRODH2	-0.80805	3.30729e-06	8.97099e-06
SQLE	-0.8081	0.00229749	0.0020266
TTPA	-0.808225	8.74067e-07	3.08901e-06
C8orf82	-0.808375	1.22153e-07	7.30717e-07
LRRC41	-0.80875	0.000740571	0.000778391
PLEKHA6	-0.80905	6.38602e-08	4.59976e-07
DDAH1	-0.80955	0.00124638	0.00120436
SAR1B	-0.81035	1.82608e-06	5.46994e-06
C11orf52	-0.81085	0.0423227	0.0245253
TFB2M	-0.811175	0.000204831	0.000262178
FN3K	-0.815075	2.74497e-05	4.90277e-05
RPS27	-0.81615	4.55209e-08	3.6244e-07
GPKOW	-0.8186	0.0423227	0.0245253
HIBADH	-0.819	1.82608e-06	5.46994e-06
MT-CO3	-0.819725	1.4737e-08	1.69617e-07
MCCC2	-0.81995	3.27488e-10	4.66494e-08
ITGB3	-0.82075	0.0258891	0.01616
LSR	-0.82105	5.18414e-07	2.09502e-06
SEPSECS	-0.8234	2.23675e-07	1.10887e-06
IFRD2	-0.82375	0.00141333	0.0013409
ARHGAP35	-0.82515	4.55209e-08	3.6244e-07
CNPY3	-0.82555	5.60084e-05	8.84972e-05
GXYLT1	-0.828225	8.74067e-07	3.08901e-06
PRKCA	-0.83255	0.00124638	0.00120436
COQ7	-0.8326	0.000320319	0.000379365
HSD17B11	-0.8327	7.86483e-05	0.000116251
GLYATL1	-0.83285	1.4737e-08	1.69617e-07
PAN2	-0.83595	0.000564523	0.000617765
ABCB10	-0.836175	0.000204831	0.000262178
IVD	-0.836575	2.23675e-07	1.10887e-06
ABAT	-0.8368	1.12361e-06	3.73154e-06
AK3	-0.83745	8.90768e-08	5.68373e-07
FAAH	-0.837575	0.00625359	0.00479405
ITCH	-0.8376	0.00325185	0.00273177
PSMB5	-0.838975	3.94624e-07	1.68897e-06
PCIF1	-0.8411	0.0879972	0.0445449
PPIF	-0.84255	0.00768782	0.00572571
TMEM258	-0.84315	1.27897e-05	2.63947e-05
DNAJC25	-0.8443	2.19417e-08	2.09552e-07
ALDOB	-0.8447	1.88637e-05	3.62576e-05
APOA4	-0.84485	0.0879972	0.0445449
GRHPR	-0.8468	2.74497e-05	4.90277e-05
MTHFD1	-0.8468	3.17664e-08	2.75702e-07
MT-ND3	-0.8469	0.00850635	0.00624347
PTPMT1	-0.8469	0.000370211	0.000429381
CFHR1	-0.847525	0.0766487	0.0397885
CAMSAP3	-0.848175	0.0182253	0.0119966
PTPRF	-0.84845	8.90768e-08	5.68373e-07
PSMB7	-0.84915	2.30978e-06	6.57887e-06
MLXIPL	-0.84955	0.0423227	0.0245253
PFN2	-0.8502	0.0332712	0.0200348
NDUFAF7	-0.8509	2.74497e-05	4.90277e-05
SLC2A2	-0.851275	1.66364e-07	8.89061e-07
SLC25A16	-0.856575	1.11611e-06	3.73154e-06
GPAT3	-0.85735	0.0199329	0.0129629
TACO1	-0.85795	9.82465e-09	1.32845e-07
DHTKD1	-0.8592	3.94427e-05	6.63393e-05
UGT2B7	-0.86045	2.90482e-06	7.91445e-06
PARS2	-0.8613	1.43702e-06	4.53758e-06
MACROD1	-0.86155	2.30978e-06	6.57887e-06
ITGA2B	-0.8616	0.0574412	0.0315614
CTSF	-0.8617	0.000845823	0.000870363
BTD	-0.862	3.63741e-06	9.48846e-06
TIMM17B	-0.8625	0.0618335	0.0335171
SEC14L2	-0.86545	9.82465e-09	1.32845e-07
PIK3CA	-0.86605	6.64572e-05	0.000101512
SFXN1	-0.86655	8.90768e-08	5.68373e-07
AK4	-0.866975	2.90482e-06	7.91445e-06
AKR1C1	-0.867	8.54712e-06	1.88442e-05
SLC16A1	-0.867025	2.27906e-05	4.22418e-05
FLAD1	-0.8677	4.53178e-06	1.13376e-05
SHMT2	-0.867825	1.4737e-08	1.69617e-07
PRKAB2	-0.869	2.74497e-05	4.90277e-05
PSAT1	-0.8696	2.27906e-05	4.22418e-05
RNF170	-0.8696	3.94624e-07	1.68897e-06
IQGAP2	-0.8699	9.82465e-09	1.32845e-07
ECH1	-0.87035	8.74067e-07	3.08901e-06
PCYOX1	-0.871525	6.38602e-08	4.59976e-07
CLEC4G	-0.871625	2.74497e-05	4.90277e-05
ASPDH	-0.8721	5.18414e-07	2.09502e-06
SEC24B	-0.872125	3.30729e-06	8.97099e-06
PPT1	-0.873375	0.0258891	0.01616
TTC38	-0.8742	9.28233e-05	0.00013459
ACAT2	-0.8744	2.74497e-05	4.90277e-05
DCAF11	-0.8764	1.4737e-08	1.69617e-07
HIGD2A	-0.87785	0.021774	0.0139521
MKRN2	-0.8784	0.00109725	0.00108703
CA5A	-0.8787	0.0036398	0.00301411
NUDT12	-0.87965	0.00290082	0.00246592
CCDC51	-0.8806	0.000150327	0.000201624
DHRS4	-0.8815	0.000150327	0.000201624
GAS2	-0.8818	8.74067e-07	3.08901e-06
PDLIM5	-0.8826	0.000845823	0.000870363
CYP3A5	-0.884325	0.0533044	0.0296623
SLC25A1	-0.88475	1.30995e-09	6.22943e-08
C17orf75	-0.885025	6.64572e-05	0.000101512
NQO2	-0.88645	0.0114303	0.00801472
LDHD	-0.887	2.90482e-06	7.91445e-06
PALM2	-0.8874	5.6233e-06	1.33624e-05
ETFDH	-0.8911	1.4737e-08	1.69617e-07
AGMAT	-0.89165	4.55209e-08	3.6244e-07
SLC37A4	-0.8919	7.86483e-05	0.000116251
FMO5	-0.89325	0.000297749	0.000360804
L2HGDH	-0.8948	3.92986e-09	8.44813e-08
STAT5B	-0.896125	1.12361e-06	3.73154e-06
GATM	-0.89675	0.00124638	0.00120436
CYP7A1	-0.901875	0.0618335	0.0335171
HADHB	-0.90245	3.92986e-09	8.44813e-08
MFN1	-0.9027	0.000204831	0.000262178
A1CF	-0.902825	3.27488e-10	4.66494e-08
ABCD4	-0.90375	0.00562832	0.00438541
PRPS1	-0.9068	1.66364e-07	8.89061e-07
ENPP1	-0.90705	1.82608e-06	5.46994e-06
FAM8A1	-0.90775	1.27897e-05	2.63947e-05
COQ6	-0.908	6.64572e-05	0.000101512
COQ8A	-0.90845	3.17664e-08	2.75702e-07
PPP6R2	-0.9098	3.94624e-07	1.68897e-06
ADH6	-0.91275	0.000109279	0.00015477
CYP2D6	-0.91665	0.00258362	0.00223873
NFIA	-0.9173	6.9457e-06	1.58521e-05
PHYH	-0.92225	0.000150327	0.000201624
ECI1	-0.92325	2.98669e-07	1.38408e-06
RIDA	-0.92405	2.27906e-05	4.22418e-05
STARD10	-0.92575	1.04737e-05	2.2479e-05
HSD11B1	-0.92625	6.38602e-08	4.59976e-07
ARSE	-0.92645	0.0114303	0.00801472
SLC25A42	-0.926825	3.94624e-07	1.68897e-06
ADH1C	-0.9275	0.00229749	0.0020266
ACADL	-0.9308	0.0199329	0.0129629
MPC1	-0.9308	1.24881e-05	2.63947e-05
GNE	-0.9314	6.74954e-07	2.59618e-06
UBQLN1	-0.93195	0.0494126	0.0278622
AOX1	-0.93205	0.000150327	0.000201624
CHID1	-0.9321	1.22153e-07	7.30717e-07
ALDH5A1	-0.932375	2.43632e-06	6.92398e-06
MAPK8	-0.9329	0.00159986	0.00149084
ACOT13	-0.93345	2.19417e-08	2.09552e-07
MAOA	-0.9352	3.17664e-08	2.75702e-07
PAH	-0.93545	2.30978e-06	6.57887e-06
TXNRD2	-0.9452	8.74067e-07	3.08901e-06
RDH5	-0.947	0.0182253	0.0119966
NIT2	-0.94845	1.27897e-05	2.63947e-05
DGAT1	-0.948975	3.29525e-05	5.72211e-05
DBT	-0.949075	3.17664e-08	2.75702e-07
ACY1	-0.9512	0.000238273	0.000296989
UROC1	-0.951225	0.000426973	0.000486583
ADCK5	-0.95565	0.000276572	0.000335921
HMGN5	-0.9562	0.00406784	0.00332125
PON1	-0.95755	1.43702e-06	4.53758e-06
NOSIP	-0.95815	1.44067e-05	2.95774e-05
CYP2A6	-0.9605	0.000276572	0.000335921
SUGCT	-0.9656	1.55583e-05	3.07927e-05
ISOC2	-0.966	3.94427e-05	6.63393e-05
SIRT3	-0.966625	1.43702e-06	4.53758e-06
C3orf20	-0.9682	0.00453947	0.00365123
CPS1	-0.9698	6.54977e-10	5.40977e-08
HPR	-0.9702	0.00159986	0.00149084
GBA2	-0.97075	9.28233e-05	0.00013459
ACAA2	-0.9711	2.19417e-08	2.09552e-07
GPD1	-0.97175	3.94427e-05	6.63393e-05
ADH1A	-0.9729	0.000276572	0.000335921
ALDH8A1	-0.97505	8.74067e-07	3.08901e-06
HIBCH	-0.9766	1.4737e-08	1.69617e-07
PON3	-0.97785	1.04737e-05	2.2479e-05
MPDZ	-0.9813	1.82608e-06	5.46994e-06
ABHD10	-0.983025	1.55583e-05	3.07927e-05
ALDH2	-0.9832	0.000740571	0.000778391
OPLAH	-0.98345	5.18414e-07	2.09502e-06
MIEN1	-0.9863	0.0332712	0.0200348
ZNF326	-0.98685	1.27897e-05	2.63947e-05
HABP2	-0.9913	0.000426973	0.000486583
RAB17	-0.99165	8.74067e-07	3.08901e-06
RXRA	-0.9923	1.43702e-06	4.53758e-06
TM7SF2	-0.9924	6.9457e-06	1.58521e-05
GLUD1	-0.99455	1.4737e-08	1.69617e-07
SHMT1	-0.9974	5.6233e-06	1.33624e-05
PPP2R2C	-1.0008	0.0125802	0.00869283
GALT	-1.00228	9.82465e-09	1.32845e-07
THEM6	-1.0024	1.43702e-06	4.53758e-06
ACSM5	-1.00525	0.0036398	0.00301411
SLC25A20	-1.0055	6.22228e-09	1.06095e-07
MMUT	-1.00605	2.19417e-08	2.09552e-07
FAHD2A	-1.00655	8.90768e-08	5.68373e-07
PNP	-1.00655	8.74067e-07	3.08901e-06
ALDH6A1	-1.00785	2.98669e-07	1.38408e-06
GOT2	-1.00895	1.22153e-07	7.30717e-07
OXNAD1	-1.01075	0.000370211	0.000429381
SELENOO	-1.01262	2.27906e-05	4.22418e-05
PEX13	-1.01335	0.00939923	0.00678771
NFIB	-1.015	0.0151801	0.0102325
PCDH1	-1.01545	3.63741e-06	9.48846e-06
ATP11C	-1.0166	1.04737e-05	2.2479e-05
PRPSAP1	-1.0167	6.22228e-09	1.06095e-07
ACAT1	-1.01698	9.82465e-09	1.32845e-07
LYRM1	-1.01952	0.0237567	0.0150748
MMAB	-1.02	3.94427e-05	6.63393e-05
ASS1	-1.02025	0.000175675	0.000230885
NAPRT	-1.02075	2.98669e-07	1.38408e-06
PDLIM2	-1.02135	6.38602e-08	4.59976e-07
PCK2	-1.02148	3.17664e-08	2.75702e-07
CBR4	-1.02247	1.22153e-07	7.30717e-07
G6PC	-1.0243	3.94427e-05	6.63393e-05
TUBB1	-1.02795	0.0166434	0.0110809
GCDH	-1.02815	1.66364e-07	8.89061e-07
TTC7B	-1.03275	0.000426973	0.000486583
HSD17B8	-1.03315	1.66364e-07	8.89061e-07
ATPAF2	-1.0351	1.04737e-05	2.2479e-05
BCKDHB	-1.0351	1.30995e-09	6.22943e-08
CISD3	-1.0372	3.94427e-05	6.63393e-05
MSMO1	-1.0388	0.000204831	0.000262178
PHGDH	-1.0391	1.12361e-06	3.73154e-06
WDR59	-1.03915	0.0166434	0.0110809
SFXN5	-1.03937	2.23675e-07	1.10887e-06
PDK3	-1.04202	0.0306375	0.0187365
NAGS	-1.04355	1.04737e-05	2.2479e-05
COASY	-1.04445	2.29242e-09	6.65476e-08
RABGGTB	-1.04928	0.00505831	0.00399282
SLC25A25	-1.04955	6.9457e-06	1.58521e-05
SLC6A1	-1.0506	1.82608e-06	5.46994e-06
BDH1	-1.0509	2.29242e-09	6.65476e-08
DHRS3	-1.0511	3.94624e-07	1.68897e-06
GALE	-1.05465	3.56502e-05	6.18345e-05
SLCO1B1	-1.05465	5.6233e-06	1.33624e-05
PID1	-1.055	0.000740571	0.000778391
ASGR1	-1.05515	1.55583e-05	3.07927e-05
ARSB	-1.0562	0.00453947	0.00365123
MAT1A	-1.0564	3.63741e-06	9.48846e-06
PALM3	-1.05795	6.9457e-06	1.58521e-05
SLCO1B3	-1.05945	0.000150327	0.000201624
ECHS1	-1.06095	6.22228e-09	1.06095e-07
ELOVL1	-1.0617	0.0036398	0.00301411
TMEM256	-1.06382	0.000964236	0.000969951
METTL7A	-1.0639	8.74067e-07	3.08901e-06
HSD17B13	-1.0645	0.000845823	0.000870363
LSS	-1.06475	1.04737e-05	2.2479e-05
MVK	-1.06955	8.54712e-06	1.88442e-05
SLC22A1	-1.07012	1.82608e-06	5.46994e-06
LDLR	-1.07392	0.0360904	0.0215014
TOP3A	-1.07418	0.0821686	0.0421244
FGGY	-1.07475	0.000109279	0.00015477
GLYAT	-1.07707	1.12361e-06	3.73154e-06
MPST	-1.07855	3.17664e-08	2.75702e-07
MARCHF2	-1.0821	8.74067e-07	3.08901e-06
IFT27	-1.08285	0.00229749	0.0020266
GPAM	-1.08295	1.66364e-07	8.89061e-07
TKFC	-1.08415	3.94624e-07	1.68897e-06
MGMT	-1.086	0.0281797	0.0174098
KIAA1217	-1.0867	3.17664e-08	2.75702e-07
SLC39A9	-1.08795	0.00203974	0.00183535
CYP8B1	-1.08817	6.22228e-09	1.06095e-07
BCL2L13	-1.08835	1.30995e-09	6.22943e-08
SARDH	-1.08915	2.19417e-08	2.09552e-07
SEMA4G	-1.0909	0.0036398	0.00301411
POFUT1	-1.09362	4.53178e-06	1.13376e-05
HSD17B6	-1.09477	3.94624e-07	1.68897e-06
SLC10A1	-1.09965	2.27906e-05	4.22418e-05
SOWAHC	-1.09975	0.000109279	0.00015477
ENTPD8	-1.0998	2.27906e-05	4.22418e-05
MARCHF1	-1.1037	1.30995e-09	6.22943e-08
EVA1A	-1.10558	0.000964236	0.000969951
DPYS	-1.10595	1.55583e-05	3.07927e-05
FAM234A	-1.1081	8.54712e-06	1.88442e-05
SEC14L4	-1.112	1.27897e-05	2.63947e-05
UBA52	-1.11225	0.000845823	0.000870363
SLC2A13	-1.1132	0.0618335	0.0335171
CYP1A2	-1.11507	0.00141333	0.0013409
KLKB1	-1.1189	0.00141333	0.0013409
ACSL1	-1.12312	1.4737e-08	1.69617e-07
CYB5A	-1.1253	5.60084e-05	8.84972e-05
THNSL1	-1.1273	2.29242e-09	6.65476e-08
QDPR	-1.1296	8.74067e-07	3.08901e-06
BCO2	-1.12975	0.0182253	0.0119966
UGT2B10	-1.1311	0.00505831	0.00399282
GSTA1	-1.1316	6.64572e-05	0.000101512
CORO2A	-1.13375	2.27906e-05	4.22418e-05
CFHR2	-1.13455	0.00180797	0.00165915
CYP2C8	-1.14452	1.30995e-09	6.22943e-08
CYP4F3	-1.14515	8.90768e-08	5.68373e-07
GBA3	-1.14657	7.86483e-05	0.000116251
SCLY	-1.14867	1.88637e-05	3.62576e-05
RDH16	-1.15245	5.6233e-06	1.33624e-05
CYP39A1	-1.1531	5.6233e-06	1.33624e-05
EPM2AIP1	-1.15835	0.0182253	0.0119966
CNOT10	-1.16055	0.0125802	0.00869283
TCEA3	-1.1624	1.82608e-06	5.46994e-06
LPA	-1.16495	6.64572e-05	0.000101512
HSD3B7	-1.16545	1.04737e-05	2.2479e-05
HSD17B7	-1.1696	8.74067e-07	3.08901e-06
BHMT	-1.17265	1.55583e-05	3.07927e-05
ADH1B	-1.1752	6.74954e-07	2.59618e-06
SLC25A10	-1.1806	3.27488e-10	4.66494e-08
LYVE1	-1.18822	0.00180797	0.00165915
HPN	-1.18995	2.19417e-08	2.09552e-07
ECHDC3	-1.19055	0.000320319	0.000379365
DCXR	-1.19347	3.92986e-09	8.44813e-08
COG7	-1.19815	0.0766487	0.0397885
ENO3	-1.2001	0.000740571	0.000778391
ALAD	-1.20725	1.43702e-06	4.53758e-06
UGT1A9	-1.2076	5.18414e-07	2.09502e-06
HAO2	-1.21215	7.86483e-05	0.000116251
GCAT	-1.22192	6.9457e-06	1.58521e-05
PLIN1	-1.22288	0.000238273	0.000296989
PHKB	-1.22513	6.38602e-08	4.59976e-07
TSC1	-1.2287	0.0360904	0.0215014
HADH	-1.22905	3.27488e-10	4.66494e-08
CYP4F11	-1.23175	8.74067e-07	3.08901e-06
FTCD	-1.23313	8.90768e-08	5.68373e-07
SORD	-1.23615	6.64572e-05	0.000101512
HAAO	-1.24032	1.04737e-05	2.2479e-05
DMGDH	-1.24075	6.74954e-07	2.59618e-06
ALDH7A1	-1.2424	3.17664e-08	2.75702e-07
TMEM120A	-1.2452	1.88637e-05	3.62576e-05
ADH4	-1.2466	5.18414e-07	2.09502e-06
UGT2A3	-1.2493	0.000370211	0.000429381
CMBL	-1.2498	2.98669e-07	1.38408e-06
SLC27A5	-1.25065	3.92986e-09	8.44813e-08
HNF4A	-1.2524	3.92986e-09	8.44813e-08
ACADS	-1.25293	6.22228e-09	1.06095e-07
TTPAL	-1.25538	0.000370211	0.000429381
ADSSL1	-1.26035	3.94427e-05	6.63393e-05
RDH10	-1.26312	2.98669e-07	1.38408e-06
AGL	-1.26975	3.94624e-07	1.68897e-06
ABHD15	-1.27613	1.30995e-09	6.22943e-08
MFSD3	-1.28042	0.00290082	0.00246592
VARS2	-1.28082	2.74497e-05	4.90277e-05
CYP4F22	-1.28467	0.00064721	0.000692319
GLYCTK	-1.28477	2.83994e-06	7.91445e-06
GYS2	-1.287	8.74067e-07	3.08901e-06
CFHR3	-1.29215	0.00693856	0.00524485
RNF14	-1.29338	1.04737e-05	2.2479e-05
FADS2	-1.29537	0.0821686	0.0421244
MBLAC2	-1.3006	9.82465e-09	1.32845e-07
EHD3	-1.30225	6.38602e-08	4.59976e-07
LIPC	-1.3026	0.000370211	0.000429381
RAC3	-1.3029	0.000564523	0.000617765
EPHX2	-1.30453	3.29525e-05	5.72211e-05
CYP2C18	-1.3197	0.00258362	0.00223873
GSTZ1	-1.32353	4.70666e-05	7.6911e-05
GBE1	-1.3244	2.98669e-07	1.38408e-06
SLC22A3	-1.32737	0.0533044	0.0296623
COBLL1	-1.33372	2.23675e-07	1.10887e-06
PBLD	-1.3348	1.12361e-06	3.73154e-06
FGD4	-1.33625	1.22153e-07	7.30717e-07
CES1P1	-1.34055	2.19417e-08	2.09552e-07
MARS2	-1.3418	1.82608e-06	5.46994e-06
CYP4F12	-1.342	0.00229749	0.0020266
ENO2	-1.34395	0.00505831	0.00399282
PHKA2	-1.3474	9.82465e-09	1.32845e-07
SLC23A1	-1.36205	0.00141333	0.0013409
CES1	-1.36575	6.22228e-09	1.06095e-07
PKLR	-1.37745	1.12361e-06	3.73154e-06
CHN2	-1.39597	0.00125633	0.00121248
ACADSB	-1.39625	6.38602e-08	4.59976e-07
PLEKHA7	-1.39998	8.90768e-08	5.68373e-07
DGAT2	-1.4093	3.29525e-05	5.72211e-05
HMGCS2	-1.4167	1.30995e-09	6.22943e-08
TMEM223	-1.43358	2.90258e-05	5.17726e-05
AASS	-1.43972	1.66364e-07	8.89061e-07
FAM185A	-1.44915	0.000175675	0.000230885
GGACT	-1.4571	0.000238273	0.000296989
KHK	-1.4586	8.90768e-08	5.68373e-07
EPS15	-1.4653	0.000238273	0.000296989
ARSD	-1.46695	6.64572e-05	0.000101512
ACY3	-1.46725	0.00406784	0.00332125
ITPR3	-1.4679	0.0664918	0.0354904
CYP2B6	-1.47265	5.6233e-06	1.33624e-05
GJB1	-1.47903	5.6233e-06	1.33624e-05
EIF1AX	-1.48275	0.0199329	0.0129629
DHRS1	-1.4868	2.90482e-06	7.91445e-06
AMT	-1.48773	8.90768e-08	5.68373e-07
ACSM2A	-1.49342	0.000128323	0.000176796
PHLDB2	-1.497	0.000204831	0.000262178
EXOC3L4	-1.50565	8.54712e-06	1.88442e-05
UPB1	-1.5089	6.9457e-06	1.58521e-05
HOGA1	-1.5108	3.92986e-09	8.44813e-08
ACSM3	-1.5143	1.4737e-08	1.69617e-07
GCKR	-1.5267	0.000370211	0.000429381
AKR1D1	-1.53615	8.74067e-07	3.08901e-06
AQP11	-1.54225	8.74067e-07	3.08901e-06
SPTBN2	-1.5484	1.66364e-07	8.89061e-07
BCHE	-1.54947	1.66364e-07	8.89061e-07
UGT1A3	-1.5607	0.00109725	0.00108703
CA14	-1.56872	1.55583e-05	3.07927e-05
SRD5A2	-1.57185	0.000370211	0.000429381
RPS27A	-1.57895	0.0494126	0.0278622
GYG2	-1.58595	1.88637e-05	3.62576e-05
CYP3A4	-1.59515	3.29525e-05	5.72211e-05
ACSM2B	-1.6081	9.82465e-09	1.32845e-07
CLRN3	-1.6102	1.30995e-09	6.22943e-08
PACSIN3	-1.61137	1.88637e-05	3.62576e-05
GRAMD4	-1.6162	0.000276572	0.000335921
ALDH1L1	-1.6282	1.22153e-07	7.30717e-07
KBTBD11	-1.629	1.27897e-05	2.63947e-05
UBR3	-1.6351	2.27906e-05	4.22418e-05
PHKG2	-1.64977	6.38602e-08	4.59976e-07
CYP4A11	-1.66345	8.74067e-07	3.08901e-06
TMEM86B	-1.66803	0.00406784	0.00332125
NOS1AP	-1.70075	0.0574412	0.0315614
ALDH1L2	-1.73045	1.66364e-07	8.89061e-07
SULT1B1	-1.73102	2.29242e-09	6.65476e-08
ACACB	-1.73245	6.38602e-08	4.59976e-07
AADAT	-1.7392	3.94624e-07	1.68897e-06
MRPL53	-1.75472	0.0306375	0.0187365
TBC1D8B	-1.7565	0.0391042	0.0230087
GLS2	-1.80175	9.82465e-09	1.32845e-07
MME	-1.80217	2.29242e-09	6.65476e-08
ASPG	-1.8396	9.82465e-09	1.32845e-07
GALK1	-1.8668	1.66364e-07	8.89061e-07
ADHFE1	-1.87185	8.90768e-08	5.68373e-07
GATB	-1.87945	0.0182253	0.0119966
ANGEL2	-1.89855	0.0533044	0.0296623
IGFALS	-1.90248	2.30978e-06	6.57887e-06
MOCS3	-1.90825	0.000109279	0.00015477
GLDC	-1.97573	3.94624e-07	1.68897e-06
GCK	-2.02957	3.29525e-05	5.72211e-05
SULT1E1	-2.03615	3.63741e-06	9.48846e-06
SC5D	-2.13455	0.00159986	0.00149084
BBOX1	-2.27055	6.54977e-10	5.40977e-08
MET	-2.4129	0.0618335	0.0335171
MRPS12	-2.4612	0.00258362	0.00223873
URB1	-2.48255	0.021774	0.0139521
CES3	-2.48565	6.74954e-07	2.59618e-06
GNMT	-2.50398	6.9457e-06	1.58521e-05
GCSH	-2.61135	0.00453947	0.00365123
OAT	-2.66555	1.66364e-07	8.89061e-07
VIL1	-2.67947	7.86483e-05	0.000116251
GSTA2	-3.50475	0.00064721	0.000692319
HSD17B14	-3.6889	0.00064721	0.000692319
