# Supplementary material for: Proteomics of adjacent-to-tumor samples uncovers clinically relevant biological events in hepatocellular carcinoma
Source: Natl Sci Rev. 2023 Jun 2;10(8):nwad167. doi: 10.1093/nsr/nwad167 (PMC10416816; doi:10.1093/nsr/nwad167)
Supplement: nwad167_Supplemental_Files [file nwad167_supplemental_files.zip › Table S7.xlsx]

## Sheet: Descriptions
Table S7. Related to Figure 6.
1. z-score values of proteins involved in normal liver function.
2. Protein quantification information and membership values in each mfuzz cluster.
3. The results of GO_BP enrichment analysis in each Cluster.

## Sheet: 1. liver function - z-score
Protein	Normal	NAT_S1	NAT_S2	Tumor	Cholesterol Biosynthesis	Gluconeogenesis	Fatty acid metabolism	Drug metabolism	Alanine, aspartate and glutamate metabolism	Valine, leucine and isoleucine metabolism	Complement and coagulation cascades
VSIG4	0.286399	0.640192	0.806398	-0.859355							TRUE
CFHR1	0.265806	-0.232372	-0.210242	0.543184							TRUE
F12	0.995227	-0.0603375	0.00191813	-0.263275							TRUE
CFHR3	0.906642	0.567997	0.261102	-0.50319							TRUE
CFHR2	0.537954	0.136689	-0.233468	0.626566							TRUE
C1QA	-0.0118926	0.294104	0.620834	0.0611138							TRUE
C1R	0.0459936	-0.0830838	0.37139	0.109703							TRUE
C1S	0.0314483	0.140869	-0.0011056	0.164386							TRUE
C2	-0.930202	-0.808558	-0.390405	0.72135							TRUE
C3	-0.103164	-0.134883	0.082984	0.0431752							TRUE
C4A	0.298732	-0.0365305	0.0621442	-0.147837							TRUE
C4BPA	0.234296	-0.644411	-0.477357	0.430581							TRUE
C5	-0.172263	-0.533289	0.00022207	0.313906							TRUE
C6	0.627406	0.280163	0.269056	-0.34614							TRUE
C8A	0.788144	0.535104	0.556913	-0.455404							TRUE
C8B	0.24073	-0.303619	0.149748	-0.165439							TRUE
C8G	-0.38247	-0.408262	0.00243515	0.302306							TRUE
C9	0.273815	0.0349069	0.441773	-0.305465							TRUE
CD46	-0.471311	-0.579304	-0.509087	0.731459							TRUE
CD59	-0.118637	-0.595497	-0.0541531	0.587433							TRUE
CFB	-0.0995967	-0.398158	0.392762	0.238074							TRUE
CFH	-0.381982	-0.628047	0.123393	0.619213							TRUE
CFHR5	0.346869	0.0973363	0.53508	-0.347941							TRUE
CFI	0.184127	0.0681717	0.325337	0.00648762							TRUE
CFD	-0.189451	-0.0517201	0.6064	-0.204664							TRUE
CLU	-0.198436	-0.222652	0.0297563	-0.395026							TRUE
CPB2	0.0340616	-0.1843	-0.0145421	0.0568357							TRUE
F10	-0.366462	-0.327088	-0.371219	0.544375							TRUE
F13B	0.0136984	-0.455658	-0.122914	0.0169968							TRUE
F5	-0.426184	-0.53801	-0.517285	0.629099							TRUE
F7	0.243028	0.105496	-0.111677	0.046678							TRUE
F9	0.749583	0.386271	0.489094	-0.578953							TRUE
FGA	-0.105044	0.2206	-0.107845	-0.261067							TRUE
FGB	-0.219941	0.0892749	0.00243229	-0.127483							TRUE
FGG	-0.341203	-0.0361391	0.0835563	-0.0957844							TRUE
A2M	-0.490227	0.00513673	0.29596	-0.103181							TRUE
F11	0.82901	0.379326	0.329142	-0.357209							TRUE
KLKB1	1.5406	0.0971178	0.19051	-0.301731							TRUE
F2	0.0676484	-0.485525	-0.697651	0.651537							TRUE
PLG	0.566503	-0.17949	-0.303367	-0.0868868							TRUE
KNG1	0.188013	-0.470556	-0.0813295	0.239465							TRUE
ITGAM	-0.291904	0.0295952	0.559635	-0.172715							TRUE
MASP1	0.956878	0.51572	0.765746	-0.394046							TRUE
MASP2	0.719836	0.696795	0.617693	-0.363027							TRUE
MBL2	0.300547	0.84334	0.741349	-0.863607							TRUE
C1QC	-0.0226652	0.0993704	0.775043	-0.473219							TRUE
F13A1	-0.62228	-0.573384	0.213487	0.387089							TRUE
SERPINA1	-0.497862	-0.211194	0.25886	0.188299							TRUE
ITGAX	-1.43019	-1.17411	0.55255	0.515306							TRUE
C1QB	-0.0786749	0.253339	0.680816	-0.302598							TRUE
C7	-0.485144	-0.270971	0.932157	-0.231049							TRUE
VWF	-0.260122	-0.133171	0.922893	0.20371							TRUE
PROC	0.201184	0.237423	-0.304366	0.23766							TRUE
PROS1	-0.431831	-0.478143	-0.136575	0.323101							TRUE
ITGB2	-0.533373	-0.551909	0.604268	0.222428							TRUE
SERPINA5	-0.084752	-0.0628537	-0.178223	0.0184957							TRUE
SERPINC1	0.719959	0.286925	0.353623	-0.459479							TRUE
SERPIND1	0.295872	-0.311071	-0.247391	-0.165215							TRUE
SERPINE1	-0.583178	-0.689112	-0.343728	0.796386							TRUE
SERPINF2	0.155332	-0.203925	-0.340403	-0.195216							TRUE
SERPING1	0.299241	0.117095	0.258248	-0.345614							TRUE
TFPI	-0.249078	-0.616495	0.164112	0.474262							TRUE
PROCR	-0.316296	0.243992	1.12108	-0.36006							TRUE
VTN	-0.202624	-0.347531	0.00177743	-0.0604735							TRUE
AGXT2	0.386906	1.01398	0.747297	-0.901294					TRUE	TRUE
ABAT	0.933978	0.782934	0.453029	-0.842984					TRUE	TRUE
AOX1	0.823763	0.745942	0.368729	-0.509837				TRUE		TRUE
ALDH1B1	0.548545	0.89712	-0.101374	-0.408022		TRUE	TRUE			TRUE
ALDH3A2	0.760947	0.544685	0.29747	-0.50016		TRUE	TRUE			TRUE
ALDH2	1.00687	0.99285	0.474714	-0.931853		TRUE	TRUE			TRUE
ALDH9A1	0.890873	0.965365	0.186123	-0.59409		TRUE	TRUE			TRUE
ALDH7A1	1.08227	0.809742	-0.0497658	-0.627858		TRUE	TRUE			TRUE
ACAT2	0.825868	0.826203	-0.00986025	-0.735794	TRUE		TRUE			TRUE
EHHADH	0.64551	0.600991	0.366126	-0.278855			TRUE			TRUE
ACAA1	0.743083	0.71575	0.272355	-0.598757			TRUE			TRUE
ACADM	0.750161	0.861441	0.349007	-0.640184			TRUE			TRUE
ACAA2	1.06131	0.793363	0.41371	-0.856904			TRUE			TRUE
ACAT1	1.08681	0.858542	0.302742	-0.700842			TRUE			TRUE
ACADS	1.10565	0.920175	0.41655	-0.978127			TRUE			TRUE
ACADSB	1.02767	0.837588	0.157914	-0.66972			TRUE			TRUE
HADHB	1.06727	0.739522	-0.0795997	-0.411417			TRUE			TRUE
HADHA	1.09527	0.741443	0.0879319	-0.474939			TRUE			TRUE
ECHS1	1.03709	0.94253	0.200016	-0.806415			TRUE			TRUE
HADH	1.06299	0.832126	0.112437	-0.669473			TRUE			TRUE
DLD	0.858051	0.814486	0.0621099	-0.558419		TRUE				TRUE
HMGCS1	-0.233532	0.22683	-0.384721	0.387304	TRUE					TRUE
AACS	-0.761394	-0.460736	-0.433066	0.74973						TRUE
ACAD8	0.414417	0.472447	0.250698	-0.370776						TRUE
BCAT1	-1.19394	-0.710383	0.678973	0.415768						TRUE
AUH	0.700772	0.486976	0.0762099	-0.477882						TRUE
ACSF3	1.06379	0.675281	0.44071	-0.767984						TRUE
BCAT2	-0.577758	-0.188448	0.0755596	0.487499						TRUE
OXCT1	-0.290678	0.0211701	0.697537	-0.117183						TRUE
MCEE	0.70234	1.01583	0.395883	-0.59096						TRUE
PCCA	0.756252	0.64933	0.244791	-0.50893						TRUE
PCCB	0.843815	0.637339	0.260941	-0.574609						TRUE
MCCC1	0.991337	0.727025	0.31634	-0.771179						TRUE
ALDH6A1	1.03327	0.773383	0.359336	-0.875819						TRUE
IVD	0.981261	0.700373	0.302559	-0.653199						TRUE
HMGCL	0.874317	0.856998	0.371705	-0.778183						TRUE
BCKDHA	0.982109	0.870935	0.331814	-0.663677						TRUE
SDS	0.751499	0.8332	0.50686	-1.08531						TRUE
SDSL	0.425179	0.762403	0.408525	-0.539045						TRUE
HIBCH	1.0196	0.782192	0.141697	-0.625593						TRUE
HIBADH	0.921053	0.817875	0.244218	-0.74269						TRUE
BCKDHB	1.14018	0.699528	0.191809	-0.664803						TRUE
MCCC2	0.956016	0.681058	0.103162	-0.443427						TRUE
HMGCS2	1.00716	0.752485	-0.000221036	-0.472463						TRUE
HSD17B10	0.85436	0.812395	0.0461283	-0.535667						TRUE
DBT	1.03386	0.854366	0.213166	-0.759875						TRUE
GOT1	0.685233	0.861886	0.567079	-0.666954		TRUE			TRUE
GOT2	1.00983	0.843599	0.280762	-0.894104		TRUE			TRUE
ADSL	0.214006	-0.0311221	-0.724084	0.434494					TRUE
ADSS	-0.717238	-0.548342	-0.274899	0.495712					TRUE
AGXT	0.543166	0.565633	0.418394	-0.395825					TRUE
CAD	-0.632271	-0.900323	-0.606597	0.819849					TRUE
GLUD2	-0.526828	-0.183634	-0.0856961	0.572214					TRUE
GFPT1	-0.0765788	-0.250636	-0.429957	0.642643					TRUE
GLS	-0.298636	-0.433812	0.0573107	0.690881					TRUE
GLUL	-0.0035911	0.403936	-0.0781569	-0.422918					TRUE
GPT2	0.332894	0.572004	0.523083	-0.746994					TRUE
DDO	-0.416225	0.525577	0.360289	0.186334					TRUE
ADSSL1	0.810331	0.632564	0.189182	-0.875693					TRUE
ASL	0.927407	0.904778	0.407561	-0.705185					TRUE
ASS1	0.985079	0.961624	0.452707	-0.947336					TRUE
GPT	0.798216	0.820191	0.523737	-0.790518					TRUE
PPAT	0.0284313	0.0624397	-0.648724	0.314447					TRUE
ALDH4A1	0.834975	0.829688	0.250732	-0.70509					TRUE
ALDH5A1	0.919418	0.782668	0.151216	-0.699687					TRUE
GLS2	1.08905	0.869186	0.408801	-1.1782					TRUE
CPS1	0.814902	0.721101	0.419389	-0.375981					TRUE
NIT2	0.953852	1.09626	0.101423	-0.891729					TRUE
GLUD1	0.884535	0.926029	0.145628	-0.668282					TRUE
ADH5	0.932637	0.999264	0.339133	-0.867731		TRUE	TRUE	TRUE
ADH1A	0.915674	0.803134	0.504136	-0.818324		TRUE	TRUE	TRUE
ADH1C	0.800118	0.797193	0.433465	-0.489086		TRUE	TRUE	TRUE
ADH6	0.925326	0.843167	0.505446	-0.80926		TRUE	TRUE	TRUE
ADH4	0.869604	0.90207	0.481198	-0.86886		TRUE	TRUE	TRUE
ADH1B	0.915878	0.819195	0.455126	-0.620439		TRUE	TRUE	TRUE
CYP3A5	0.11689	-0.0161621	-0.195977	-0.515309				TRUE
CYP2A6	0.867683	0.701696	0.580318	-0.576614				TRUE
UGT2A1	0.865099	0.0876644	0.618508	0.201959				TRUE
CES2	0.654594	0.543833	0.397133	-0.408797				TRUE
CMPK1	0.295849	1.28363	0.194916	-0.594392				TRUE
UGT2B10	0.853656	0.900086	0.438501	-1.03695				TRUE
CYP2D6	0.773557	0.599475	0.312233	-0.352726				TRUE
CYP2C9	0.805717	0.739175	0.540743	-0.537781				TRUE
GSTA2	1.0857	1.05497	0.298675	-0.92983				TRUE
UPP1	-0.510285	-0.312697	0.267845	0.469775				TRUE
MPO	0.211	0.408356	0.681483	-0.732817				TRUE
UGT1A3	0.86798	0.503831	0.139169	-0.906299				TRUE
TYMP	-0.317735	0.268682	0.349339	-0.197486				TRUE
DPYD	0.697531	0.866503	0.178774	-0.759901				TRUE
DUT	-0.41167	-0.281566	-0.197154	0.659306				TRUE
FMO3	0.820816	0.681092	0.464747	-0.707475				TRUE
MGST1	0.798966	0.706965	0.353204	-0.382283				TRUE
GMPS	-0.575337	-0.645802	-0.787232	1.01487				TRUE
FMO4	0.647202	0.507726	0.25723	-0.371183				TRUE
GSTK1	0.406316	0.588743	0.0190478	-0.143959				TRUE
GSTM2	0.636793	0.397732	0.867269	-0.819128				TRUE
GSTM3	-0.0796021	-0.0885409	0.24182	-0.121819				TRUE
GSTO1	0.649165	0.801082	0.452467	-0.55424				TRUE
GSTT1	0.125695	-0.212511	0.933956	-0.330805				TRUE
GUSB	0.535167	0.650949	0.0933807	-0.638985				TRUE
UGT2A3	0.86215	0.67265	0.0698415	-0.340915				TRUE
HPRT1	0.248653	0.187885	-0.155572	-0.403082				TRUE
CYP3A4	0.893919	0.751216	0.457087	-0.89665				TRUE
IMPDH2	-0.254993	-0.492986	-0.773778	0.634881				TRUE
IMPDH1	-0.794752	-0.581613	0.505705	0.482863				TRUE
ITPA	-0.122573	-0.406403	0.114756	0.562243				TRUE
FMO5	0.873328	0.802394	0.259358	-0.506809				TRUE
MAOB	0.893838	0.775129	0.267641	-0.652607				TRUE
MGST2	0.674345	0.601586	0.623335	-1.08689				TRUE
MGST3	0.495266	-0.22776	-0.19183	0.205914				TRUE
TK2	0.967283	0.538548	0.18674	-0.503114				TRUE
CYP2E1	0.656038	0.758584	0.391673	-0.795689				TRUE
CYP1A2	0.854643	0.858509	0.565843	-1.0584				TRUE
NAT1	0.549267	0.572341	0.245979	-0.560851				TRUE
NAT2	0.930687	0.925445	0.822908	-0.842412				TRUE
CYP2B6	0.94345	0.837278	0.404758	-0.851995				TRUE
GSTA1	0.807377	0.765948	0.320551	-0.407904				TRUE
NME1	-0.758733	0.261805	-0.654067	0.643032				TRUE
NME2	-0.84084	0.162464	-0.135315	0.384403				TRUE
NME3	0.123197	0.13306	0.126082	0.43279				TRUE
UGT1A4	0.652731	0.691881	0.3651	-0.731731				TRUE
DPYS	0.801897	0.747405	0.249262	-0.680615				TRUE
XDH	0.706387	0.687718	0.390582	-0.46998				TRUE
UGT2B15	0.701594	0.762547	0.447969	-0.553428				TRUE
UPB1	0.838105	0.859447	0.209121	-0.481889				TRUE
RRM1	-0.885663	-0.811744	-0.414857	0.917283				TRUE
RRM2B	-0.773838	0.342453	0.118014	0.225826				TRUE
UGT1A9	0.695488	0.629594	0.15417	-0.625465				TRUE
UGT2B4	0.670637	0.679619	0.333155	-0.480444				TRUE
UGT2B7	0.831734	0.839025	0.521181	-0.847527				TRUE
TPMT	0.797131	0.932395	0.271292	-0.600447				TRUE
CYP2C8	0.861877	0.804136	0.489824	-0.604057				TRUE
CES1	0.755482	0.633367	0.122069	-0.32489				TRUE
UCKL1	-0.308671	-0.568743	-0.28372	0.56478				TRUE
MAOA	0.983932	0.686199	0.0655942	-0.77993				TRUE
UGT1A1	0.522492	0.610175	0.286853	-0.244104				TRUE
UGT1A6	0.170729	0.355778	-0.144614	-0.0377652				TRUE
UGT1A7	0.867688	0.969114	0.64389	-0.445768				TRUE
UMPS	0.0131926	0.0949526	-0.674407	0.560826				TRUE
GSTP1	-0.114182	0.321225	0.971627	-0.575226				TRUE
SCD	-0.533321	-0.243252	-0.201389	0.783046			TRUE
ACADVL	0.83123	0.762994	0.474664	-0.821147			TRUE
PPT2	0.619857	-0.215206	-0.257131	0.199114			TRUE
ACOT2	0.47299	0.79067	0.27399	-0.202409			TRUE
ACOT4	0.0264784	0.343877	0.165096	0.066642			TRUE
ACOX1	0.402731	0.65615	0.354795	-0.574072			TRUE
ACOX3	-0.0502113	0.296535	0.188734	-0.0565905			TRUE
ACSL3	-0.526037	-0.529259	-0.660888	0.806283			TRUE
ACSL6	-0.0271755	0.101908	-0.517859	-0.0273246			TRUE
FADS2	-0.293622	-0.314228	-0.881875	0.819454			TRUE
ACADL	1.01338	0.864451	0.627672	-1.08801			TRUE
PPT1	1.161	0.483639	0.362767	-0.537397			TRUE
BAAT	0.477481	0.683744	0.33728	-0.426197			TRUE
CPT1A	0.156949	0.124342	-0.0590549	-0.0775829			TRUE
CPT2	0.743218	0.733466	0.238911	-0.469963			TRUE
ELOVL1	0.572815	-0.335875	-0.275546	0.39003			TRUE
MCAT	0.565186	0.235292	-0.0647332	0.397439			TRUE
ELOVL5	-0.0803555	-0.182527	-0.174848	0.655097			TRUE
FADS1	0.139909	-0.311079	-0.445827	0.502515			TRUE
FASN	-0.0555748	0.633912	-0.509806	-0.0388579			TRUE
ACSL5	0.75792	0.625384	0.295874	-0.728738			TRUE
ACSL4	-0.819598	-0.896816	-0.427124	1.02401			TRUE
HSD17B12	0.891353	0.711901	0.275502	-0.932995			TRUE
ACOT1	0.771986	0.71027	0.139022	-0.794572			TRUE
OXSM	0.746401	0.758392	0.135538	-0.473286			TRUE
PECR	0.545608	0.578247	0.335982	-0.41341			TRUE
CYP4A11	0.991081	0.817149	0.384335	-0.748027			TRUE
ACOT7	-0.989801	-0.669268	-0.113341	0.801504			TRUE
GCDH	1.04455	0.825853	0.436762	-0.756579			TRUE
ACACA	0.231033	0.317917	-0.726389	0.46531			TRUE
TECR	1.10383	0.673257	-0.126044	-0.613089			TRUE
THEM4	-0.702844	-0.2549	-0.495788	0.644929			TRUE
ACSL1	1.00622	0.852435	0.326816	-0.572676			TRUE
ACACB	0.981875	0.835821	0.145549	-0.528395			TRUE
ACSS2	0.543911	0.713397	0.207337	-0.729221		TRUE
ADPGK	0.588469	0.0124909	0.0708957	-0.381886		TRUE
AKR1A1	0.813719	0.978787	0.444709	-0.751042		TRUE
ALDOC	0.26814	0.511949	0.0655998	-0.536734		TRUE
BPGM	0.346328	0.278898	0.419165	-0.523508		TRUE
G6PC	0.859454	0.56588	0.108623	-0.201554		TRUE
HK3	0.3071	0.479028	0.714023	-0.512011		TRUE
DLAT	-0.00264798	0.262464	-0.258408	0.0354117		TRUE
ENO1	-0.0976542	0.449262	-0.0993744	-0.356794		TRUE
ENO2	1.00416	1.03031	0.485327	-0.883368		TRUE
FBP1	0.878574	0.897493	0.545175	-0.84459		TRUE
FBP2	0.808575	0.86539	0.502297	-0.799323		TRUE
GALM	0.635497	0.6987	0.486615	-0.883419		TRUE
GAPDH	0.046546	0.729137	0.0576897	-0.179589		TRUE
GPI	0.0950828	0.526251	-0.369079	-0.373316		TRUE
ENO3	0.946726	0.903307	0.543109	-0.875468		TRUE
LDHA	0.8172	0.55486	-0.0454949	-0.655615		TRUE
LDHAL6B	0.125091	0.378348	-0.0536222	-0.0964256		TRUE
HKDC1	-0.753202	-0.661105	0.612758	0.557398		TRUE
MDH2	0.411997	0.383889	-0.224524	0.109252		TRUE
SLC37A4	0.946427	0.820882	0.326764	-0.905995		TRUE
GCK	1.01584	0.850229	0.191363	-0.975495		TRUE
ACSS1	-1.07472	-0.479773	0.142695	0.548608		TRUE
PANK1	0.652217	0.562769	-0.205374	-0.104366		TRUE
PC	0.641457	0.444827	0.230087	-0.596066		TRUE
PCK1	0.736695	0.795471	0.526323	-0.742383		TRUE
PDHA1	-0.336221	0.198359	-0.366532	0.37787		TRUE
PDHB	-0.29658	0.0534397	-0.475158	0.600548		TRUE
PFKFB1	0.616791	0.857269	0.405967	-0.576677		TRUE
PFKL	0.763351	0.960036	0.176417	-0.802886		TRUE
PGAM1	0.458826	0.763166	0.424295	-0.826571		TRUE
PGK1	0.222456	0.377692	-0.000158644	-0.305139		TRUE
PGK2	0.277704	0.618237	0.0217083	0.128212		TRUE
PGM2	0.224595	0.474682	0.0192166	-0.578612		TRUE
PGM1	0.931217	0.967209	0.320005	-0.855288		TRUE
PFKM	-0.300796	-0.236497	0.606375	-0.384201		TRUE
PKLR	0.691322	0.853459	-0.309738	-0.209319		TRUE
ALDOB	0.736358	0.844473	0.36046	-0.537275		TRUE
LDHB	-0.255953	0.0392614	0.848195	-0.41948		TRUE
ALDOA	-0.784073	-0.183425	0.419374	0.188639		TRUE
TPI1	0.487583	0.755828	0.259547	-0.590316		TRUE
PFKP	-0.773639	-0.309393	0.900207	0.186546		TRUE
SLC25A11	1.11066	0.787607	0.147837	-0.840626		TRUE
PCK2	0.908523	0.816054	0.319197	-0.858029		TRUE
SLC2A2	0.84129	0.840843	0.317372	-0.604543		TRUE
HK1	-0.269741	-0.378768	0.82767	0.122566		TRUE
DHCR7	0.281821	0.336854	-0.262693	0.088796	TRUE
FDPS	-0.0447119	0.223678	-0.545113	0.236954	TRUE
SQLE	-0.0236175	0.0174695	-0.681742	0.511633	TRUE
IDI1	-0.0590647	0.526314	-0.439472	0.198428	TRUE
FDFT1	0.365353	0.231918	-0.260542	-0.173443	TRUE
LBR	-0.507754	-0.621128	-0.291448	0.782553	TRUE
LIPA	0.144743	0.0349869	0.457171	-0.281923	TRUE
EBP	0.76829	0.627082	0.0468245	-0.351008	TRUE
MVD	0.332441	0.71829	0.0699501	-0.379584	TRUE
DHCR24	0.291049	0.156632	-0.707248	0.52797	TRUE
MVK	0.925238	0.808702	0.0542304	-0.700098	TRUE
SOAT1	-0.693294	-0.612547	0.139404	0.65351	TRUE
TM7SF2	0.771593	0.632271	-0.0704483	-0.283504	TRUE
LSS	0.928834	0.709877	-0.108238	-0.502588	TRUE
PMVK	-0.0123476	0.0232352	-0.673179	0.28335	TRUE
NSDHL	0.522072	0.408511	-0.335255	-0.19443	TRUE
HSD17B7	0.869052	0.427229	-0.622738	-0.121861	TRUE
CYP51A1	0.221179	0.330849	-0.569307	0.135773	TRUE

## Sheet: 2. mfuzz - cluster
	Median expression					Membership value
Protein	Normal	NAT S1	NAT S2	Tumor	Protein	Cluster 1	Cluster 2	Cluster 3	Cluster 4	Cluster
ABCB6	1	1.19466	0.66901	1.1292	ABCB6	0.169124	0.513295	0.0995599	0.218021	2
ABCG2	1	0.652534	0.841961	0.701602	ABCG2	0.153946	0.274558	0.233209	0.338287
ABHD14B	1	1.27072	0.792922	0.231246	ABHD14B	0.0429509	0.0644869	0.0881464	0.804416	4
VSIG4	1	1.34821	1.55138	0.379994	VSIG4	0.0999977	0.0945418	0.52464	0.28082	3
SLC16A7	1	1.35635	1.51995	1.49213	SLC16A7	0.526788	0.109756	0.292684	0.0707723	1
NOMO1	1	1.00385	0.637612	1.29294	NOMO1	0.139454	0.737273	0.0503157	0.0729567	2
MTIF2	1	0.877989	0.633131	1.37635	MTIF2	0.143569	0.765016	0.0413582	0.050056	2
KLB	1	0.528692	0.603092	1.15499	KLB	0.139347	0.757702	0.0487295	0.0542213	2
INTS8	1	0.774722	0.623214	11.3593	INTS8	0.5738	0.309076	0.0668959	0.0502285	1
MX1	1	1.50875	2.05373	1.97568	MX1	0.600064	0.0902302	0.256092	0.0536134	1
COG7	1	0.432269	0.435834	2.32777	COG7	0.333492	0.549325	0.0620396	0.0551435	2
CYP4F2	1	0.921624	0.595738	0.114733	CYP4F2	0.0120478	0.0212134	0.022992	0.943747	4
SLC20A2	1	0.732474	0.641913	0.995056	SLC20A2	0.0486379	0.888936	0.0233235	0.039102	2
SLC2A13	1	0.543612	0.462268	1.36155	SLC2A13	0.115169	0.809893	0.0348595	0.0400788	2
DOP1B	1	1.14735	1.56884	3.19995	DOP1B	0.847481	0.0922388	0.0383621	0.0219181	1
APOA4	1	0.549046	0.556769	0.766642	APOA4	0.115861	0.622284	0.0853341	0.176521	2
ACLY	1	1.54146	1.46261	2.61933	ACLY	0.741106	0.148681	0.0685206	0.0416928	1
PPT2	1	0.609184	0.594212	0.779016	PPT2	0.111903	0.6129	0.0846459	0.190552	2
GOLT1A	1	1.76709	1.77624	1.46662	GOLT1A	0.255754	0.12464	0.48713	0.132475
PBDC1	1	1.60497	2.21599	1.99315	PBDC1	0.487678	0.094779	0.35498	0.0625634
NUDT7	1	1.82798	1.95037	0.654811	NUDT7	0.113269	0.0925958	0.583472	0.210663	3
ACOT2	1	1.3744	0.819377	0.50859	ACOT2	0.061188	0.0933546	0.107208	0.738249	4
TMEM263	1	1.05303	1.8295	2.57179	TMEM263	0.97486	0.0119829	0.00932035	0.00383695	1
SLC25A26	1	0.636552	0.63545	0.725526	SLC25A26	0.118607	0.478314	0.108511	0.294569
ACP6	1	1.43294	0.790274	1.30942	ACP6	0.231828	0.415715	0.132931	0.219527
FAS	1	1.68997	1.94592	0.591377	FAS	0.101615	0.0825634	0.628592	0.187229	3
TRMT11	1	1.48388	1.50329	2.0001	TRMT11	0.762075	0.109642	0.0862194	0.042064	1
DDX19B	1	0.84842	0.589944	0.40449	DDX19B	0.00571264	0.0123362	0.00892566	0.973026	4
ELANE	1	1.30681	1.52626	0.418138	ELANE	0.0987668	0.0926512	0.539037	0.269545	3
ABHD2	1	0.936272	0.572739	0.264044	ABHD2	0.00277108	0.00532989	0.00471713	0.987182	4
TRADD	1	1.26923	1.59654	1.49265	TRADD	0.513875	0.0919507	0.335345	0.0588298	1
ENGASE	1	0.708775	0.605647	0.960795	ENGASE	0.0531569	0.869582	0.0274828	0.049778	2
C11orf52	1	0.839237	0.570046	0.661379	C11orf52	0.0598649	0.207065	0.0637228	0.669347	4
HEATR6	1	0.858476	0.580392	1.11053	HEATR6	0.0584382	0.872253	0.0253247	0.0439845	2
TIMM17B	1	0.98654	0.549999	1.64313	TIMM17B	0.201894	0.67686	0.055757	0.0654891	2
TTC39C	1	1.14675	1.818	2.40656	TTC39C	0.97708	0.0102663	0.00911647	0.00353755	1
ITPR3	1	4.03551	0.361508	1.94875	ITPR3	0.203981	0.302269	0.17029	0.323461
CRTAP	1	1.38171	1.57489	3.57031	CRTAP	0.788135	0.130727	0.0503987	0.0307397	1
OAS2	1	1.22901	1.82425	0.823948	OAS2	0.0350033	0.0230706	0.905241	0.0366848	3
DMXL1	1	1.5306	1.97767	2.79966	DMXL1	0.919358	0.0367805	0.0307599	0.0131011	1
EIF2AK4	1	1.29835	1.68538	1.80007	EIF2AK4	0.800944	0.0616627	0.107537	0.0298563	1
TMEM167B	1	2.35161	2.42721	4.27352	TMEM167B	0.789663	0.104838	0.0695001	0.0359991	1
PLEKHA1	1	1.06664	0.621219	1.3825	PLEKHA1	0.170971	0.684488	0.060239	0.0843018	2
TMEM126B	1	0.814818	0.599425	0.773984	TMEM126B	0.0886757	0.453104	0.0764591	0.381762
IGLV2-11	1	1.02179	2.38882	0.951285	IGLV2-11	0.0203832	0.0110568	0.955625	0.0129354	3
WDR59	1	0.529793	0.486614	0.589208	WDR59	0.110121	0.429103	0.106838	0.353938
SMURF1	1	1.16781	7.54515	13.2772	SMURF1	0.97145	0.0135548	0.0106489	0.00434624	1
ADO	1	0.750956	1.49968	1.25471	ADO	0.392228	0.124252	0.410011	0.073509
ZNF512B	1	0.61922	0.61922	1.50038	ZNF512B	0.224829	0.671064	0.0526494	0.0514584	2
ITGA2B	1	0.542427	0.550342	0.206269	ITGA2B	0.0619608	0.125153	0.106586	0.7063	4
C5orf24	1	0.784285	0.660738	1.33515	C5orf24	0.14466	0.771825	0.039285	0.0442301	2
LEPR	1	1.58409	2.39222	1.37623	LEPR	0.0610095	0.0274793	0.881027	0.0304846	3
IGLV4-60	1	2.40598	2.31614	1.33712	IGLV4-60	0.173491	0.114685	0.536703	0.17512	3
FAM98C	1	0.680846	0.640935	0.929934	FAM98C	0.076264	0.808993	0.0418837	0.0728593	2
LDLR	1	0.61586	0.475025	0.958068	LDLR	0.0512026	0.8761	0.0260568	0.0466407	2
EPDR1	1	1.49066	2.10351	4.0018	EPDR1	0.905145	0.0521348	0.0281795	0.0145408	1
NUCB1	1	6.82368	9.32918	9.02827	NUCB1	0.533772	0.110878	0.284452	0.0708982	1
AGTRAP	1	0.812266	2.89402	3.28689	AGTRAP	0.835955	0.0578898	0.0822888	0.0238664	1
AGXT2	1	3.43093	2.03101	0.0794505	AGXT2	0.129994	0.136888	0.309817	0.423301
FAM8A1	1	0.822422	0.533016	0.910402	FAM8A1	0.0752125	0.749447	0.0467265	0.128614	2
AHCYL2	1	0.540363	0.793554	0.96403	AHCYL2	0.241574	0.50944	0.12958	0.119405	2
AHNAK	1	0.833685	1.28541	1.1755	AHNAK	0.452936	0.133335	0.341608	0.0721217
SLC19A3	1	0.964615	0.576353	0.0687105	SLC19A3	0.0117807	0.020581	0.0223485	0.94529	4
AK2	1	1.50428	1.05385	0.282623	AK2	0.0806045	0.102378	0.194621	0.622397	4
MTIF3	1	0.735871	0.63324	1.14562	MTIF3	0.0627613	0.884885	0.022454	0.0298993	2
FASTKD2	1	0.788264	0.624555	1.16121	FASTKD2	0.0571832	0.893039	0.0207077	0.0290698	2
RNASEL	1	1.21643	1.53055	2.06347	RNASEL	0.953379	0.0225313	0.0167218	0.00736819	1
AKAP8L	1	0.423329	0.634108	2.0682	AKAP8L	0.395799	0.481073	0.0677095	0.055418
YTHDF2	1	1.35797	1.85453	2.73066	YTHDF2	0.950674	0.0239544	0.0175704	0.00780176	1
AKR1A1	1	1.15811	0.720253	0.248699	AKR1A1	0.0272676	0.0438746	0.0531056	0.875752	4
BANF1	1	3.79415	3.98761	5.09268	BANF1	0.635079	0.127437	0.170752	0.0667312	1
PAF1	1	1.98336	1.91355	4.59495	PAF1	0.752468	0.14708	0.0621424	0.0383102	1
NOS1AP	1	0.215947	0.307626	1.63088	NOS1AP	0.187887	0.710306	0.0506636	0.0511433	2
AKR1C2	1	1.30697	0.667424	0.54709	AKR1C2	0.0535003	0.0960254	0.0773484	0.773126	4
AKR1C3	1	1.51488	0.747761	1.93563	AKR1C3	0.31915	0.467726	0.100528	0.112596
AKR1C4	1	1.26326	0.683897	0.298474	AKR1C4	0.0332512	0.0548164	0.0589062	0.853026	4
MCM7	1	1.40812	2.38489	24.2347	MCM7	0.661586	0.233449	0.0619312	0.0430345	1
AKR1E2	1	1.27308	0.746868	0.277464	AKR1E2	0.0385117	0.0602272	0.0735633	0.827698	4
AKR7A3	1	1.17149	0.699502	0.077227	AKR7A3	0.0303828	0.0476666	0.0620166	0.859934	4
COA3	1	3.01749	1.99329	3.74185	COA3	0.519792	0.234263	0.146345	0.0996003	1
MRPS18B	1	1.03875	0.656811	2.22464	MRPS18B	0.366038	0.499399	0.0696294	0.0649338
ALAS1	1	1.72818	0.823363	2.00694	ALAS1	0.329477	0.421028	0.117686	0.131809
ANK1	1	0.738976	0.642982	0.244279	ANK1	0.0317268	0.0581324	0.0609761	0.849165	4
ALDH1B1	1	1.59853	0.417023	0.276021	ALDH1B1	0.0633215	0.11396	0.0880207	0.734698	4
CD276	1	1.87164	2.24124	3.02383	CD276	0.833036	0.0690602	0.0696698	0.0282344	1
SPEN	1	1.17064	1.52182	2.05765	SPEN	0.965094	0.017039	0.0124134	0.00545313	1
LYRM1	1	0.848493	0.493279	0.266743	LYRM1	0.00303808	0.00649887	0.0047352	0.985728	4
OLFM4	1	2.52214	3.35939	1.3607	OLFM4	0.0945934	0.0542974	0.774445	0.0766642	3
TOP3A	1	0.951796	0.474943	3.86207	TOP3A	0.441941	0.429044	0.0696633	0.0593513
UBQLN1	1	0.653383	0.524149	0.559942	UBQLN1	0.0809663	0.272031	0.0904869	0.556515	4
IGLV8-61	1	3.30672	5.66667	3.0447	IGLV8-61	0.145656	0.0550941	0.745758	0.053491	3
B3GALT6	1	1.06564	1.52761	1.5318	B3GALT6	0.755624	0.0679479	0.143294	0.0331338	1
NDUFAF1	1	1.44759	0.597082	2.9191	NDUFAF1	0.38089	0.462448	0.0802076	0.0764543
SF1	1	1.36325	1.64035	1.77932	SF1	0.768105	0.0740746	0.121315	0.0365048	1
TSC1	1	0.597413	0.426702	0.626908	TSC1	0.0971939	0.480085	0.0859331	0.336788
KDM2A	1	1.38173	1.54154	2.37986	KDM2A	0.863856	0.0722437	0.0420673	0.0218333	1
PITPNM1	1	0.946517	1.51063	1.2174	PITPNM1	0.2561	0.0802696	0.60584	0.0577907	3
TAOK1	1	1.03564	1.53861	2.64515	TAOK1	0.906888	0.0534078	0.026089	0.0136155	1
ALS2	1	1.5945	0.77247	1.31355	ALS2	0.221095	0.371243	0.14687	0.260792
C3orf20	1	0.666904	0.511143	0.0430155	C3orf20	0.0272765	0.0516742	0.0503791	0.87067	4
FADS2	1	0.969038	0.40743	5.46823	FADS2	0.482002	0.390826	0.0698629	0.0573084
METTL17	1	1.8492	2.04103	4.90754	METTL17	0.796366	0.120868	0.0519062	0.0308597	1
SRPK1	1	1.85019	2.36768	7.76871	SRPK1	0.775734	0.140766	0.0515377	0.0319623	1
CHMP3	1	1.04574	1.52745	1.77282	CHMP3	0.945244	0.0220954	0.0243658	0.00829526	1
RTN1	1	0.993024	1.64353	1.93087	RTN1	0.92733	0.0293153	0.0324264	0.0109283	1
SOD2	1	1.42894	1.54013	0.891774	SOD2	0.108598	0.0819146	0.645309	0.164179	3
MAN2B2	1	0.720752	1.87186	1.02121	MAN2B2	0.115735	0.0577656	0.773062	0.0534372	3
APOBEC3F	1	0.914877	1.59532	0.991373	APOBEC3F	0.055697	0.0290107	0.884872	0.0304201	3
ANO1	1	1.30224	0.798215	0.310389	ANO1	0.0457454	0.0691103	0.0901229	0.795021	4
BCAT1	1	2.19958	21.1807	13.7912	BCAT1	0.408415	0.0885956	0.446278	0.0567111
NOC4L	1	0.658771	0.655515	1.95078	NOC4L	0.362455	0.518442	0.0636677	0.0554359	2
NUDT1	1	1.1292	1.85061	1.79151	NUDT1	0.693301	0.0763208	0.190721	0.039657	1
GPKOW	1	0.45755	0.566992	1.63292	GPKOW	0.266123	0.619279	0.0597009	0.0548969	2
TMEM256	1	0.872831	0.478362	0.245284	TMEM256	0.00181642	0.00384985	0.00282877	0.991505	4
ACADL	1	0.779489	0.524567	0.0297467	ACADL	0.0155818	0.0286348	0.0292307	0.926553	4
PTPRK	1	1.9373	2.3813	2.61516	PTPRK	0.682108	0.0960535	0.170434	0.0514045	1
SNX7	1	1.06478	1.69326	3.47762	SNX7	0.87202	0.0762601	0.0333323	0.0183877	1
UBFD1	1	2.45522	5.44998	4.27493	UBFD1	0.455307	0.0870679	0.400573	0.0570521
MPP5	1	0.820486	0.655083	0.715513	MPP5	0.0680692	0.242947	0.0728086	0.616175	4
AP5M1	1	1.59638	1.44944	2.61163	AP5M1	0.710741	0.165779	0.0760688	0.047411	1
GALNT1	1	1.10945	1.84869	3.72115	GALNT1	0.894871	0.0610363	0.0287497	0.0153425	1
TEFM	1	0.674411	0.647387	1.12187	TEFM	0.0861604	0.843942	0.0310966	0.0388007	2
ATRX	1	1.24729	1.53517	2.19771	ATRX	0.933183	0.0339935	0.0222943	0.0105296	1
ITGB3	1	0.766549	0.566148	0.310368	ITGB3	0.015671	0.0328046	0.0257972	0.925727	4
MLXIPL	1	0.823934	0.554958	0.798022	MLXIPL	0.0903852	0.530132	0.0715246	0.307958	2
APOC3	1	1.07296	0.691859	0.397121	APOC3	0.013172	0.0233132	0.0232016	0.940313	4
DDX52	1	3.28524	4.56812	11.4722	DDX52	0.860215	0.0781854	0.03992	0.0216797	1
UBAC2	1	0.723417	0.587109	1.05287	UBAC2	0.0406862	0.91354	0.0176816	0.0280918	2
AQP9	1	1.28485	0.755393	0.114506	AQP9	0.0409198	0.0617872	0.0841816	0.813111	4
DHX8	1	1.28891	1.61591	2.73933	DHX8	0.894618	0.0585909	0.0306798	0.0161115	1
ARAP1	1	0.888627	1.4062	1.15217	ARAP1	0.269135	0.0929201	0.572589	0.0653556	3
SMOC1	1	0.809512	0.626799	0.687521	SMOC1	0.0654209	0.228945	0.0708005	0.634833	4
NF2	1	1.44927	1.79711	1.49929	NF2	0.286516	0.0862632	0.555894	0.0713267	3
VAMP3	1	1.20035	5.70351	3.99993	VAMP3	0.416398	0.0897286	0.437014	0.0568591
RPA3	1	1.11261	1.70545	1.13534	RPA3	0.0327387	0.0145406	0.937747	0.0149737	3
ISCA1	1	0.82151	0.62369	0.651833	ISCA1	0.049999	0.156421	0.0581628	0.735418	4
RPS27A	1	0.512971	0.334725	1.52174	RPS27A	0.11919	0.806033	0.0346982	0.0400788	2
SRD5A1	1	0.988988	0.587567	0.2781	SRD5A1	0.00436426	0.00822644	0.00743736	0.979972	4
SH3GLB1	1	1.09278	1.54398	1.43911	SH3GLB1	0.573252	0.0859087	0.291348	0.0494909	1
POLR1B	1	0.835812	1.63796	6.80785	POLR1B	0.722465	0.186183	0.055307	0.0360446	1
URB1	1	0.482282	0.178928	2.43674	URB1	0.252724	0.638396	0.05475	0.0541296	2
IGLV1-51	1	2.24358	2.20733	1.3859	IGLV1-51	0.181209	0.113032	0.544882	0.160877	3
PPT1	1	0.598273	0.545868	0.275806	PPT1	0.0524184	0.112273	0.085255	0.750054	4
RNF20	1	1.28165	1.6441	2.10009	RNF20	0.943796	0.0246121	0.022611	0.00898045	1
CFHR1	1	0.540765	0.555737	1.40817	CFHR1	0.175517	0.728615	0.0471778	0.04869	2
MET	1	0.22066	0.187778	1.44428	MET	0.114554	0.80655	0.0366999	0.0421964	2
GATB	1	0.715339	0.271787	1.61656	GATB	0.116049	0.803951	0.0354185	0.0445809	2
EPM2AIP1	1	0.64178	0.448025	1.0835	EPM2AIP1	0.039998	0.915686	0.0171558	0.0271598	2
SGSH	1	1.43958	1.83426	1.81951	SGSH	0.630003	0.0905396	0.227107	0.052351	1
ARMH3	1	0.500139	0.878065	1.08721	ARMH3	0.341933	0.416737	0.141451	0.0998794
SCYL3	1	0.755839	0.590271	1.26995	SCYL3	0.0894993	0.846571	0.0283285	0.0356011	2
MGMT	1	1.0108	0.471066	0.467245	MGMT	0.0252076	0.0606155	0.0321367	0.88204	4
CYP2A6	1	0.680751	0.513879	0.0352197	CYP2A6	0.0256698	0.0482614	0.0477374	0.878331	4
ARRB2	1	0.85561	1.32017	1.04144	ARRB2	0.190097	0.0870988	0.653008	0.0697962	3
ARSA	1	1.74382	1.12662	0.703684	ARSA	0.12197	0.145829	0.231633	0.500569	4
HSD17B13	1	0.631104	0.478138	0.00688716	HSD17B13	0.0290926	0.0559437	0.052939	0.862025	4
NQO2	1	0.821482	0.540944	0.104267	NQO2	0.0110163	0.0205313	0.020166	0.948286	4
PPP2CA	1	0.865542	0.572352	1.53826	PPP2CA	0.177025	0.721938	0.0471053	0.0539314	2
KDELR1	1	1.14973	2.23791	3.18513	KDELR1	0.977086	0.0104654	0.00893105	0.00351764	1
RDH5	1	0.729965	0.51871	0.053718	RDH5	0.0193286	0.0363093	0.0357171	0.908645	4
FOCAD	1	1.18323	1.65936	1.95962	FOCAD	0.943902	0.0220854	0.0253561	0.00865644	1
PEX13	1	0.786408	0.495395	1.4571	PEX13	0.124718	0.793598	0.0367512	0.0449328	2
ACSM5	1	0.729257	0.498184	0.0903238	ACSM5	0.0163231	0.0318271	0.0289149	0.922935	4
CACFD1	1	1.06684	0.65128	1.38631	CACFD1	0.180109	0.675658	0.0612148	0.0830181	2
MFSD3	1	0.561546	0.411674	0.402072	MFSD3	0.0738111	0.225869	0.0881942	0.612125	4
F12	1	0.564199	0.583569	0.50541	F12	0.0987233	0.262185	0.126544	0.512548	4
C11orf68	1	1.54141	1.68886	1.6499	C11orf68	0.481804	0.121059	0.314614	0.082523
PLIN2	1	2.87847	3.41231	9.98042	PLIN2	0.802737	0.11701	0.0504353	0.0298179	1
ATM	1	0.951219	1.43535	1.44328	ATM	0.738533	0.0790254	0.146266	0.0361758	1
ANGEL2	1	0.61906	0.268213	0.695417	ANGEL2	0.0864526	0.632256	0.063715	0.217576	2
UGT2A1	1	0.23135	0.628572	0.286901	UGT2A1	0.144873	0.261285	0.227798	0.366044
PIEZO1	1	1.18136	2.14318	1.07456	PIEZO1	0.0111211	0.00567289	0.97661	0.00659643	3
AP1G2	1	1.1414	1.68576	2.08161	AP1G2	0.966666	0.0140583	0.0141349	0.00514123	1
ATP2B4	1	0.889736	1.34448	1.6876	ATP2B4	0.916104	0.0414349	0.0299218	0.0125391	1
CNOT10	1	0.523206	0.447342	1.10229	CNOT10	0.0644835	0.873525	0.02606	0.0359317	2
SMPD1	1	1.36443	3.87837	3.08122	SMPD1	0.49101	0.088651	0.366424	0.0539152
S100A9	1	1.94403	2.02041	0.273166	S100A9	0.111071	0.100489	0.512673	0.275767	3
ATP5MD	1	1.64564	1.0459	0.531614	ATP5MD	0.0982445	0.124904	0.197905	0.578947	4
ATP5ME	1	1.49947	0.864657	0.411189	ATP5ME	0.07013	0.100637	0.131505	0.697728	4
GTPBP10	1	0.862293	0.571648	1.40255	GTPBP10	0.131315	0.780361	0.0393181	0.0490054	2
CMTM6	1	1.34611	1.5708	1.25843	CMTM6	0.167205	0.0679341	0.69565	0.0692117	3
IGLV3-19	1	1.03695	1.52056	0.931337	IGLV3-19	0.0167917	0.009965	0.960136	0.0131077	3
LCN2	1	1.19156	1.70864	0.316012	LCN2	0.0871408	0.0769027	0.647203	0.188753	3
ATPAF1	1	1.03965	0.686128	0.579287	ATPAF1	0.0115153	0.0236015	0.0170511	0.947832	4
THSD4	1	1.02296	2.99665	3.35933	THSD4	0.846695	0.0519926	0.0791474	0.0221649	1
DMAC2L	1	1.53656	0.614634	1.44869	DMAC2L	0.221726	0.460867	0.118311	0.199095
AZU1	1	1.00278	1.51241	0.406753	AZU1	0.0865443	0.0775905	0.653298	0.182567	3
B2M	1	1.64493	1.41713	0.748319	B2M	0.130584	0.125088	0.392875	0.351454
PFN2	1	0.735654	0.554708	0.368159	PFN2	0.0240036	0.0543527	0.0368109	0.884833	4
BAAT	1	1.31848	0.828673	0.297807	BAAT	0.0498891	0.0734855	0.101706	0.774919	4
MCM6	1	1.8398	2.65958	24.4058	MCM6	0.668632	0.226976	0.0617226	0.0426685	1
GPAT3	1	0.626962	0.551965	0.867028	GPAT3	0.0799385	0.773497	0.0487037	0.0978606	2
HAL	1	0.716084	0.616725	0.239111	HAL	0.0319121	0.060214	0.0593783	0.848496	4
NUDT12	1	1.05157	0.543499	0.421031	NUDT12	0.0132349	0.0278329	0.0190581	0.939874	4
IFT27	1	0.796751	0.472095	0.854321	IFT27	0.082469	0.689328	0.055329	0.172874	2
BCAM	1	0.667181	1.03329	1.13159	BCAM	0.459826	0.282568	0.170422	0.0871828
MTPN	1	3.30878	3.174	1.27178	MTPN	0.156014	0.110304	0.545793	0.187889	3
MPI	1	1.07766	0.606382	0.578765	MPI	0.0284868	0.062892	0.0376143	0.871007	4
PDK3	1	0.408802	0.485645	0.621252	PDK3	0.132319	0.503003	0.115924	0.248754	2
SRI	1	1.45968	1.98694	0.514886	SRI	0.0794629	0.0626327	0.725329	0.132575	3
CAMK1	1	0.868983	0.647791	0.505313	CAMK1	0.00649309	0.0143111	0.00994779	0.969248	4
BCKDK	1	1.14858	0.675323	0.297879	BCKDK	0.0212502	0.0360345	0.0383824	0.904333	4
CFHR3	1	0.625096	0.408342	0.141414	CFHR3	0.0273346	0.061244	0.0424498	0.868972	4
HIGD2A	1	0.582629	0.544178	1.06862	HIGD2A	0.0719407	0.85791	0.029657	0.0404927	2
P4HA1	1	0.885737	1.93932	1.93703	P4HA1	0.72436	0.0818702	0.155885	0.0378847	1
GCH1	1	0.821425	0.574987	0.121397	GCH1	0.0143659	0.0261932	0.0270636	0.932377	4
GTF2F1	1	1.43794	2.03566	3.05347	GTF2F1	0.951059	0.0234946	0.0176888	0.00775763	1
CYP3A7	1	1.217	1.84015	1.3064	CYP3A7	0.0993646	0.0362566	0.831179	0.0331997	3
TAF6L	1	0.556817	0.613092	1.63501	TAF6L	0.276064	0.610753	0.0589556	0.0542277	2
BID	1	1.47126	0.813915	0.816995	BID	0.113755	0.1819	0.14491	0.559434	4
SUMF1	1	1.15361	1.53522	2.1987	SUMF1	0.957756	0.0216586	0.0140707	0.00651446	1
CFHR2	1	0.664274	0.455477	1.09454	CFHR2	0.0393801	0.917299	0.0167339	0.0265873	2
BLVRB	1	1.10276	0.705015	0.382551	BLVRB	0.0175645	0.0302502	0.0315735	0.920612	4
NAGA	1	0.79037	0.601672	0.504631	NAGA	0.0247822	0.0610949	0.0350007	0.879122	4
C1orf167	1	1.07859	19.8787	38.3299	C1orf167	0.968858	0.0152037	0.0112133	0.00472462	1
MFAP1	1	2.52074	3.49587	5.25686	MFAP1	0.885448	0.0493975	0.0462299	0.0189249	1
BRD1	1	0.685083	1.49656	1.61743	BRD1	0.711527	0.112058	0.133295	0.0431199	1
ZGPAT	1	0.713841	0.588117	1.70474	ZGPAT	0.251684	0.640279	0.054495	0.0535422	2
C1QA	1	1.48003	2.24945	1.09805	C1QA	0.029964	0.0163003	0.932315	0.0214206	3
TMX3	1	1.21218	1.7262	1.44596	TMX3	0.324342	0.0781297	0.540959	0.0565693	3
C11orf54	1	1.6979	0.947469	0.266878	C11orf54	0.0805093	0.108379	0.162654	0.648457	4
TBC1D22A	1	0.854143	1.6204	2.75772	TBC1D22A	0.911261	0.0498915	0.025952	0.0128954	1
TMEM86B	1	0.507534	0.314684	0.276002	TMEM86B	0.0660112	0.193899	0.0814952	0.658595	4
RBPJ	1	1.02804	1.63751	2.80014	RBPJ	0.92336	0.0429898	0.0223549	0.0112958	1
PPP2R2C	1	0.599715	0.499723	1.14554	PPP2R2C	0.0619632	0.882946	0.0234498	0.0316412	2
PEMT	1	0.938384	0.611935	0.140024	PEMT	0.0123428	0.0216021	0.0236192	0.942436	4
KHDRBS1	1	0.789248	0.653383	1.15079	KHDRBS1	0.0591244	0.890752	0.0211194	0.0290041	2
AKAP9	1	0.76993	0.663929	0.647028	AKAP9	0.0618866	0.181843	0.0764461	0.679824	4
ADAMTSL4	1	1.43256	1.88629	1.5714	ADAMTSL4	0.314139	0.0843324	0.535907	0.0656215	3
C4BPA	1	0.628681	0.686675	1.10924	C4BPA	0.135558	0.761049	0.0486144	0.0547787	2
ACOT11	1	1.60957	2.07977	1.49812	ACOT11	0.166687	0.0646029	0.705014	0.0636963	3
PACS2	1	1.16811	1.51128	1.24016	PACS2	0.170005	0.054492	0.728934	0.0465692	3
CHD2	1	0.935964	1.57716	1.68553	CHD2	0.825071	0.0609881	0.0885835	0.0253569	1
NUDT8	1	1.64593	0.625703	0.499091	NUDT8	0.0835724	0.138776	0.116882	0.660769	4
ANKRD28	1	0.868291	0.580453	1.15641	ANKRD28	0.0661765	0.863346	0.0268413	0.0436364	2
MRPL34	1	2.8412	3.44762	5.19284	MRPL34	0.822667	0.0757043	0.0713262	0.0303028	1
ERBB2	1	1.74466	1.98391	1.18591	ERBB2	0.122794	0.0725269	0.700287	0.104392	3
PRTN3	1	1.99053	2.20824	0.361395	PRTN3	0.107953	0.0919077	0.574478	0.225661	3
ABCA8	1	0.778422	0.622124	0.082026	ABCA8	0.0273699	0.0473063	0.0557477	0.869576	4
ITPR1	1	1.0701	3.4011	2.77753	ITPR1	0.524124	0.0920569	0.330561	0.0532579	1
CDC27	1	1.73051	11.3459	12.9506	CDC27	0.84194	0.0518118	0.083543	0.0227054	1
VTA1	1	1.05405	0.611384	0.525796	VTA1	0.0165664	0.0351955	0.0233769	0.924861	4
ABCB1	1	1.66708	1.5266	1.5596	ABCB1	0.388042	0.171038	0.306711	0.13421
LY96	1	1.27156	3.52849	5.74796	LY96	0.97761	0.0106012	0.0083589	0.00343032	1
NINJ1	1	1.44233	1.50995	1.18468	NINJ1	0.173619	0.0950848	0.609648	0.121648	3
SEC16B	1	0.769704	0.595666	0.660589	SEC16B	0.0715067	0.255621	0.0767348	0.596138	4
CYP4F22	1	0.76997	0.410463	0.767839	CYP4F22	0.0894112	0.586542	0.0669577	0.257089	2
EVA1A	1	0.6307	0.464717	0.252062	EVA1A	0.0361144	0.0835905	0.05454	0.825755	4
HIST1H1A	1	0.928292	0.64869	1.12039	HIST1H1A	0.0800552	0.824938	0.0345841	0.0604229	2
ARHGEF16	1	1.05095	2.32286	2.24735	ARHGEF16	0.704941	0.0779524	0.178287	0.0388193	1
CARHSP1	1	1.20476	0.745484	0.41964	CARHSP1	0.0321416	0.0527996	0.0576776	0.857381	4
CARMIL1	1	0.410926	1.06988	0.901844	CARMIL1	0.299149	0.251823	0.309617	0.139411
SLC47A1	1	0.989039	0.576503	0.415293	SLC47A1	0.00451642	0.0094159	0.00682222	0.979245	4
PKN1	1	1.03693	1.5335	1.52713	PKN1	0.740128	0.0718087	0.153108	0.0349554	1
CAT	1	1.23932	0.812337	0.260851	CAT	0.0429702	0.0640947	0.0900492	0.802886	4
PPP1R14A	1	1.81171	2.92564	1.31649	PPP1R14A	0.0417918	0.0212303	0.910735	0.0262425	3
CYP4V2	1	0.815609	0.634679	0.104538	CYP4V2	0.0245549	0.0422005	0.0500125	0.883232	4
SFXN4	1	0.729687	0.577083	0.872121	SFXN4	0.0724905	0.766234	0.0463108	0.114965	2
PRPF38B	1	1.26455	1.56545	2.21526	PRPF38B	0.93622	0.0318289	0.0218469	0.0101038	1
CCDC58	1	1.33023	0.763222	0.665864	CCDC58	0.0705866	0.119854	0.101574	0.707985	4
CCDC9	1	0.78057	1.17764	2.02469	CCDC9	0.776828	0.142949	0.0506216	0.0296015	1
RPIA	1	0.937864	1.9524	1.64319	RPIA	0.472085	0.0971031	0.373449	0.0573637
ACSM1	1	1.65281	2.18961	3.10701	ACSM1	0.913876	0.0383045	0.0337855	0.0140338	1
CD151	1	0.817718	1.28007	1.36431	CD151	0.724265	0.110149	0.124232	0.0413544	1
PCIF1	1	0.446413	0.558218	1.17678	PCIF1	0.152245	0.737051	0.053071	0.0576326	2
APCS	1	1.04062	1.70663	0.375738	APCS	0.077397	0.0652925	0.717757	0.139553	3
SLC40A1	1	3.2306	3.61551	0.806544	SLC40A1	0.11902	0.0861705	0.633947	0.160862	3
MTX2	1	0.848126	0.586174	0.840809	MTX2	0.0900574	0.582058	0.0673292	0.260555	2
CD63	1	0.917083	1.40223	0.855995	CD63	0.0503177	0.0331962	0.872176	0.0443106	3
RAP2A	1	1.50577	2.37224	3.25871	RAP2A	0.955128	0.0192562	0.0185292	0.00708614	1
CD9	1	0.820486	1.34206	0.870324	CD9	0.096298	0.0626625	0.769618	0.0714214	3
CHMP4C	1	1.08604	1.50085	4.52322	CHMP4C	0.745097	0.167422	0.0533242	0.0341566	1
SCFD2	1	0.647566	0.604494	0.855847	SCFD2	0.091943	0.729013	0.0591618	0.119882	2
CDK2	1	1.22194	0.669973	2.0159	CDK2	0.323408	0.521011	0.0766709	0.0789104	2
FTL	1	3.12694	2.13376	0.333862	FTL	0.135957	0.134387	0.353056	0.376599
CERS6	1	0.596048	0.615039	1.33298	CERS6	0.170358	0.73422	0.0468092	0.0486131	2
PTPN3	1	0.473226	0.585767	0.992748	PTPN3	0.135813	0.724117	0.0627976	0.0772728	2
TPD52L1	1	0.879405	0.652545	0.340028	TPD52L1	0.00868667	0.016326	0.0156667	0.959321	4
ACSM2A	1	0.648521	0.355168	0.0823507	ACSM2A	0.0189411	0.0425309	0.0291549	0.909373	4
MRPS28	1	6.41478	4.85409	11.2724	MRPS28	0.662633	0.172899	0.1031	0.0613675	1
MRPS12	1	0.382001	0.181595	1.94855	MRPS12	0.180411	0.726656	0.0452397	0.0476924	2
HLA-B	1	1.20114	2.89207	2.43792	HLA-B	0.534071	0.0888638	0.32508	0.051985	1
CSTF1	1	2.5673	3.91809	7.46064	CSTF1	0.918068	0.0413148	0.0275469	0.0130703	1
MIEN1	1	0.946714	0.504771	0.493578	MIEN1	0.0207572	0.0518938	0.0265432	0.900806	4
CHAMP1	1	0.664021	1.09855	1.96503	CHAMP1	0.704527	0.195955	0.0618531	0.0376646	1
ARSE	1	0.809246	0.526151	0.349969	ARSE	0.00890482	0.0200249	0.0134469	0.957623	4
BASP1	1	1.23508	2.12778	0.417949	BASP1	0.0596612	0.0453196	0.809358	0.0856608	3
CLN3	1	1.27483	1.74587	5.17335	CLN3	0.77179	0.146107	0.0505532	0.0315496	1
G6PC	1	0.757596	0.491649	0.366669	G6PC	0.0196679	0.0479434	0.0278898	0.904499	4
ARL6IP1	1	0.760885	0.647252	0.287224	ARL6IP1	0.0274028	0.0511472	0.0514374	0.870013	4
RTKN	1	0.368044	0.638806	0.804687	RTKN	0.190461	0.52198	0.131966	0.155593	2
ATOX1	1	2.13125	3.5624	2.20396	ATOX1	0.163891	0.0567458	0.727687	0.0516762	3
PHAX	1	1.29495	2.09101	4.41833	PHAX	0.892978	0.0616392	0.0295569	0.0158263	1
CLEC3B	1	1.26888	1.92492	1.5956	CLEC3B	0.358923	0.0813466	0.502562	0.0571677	3
S100A8	1	1.45677	1.7315	0.423299	S100A8	0.0981261	0.0867422	0.588442	0.22669	3
PDF	1	0.81093	0.58453	0.614933	PDF	0.0477807	0.148108	0.0557897	0.748321	4
IGHA2	1	1.3514	1.91913	1.07373	IGHA2	0.0296167	0.0160731	0.933246	0.0210644	3
CLASP1	1	0.659091	0.782981	1.34376	CLASP1	0.304013	0.570256	0.0672753	0.0584557	2
PRKCD	1	1.64778	2.19136	2.40999	PRKCD	0.761918	0.0738719	0.127311	0.0368984	1
ANKRD44	1	1.05949	1.75513	1.30173	ANKRD44	0.171085	0.056009	0.727938	0.044968	3
CFD	1	1.09217	1.6644	0.990309	CFD	0.00984274	0.00538546	0.978112	0.00666024	3
PSTPIP2	1	2.01447	1.73532	0.995487	PSTPIP2	0.159776	0.131143	0.445995	0.263087
ZDHHC21	1	1.45715	2.03708	3.81412	ZDHHC21	0.906142	0.05155	0.0279208	0.0143867	1
CYP2C18	1	0.740361	0.400618	0.131196	CYP2C18	0.00934228	0.0203975	0.0145765	0.955684	4
GCSH	1	1.03778	0.163646	0.108583	GCSH	0.0213284	0.0494399	0.0280429	0.901189	4
CLTA	1	1.12251	0.731624	1.0178	CLTA	0.147317	0.463605	0.101443	0.287636
MOSPD2	1	1.50478	1.75729	2.39778	MOSPD2	0.874782	0.0566458	0.0477217	0.02085	1
CYP4F12	1	0.833815	0.394473	0.144985	CYP4F12	0.00275766	0.00595578	0.00423752	0.987049	4
KHSRP	1	0.739719	0.661632	0.675698	KHSRP	0.0827959	0.269377	0.09433	0.553497	4
CMPK1	1	1.54312	0.956641	0.676401	CMPK1	0.100492	0.136433	0.172895	0.59018	4
OPTN	1	1.3008	1.58359	1.17385	OPTN	0.0879013	0.0405326	0.825375	0.0461909	3
CNN1	1	0.996368	1.65273	0.155585	CNN1	0.089685	0.0824872	0.624331	0.203497	3
ARMC10	1	0.690458	0.593255	0.536481	ARMC10	0.0639978	0.176122	0.0830631	0.676818	4
SEPHS1	1	1.00158	0.66394	0.805175	SEPHS1	0.0786097	0.253741	0.0762312	0.591418	4
JCHAIN	1	1.81447	2.25558	0.40351	JCHAIN	0.0953263	0.077362	0.65254	0.174771	3
EIF1AX	1	0.302719	0.357806	0.894777	EIF1AX	0.104277	0.761016	0.0545726	0.0801348	2
DICER1	1	0.834235	0.648341	1.10112	DICER1	0.0466967	0.903998	0.0190188	0.0302869	2
MKRN2	1	0.456299	0.54397	0.766323	MKRN2	0.133496	0.610688	0.0946406	0.161175	2
UGT2B10	1	1.09164	0.456567	0.0281446	UGT2B10	0.00980886	0.0179675	0.0166752	0.955548	4
COG1	1	1.93027	1.60375	2.71128	COG1	0.637442	0.188346	0.107655	0.0665565	1
COG5	1	0.69396	1.07023	2.36547	COG5	0.678546	0.221845	0.0602173	0.0393918	1
PCDH1	1	0.878126	0.494674	0.242919	PCDH1	0.00155312	0.00323007	0.00246588	0.992751	4
COL12A1	1	0.745278	1.42731	1.03528	COL12A1	0.207914	0.100556	0.612558	0.0789723	3
PPP1R18	1	3.13964	5.60281	3.8346	PPP1R18	0.289529	0.0799739	0.567197	0.0633006	3
MAPK8	1	0.604368	0.523804	0.514556	MAPK8	0.0850132	0.261054	0.100389	0.553544	4
COL1A1	1	0.713285	1.21521	0.491683	COL1A1	0.111418	0.109836	0.559606	0.21914	3
COL1A2	1	0.654743	1.20172	0.544499	COL1A2	0.122631	0.117919	0.561285	0.198165	3
COL3A1	1	0.443245	0.987173	0.574658	COL3A1	0.177968	0.207132	0.378956	0.235943
COL4A1	1	0.589066	1.10922	1.6074	COL4A1	0.663624	0.20557	0.0845203	0.0462858	1
COL4A2	1	0.85107	1.28793	1.56168	COL4A2	0.869751	0.0638186	0.0469965	0.0194341	1
CRLF3	1	0.933081	1.76764	1.07837	CRLF3	0.0664326	0.0311393	0.872075	0.0303535	3
HGSNAT	1	1.81265	2.24521	4.20396	HGSNAT	0.875457	0.0665216	0.0382403	0.0197813	1
COL6A1	1	0.812534	1.31841	0.454082	COL6A1	0.0976334	0.0923428	0.607135	0.202889	3
TMEM186	1	1.1186	0.645953	0.648779	TMEM186	0.0421648	0.0919021	0.0537862	0.812147	4
TRMT6	1	1.15165	2.13569	5.02892	TRMT6	0.872316	0.0759342	0.0333447	0.0184054	1
MAPRE1	1	1.00629	1.58173	2.14939	MAPRE1	0.969529	0.0148676	0.0109784	0.00462517	1
CYP2D6	1	0.786817	0.529738	0.211991	CYP2D6	0.00998535	0.0201193	0.016931	0.952964	4
MCM4	1	8.488	9.38057	62.3557	MCM4	0.709814	0.190134	0.0600804	0.0399709	1
CNN2	1	1.06973	1.69572	1.32425	CNN2	0.22299	0.0658128	0.661115	0.0500815	3
COL5A2	1	0.610262	1.61631	0.456314	COL5A2	0.092762	0.0733771	0.725087	0.108773	3
SEMA4G	1	0.901563	0.469468	1.05462	SEMA4G	0.0831917	0.779523	0.0431902	0.094095	2
PTPN2	1	1.31335	3.58482	4.44651	PTPN2	0.91678	0.030969	0.0398001	0.0124514	1
COX15	1	1.62164	0.843845	1.97206	COX15	0.344371	0.423888	0.111686	0.120055
COX5A	1	1.22761	0.788127	0.320395	COX5A	0.038703	0.0595155	0.0770277	0.824754	4
COX5B	1	2.3486	1.62986	0.318762	COX5B	0.122672	0.129385	0.318729	0.429214
COX6A1	1	1.30559	0.72039	0.164453	COX6A1	0.0387941	0.060235	0.0752338	0.825737	4
COX6B1	1	2.30425	0.9973	0.388073	COX6B1	0.111456	0.14581	0.190979	0.551755	4
COX6C	1	1.24332	0.807901	0.438174	COX6C	0.0424044	0.0657054	0.0805363	0.811354	4
AGPAT5	1	0.795054	0.617442	0.668813	AGPAT5	0.0644953	0.220498	0.0710825	0.643925	4
COX7B	1	1.3383	0.75991	0.383421	COX7B	0.0475491	0.0746115	0.0852727	0.792567	4
COX7C	1	1.42553	0.8511	0.34385	COX7C	0.0607025	0.0878086	0.119246	0.732243	4
NPL	1	1.3217	1.67458	1.32129	NPL	0.169389	0.0597069	0.715797	0.0551073	3
DHRS4	1	0.901188	0.542803	0.21976	DHRS4	0.00278249	0.00541455	0.00472939	0.987074	4
CPPED1	1	1.09627	0.703562	0.725061	CPPED1	0.0470502	0.105254	0.0581854	0.78951	4
MINPP1	1	1.65365	1.74068	1.64556	MINPP1	0.402798	0.130068	0.367223	0.0999112
CAMSAP3	1	0.852945	0.555487	0.799725	CAMSAP3	0.091367	0.496824	0.0734085	0.3384
CLN5	1	0.787335	4.34468	1.71764	CLN5	0.101876	0.0422427	0.81828	0.0376015	3
CREG1	1	3.62505	2.29445	1.26195	CREG1	0.183649	0.164263	0.344318	0.30777
IPO4	1	0.691739	0.665564	1.68702	IPO4	0.302458	0.583315	0.0595687	0.0546583	2
SPATA20	1	0.879603	0.642102	0.540869	SPATA20	0.00805235	0.0186609	0.0116896	0.961597	4
ELOVL1	1	0.454641	0.479067	0.853374	ELOVL1	0.104035	0.736354	0.0606191	0.0989916	2
ARHGEF40	1	0.703318	0.579608	0.952242	ARHGEF40	0.0523295	0.868124	0.027583	0.0519639	2
IGHV1-69	1	1.72854	2.32906	1.20859	IGHV1-69	0.0711533	0.0387447	0.838294	0.0518079	3
ARSB	1	0.714844	0.480897	0.385419	ARSB	0.0314918	0.0810747	0.042965	0.844468	4
TBC1D8B	1	1.11458	0.295965	0.948093	TBC1D8B	0.126083	0.51471	0.0865406	0.272666	2
MMAB	1	1.01903	0.493116	0.270163	MMAB	0.00570438	0.0115377	0.00878882	0.973969	4
CSNK1G1	1	1.61105	1.18534	1.85877	CSNK1G1	0.471858	0.285122	0.13537	0.10765
SLC43A1	1	0.894389	0.577673	0.652851	SLC43A1	0.0473716	0.146967	0.0526954	0.752967	4
STRN3	1	0.809358	0.587211	0.829291	STRN3	0.0878033	0.606291	0.0656189	0.240287	2
FAAH	1	0.386228	0.559583	0.215465	FAAH	0.100521	0.199607	0.166901	0.532971	4
PLBD2	1	2.72338	4.10306	5.19338	PLBD2	0.832425	0.0598071	0.0808352	0.0269329	1
RINT1	1	0.814211	0.620875	0.777425	RINT1	0.0885805	0.444294	0.0774878	0.389638
NDUFS5	1	0.748513	0.614975	0.43825	NDUFS5	0.0292828	0.0655064	0.0455908	0.85962	4
CYP7A1	1	1.44245	0.535191	0.691787	CYP7A1	0.0969102	0.193798	0.109155	0.600137	4
CRP	1	3.07833	15.402	27.0921	CRP	0.978813	0.00981396	0.00811379	0.00325896	1
NOSIP	1	0.685059	0.514717	0.99839	NOSIP	0.042305	0.900595	0.0205235	0.0365762	2
IGKV1-17	1	1.14496	2.89247	0.990188	IGKV1-17	0.014017	0.00749457	0.969636	0.00885231	3
MOCS3	1	0.533053	0.266416	0.711754	MOCS3	0.0829574	0.695076	0.057945	0.164022	2
CYB5B	1	1.25119	0.706127	0.380067	CYB5B	0.0346314	0.0575643	0.0600287	0.847776	4
HMOX2	1	1.96547	1.52983	1.03571	HMOX2	0.172569	0.152782	0.36861	0.306039
CD302	1	0.858744	0.599632	0.509746	CD302	0.0115064	0.027611	0.0162264	0.944656	4
AKR1C1	1	0.761439	0.548286	0.37011	AKR1C1	0.0181636	0.0412471	0.0276194	0.91297	4
IWS1	1	1.2367	1.50807	2.64946	IWS1	0.867383	0.0767786	0.0359864	0.0198522	1
CYP2C9	1	0.869329	0.57257	0.0591727	CYP2C9	0.0139489	0.0246722	0.0268662	0.934513	4
UBASH3B	1	1.40639	1.98412	1.23568	UBASH3B	0.0520699	0.024244	0.896035	0.0276508	3
LGALS3BP	1	1.61027	1.84063	1.43978	LGALS3BP	0.215754	0.0893241	0.604753	0.0901696	3
GSTA2	1	0.909503	0.0880978	0.00198665	GSTA2	0.0149325	0.0357727	0.0198515	0.929443	4
VIL1	1	0.272311	0.156098	0.427798	VIL1	0.108037	0.505642	0.0947154	0.291606	2
UPP1	1	1.23243	2.27734	2.81957	UPP1	0.94256	0.0224457	0.0262549	0.00873983	1
HMGN5	1	0.768038	0.515413	0.19519	HMGN5	0.0114086	0.0231565	0.0192552	0.94618	4
TFG	1	0.913262	0.598117	0.674668	TFG	0.0478733	0.147279	0.053019	0.751829	4
CYP2J2	1	1.2017	0.72778	0.427798	CYP2J2	0.0306716	0.0513873	0.0535507	0.86439	4
CBX1	1	1.07107	2.02167	2.05922	CBX1	0.773795	0.0660725	0.128991	0.0311413	1
DNAJB9	1	57.229	95.4766	4.80305	DNAJB9	0.0773182	0.0474241	0.80285	0.0724079	3
FABP3	1	1.3339	1.59361	0.507639	FABP3	0.0957986	0.08482	0.598517	0.220864	3
AAK1	1	1.03156	2.06591	3.08554	AAK1	0.971519	0.0138203	0.0103301	0.00433064	1
DMXL2	1	1.0371	1.81127	2.05598	DMXL2	0.898581	0.0373406	0.0490439	0.0150343	1
MRPS27	1	0.964966	0.663538	1.5165	MRPS27	0.212823	0.66908	0.0554431	0.0626539	2
MPO	1	1.30831	1.8977	0.276605	MPO	0.0848872	0.0726096	0.670992	0.171511	3
UGT1A3	1	0.582448	0.338987	0.0718185	UGT1A3	0.028779	0.0659494	0.0437569	0.861515	4
GNPNAT1	1	1.0173	0.634767	0.390299	GNPNAT1	0.00536609	0.0102113	0.00889832	0.975524	4
IGHV3-7	1	1.09433	1.86548	1.01808	IGHV3-7	0.0120177	0.00631885	0.974232	0.00743142	3
GLUD2	1	1.3733	1.50342	2.76174	GLUD2	0.816981	0.107109	0.0480522	0.027858	1
LILRB5	1	1.1485	1.71101	0.276165	LILRB5	0.0867829	0.0770035	0.648202	0.188012	3
IGHV1-3	1	1.29626	2.92381	1.85318	IGHV1-3	0.184976	0.0573748	0.711802	0.0458471	3
NFIB	1	0.317813	0.494828	0.415429	NFIB	0.133401	0.34184	0.158171	0.366587
D2HGDH	1	1.08805	0.715761	0.284993	D2HGDH	0.0210371	0.0346932	0.0408379	0.903432	4
NELFCD	1	0.445208	0.622588	2.14555	NELFCD	0.398133	0.479847	0.0669295	0.0550905
DAO	1	1.62262	0.976996	0.199046	DAO	0.0766472	0.101615	0.167149	0.654589	4
RANBP6	1	0.57058	0.574827	0.36062	RANBP6	0.0724168	0.161475	0.111752	0.654356	4
UBA52	1	0.539689	0.462572	0.93504	UBA52	0.0666975	0.840942	0.0344397	0.0579207	2
DBN1	1	0.801764	3.09674	3.63008	DBN1	0.855108	0.0527699	0.0708676	0.0212549	1
DCAF6	1	0.548219	0.711544	1.10644	DCAF6	0.201365	0.652417	0.0732283	0.0729902	2
SLC37A2	1	0.948635	1.69734	0.40309	SLC37A2	0.0737243	0.0608008	0.745791	0.119684	3
SMARCA1	1	0.785305	0.62234	2.05441	SMARCA1	0.345875	0.533317	0.0632469	0.057561	2
DCUN1D5	1	0.777169	1.36462	2.59422	DCUN1D5	0.827909	0.106458	0.0420302	0.0236025	1
ARMC8	1	0.442999	0.574658	1.41279	ARMC8	0.21845	0.667848	0.0579437	0.0557588	2
PPP2R5E	1	1.2452	1.51338	1.87472	PPP2R5E	0.932232	0.0295318	0.0273312	0.0109052	1
OGT	1	0.82978	0.621166	1.2018	OGT	0.07057	0.869892	0.0248057	0.034732	2
PROX1	1	0.653066	0.629357	1.20318	PROX1	0.110886	0.812392	0.0355435	0.0411786	2
SRP9	1	1.50176	1.51756	1.74116	SRP9	0.639867	0.130473	0.163023	0.0666371	1
DDT	1	1.22523	0.712494	0.290735	DDT	0.0313859	0.0508585	0.0581598	0.859596	4
MCAT	1	0.749149	0.576094	0.863414	MCAT	0.0755161	0.740671	0.0497946	0.134018	2
MRPL53	1	0.35219	0.29633	0.243375	MRPL53	0.0918002	0.267925	0.111214	0.529061	4
DDX3Y	1	22.8046	16.9928	13.0439	DDX3Y	0.279868	0.164067	0.379334	0.176732
ITCH	1	1.0219	0.559574	0.685819	ITCH	0.060503	0.170831	0.0648811	0.703785	4
DECR1	1	1.07438	0.667713	0.348529	DECR1	0.0128236	0.022707	0.0226304	0.941839	4
ASPN	1	0.831305	1.64268	0.229092	ASPN	0.0864288	0.0763867	0.676743	0.160442	3
TYMP	1	1.47187	1.55224	1.08249	TYMP	0.135094	0.0861767	0.644698	0.134031	3
DES	1	0.695562	1.38477	0.117954	DES	0.102089	0.102239	0.549035	0.246637	3
FCGR3A	1	1.37802	1.71261	0.597433	FCGR3A	0.0879878	0.072022	0.67668	0.16331	3
CORO2A	1	0.544253	0.45573	0.500017	CORO2A	0.094719	0.322844	0.103267	0.47917
LRRC41	1	0.689513	0.570876	0.356371	LRRC41	0.0361648	0.0799216	0.057108	0.826806	4
SLC39A9	1	0.602674	0.470429	1.63603	SLC39A9	0.186349	0.719252	0.0461083	0.0482909	2
DHODH	1	1.52282	1.58799	1.55517	DHODH	0.443822	0.132387	0.328513	0.0952782
CA5A	1	1.00104	0.543857	0.204298	CA5A	0.00485409	0.00913227	0.00824424	0.977769	4
ICAM3	1	1.08324	5.48979	2.8051	ICAM3	0.194145	0.0628736	0.694089	0.0488927	3
GTF3C4	1	1.61751	4.18601	8.52397	GTF3C4	0.955096	0.0236071	0.0144715	0.00682563	1
DHRS7	1	1.54363	1.05367	0.962411	DHRS7	0.155305	0.187898	0.223265	0.433532
DHRSX	1	1.2588	0.838946	0.685546	DHRSX	0.0619707	0.0997056	0.0992165	0.739107	4
FAM185A	1	0.763976	0.366237	0.453571	FAM185A	0.0490668	0.156377	0.0552783	0.739278	4
HK3	1	1.19652	1.52907	0.425366	HK3	0.0929374	0.0850703	0.593682	0.22831	3
CENPV	1	0.649094	0.612911	0.721602	CENPV	0.111326	0.48444	0.100523	0.303712
IFRD2	1	0.842822	0.564972	1.14177	IFRD2	0.0580722	0.878853	0.0238898	0.0391849	2
DIDO1	1	1.00448	2.09036	4.9973	DIDO1	0.868506	0.0788273	0.0339225	0.0187447	1
DIO1	1	1.16288	0.734992	0.266573	DIO1	0.028772	0.0459447	0.0564214	0.868862	4
GRAMD4	1	0.619596	0.326194	0.234052	GRAMD4	0.0372413	0.0994904	0.0493509	0.813917	4
DMAP1	1	0.76313	1.1721	2.06956	DMAP1	0.766658	0.150632	0.0519871	0.0307224	1
LAGE3	1	4.83981	2.72102	2.17679	LAGE3	0.22571	0.191103	0.312403	0.270784
RABGGTB	1	0.859325	0.483211	0.653983	RABGGTB	0.0706984	0.262109	0.0697408	0.597451	4
C8orf33	1	2.01594	3.13301	6.359	C8orf33	0.914306	0.0457216	0.0266391	0.0133331	1
DNAAF5	1	0.63233	1.02239	2.95693	DNAAF5	0.642603	0.252646	0.0621885	0.0425626	1
DNAJA3	1	1.02811	0.684916	0.853906	DNAJA3	0.0941413	0.310636	0.0852092	0.510014	4
DNAJB6	1	0.882718	1.3306	3.09422	DNAJB6	0.772437	0.148107	0.0491718	0.0302847	1
APOL3	1	2.27363	2.4795	0.923254	APOL3	0.120994	0.0868779	0.632204	0.159924	3
DNAJC19	1	2.47401	1.12039	2.8048	DNAJC19	0.383971	0.343489	0.138677	0.133863
FNBP1	1	1.19313	1.57423	1.14953	FNBP1	0.0476849	0.0208273	0.909266	0.022222	3
DNAJC30	1	5.015	4.84384	7.75123	DNAJC30	0.689218	0.131106	0.122132	0.0575435	1
BCO2	1	0.901157	0.456995	0.0154562	BCO2	0.00425162	0.00803086	0.00743557	0.980282	4
MX2	1	0.895366	1.88701	1.34388	MX2	0.230671	0.0764319	0.636294	0.056603	3
DNPH1	1	1.25401	0.823934	0.762997	DNPH1	0.0746939	0.126987	0.105553	0.692766	4
ECHDC3	1	0.657198	0.438136	0.183949	ECHDC3	0.0247236	0.0552145	0.0384553	0.881607	4
MICAL1	1	1.44603	3.82617	5.07128	MICAL1	0.945453	0.0215659	0.0246873	0.00829393	1
DOCK5	1	0.809428	1.28625	1.09785	DOCK5	0.325474	0.128832	0.463588	0.0821064
DOCK6	1	0.745704	1.31565	1.86445	DOCK6	0.844485	0.0861585	0.0468894	0.0224671	1
GPR107	1	1.30206	1.55165	3.65723	GPR107	0.78565	0.134152	0.0496922	0.0305064	1
DOCK9	1	0.98654	1.85839	4.94236	DOCK9	0.822636	0.110773	0.0419772	0.024614	1
PHLDB2	1	0.50994	0.354289	0.392183	PHLDB2	0.0831597	0.275331	0.0936543	0.547855	4
TNC	1	1.17418	1.65789	1.30267	TNC	0.171934	0.0540969	0.728891	0.045078	3
NIT1	1	0.947863	0.662802	0.561838	NIT1	0.00399391	0.00881889	0.00584918	0.981338	4
DPH1	1	1.63989	1.00542	1.86717	DPH1	0.382724	0.363647	0.127922	0.125707
HP	1	0.828329	0.573822	0.305443	HP	0.00705678	0.0143505	0.0117744	0.966818	4
HPR	1	0.869676	0.510435	0.519133	HPR	0.0270828	0.0740157	0.0334799	0.865422	4
CTSZ	1	0.775205	0.647252	0.424563	CTSZ	0.024019	0.0499849	0.0400913	0.885905	4
NCAM1	1	1.15277	2.57532	0.256744	NCAM1	0.0495382	0.0362119	0.851723	0.0625266	3
UNC93B1	1	1.17324	1.7509	1.30184	UNC93B1	0.130407	0.0444177	0.786625	0.03855	3
DUSP12	1	0.750097	1.55122	3.26046	DUSP12	0.842529	0.0964312	0.0392266	0.0218134	1
DUSP23	1	4.46497	1.52272	3.26063	DUSP23	0.294101	0.291114	0.196329	0.218456
TFR2	1	0.97124	0.611659	0.521992	TFR2	0.00762513	0.0170033	0.0108309	0.964541	4
NBN	1	0.905446	1.56179	2.17038	NBN	0.945309	0.0274728	0.0190222	0.00819597	1
EPS15	1	0.540138	0.36216	0.280194	EPS15	0.059283	0.163843	0.076797	0.700077	4
ECHDC1	1	1.08866	0.708579	0.350673	ECHDC1	0.017606	0.0299202	0.0325934	0.91988	4
UBE2I	1	2.65011	3.80382	1.92019	UBE2I	0.113139	0.0528437	0.773216	0.0608015	3
OTUD6B	1	0.8679	1.68833	4.70706	OTUD6B	0.796618	0.129933	0.0458596	0.0275891	1
CIDEB	1	0.865257	0.587007	0.127428	CIDEB	0.0125113	0.0224911	0.0236939	0.941304	4
MCM5	1	3.4926	4.73364	34.915	MCM5	0.698734	0.201328	0.0597449	0.0401934	1
RFC4	1	0.200552	1.63495	4.64378	RFC4	0.7766	0.142963	0.0507917	0.0296448	1
ATP6AP1	1	1.3763	1.70882	1.84152	ATP6AP1	0.770258	0.0716503	0.12258	0.0355112	1
RGN	1	1.03204	0.613549	0.162893	RGN	0.0124726	0.0216622	0.023225	0.94264	4
EGFL7	1	0.635031	2.2719	0.614081	EGFL7	0.0612289	0.0388113	0.852461	0.0474992	3
EHBP1L1	1	0.632791	0.727289	0.672567	EHBP1L1	0.130365	0.3267	0.159438	0.383497
TEP1	1	1.00052	2.35545	2.55155	TEP1	0.827452	0.0568876	0.0909517	0.0247087	1
PHPT1	1	1.71594	1.58502	1.11361	PHPT1	0.174099	0.126748	0.486142	0.21301
TUBA4A	1	0.917417	0.634987	0.507771	TUBA4A	0.00297222	0.00652807	0.00444723	0.986052	4
HLA-H	1	2.21349	3.46193	4.02127	HLA-H	0.80869	0.0622281	0.0994983	0.0295831	1
EIF5A	1	1.53018	1.24768	0.767054	EIF5A	0.126615	0.132118	0.322138	0.419129
ZADH2	1	0.871305	0.59413	0.303039	ZADH2	0.00476112	0.00934152	0.008151	0.977746	4
TAPBPL	1	0.977589	0.666049	0.483655	TAPBPL	0.00218554	0.00435899	0.00350816	0.989947	4
NXN	1	3.00086	4.75081	1.59903	NXN	0.0677054	0.0365005	0.847506	0.0482881	3
PAN2	1	0.802153	0.560214	0.406943	PAN2	0.0128581	0.0294884	0.0191936	0.93846	4
HMGA1	1	1.14936	1.77648	4.02008	HMGA1	0.849766	0.0910252	0.0377252	0.0214841	1
CCDC51	1	0.876849	0.543141	0.569365	CCDC51	0.0318932	0.0900041	0.0384346	0.839668	4
YIF1B	1	1.31071	4.18855	8.09974	YIF1B	0.964746	0.0181333	0.0117765	0.00534386	1
PTPMT1	1	0.768491	0.555978	1.11092	PTPMT1	0.042541	0.912039	0.0175313	0.0278888	2
IGHV1OR15-1	1	1.55315	2.51804	1.20162	IGHV1OR15-1	0.0282968	0.0144766	0.939378	0.0178484	3
MOCOS	1	1.11593	0.643829	0.233979	MOCOS	0.0173852	0.0297764	0.0316648	0.921174	4
CADM1	1	2.53222	5.21656	3.57452	CADM1	0.303145	0.077265	0.561363	0.058227	3
HABP2	1	0.668014	0.503024	1.15253	HABP2	0.0494497	0.904654	0.0189195	0.0269768	2
TTC7B	1	0.678443	0.488778	0.238416	TTC7B	0.0257102	0.0565754	0.0406057	0.877109	4
GSDME	1	1.03861	1.61916	1.911	GSDME	0.943565	0.0228975	0.0249982	0.008539	1
HPGD	1	1.29605	0.589995	0.122277	HPGD	0.0298604	0.0499023	0.0525967	0.867641	4
ABCC4	1	1.20151	2.72839	6.70878	ABCC4	0.888689	0.0651149	0.0300237	0.0161719	1
EPB41L2	1	0.891728	1.48491	0.884341	EPB41L2	0.0527762	0.0323221	0.875902	0.0389999	3
PRKCA	1	0.881969	0.561536	0.681696	PRKCA	0.0624688	0.216431	0.0644881	0.656613	4
EPB41L4B	1	1.69637	0.930288	1.03823	EPB41L4B	0.169117	0.232572	0.18833	0.409981
FRK	1	0.768171	0.621037	0.918022	FRK	0.062017	0.81714	0.036745	0.0840981	2
RAB5A	1	0.649488	0.638485	1.0536	RAB5A	0.0816386	0.84014	0.0335756	0.0446463	2
COQ7	1	0.759725	0.561516	0.384885	COQ7	0.0198195	0.0449536	0.0302298	0.904997	4
TMEM11	1	0.972706	0.643773	0.869164	TMEM11	0.100717	0.437798	0.0809255	0.380559
APBA1	1	0.904975	0.605039	0.319204	APBA1	0.00330125	0.00641259	0.00564577	0.98464	4
IGHV3OR16-9	1	0.936337	1.84664	1.17487	IGHV3OR16-9	0.102163	0.0427281	0.817022	0.0380876	3
ENO2	1	1.04808	0.393941	0.0337411	ENO2	0.00620174	0.0119604	0.0100375	0.9718	4
SLC25A46	1	0.819406	0.627375	0.54041	SLC25A46	0.0211357	0.0519934	0.0297631	0.897108	4
ERCC5	1	0.606656	1.27987	2.0806	ERCC5	0.784641	0.128662	0.0567751	0.0299212	1
TMEM87A	1	4.53436	5.71736	15.2731	TMEM87A	0.835461	0.0924777	0.0463159	0.0257449	1
GIMAP5	1	1.12229	1.53586	0.6634	GIMAP5	0.0695065	0.0553234	0.76226	0.11291	3
P4HA2	1	0.974713	3.61075	13.2376	P4HA2	0.818532	0.113689	0.0426449	0.0251337	1
TUBB1	1	0.316231	0.490406	0.297013	TUBB1	0.118447	0.272526	0.162497	0.44653
USP34	1	1.76988	2.39786	3.28923	USP34	0.900595	0.0418418	0.041339	0.0162245	1
ATP8B1	1	2.00319	3.80791	4.19894	ATP8B1	0.810921	0.0576512	0.103762	0.0276659	1
C7orf50	1	0.575415	1.9603	4.68622	C7orf50	0.853337	0.0886961	0.0374962	0.0204705	1
PRXL2B	1	1.0577	1.53743	1.48666	PRXL2B	0.674359	0.079546	0.204579	0.0415166	1
PLCB2	1	1.37716	2.54594	0.680126	PLCB2	0.0305868	0.0199065	0.918629	0.0308782	3
ITPRID2	1	0.879969	0.643573	0.317373	ITPRID2	0.00869608	0.0162727	0.0157395	0.959292	4
ACSF3	1	0.768731	0.655856	0.289363	ACSF3	0.0273479	0.050539	0.0518879	0.870225	4
JMJD6	1	0.958965	2.2484	12.6503	JMJD6	0.715305	0.19122	0.056366	0.0371081	1
EXOG	1	0.702222	1.13253	2.05224	EXOG	0.731769	0.1763	0.0573364	0.0345942	1
VARS2	1	0.805678	0.41156	1.01983	VARS2	0.0630932	0.833839	0.0327267	0.0703408	2
RAC3	1	1.30256	0.405311	0.881389	RAC3	0.129018	0.352738	0.10727	0.410973
APOBEC3C	1	0.889259	2.34628	1.61491	APOBEC3C	0.274749	0.0820219	0.585238	0.0579908	3
EOGT	1	0.953034	2.29374	2.76159	EOGT	0.902064	0.0378246	0.0455183	0.0145932	1
SPATS2L	1	0.831608	0.600704	1.14804	SPATS2L	0.0555083	0.889166	0.0217171	0.0336083	2
KDELR3	1	0.591602	1.71808	4.19938	KDELR3	0.82647	0.107722	0.042038	0.0237692	1
FABP1	1	1.70055	1.17283	0.231591	FABP1	0.0927127	0.111871	0.23116	0.564256	4
CBX5	1	0.767546	1.5417	1.55197	CBX5	0.674158	0.107211	0.171926	0.0467056	1
DHX57	1	0.994953	2.12461	5.51343	DHX57	0.849605	0.0917916	0.0374005	0.0212028	1
MRPL46	1	1.07639	0.618781	0.640602	MRPL46	0.0391296	0.0908303	0.0485529	0.821487	4
AKAP1	1	0.924007	0.597651	0.651043	AKAP1	0.0389686	0.112387	0.0450515	0.803593	4
INPPL1	1	1.15377	1.50098	1.64462	INPPL1	0.892791	0.0376085	0.0533846	0.0162164	1
H6PD	1	0.771159	0.66508	0.400903	H6PD	0.027197	0.05392	0.0478443	0.871039	4
PIK3CA	1	0.708996	0.548647	0.454302	PIK3CA	0.041675	0.107306	0.0572038	0.793815	4
ARL2	1	0.84345	1.58604	3.19967	ARL2	0.862591	0.0827941	0.0352955	0.0193199	1
PTX3	1	0.589117	1.92896	0.49628	PTX3	0.0778804	0.0551052	0.793658	0.0733569	3
FAM162A	1	1.31367	0.734203	0.416373	FAM162A	0.0446771	0.0724009	0.0768093	0.806113	4
ROMO1	1	0.855966	0.644555	0.868441	ROMO1	0.0877125	0.617581	0.0639357	0.230771	2
FAM172A	1	0.720203	1.35527	1.1755	FAM172A	0.400737	0.145122	0.372666	0.0814751
CAMK2B	1	0.981663	0.587557	0.563603	CAMK2B	0.0188724	0.0452405	0.0246591	0.911228	4
FKBP1A	1	1.47667	1.62197	1.11217	FKBP1A	0.123573	0.0738403	0.694984	0.107602	3
RTN2	1	2.1457	3.32326	2.40827	RTN2	0.276347	0.0798799	0.578907	0.0648667	3
RAB31	1	1.29648	2.5531	2.12299	RAB31	0.477079	0.0871456	0.381384	0.0543912
RAC2	1	1.18505	1.95044	0.755092	RAC2	0.0320572	0.0212952	0.913257	0.0333908	3
FAM50A	1	0.888966	1.72011	6.76927	FAM50A	0.736017	0.175456	0.053861	0.0346664	1
IGHA1	1	0.770571	1.60125	0.973937	IGHA1	0.115114	0.0607118	0.76655	0.0576237	3
C17orf75	1	0.768611	0.541478	1.39136	C17orf75	0.117245	0.806214	0.0345916	0.0419489	2
FLNC	1	5.70568	14.2872	11.2488	FLNC	0.487372	0.0881862	0.367804	0.0566387
GCKR	1	0.579608	0.34707	0.155674	GCKR	0.035768	0.0872485	0.0514339	0.82555	4
TMBIM1	1	1.42721	2.52468	2.59971	TMBIM1	0.770556	0.0642532	0.133234	0.0319574	1
FASN	1	1.6328	0.723969	1.01196	FASN	0.158827	0.270693	0.152945	0.417535
IGLL5	1	1.28512	1.7681	0.935948	IGLL5	0.0353443	0.0218874	0.909758	0.0330104	3
SLC25A25	1	0.75453	0.483119	0.590005	SLC25A25	0.0676593	0.245868	0.0711083	0.615364	4
GBA2	1	0.663078	0.510241	0.483638	GBA2	0.0619344	0.181425	0.076683	0.679958	4
THBS1	1	0.74185	1.58931	2.64864	THBS1	0.893306	0.0597185	0.0315404	0.015435	1
FBN1	1	0.818455	1.35794	1.48075	FBN1	0.772529	0.0914142	0.102082	0.0339745	1
FBP1	1	1.02253	0.67523	0.131378	FBP1	0.020962	0.0344001	0.0424574	0.902181	4
FBP2	1	1.07218	0.686794	0.139115	FBP2	0.0230914	0.0374341	0.0466263	0.892848	4
FBXO2	1	2.94583	0.96602	1.10223	FBXO2	0.170547	0.221241	0.201353	0.406859
FBXO7	1	0.967377	2.24521	2.56538	FBXO7	0.870789	0.0466537	0.0635863	0.0189714	1
P2RX4	1	1.13642	1.67342	1.8474	P2RX4	0.892889	0.0373364	0.0538639	0.0159109	1
PPP2R1A	1	0.7769	0.665149	0.896686	PPP2R1A	0.0733356	0.766147	0.0468155	0.113701	2
SRD5A2	1	0.886873	0.336377	0.0127622	SRD5A2	0.00113177	0.00233575	0.00178672	0.994746	4
FDPS	1	1.17568	0.739514	1.18513	FDPS	0.187569	0.543326	0.0953973	0.173708	2
FEN1	1	0.765301	1.15833	6.48722	FEN1	0.643046	0.250749	0.0623935	0.0438118	1
ME1	1	2.39886	1.65537	1.39281	ME1	0.219502	0.185108	0.322528	0.272862
FES	1	0.599497	0.708984	0.308085	FES	0.0785825	0.137713	0.157335	0.62637	4
FMO3	1	0.805594	0.576433	0.0939948	FMO3	0.0171943	0.0309936	0.0329598	0.918852	4
FGF2	1	0.611691	0.926636	0.374912	FGF2	0.11336	0.152066	0.31578	0.418794
GBP5	1	1.60531	3.32891	2.12704	GBP5	0.194894	0.0587397	0.69872	0.0476464	3
AHSG	1	1.48267	1.6453	1.38449	AHSG	0.255871	0.0988898	0.551704	0.093535	3
CHI3L1	1	1.36722	13.2815	17.1579	CHI3L1	0.90067	0.0369891	0.0475938	0.0147468	1
FHIT	1	1.54138	1.48414	1.53079	FHIT	0.441956	0.158296	0.287628	0.11212
CTSF	1	1.01042	0.550304	0.125604	CTSF	0.00794459	0.0143452	0.0141744	0.963536	4
FIP1L1	1	0.6106	0.866187	2.13162	FIP1L1	0.538275	0.343847	0.0680272	0.0498516	1
PAFAH1B3	1	1.29839	1.92076	1.97832	PAFAH1B3	0.770148	0.0647559	0.132704	0.0323922	1
CTH	1	1.05066	0.630186	0.0831869	CTH	0.0182381	0.0304226	0.0357082	0.915631	4
SDC4	1	1.60425	3.09749	4.52777	SDC4	0.969783	0.0132436	0.0122526	0.00472064	1
FKBP9	1	0.838074	1.45337	2.08486	FKBP9	0.912906	0.0463206	0.0279469	0.0128266	1
SAT2	1	1.00807	0.584247	0.195197	SAT2	0.00774862	0.0140171	0.0138005	0.964434	4
BCAT2	1	1.44553	1.85588	2.74081	BCAT2	0.927328	0.0351599	0.025842	0.0116705	1
TERF2	1	1.0389	1.66521	1.66832	TERF2	0.751392	0.070292	0.144576	0.0337405	1
CXorf38	1	1.66301	1.65916	1.371	CXorf38	0.242123	0.123879	0.496047	0.137951
PLIN1	1	1.16302	0.428428	0.306249	PLIN1	0.0250384	0.0515369	0.0351469	0.888278	4
FAM210B	1	1.00888	0.66561	0.655004	FAM210B	0.0233108	0.0552557	0.0301087	0.891325	4
SLC3A2	1	1.4346	1.77652	1.33074	SLC3A2	0.146966	0.0595356	0.732705	0.0607938	3
ABCD4	1	1.05336	0.534496	0.503827	ABCD4	0.0244761	0.0554983	0.0322218	0.887804	4
ETHE1	1	1.0072	0.65631	0.543123	ETHE1	0.00724587	0.0152271	0.010715	0.966812	4
PRKAR1B	1	1.00485	0.576313	0.489303	PRKAR1B	0.0114222	0.0251856	0.0160354	0.947357	4
TMEM223	1	0.569483	0.370212	1.15531	TMEM223	0.0461503	0.908674	0.0183415	0.026834	2
FOLR2	1	0.789631	1.40133	0.680822	FOLR2	0.0851548	0.0660163	0.750341	0.0984879	3
TMUB1	1	0.960179	0.577593	0.581852	TMUB1	0.0240362	0.0609536	0.0301965	0.884814	4
FRYL	1	0.945369	1.43033	1.72029	FRYL	0.93715	0.0281653	0.0251948	0.00949029	1
SRC	1	1.22442	1.56862	1.59497	SRC	0.73678	0.071652	0.154338	0.0372297	1
FTH1	1	3.2035	1.98357	0.364136	FTH1	0.137328	0.140699	0.321638	0.400335
HSD17B14	1	0.461275	0.0775408	0.133693	HSD17B14	0.0610556	0.195543	0.0706399	0.672762	4
A2M	1	1.3435	1.59781	1.2595	A2M	0.153262	0.0621583	0.721124	0.0634564	3
AGPAT2	1	0.909345	0.623992	0.276807	AGPAT2	0.00689884	0.0127883	0.0124523	0.967861	4
GABARAPL1	1	1.90135	1.43289	0.432696	GABARAPL1	0.116608	0.124557	0.31675	0.442084
GALC	1	0.94442	1.5175	1.09707	GALC	0.104815	0.0447185	0.81057	0.0398972	3
CHST14	1	0.930772	2.12263	1.27077	CHST14	0.114614	0.0460247	0.799355	0.0400069	3
ICMT	1	0.846305	2.43033	1.87203	ICMT	0.417495	0.0979117	0.424433	0.0601595
GCA	1	1.03358	1.76669	0.932338	GCA	0.0166772	0.0095117	0.961955	0.0118566	3
GALNS	1	1.75002	0.927022	0.404111	GALNS	0.0891005	0.121477	0.164054	0.625369	4
SLC50A1	1	1.61695	4.68151	11.3253	SLC50A1	0.922753	0.0431686	0.0225858	0.0114924	1
SLC23A1	1	1.04232	0.389029	0.393095	SLC23A1	0.0283429	0.0674176	0.0359335	0.868306	4
PIN4	1	0.946123	0.645371	1.16599	PIN4	0.0937109	0.805593	0.0381356	0.0625603	2
SOWAHC	1	0.76136	0.466597	0.543518	SOWAHC	0.0565728	0.188306	0.0627437	0.692378	4
TPP1	1	0.922966	0.642692	0.45365	TPP1	0.00127229	0.00260834	0.00204125	0.994078	4
SHTN1	1	1.27903	1.60436	1.55326	SHTN1	0.599077	0.0891639	0.258819	0.0529406	1
ERG28	1	0.809498	0.64403	0.423424	ERG28	0.0153074	0.031687	0.0254756	0.92753	4
ACY3	1	0.794352	0.361671	0.0972067	ACY3	0.00416212	0.00905686	0.00640323	0.980378	4
EPS8L2	1	0.878248	0.637391	0.635824	EPS8L2	0.0282419	0.0780074	0.0351938	0.858557	4
ABCG8	1	1.18292	0.609712	0.503303	ABCG8	0.0331661	0.0647887	0.047371	0.854674	4
CYBRD1	1	0.933971	2.21077	0.203489	CYBRD1	0.0618968	0.047861	0.804983	0.0852594	3
TIMP3	1	0.658714	4.40037	1.08207	TIMP3	0.0514054	0.0259726	0.895665	0.0269571	3
IYD	1	0.723618	0.576883	0.124792	IYD	0.0261521	0.0482538	0.0496461	0.875948	4
ATPAF2	1	0.665726	0.487982	0.293046	ATPAF2	0.0322836	0.0750635	0.0484854	0.844168	4
TGFB1I1	1	1.33316	2.46895	0.400875	TGFB1I1	0.0509415	0.036973	0.846284	0.0658019	3
DERA	1	0.882672	0.620778	0.517471	DERA	0.00729659	0.0168963	0.010546	0.965261	4
LGALS9	1	1.18079	2.65047	1.78506	LGALS9	0.229153	0.0666536	0.653711	0.0504823	3
LARP1B	1	0.719417	0.648442	0.444429	LARP1B	0.0424595	0.0911278	0.0690525	0.79736	4
AMDHD1	1	0.974545	0.663446	0.192823	AMDHD1	0.0157915	0.0268482	0.0310293	0.926331	4
PPM1G	1	1.32765	1.50956	3.18949	PPM1G	0.796533	0.12472	0.0490981	0.0296489	1
HSD17B11	1	0.74054	0.561477	0.452786	HSD17B11	0.0320612	0.0797738	0.0451796	0.842985	4
REL	1	1.21182	1.71579	2.46365	REL	0.967784	0.0158201	0.0113853	0.00501105	1
ARVCF	1	0.598895	0.615306	0.234332	ARVCF	0.0586808	0.111344	0.108452	0.721524	4
MFN1	1	0.83915	0.534885	0.922774	MFN1	0.0766871	0.747717	0.0470841	0.128511	2
SLC22A18	1	1.4903	1.6556	1.63088	SLC22A18	0.510896	0.11655	0.296009	0.076544	1
GDAP1	1	0.324142	1.02385	2.62875	GDAP1	0.636099	0.251991	0.0679128	0.0439975	1
GDPGP1	1	1.58129	1.37965	1.49343	GDPGP1	0.396892	0.195775	0.263696	0.143637
LPA	1	0.674949	0.44598	0.0978303	LPA	0.0194711	0.0403829	0.0324925	0.907653	4
MGST1	1	0.918038	0.660772	0.333538	MGST1	0.00775597	0.0142566	0.0141405	0.963847	4
RNASE4	1	1.81661	2.83894	2.09834	RNASE4	0.274397	0.0768339	0.587477	0.0612924	3
YBX3	1	1.30677	2.25957	2.38097	YBX3	0.808191	0.0571735	0.107429	0.0272069	1
FARP2	1	0.848596	0.606109	0.206648	FARP2	0.0120911	0.0222304	0.0224664	0.943212	4
ARPC3	1	1.60706	1.62178	0.778045	ARPC3	0.120565	0.100523	0.544976	0.233936	3
CTSG	1	0.936142	1.52859	0.286484	CTSG	0.0899843	0.0828375	0.629282	0.197896	3
HGD	1	1.0378	0.657665	0.266873	HGD	0.0125003	0.0217449	0.0231157	0.942639	4
ACSL5	1	0.863489	0.599487	0.19275	ACSL5	0.0108303	0.0198486	0.0200882	0.949233	4
GLO1	1	1.3245	0.803155	0.522336	GLO1	0.0551245	0.0863173	0.0952652	0.763293	4
GLRX	1	2.59251	1.35689	0.333961	GLRX	0.122048	0.142283	0.245322	0.490347
GLS	1	0.820799	1.68203	4.2443	GLS	0.819244	0.113518	0.0424665	0.024772	1
LIPC	1	0.641046	0.405395	0.181646	LIPC	0.0266892	0.0618168	0.0401119	0.871382	4
PSME3	1	1.2101	1.6981	5.01014	PSME3	0.770702	0.147353	0.0504398	0.0315046	1
ADCK5	1	0.821168	0.515609	0.538521	ADCK5	0.0366949	0.10719	0.0440728	0.812042	4
MAVS	1	0.886935	0.641691	0.583468	MAVS	0.0132325	0.0325929	0.0180959	0.936079	4
GLUL	1	1.62186	0.915321	0.608003	GLUL	0.0968773	0.134842	0.162958	0.605323	4
METTL1	1	2.55292	3.05622	7.66056	METTL1	0.82557	0.0999828	0.0474763	0.0269705	1
MIPEP	1	0.828099	0.629608	0.678878	MIPEP	0.0566952	0.187824	0.0632562	0.692224	4
HIST1H1D	1	1.41986	2.06394	1.28036	HIST1H1D	0.0551734	0.0247215	0.89289	0.0272147	3
RENBP	1	1.1128	1.5339	1.04983	RENBP	0.0118581	0.00597082	0.975193	0.00697799	3
TSPAN8	1	1.73751	2.08295	2.51033	TSPAN8	0.783439	0.0786237	0.101722	0.0362154	1
GNB1	1	0.641668	0.732068	0.845821	GNB1	0.150132	0.566026	0.110748	0.173094	2
HCK	1	1.295	1.81334	0.976573	HCK	0.0297034	0.0175915	0.927521	0.0251842	3
LYVE1	1	0.697819	0.438842	0.0230123	LYVE1	0.0157352	0.0313186	0.0272726	0.925674	4
GATM	1	0.87436	0.537095	0.46074	GATM	0.0113467	0.0275638	0.0155636	0.945526	4
HLA-A	1	1.1794	1.79732	2.04833	HLA-A	0.912055	0.0318639	0.0428423	0.0132388	1
ABLIM3	1	0.713977	0.649567	0.296253	ABLIM3	0.0380172	0.071537	0.0711298	0.819316	4
GOLGA7	1	0.634921	0.865977	0.857227	GOLGA7	0.221979	0.388204	0.201366	0.188451
TMEM258	1	0.920666	0.557425	0.25437	TMEM258	0.00228212	0.00444745	0.00384722	0.989423	4
GOSR1	1	0.660807	0.682594	0.979726	GOSR1	0.098528	0.787435	0.0474696	0.0665677	2
GMFB	1	6.33502	6.44085	4.81905	GMFB	0.296903	0.130622	0.447537	0.124937
FMO4	1	0.857792	0.651235	0.326278	FMO4	0.0113371	0.02125	0.020668	0.946745	4
DOK2	1	1.045	1.78472	0.952605	DOK2	0.0151298	0.00845587	0.966043	0.0103714	3
PLCG1	1	1.83827	2.23411	2.63614	PLCG1	0.758402	0.083529	0.117942	0.0401273	1
TPM3	1	1.45392	1.78003	2.10577	TPM3	0.841555	0.0589996	0.0736259	0.0258194	1
ABHD4	1	1.24037	1.76311	2.89131	ABHD4	0.938287	0.0329445	0.0193264	0.0094418	1
GPD1L	1	0.704612	1.23127	1.22935	GPD1L	0.537411	0.17262	0.218128	0.071841	1
MRPL39	1	1.04979	0.647791	1.69458	MRPL39	0.256853	0.607925	0.0645628	0.0706597	2
OSGEPL1	1	0.84043	0.656811	0.792867	OSGEPL1	0.0866952	0.414356	0.077462	0.421487
ALDH2	1	0.982208	0.505856	0.0835075	ALDH2	0.0056631	0.0104538	0.00992595	0.973957	4
SLC16A3	1	1.38511	2.60404	3.61739	SLC16A3	0.970391	0.012757	0.012259	0.00459336	1
HLA-DQB1	1	1.59757	4.23695	1.73914	HLA-DQB1	0.0411329	0.0176035	0.923522	0.0177415	3
GPR180	1	1.34043	0.81169	0.736088	GPR180	0.0834813	0.137198	0.118204	0.661116	4
GPRC5C	1	1.03936	0.689752	0.661196	GPRC5C	0.0232262	0.0519101	0.0309642	0.893899	4
ACSL4	1	0.86001	2.15229	36.6248	ACSL4	0.638619	0.253169	0.0633368	0.0448752	1
GPX1	1	1.55318	1.35715	0.513318	GPX1	0.110678	0.115354	0.357065	0.416903
UBR3	1	0.558953	0.321948	0.636067	UBR3	0.09363	0.568308	0.0750722	0.26299	2
RABGAP1L	1	1.95816	3.2288	4.64362	RABGAP1L	0.939856	0.0255533	0.0249993	0.00959155	1
GCAT	1	0.655685	0.42871	0.096123	GCAT	0.0213342	0.045077	0.034991	0.898598	4
LCMT1	1	2.09282	9.6041	10.6405	LCMT1	0.827621	0.0540706	0.0937872	0.0245216	1
GRN	1	0.447637	0.701882	1.02738	GRN	0.222421	0.583673	0.0984216	0.0954841	2
GRPEL1	1	1.13296	0.6882	0.557406	GRPEL1	0.0254801	0.0485571	0.0383221	0.887641	4
GNS	1	1.20652	1.61838	2.13806	GNS	0.968196	0.0147125	0.0120944	0.00499744	1
CPQ	1	0.875058	0.654902	0.385586	CPQ	0.00708767	0.0137325	0.0123823	0.966798	4
PLBD1	1	0.876469	1.59392	0.650423	PLBD1	0.0603382	0.0445465	0.825448	0.0696673	3
IGHV3-49	1	1.1	1.97007	1.17462	IGHV3-49	0.0389994	0.0173043	0.926253	0.0174436	3
SLC12A4	1	1.54748	2.46874	1.92936	SLC12A4	0.325297	0.0800208	0.535417	0.0592646	3
GSTM2	1	0.787936	1.25832	0.234214	GSTM2	0.101669	0.107132	0.4917	0.299499
GBA	1	1.40952	2.04202	8.24018	GBA	0.738882	0.171084	0.0547046	0.0353293	1
LBP	1	1.06932	1.83255	2.19276	LBP	0.93841	0.0244336	0.0278549	0.0093018	1
ALOX5AP	1	0.374049	6.80337	2.87961	ALOX5AP	0.181447	0.0655138	0.701426	0.0516126	3
CD82	1	0.868095	0.619371	0.331062	CD82	0.00622116	0.0121093	0.0107903	0.970879	4
CHN2	1	0.790329	0.379988	0.445617	CHN2	0.0420936	0.127863	0.0487366	0.781307	4
DPM3	1	1.17593	0.640602	0.965535	DPM3	0.137296	0.396027	0.106267	0.360411
GUCY1A1	1	0.753302	1.1942	0.454106	GUCY1A1	0.107811	0.110675	0.526035	0.25548	3
NHLRC1	1	0.980864	0.641079	0.68107	NHLRC1	0.0357878	0.0949966	0.0424654	0.82675	4
FCER1G	1	1.98014	1.83325	0.409533	FCER1G	0.11912	0.111195	0.452119	0.317566
S100A6	1	1.48236	3.14814	0.629335	S100A6	0.0249202	0.0157758	0.935768	0.0235363	3
ELMO2	1	1.01417	1.84076	1.40121	ELMO2	0.261199	0.075098	0.609308	0.0543947	3
GSK3A	1	1.354	1.65763	2.63504	GSK3A	0.904471	0.0506281	0.029894	0.0150068	1
GZMH	1	0.752389	1.43351	0.823277	GZMH	0.101532	0.0668943	0.755574	0.0759993	3
PLD2	1	0.824148	1.64858	0.94303	PLD2	0.0767607	0.0420567	0.837409	0.0437739	3
H1FX	1	0.800598	1.25245	0.862413	H1FX	0.121935	0.0848104	0.698131	0.0951242	3
ARPC5	1	1.6025	1.83366	1.37233	ARPC5	0.180503	0.0815627	0.648809	0.0891253	3
IRS1	1	0.756848	0.621133	0.550485	IRS1	0.0430719	0.112612	0.0583632	0.785953	4
SDHD	1	1.12004	0.641958	0.239152	SDHD	0.017433	0.0299325	0.0315689	0.921066	4
BST1	1	0.985327	1.91431	0.588433	BST1	0.0454676	0.0323094	0.87073	0.0514933	3
ATP2C1	1	0.968551	2.90231	4.93585	ATP2C1	0.964968	0.0174883	0.0122489	0.00529484	1
MCM3	1	2.26695	3.44189	23.4798	MCM3	0.702302	0.19932	0.0589111	0.0394669	1
ENO3	1	0.914402	0.435245	0.0233886	ENO3	0.0028621	0.00549726	0.0048822	0.986758	4
ITGA4	1	1.0975	1.56659	0.698376	ITGA4	0.0588058	0.0447011	0.81281	0.083683	3
DDAH1	1	0.858595	0.57056	0.368376	DDAH1	0.00385594	0.00821329	0.0060677	0.981863	4
HAO1	1	1.25466	0.811015	0.245705	HAO1	0.0438736	0.0652719	0.0918473	0.799007	4
SC5D	1	0.555651	0.227738	0.202624	SC5D	0.0490475	0.143075	0.0607199	0.747158	4
HBG1	1	0.365907	2.83835	0.327213	HBG1	0.0683629	0.0446885	0.831467	0.0554818	3
NRM	1	0.680174	5.76822	5.69314	NRM	0.724394	0.0793412	0.158814	0.0374507	1
ETNPPL	1	1.59248	0.649173	0.084901	ETNPPL	0.0539992	0.0837385	0.0955258	0.766737	4
DGAT2	1	0.620671	0.376494	0.505629	DGAT2	0.0808051	0.311347	0.0828281	0.52502	4
KIF2A	1	0.977115	1.67632	2.91572	KIF2A	0.921632	0.0440297	0.0228444	0.0114936	1
HEBP1	1	1.35973	0.865242	0.38878	HEBP1	0.0581058	0.0840477	0.116399	0.741448	4
GPC1	1	0.721965	1.78435	1.14946	GPC1	0.189101	0.0810356	0.665558	0.0643054	3
PSMB10	1	1.38617	1.60114	0.850996	PSMB10	0.0898379	0.0664589	0.713692	0.130011	3
PYCARD	1	1.25629	2.52149	1.34833	PYCARD	0.0436798	0.0185851	0.91919	0.0185446	3
CYBA	1	1.15637	1.64336	0.56551	CYBA	0.0733794	0.0595019	0.741544	0.125574	3
SQLE	1	1.03559	0.571134	1.57705	SQLE	0.196421	0.673779	0.0582157	0.0715846	2
HINT1	1	1.60965	0.921496	0.643182	HINT1	0.0999772	0.138865	0.165618	0.59554	4
HINT2	1	1.75443	0.829003	0.110296	HINT2	0.0715673	0.101174	0.137389	0.68987	4
LCK	1	1.31376	4.28769	1.49389	LCK	0.0320911	0.014711	0.938003	0.0151947	3
CD36	1	1.01194	0.574718	0.3796	CD36	0.00514528	0.010366	0.00798375	0.976505	4
AKR1B10	1	1.96037	7.90807	79.5961	AKR1B10	0.692121	0.209064	0.0590114	0.0398036	1
FAM234A	1	0.705027	0.463905	0.390562	FAM234A	0.0354746	0.0944659	0.0470746	0.822985	4
DDC	1	1.07281	0.580131	0.369066	DDC	0.0105803	0.0205791	0.0165528	0.952288	4
VKORC1L1	1	0.736943	0.661964	0.57422	VKORC1L1	0.0564541	0.14276	0.0786834	0.722103	4
CYP39A1	1	0.660211	0.449658	0.0713731	CYP39A1	0.0218107	0.044442	0.0371424	0.896605	4
CROT	1	1.21778	0.640402	1.44764	CROT	0.211781	0.591298	0.0812184	0.115703	2
CASP4	1	0.874845	3.16565	3.94466	CASP4	0.897019	0.0398293	0.0478197	0.0153321	1
PID1	1	0.913357	0.481297	0.432778	PID1	0.0145407	0.0356317	0.0192791	0.930548	4
VCAM1	1	1.11678	1.99536	1.00314	VCAM1	0.0108725	0.00582341	0.976308	0.00699577	3
GTF2B	1	1.9288	2.69195	4.40342	GTF2B	0.919815	0.0384935	0.0287391	0.0129519	1
PPP1R9B	1	1.02243	1.82754	1.29249	PPP1R9B	0.153143	0.0533443	0.749887	0.043625	3
OTULINL	1	0.415055	4.01187	2.7695	OTULINL	0.411675	0.103337	0.422162	0.062825
GALK2	1	0.875012	0.598667	0.936288	GALK2	0.0802034	0.732785	0.0495192	0.137493	2
PEA15	1	1.26716	2.20343	2.00625	PEA15	0.59371	0.0842077	0.273782	0.0483004	1
TRIM15	1	1.71612	3.11461	1.64239	TRIM15	0.0636283	0.0263002	0.8832	0.0268711	3
PIGR	1	1.16659	11.6362	16.8062	PIGR	0.939502	0.0248329	0.0265279	0.00913695	1
UGT2A3	1	0.812928	0.420652	0.268506	UGT2A3	0.00824587	0.0192494	0.0118591	0.960646	4
HMGCS1	1	1.45937	0.883254	1.66492	HMGCS1	0.333255	0.424118	0.115147	0.12748
DNAJC9	1	1.38941	1.75707	2.79529	DNAJC9	0.915669	0.0438913	0.0271485	0.0132909	1
HMGN4	1	0.720815	1.18345	1.20047	HMGN4	0.536554	0.183529	0.206898	0.073019	1
PRPSAP2	1	0.83083	0.648251	0.54976	PRPSAP2	0.0182557	0.0436661	0.0263373	0.911741	4
F11	1	0.677233	0.648409	0.357688	F11	0.0496039	0.0981848	0.0877188	0.764492	4
ASGR1	1	0.588698	0.481247	0.404623	ASGR1	0.0678258	0.185988	0.0881134	0.658073	4
STAT1	1	1.24194	1.99032	1.92973	STAT1	0.688564	0.0759254	0.195053	0.0404576	1
EED	1	0.868291	1.53922	4.10996	EED	0.78583	0.137969	0.0473796	0.028821	1
HPD	1	1.36353	0.898444	0.052327	HPD	0.058702	0.0809033	0.137175	0.72322	4
FAM120B	1	0.889274	1.728	1.56455	FAM120B	0.56306	0.100809	0.282356	0.0537749	1
LPCAT1	1	1.06039	1.5814	2.78186	LPCAT1	0.905485	0.0542412	0.0264256	0.013848	1
CPA3	1	1.48658	7.19652	0.288062	CPA3	0.0155153	0.0091023	0.963527	0.011855	3
HRNR	1	0.80558	0.584186	0.527996	HRNR	0.0264498	0.0691176	0.0353078	0.869125	4
PAFAH2	1	0.946582	0.664804	0.32736	PAFAH2	0.00792128	0.0143532	0.0145122	0.963213	4
PODXL	1	0.173148	1.76868	2.95811	PODXL	0.796526	0.109786	0.0639948	0.0296934	1
ZNF326	1	0.614038	0.504578	0.849921	ZNF326	0.0766836	0.774413	0.0474798	0.101423	2
BOK	1	0.708333	0.608762	0.239202	BOK	0.0322607	0.0614894	0.059375	0.846875	4
IGHV3-38	1	0.655958	2.92234	1.61309	IGHV3-38	0.203219	0.0741532	0.665786	0.0568416	3
BIN2	1	0.756153	2.06094	0.836464	BIN2	0.0588794	0.0340062	0.868899	0.0382157	3
ABHD5	1	1.98041	0.605521	1.41573	ABHD5	0.208042	0.354857	0.149318	0.287783
S100A11	1	1.08192	2.84179	0.767346	S100A11	0.0178831	0.0105117	0.958062	0.0135433	3
MFAP5	1	1.09861	2.30278	1.17247	MFAP5	0.0315884	0.0147064	0.93843	0.0152752	3
OXNAD1	1	0.78404	0.496288	0.304523	OXNAD1	0.0103936	0.0233827	0.0157495	0.950474	4
HSPA12A	1	0.600381	1.10719	0.452927	HSPA12A	0.127629	0.138091	0.472925	0.261355
KLKB1	1	0.436393	0.460445	0.347034	KLKB1	0.0967649	0.253163	0.125933	0.524138	4
HSPA4L	1	1.96796	1.46089	1.65692	HSPA4L	0.331413	0.222636	0.258926	0.187025
HSPE1	1	1.12251	0.692591	0.83995	HSPE1	0.0936069	0.239496	0.0931178	0.573779	4
HSPG2	1	0.778355	1.26839	0.895149	HSPG2	0.144158	0.0936659	0.668559	0.0936167	3
STAT5B	1	0.635879	0.537328	0.600152	STAT5B	0.0933969	0.339009	0.0982723	0.469322
BAZ1B	1	1.721	2.50021	4.19225	BAZ1B	0.934346	0.0325827	0.0226399	0.010431	1
NRBP1	1	0.911238	1.54424	1.57814	NRBP1	0.753387	0.0786909	0.133157	0.0347652	1
MPC2	1	0.853433	0.646871	0.363575	MPC2	0.0094815	0.018353	0.0166975	0.955468	4
HCLS1	1	1.01515	1.54365	0.682228	HCLS1	0.0574497	0.0436422	0.821023	0.0778848	3
MYL6	1	1.16115	1.57904	0.707499	MYL6	0.0638509	0.0488743	0.792059	0.0952153	3
IDI1	1	1.47519	0.776738	1.18651	IDI1	0.200819	0.35839	0.145566	0.295224
IL6ST	1	1.95966	3.03606	2.14466	IL6ST	0.238397	0.0727855	0.627675	0.0611424	3
ALDH16A1	1	0.864567	0.597848	0.571589	ALDH16A1	0.0220778	0.0583025	0.0285547	0.891065	4
SMARCA5	1	1.30049	1.76534	2.67446	SMARCA5	0.948043	0.026246	0.0175796	0.00813181	1
ASGR2	1	0.7004	0.619274	0.386476	ASGR2	0.0402376	0.0852502	0.0663009	0.808211	4
IGF2BP2	1	0.649589	2.14905	21.4763	IGF2BP2	0.665778	0.231249	0.0609457	0.0420268	1
CRYM	1	1.14854	0.657563	0.234913	CRYM	0.0209789	0.0353507	0.0384734	0.905197	4
SMARCA4	1	1.52029	3.27059	7.03622	SMARCA4	0.931087	0.0378064	0.0207355	0.0103707	1
ACOT1	1	0.956708	0.635142	0.325172	ACOT1	0.00487309	0.00907591	0.00857374	0.977477	4
ITGB5	1	1.22451	2.27111	1.88936	ITGB5	0.453924	0.086929	0.404081	0.0550664
BGN	1	0.846071	1.51362	0.231474	BGN	0.0925376	0.0862088	0.621257	0.199996	3
IGHG3	1	0.536519	0.681105	0.998511	IGHG3	0.166747	0.669774	0.076715	0.0867637	2
F2	1	0.726457	0.64267	1.40119	F2	0.17576	0.732482	0.0445671	0.047191	2
ANGPTL6	1	1.29208	2.29088	0.081089	ANGPTL6	0.0746252	0.0610942	0.733911	0.13037	3
FMNL1	1	0.765991	2.77118	2.13369	FMNL1	0.448124	0.100718	0.391264	0.0598941
IGHV3-13	1	0.451211	1.4264	1.42289	IGHV3-13	0.536467	0.173167	0.218326	0.0720403	1
IGHV3-35	1	0.278235	1.07228	0.801723	IGHV3-35	0.270431	0.244062	0.332969	0.152538
GAS2	1	0.713779	0.54269	0.262684	GAS2	0.0231523	0.0484704	0.0383851	0.889992	4
IGKV4-1	1	1.0134	1.60392	0.837174	IGKV4-1	0.0288332	0.0186454	0.92589	0.026631	3
IGHV3-64D	1	0.784244	1.4598	0.57989	IGHV3-64D	0.0836074	0.0675697	0.73791	0.110913	3
GLT8D1	1	1.3396	2.40136	1.86277	GLT8D1	0.339577	0.0793838	0.525036	0.0560031	3
IGHV3-72	1	0.424776	1.33587	1.13956	IGHV3-72	0.387064	0.191188	0.322963	0.0987845
IGHV3OR16-12	1	0.708296	1.33272	0.839048	IGHV3OR16-12	0.139945	0.094707	0.666985	0.0983622	3
CYP3A4	1	0.69684	0.330988	0.0107576	CYP3A4	0.010291	0.0222613	0.0162452	0.951202	4
PTGR1	1	1.01859	0.588117	0.210235	PTGR1	0.00792294	0.0143469	0.0140251	0.963705	4
IGKC	1	0.893444	1.48447	1.18423	IGKC	0.257623	0.0874044	0.592501	0.0624716	3
FAM49A	1	0.969693	1.68588	0.808489	FAM49A	0.0324846	0.0209017	0.917707	0.0289072	3
IGKV3D-20	1	0.853404	1.40971	0.447963	IGKV3D-20	0.0903964	0.081707	0.653704	0.174192	3
SYNJ1	1	0.93389	2.22349	1.75741	SYNJ1	0.416947	0.0946747	0.429574	0.058804
IGLC7	1	1.56765	2.22607	0.959015	IGLC7	0.0495691	0.0305148	0.873522	0.0463937	3
TP53I3	1	1.75479	2.60602	3.66427	TP53I3	0.930748	0.0296351	0.0284903	0.0111269	1
TRIP10	1	1.06524	1.85559	1.28862	TRIP10	0.124774	0.0448061	0.792254	0.0381665	3
PRPS2	1	0.906639	0.660921	0.51227	PRPS2	0.00249251	0.0053284	0.00387065	0.988308	4
PRKCB	1	1.09817	1.9375	0.56768	PRKCB	0.0488168	0.0355526	0.854407	0.0612234	3
LTBP1	1	1.10665	1.91149	0.833873	LTBP1	0.0202482	0.0125867	0.949414	0.0177508	3
ANXA13	1	3.56512	3.87864	0.60891	ANXA13	0.120864	0.0910965	0.607952	0.180088	3
ARHGAP45	1	1.45836	2.52057	1.20552	ARHGAP45	0.0199567	0.00992746	0.958353	0.0117626	3
DHFR	1	1.29334	0.636883	0.832343	DHFR	0.110163	0.239855	0.111774	0.538209	4
CLEC4G	1	0.835189	0.546531	0.0159597	CLEC4G	0.014666	0.0261575	0.0281637	0.931013	4
SLC15A3	1	1.5204	5.35375	3.77088	SLC15A3	0.396662	0.0857851	0.461402	0.0561516
IL1RAP	1	0.481748	0.904787	1.13784	IL1RAP	0.376454	0.388968	0.14102	0.0935583
ABRACL	1	1.21655	2.21039	1.29963	ABRACL	0.049256	0.0205332	0.909977	0.0202343	3
NFIA	1	0.806502	0.529499	0.3537	NFIA	0.00940734	0.0211695	0.0142151	0.955208	4
TOM1	1	0.763659	0.576463	0.748617	TOM1	0.0909425	0.472247	0.0787396	0.358071
MSMO1	1	0.7803	0.486732	0.368089	MSMO1	0.0162502	0.0395375	0.0229237	0.921289	4
CNRIP1	1	1.45417	2.20511	0.783524	CNRIP1	0.0450309	0.0298215	0.876339	0.048809	3
SLC30A10	1	0.912218	0.585321	0.913562	SLC30A10	0.0945155	0.637744	0.0632503	0.204491	2
INTS10	1	1.14687	1.68121	2.44079	INTS10	0.969942	0.015054	0.0103804	0.00462326	1
NCF4	1	0.901969	1.56792	1.18705	NCF4	0.207874	0.0748162	0.660327	0.0569835	3
ACP2	1	0.92646	0.645237	0.668593	ACP2	0.0308074	0.0850969	0.0371336	0.846962	4
NDUFA13	1	0.884878	0.640358	0.372148	NDUFA13	0.00525563	0.0102349	0.00907574	0.975434	4
PCOLCE	1	1.46434	1.94484	2.23291	PCOLCE	0.843614	0.0542982	0.0775189	0.0245691	1
PHYH	1	0.742468	0.527685	0.35754	PHYH	0.02103	0.0487069	0.0314562	0.898807	4
TES	1	1.11582	1.8168	2.59009	TES	0.977717	0.0107399	0.0081227	0.00341986	1
PRELP	1	1.01755	2.33189	0.0978676	PRELP	0.0641683	0.0504173	0.791077	0.0943372	3
FBLN2	1	0.935688	2.06494	1.93197	FBLN2	0.64633	0.0891813	0.219121	0.0453678	1
PLG	1	0.697662	0.657175	0.729548	PLG	0.10743	0.427441	0.10389	0.36124
CHMP1A	1	1.62166	2.1355	1.66951	CHMP1A	0.256771	0.0807022	0.593793	0.068734	3
NFKB2	1	0.928903	1.71874	2.40669	NFKB2	0.955901	0.0214833	0.0159626	0.00665259	1
IMPDH1	1	1.19931	3.03101	2.97255	IMPDH1	0.728245	0.0728358	0.16276	0.0361584	1
ADH1A	1	0.831593	0.509481	0.0583439	ADH1A	0.00896823	0.0167737	0.0162555	0.958003	4
COQ3	1	0.934101	0.591992	0.361233	COQ3	0.00123221	0.00247764	0.00199837	0.994292	4
PYCR3	1	0.89487	0.610156	1.0561	PYCR3	0.0681767	0.832593	0.0331334	0.0660974	2
FDFT1	1	0.89442	0.592516	0.63728	FDFT1	0.0381969	0.112021	0.044506	0.805276	4
DOCK8	1	2.01719	2.85532	1.12842	DOCK8	0.066879	0.0393095	0.836723	0.0570884	3
THEMIS2	1	1.52272	2.10184	1.36848	THEMIS2	0.0919283	0.039486	0.826282	0.042304	3
GCHFR	1	1.2147	0.591869	0.178117	GCHFR	0.023199	0.0398257	0.0404628	0.896512	4
PDLIM5	1	0.602361	0.542389	0.241807	PDLIM5	0.0484508	0.101282	0.0808725	0.769395	4
SIGMAR1	1	0.974409	0.626397	0.614272	SIGMAR1	0.0204671	0.0501585	0.0263587	0.903016	4
PXDN	1	0.931256	2.19725	3.45156	PXDN	0.961024	0.0193826	0.0137134	0.00587982	1
CRIP1	1	9.51827	32.6362	2.23612	CRIP1	0.0133434	0.00722028	0.970239	0.0091973	3
TMED3	1	0.918961	3.09937	3.36743	TMED3	0.812319	0.0615055	0.0994062	0.026769	1
TFB2M	1	0.87377	0.569918	1.6523	TFB2M	0.211281	0.679516	0.052233	0.0569698	2
EVL	1	1.09405	1.92116	0.704599	EVL	0.034206	0.023145	0.906606	0.0360428	3
ITPRIP	1	0.744013	1.43098	0.93611	ITPRIP	0.142871	0.0812626	0.700036	0.0758312	3
PPIC	1	1.54117	2.23585	2.30493	PPIC	0.727512	0.0744971	0.158895	0.0390958	1
TMEM173	1	0.554689	3.51665	1.34125	TMEM173	0.107299	0.0482989	0.800813	0.0435894	3
ARSD	1	0.483856	0.361746	0.156377	ARSD	0.0563579	0.137416	0.0810554	0.725171	4
CCR1	1	1.189	1.65491	0.589311	CCR1	0.073189	0.0587818	0.744435	0.123595	3
ARHGEF6	1	1.12148	1.77276	1.05913	ARHGEF6	0.0120614	0.00608055	0.974869	0.00698951	3
JTB	1	0.22532	0.478752	3.11083	JTB	0.441816	0.436948	0.0672662	0.0539707
KANK2	1	0.789002	1.22735	0.595759	KANK2	0.104548	0.0979733	0.607941	0.189537	3
RBM14	1	0.71441	0.665645	1.3866	RBM14	0.188857	0.715834	0.0469166	0.0483923	2
DDO	1	2.28969	1.97986	1.69896	DDO	0.273355	0.158852	0.393582	0.174212
ADSSL1	1	0.778787	0.417443	0.0933601	ADSSL1	0.00571585	0.0118831	0.00929223	0.973109	4
KCTD21	1	1.30082	0.540484	0.633701	KCTD21	0.0748696	0.157359	0.0881467	0.679625	4
ARAF	1	0.808097	0.649207	0.623884	ARAF	0.0412396	0.115423	0.0525822	0.790755	4
KDELR2	1	0.638485	0.935964	1.17385	KDELR2	0.417931	0.382679	0.119931	0.0794584
ALPL	1	1.79857	3.29676	0.745123	ALPL	0.0339035	0.0212628	0.912447	0.0323866	3
ARHGAP25	1	0.933745	2.26059	1.25149	ARHGAP25	0.0910651	0.0384745	0.83553	0.03493	3
AFMID	1	1.2382	0.651641	0.169599	AFMID	0.0285604	0.0468074	0.0526534	0.871979	4
SLC22A9	1	1.03906	0.650074	0.227025	SLC22A9	0.0135858	0.0234179	0.0254494	0.937547	4
ITGA6	1	1.05354	1.61793	2.90603	ITGA6	0.904452	0.0549393	0.026636	0.013973	1
PIK3CD	1	0.782968	1.92983	1.14322	PIK3CD	0.133952	0.0591391	0.755821	0.0510875	3
SH3KBP1	1	1.04386	1.92622	1.2444	SH3KBP1	0.0892574	0.0352708	0.843699	0.0317728	3
ISOC2	1	0.879619	0.511923	0.357286	ISOC2	0.00405908	0.00907699	0.0059909	0.980873	4
IGFALS	1	0.332097	0.267484	0.170894	IGFALS	0.0858092	0.239159	0.108339	0.566693	4
ITIH5	1	1.56977	4.63397	0.596151	ITIH5	0.0147547	0.0087847	0.964504	0.0119571	3
ASMTL	1	1.09748	0.650107	0.445563	ASMTL	0.0145937	0.0274554	0.0232853	0.934666	4
KRI1	1	0.521161	1.01804	2.78572	KRI1	0.642457	0.251645	0.0633561	0.0425422	1
PTMA	1	1.58557	2.71518	2.97502	PTMA	0.822305	0.0550171	0.0966304	0.0260474	1
IFI30	1	1.55356	2.63312	2.62884	IFI30	0.716336	0.0732522	0.171759	0.0386529	1
TNXB	1	1.06596	1.75808	0.127383	TNXB	0.0876582	0.079073	0.640523	0.192746	3
ITGAM	1	1.33367	2.14392	1.11265	ITGAM	0.0164422	0.00846482	0.964761	0.0103318	3
LMCD1	1	1.53079	3.10367	2.64946	LMCD1	0.530774	0.0865107	0.33021	0.0525053	1
LAMA4	1	0.665357	1.25549	2.77152	LAMA4	0.758029	0.158213	0.0521979	0.0315604	1
LAMA5	1	0.717537	1.44947	0.575385	LAMA5	0.0924423	0.0745112	0.718504	0.114543	3
GBA3	1	1.03371	0.451696	0.0554728	GBA3	0.00609703	0.0114478	0.0102559	0.972199	4
LAMB2	1	0.798658	1.305	0.404525	LAMB2	0.0998218	0.097009	0.579657	0.223512	3
OXCT1	1	1.34572	2.56236	1.17962	OXCT1	0.013821	0.00682543	0.971494	0.00785971	3
LAMTOR3	1	1.23681	0.77251	0.803419	LAMTOR3	0.0852644	0.16164	0.104349	0.648747	4
LLGL1	1	0.617902	1.96816	1.84203	LLGL1	0.604323	0.113917	0.227467	0.0542929	1
EPB41L1	1	0.297725	2.59683	1.10934	EPB41L1	0.164312	0.0792752	0.689424	0.0669889	3
COMT	1	0.908117	0.582044	0.333382	COMT	0.00161064	0.00323613	0.00264343	0.99251	4
VWA1	1	3.66497	14.1517	27.548	VWA1	0.974958	0.0122665	0.00891685	0.00385884	1
MYO7A	1	0.942768	0.645852	0.211837	MYO7A	0.0125611	0.0219566	0.0240848	0.941398	4
FMO5	1	0.930966	0.5384	0.24863	FMO5	0.00168384	0.00332016	0.00278537	0.992211	4
GDA	1	1.04402	0.622653	0.260743	GDA	0.00999552	0.0178624	0.0177745	0.954368	4
CRIP2	1	1.28065	1.8525	0.851837	CRIP2	0.0373464	0.0243181	0.899753	0.0385824	3
REEP6	1	0.929354	0.634855	0.208244	REEP6	0.011581	0.0204602	0.022007	0.945952	4
TTPAL	1	1.01482	0.418885	0.199378	TTPAL	0.00628591	0.012988	0.00947015	0.971256	4
MFAP4	1	1.7071	3.65457	0.120769	MFAP4	0.0466027	0.0327959	0.864031	0.0565706	3
LEPROT	1	0.632319	1.07633	1.69837	LEPROT	0.672541	0.212208	0.072556	0.0426953	1
LGALS1	1	1.81919	1.33719	0.451751	LGALS1	0.11304	0.124628	0.292183	0.470148
TPD52L2	1	1.33459	1.6966	1.66059	TPD52L2	0.621459	0.0885127	0.238486	0.0515427	1
CALU	1	1.4617	1.61155	2.17117	CALU	0.843667	0.071814	0.0580746	0.0264442	1
MAOB	1	0.899565	0.572164	0.25187	MAOB	0.00360634	0.00695588	0.00621097	0.983227	4
NAGS	1	1.13222	0.485132	0.0803755	NAGS	0.012935	0.0234885	0.0218441	0.941732	4
FAM160B1	1	0.804715	0.596234	0.621446	FAM160B1	0.0494137	0.153235	0.0579231	0.739429	4
ABCC2	1	1.08294	0.645953	0.498261	ABCC2	0.0150477	0.0296023	0.0228131	0.932537	4
ARFGAP2	1	0.629968	0.585869	0.841859	ARFGAP2	0.0937879	0.718677	0.0613433	0.126191	2
DCK	1	1.1651	3.6297	6.32241	DCK	0.972516	0.0135476	0.00975373	0.00418239	1
SCLY	1	0.744852	0.451039	0.317752	SCLY	0.0187293	0.0456225	0.0265332	0.909115	4
ERLIN1	1	0.857213	0.590118	0.24112	ERLIN1	0.00783601	0.014895	0.013956	0.963313	4
IGHG1	1	1.10305	1.75273	1.08875	IGHG1	0.0189307	0.00908822	0.962059	0.00992195	3
PTPRF	1	1.01505	0.555381	1.14314	PTPRF	0.116904	0.714468	0.0568064	0.111823	2
LMNB2	1	0.913958	1.43834	0.742275	LMNB2	0.0598003	0.0441962	0.826449	0.0695542	3
EZR	1	1.35341	1.55774	0.928517	EZR	0.0860006	0.0596771	0.747704	0.106618	3
CYP20A1	1	0.835754	0.586804	0.495395	CYP20A1	0.0145047	0.0352468	0.0203846	0.929864	4
CHMP4A	1	1.64143	1.80575	1.38718	CHMP4A	0.202554	0.0938481	0.600788	0.10281	3
RNF14	1	0.815906	0.407995	0.624241	RNF14	0.0769301	0.307972	0.0731504	0.541947	4
BLVRA	1	1.14047	1.65224	1.99377	BLVRA	0.959753	0.0165319	0.0175193	0.00619605	1
BOLA2B	1	5.03712	4.49338	6.55968	BOLA2B	0.599807	0.155259	0.166624	0.0783098	1
LRRK1	1	1.52674	1.26839	1.76712	LRRK1	0.542366	0.228654	0.136965	0.092015	1
LSM14A	1	0.45387	1.08331	1.61194	LSM14A	0.60462	0.242022	0.098523	0.0548351	1
GYG2	1	0.57421	0.333105	0.051854	GYG2	0.0288945	0.0656926	0.0442732	0.86114	4
RBP5	1	0.823877	0.605836	0.1276	RBP5	0.0181563	0.0322818	0.0353197	0.914242	4
IGLV1-47	1	1.69173	2.73161	1.14185	IGLV1-47	0.0329987	0.0180048	0.925202	0.0237942	3
PGM2L1	1	0.991167	1.54414	0.950033	PGM2L1	0.0233018	0.0131825	0.947614	0.0159018	3
DDX39A	1	1.0513	1.71627	7.13889	DDX39A	0.7226	0.185196	0.0557333	0.0364707	1
CNPY3	1	0.657996	0.564267	0.66083	CNPY3	0.0990094	0.402532	0.096738	0.40172
HKDC1	1	1.14451	7.40308	6.82616	HKDC1	0.678262	0.0819304	0.19823	0.0415769	1
LYPLA1	1	1.23999	0.722177	0.739758	LYPLA1	0.0733782	0.142223	0.092064	0.692335	4
LYPLA2	1	1.61183	1.01924	1.18185	LYPLA2	0.213238	0.259334	0.204311	0.323118
FKBP8	1	0.695574	0.641568	0.92065	FKBP8	0.0739785	0.807091	0.0418701	0.0770605	2
DGAT1	1	0.8165	0.518	0.372568	DGAT1	0.00971103	0.0225016	0.0142092	0.953578	4
DOCK10	1	1.92712	2.9839	1.49713	DOCK10	0.0653191	0.0309224	0.867767	0.035992	3
ABCB10	1	0.846789	0.560127	0.857361	ABCB10	0.0885402	0.627039	0.0629035	0.221517	2
ACAA1	1	0.973532	0.630033	0.267962	ACAA1	0.00747194	0.0135154	0.0135243	0.965488	4
MANBAL	1	1.43604	0.937409	0.876849	MANBAL	0.125693	0.177374	0.174881	0.522052	4
ARHGEF2	1	1.33746	2.63043	3.20984	ARHGEF2	0.925133	0.0279534	0.0355914	0.0113222	1
COQ6	1	0.922167	0.532923	0.403873	COQ6	0.00467776	0.0104608	0.00678157	0.97808	4
IGHV4-28	1	6.22252	16.4168	11.152	IGHV4-28	0.362755	0.0824994	0.496207	0.0585387
MAP2K7	1	0.588453	1.23012	2.08924	MAP2K7	0.759651	0.148242	0.0594363	0.0326706	1
LARP4	1	0.924615	0.625931	0.794255	LARP4	0.0837778	0.337719	0.0759958	0.502508	4
OLFML1	1	0.904348	2.09108	0.12026	OLFML1	0.0709739	0.0575532	0.761951	0.109522	3
CAPN5	1	0.941511	0.634328	0.417327	CAPN5	0.0013904	0.00277221	0.00227572	0.993562	4
TMSB10	1	1.51	3.67922	2.01252	TMSB10	0.121107	0.0421745	0.800034	0.0366849	3
ERMP1	1	1.10926	1.52166	2.91021	ERMP1	0.862002	0.0825708	0.0355204	0.0199071	1
MRI1	1	0.908148	0.635604	0.469981	MRI1	0.00189649	0.00401369	0.00296265	0.991127	4
PACSIN3	1	0.715451	0.327286	0.123367	PACSIN3	0.0124596	0.0290971	0.0182213	0.940222	4
CD109	1	0.529352	2.46331	2.23624	CD109	0.599043	0.109499	0.237781	0.0536765	1
MASP1	1	0.603552	0.803517	0.213059	MASP1	0.087381	0.131851	0.214295	0.566474	4
INPP5D	1	0.965819	3.97864	1.76752	INPP5D	0.105631	0.0417338	0.815978	0.0366563	3
S100A4	1	2.30082	4.20819	1.08941	S100A4	0.0349386	0.0200505	0.917053	0.0279582	3
MACROD1	1	0.815751	0.550361	0.293992	MACROD1	0.00719901	0.0149512	0.0117659	0.966084	4
MBL2	1	2.52232	2.11983	0.137481	MBL2	0.121576	0.116994	0.413005	0.348425
SASH3	1	2.20305	5.35542	2.1679	SASH3	0.0486543	0.0204749	0.909953	0.0209173	3
SRSF9	1	1.884	1.68839	3.07077	SRSF9	0.711074	0.156984	0.0825536	0.0493886	1
PODN	1	1.07335	2.91961	0.154945	PODN	0.0448643	0.0319942	0.870868	0.052274	3
SCRIB	1	0.865797	0.636199	0.922854	SCRIB	0.0783245	0.729302	0.0497683	0.142605	2
KMO	1	0.959464	0.591623	0.0823864	KMO	0.0127774	0.0221869	0.0244912	0.940545	4
TMEM120A	1	0.603573	0.421849	0.347209	TMEM120A	0.0542102	0.149014	0.070564	0.726212	4
C1QC	1	1.09081	1.76504	0.725489	C1QC	0.0389097	0.0269772	0.89049	0.0436228	3
TP53BP1	1	1.06325	3.56938	3.99993	TP53BP1	0.842203	0.0527692	0.0822929	0.0227345	1
WDFY4	1	1.35501	2.5396	1.53467	WDFY4	0.0922866	0.0341544	0.842217	0.0313422	3
OLFML3	1	0.71373	1.82519	0.150502	OLFML3	0.0826104	0.0696452	0.718266	0.129478	3
MDK	1	0.670275	1.13032	4.95926	MDK	0.653651	0.242795	0.0612386	0.0423153	1
CRYL1	1	0.879283	0.640558	0.179092	CRYL1	0.0163584	0.0286055	0.0320645	0.922972	4
MECP2	1	0.865857	1.36666	0.577083	MECP2	0.0862885	0.074862	0.692641	0.146209	3
MEMO1	1	1.19193	0.733338	0.583114	MEMO1	0.0370884	0.0663186	0.0573211	0.839272	4
NLN	1	0.961894	0.634262	0.573613	NLN	0.0102283	0.0236779	0.0140914	0.952002	4
GBP4	1	1.16943	2.52214	1.28904	GBP4	0.0404591	0.0177782	0.923928	0.0178345	3
ENTPD1	1	1.30441	2.64643	1.62431	ENTPD1	0.123354	0.0427941	0.796787	0.0370652	3
METTL2B	1	1.02974	0.618984	2.03845	METTL2B	0.317415	0.54889	0.06721	0.0664848	2
SAMHD1	1	1.15621	1.58601	1.25353	SAMHD1	0.148111	0.0488021	0.76122	0.0418659	3
SLC37A4	1	0.882275	0.538904	0.157536	SLC37A4	0.00523905	0.00993347	0.00923132	0.975596	4
MFAP2	1	0.181873	0.872847	0.612996	MFAP2	0.225754	0.286456	0.288121	0.199669
AOX1	1	0.895397	0.524113	0.150556	AOX1	0.0040354	0.00770186	0.00701683	0.981246	4
GPX2	1	4.03194	5.59127	1.92162	GPX2	0.103503	0.0574688	0.760924	0.0781036	3
NEDD4L	1	1.4799	1.83923	2.92594	NEDD4L	0.906506	0.0478339	0.0307347	0.0149254	1
LGALS3	1	4.33475	16.4675	7.59724	LGALS3	0.153492	0.0499674	0.754589	0.0419508	3
LMOD1	1	0.789166	2.1076	0.40316	LMOD1	0.0568405	0.041149	0.839081	0.0629292	3
PSMB5	1	0.828443	0.559041	0.570896	PSMB5	0.0357756	0.103491	0.0434678	0.817266	4
MNDA	1	1.15105	2.32721	0.895227	MNDA	0.0125045	0.00718452	0.971044	0.00926698	3
MYL9	1	1.18234	1.7277	0.52732	MYL9	0.0722268	0.0581213	0.748243	0.121409	3
TMEM63A	1	0.818554	0.591705	0.517579	TMEM63A	0.0207295	0.0521973	0.0284538	0.898619	4
CSRP2	1	1.19864	2.58928	1.51288	CSRP2	0.100236	0.0371484	0.829666	0.0329497	3
MICALL1	1	0.496994	0.844401	1.21222	MICALL1	0.36044	0.451017	0.108318	0.0802252
FLAD1	1	0.795316	0.54802	2.05929	FLAD1	0.305598	0.575457	0.0608449	0.0581002	2
MINDY3	1	0.451955	0.81321	0.808671	MINDY3	0.231934	0.387685	0.201867	0.178515
DDB2	1	2.31586	2.90462	1.57322	DDB2	0.128517	0.0661784	0.722602	0.082703	3
KLC1	1	0.899784	2.60901	3.06174	KLC1	0.87191	0.0472578	0.061959	0.0188731	1
KBTBD11	1	0.475593	0.323312	0.074085	KBTBD11	0.0487915	0.115573	0.0721531	0.763482	4
PDCD10	1	1.23132	1.55633	1.36661	PDCD10	0.343904	0.0835105	0.510969	0.0616167	3
XYLB	1	1.1687	0.637943	0.361445	XYLB	0.0217025	0.038721	0.035916	0.90366	4
PAICS	1	1.00723	0.635075	0.626148	PAICS	0.0236776	0.0564583	0.0304608	0.889403	4
VAV1	1	1.13446	1.75024	0.858476	VAV1	0.0232804	0.0147392	0.940293	0.0216878	3
EBP	1	0.910354	0.618866	0.474984	EBP	0.00252953	0.00549936	0.00383127	0.98814	4
DHRS1	1	0.642826	0.356803	0.137886	DHRS1	0.0228874	0.0536488	0.033895	0.889569	4
ESRP2	1	0.904223	0.581842	0.37133	ESRP2	0.00139276	0.00288588	0.00221487	0.993506	4
UBE2L3	1	2.07139	2.05381	1.40552	UBE2L3	0.193399	0.114551	0.539446	0.152605	3
HLA-DPB1	1	1.1113	2.21092	1.03886	HLA-DPB1	0.0142819	0.00740012	0.969792	0.00852608	3
MOB4	1	0.669103	1.08497	1.4838	MOB4	0.66052	0.207826	0.0849882	0.0466654	1
FAHD1	1	1.00219	0.594109	0.499117	FAHD1	0.00991226	0.0216431	0.0140929	0.954352	4
TK2	1	0.739912	0.577873	0.355908	TK2	0.023545	0.0509476	0.0377618	0.887746	4
FABP4	1	1.23902	3.02472	2.23179	FABP4	0.365917	0.0836418	0.494313	0.0561283
CLIC2	1	1.39886	1.57647	0.30416	CLIC2	0.101232	0.0974782	0.499182	0.302108
RPSA	1	0.725426	0.57258	0.5637	RPSA	0.0592397	0.177452	0.0721066	0.691202	4
CYP2E1	1	1.22914	0.587496	0.0538914	CYP2E1	0.0246953	0.041076	0.0453152	0.888914	4
HLA-DRA	1	1.17007	1.92833	0.848082	HLA-DRA	0.0208739	0.0130008	0.947337	0.0187884	3
PDLIM7	1	0.556518	1.56939	0.647993	PDLIM7	0.114993	0.0823765	0.705408	0.0972225	3
IMPA1	1	1.38065	2.05388	2.63262	IMPA1	0.94614	0.0221109	0.023281	0.00846766	1
KYNU	1	1.01199	0.60036	0.212554	KYNU	0.00846573	0.0152092	0.0151874	0.961138	4
ENTPD8	1	0.92172	0.466581	0.252031	ENTPD8	0.00189098	0.00400409	0.00288895	0.991216	4
TAP2	1	1.48999	2.56001	3.13453	TAP2	0.918106	0.0304306	0.0388905	0.0125733	1
NDUFAF7	1	1.06128	0.554439	0.785836	NDUFAF7	0.0927838	0.289869	0.085909	0.531438	4
BPHL	1	0.843056	0.596316	0.394159	BPHL	0.00627235	0.0133264	0.00998898	0.970412	4
NIBAN1	1	1.03251	2.25863	2.22083	NIBAN1	0.724481	0.0756097	0.163073	0.0368362	1
OGN	1	0.993988	2.23705	0.10499	OGN	0.0669464	0.0533422	0.77825	0.101461	3
MRPL23	1	1.21989	0.763447	1.90924	MRPL23	0.352376	0.488966	0.0796279	0.0790298
F13A1	1	1.05289	2.41304	2.89753	F13A1	0.910032	0.0340513	0.0425033	0.0134132	1
COL15A1	1	0.649499	2.92371	7.11432	COL15A1	0.895438	0.0606713	0.0288613	0.01503	1
VASP	1	1.32806	1.71051	1.31051	VASP	0.142255	0.0525767	0.755008	0.0501595	3
TMEM97	1	0.914972	0.609036	0.58152	TMEM97	0.0169369	0.0427975	0.0221258	0.91814	4
ECH1	1	0.829348	0.547014	0.494391	ECH1	0.0202397	0.0522526	0.0268932	0.900615	4
SERPINA1	1	1.1942	1.59759	1.5293	SERPINA1	0.618714	0.0831181	0.250493	0.0476752	1
MRPS2	1	1.23311	0.7495	1.53307	MRPS2	0.267824	0.54176	0.0860785	0.104337	2
MRPS23	1	1.69531	1.46622	3.13051	MRPS23	0.6874	0.188584	0.0748424	0.0491733	1
CASP1	1	1.13808	1.77528	0.944387	CASP1	0.0124505	0.00722393	0.970699	0.00962648	3
SLC66A2	1	0.773488	0.583074	0.381862	SLC66A2	0.0173999	0.0380305	0.0274722	0.917097	4
MRPS30	1	1.50642	0.862876	2.19958	MRPS30	0.400302	0.413656	0.0952926	0.0907493
GAR1	1	1.13727	1.56512	2.75266	GAR1	0.897016	0.0591784	0.0285886	0.0152165	1
GLDC	1	0.340866	0.254242	0.0655414	GLDC	0.0719601	0.183783	0.0986065	0.64565	4
TNFAIP8	1	1.37069	2.57862	1.37917	TNFAIP8	0.0403311	0.017304	0.924616	0.0177485	3
ASL	1	0.979115	0.615786	0.218121	ASL	0.00865045	0.0154742	0.0158374	0.960038	4
PTPRE	1	3.55858	8.4758	6.68835	PTPRE	0.479256	0.0878196	0.376293	0.0566318
GBP2	1	2.48733	4.88937	9.05208	GBP2	0.955431	0.0219316	0.0156356	0.00700135	1
MATN2	1	0.692939	1.9681	0.618159	MATN2	0.0640271	0.0426058	0.838532	0.0548356	3
MFN2	1	0.907409	0.651359	0.750006	MFN2	0.0636094	0.222006	0.0652509	0.649134	4
DAB2	1	1.30704	2.23063	2.8409	DAB2	0.953772	0.018661	0.0204351	0.00713168	1
GCK	1	0.753837	0.244927	0.0334471	GCK	0.00768791	0.0178004	0.0111483	0.963363	4
SORBS2	1	0.660303	0.574469	0.257733	SORBS2	0.0386516	0.0781729	0.066832	0.816344	4
MTPAP	1	0.560875	0.803712	0.988748	MTPAP	0.24782	0.516391	0.123807	0.111982	2
CES3	1	0.745639	0.178544	0.23099	CES3	0.0347464	0.100349	0.0415324	0.823373	4
TCEA3	1	0.654176	0.446769	0.782954	TCEA3	0.0829021	0.69252	0.0580403	0.166538	2
ABHD10	1	0.718707	0.505918	0.503469	ABHD10	0.0513819	0.153473	0.0624645	0.732681	4
MVD	1	1.27983	0.845484	0.634262	MVD	0.0600117	0.0936432	0.101736	0.74461	4
GZMA	1	3.40641	6.88473	1.76963	GZMA	0.0365252	0.0190896	0.920179	0.0242067	3
CXADR	1	0.936451	0.622103	0.808139	CXADR	0.0879832	0.360918	0.0776389	0.47346
TNPO2	1	0.791412	0.608403	0.959098	TNPO2	0.0522062	0.85781	0.0285199	0.061464	2
PGRMC1	1	0.922742	0.61238	0.302761	PGRMC1	0.0040992	0.00778201	0.0071476	0.980971	4
MYADM	1	0.843757	1.36415	1.13528	MYADM	0.30325	0.109107	0.514742	0.0729008	3
SDHC	1	0.857317	0.60161	0.331194	SDHC	0.00559611	0.0111513	0.0094791	0.973773	4
MYH11	1	0.787554	1.6999	0.232363	MYH11	0.0839134	0.0722074	0.702056	0.141823	3
EPB41L3	1	0.916242	1.72453	0.497071	EPB41L3	0.064344	0.0500544	0.797563	0.088039	3
SGCB	1	2.01608	6.28168	0.358756	SGCB	0.0172334	0.0104321	0.957701	0.014634	3
NT5E	1	0.818157	0.632089	0.764718	NT5E	0.0856447	0.393654	0.0785364	0.442165
LUM	1	0.94875	2.13806	0.156136	LUM	0.0675115	0.0538576	0.777401	0.101229	3
TAGLN2	1	1.23833	1.96115	1.53076	TAGLN2	0.267243	0.0708264	0.608619	0.0533112	3
ASS1	1	0.969323	0.493031	0.0767694	ASS1	0.00484232	0.00902172	0.0084273	0.977709	4
SLCO1B3	1	1.15261	0.479815	0.0170489	SLCO1B3	0.014593	0.0259648	0.0252074	0.934235	4
NAA10	1	1.32008	0.845851	0.963496	NAA10	0.143106	0.246634	0.147916	0.462344
DHCR24	1	0.929612	0.58154	1.13729	DHCR24	0.0852539	0.809184	0.0377574	0.0678044	2
HLA-DPA1	1	1.11225	2.351	1.01464	HLA-DPA1	0.014003	0.00738804	0.969975	0.00863386	3
GSTZ1	1	0.992387	0.399557	0.0722216	GSTZ1	0.0034146	0.00675717	0.00546594	0.984362	4
MVK	1	0.905571	0.476468	0.250725	MVK	0.00145496	0.00306737	0.00224954	0.993228	4
CYP1A2	1	1.0104	0.461667	0.00597695	CYP1A2	0.00643657	0.0118377	0.0112178	0.970508	4
NAT8	1	1.16631	0.771934	0.38378	NAT8	0.0306993	0.0490345	0.0591173	0.861149	4
NAXE	1	1.43634	0.859637	0.776227	NAXE	0.102707	0.15677	0.145662	0.594861	4
ACSS1	1	1.88691	3.66655	5.6545	ACSS1	0.966869	0.0148333	0.0130882	0.00520917	1
PON3	1	0.761624	0.507736	0.115043	PON3	0.0128501	0.0250501	0.0226404	0.939459	4
NCF2	1	0.731548	1.28038	1.15123	NCF2	0.420772	0.157079	0.338692	0.0834564
COX7A2	1	1.01903	0.633559	0.334911	COX7A2	0.0067312	0.0124155	0.0116125	0.969241	4
NCK2	1	0.517238	1.43023	0.987669	NCK2	0.25765	0.142105	0.498243	0.102003
BHMT2	1	1.12004	0.616042	0.185852	BHMT2	0.016768	0.0288516	0.0303917	0.923989	4
NCKIPSD	1	0.518315	0.686771	0.714249	NCKIPSD	0.161406	0.438532	0.153699	0.246363
NDRG2	1	1.18335	0.774574	0.189248	NDRG2	0.0367101	0.0558405	0.077394	0.830055	4
NDRG3	1	0.840707	1.46127	2.26282	NDRG3	0.905429	0.052613	0.0282134	0.0137447	1
NDUFA1	1	2.13509	1.15869	0.509914	NDUFA1	0.11845	0.144155	0.222905	0.51449	4
FAH	1	1.21401	0.664907	0.191641	FAH	0.0274152	0.0449236	0.0509636	0.876698	4
NDUFA2	1	2.37306	1.38008	0.207689	NDUFA2	0.113416	0.130954	0.254617	0.501014	4
NDUFA3	1	1.64895	0.954919	0.461483	NDUFA3	0.0884626	0.119187	0.167868	0.624482	4
NDUFA4	1	1.96639	0.92524	0.381109	NDUFA4	0.0977985	0.132546	0.171838	0.597818	4
NDUFA5	1	1.71927	1.2367	0.7142	NDUFA5	0.126556	0.139822	0.277308	0.456314
NDUFA7	1	1.41735	0.875998	0.653043	NDUFA7	0.0822063	0.121357	0.136025	0.660412	4
NDUFAB1	1	1.67162	0.912597	0.481906	NDUFAB1	0.0891931	0.123328	0.15947	0.62801	4
DPT	1	0.965936	2.05366	0.282976	DPT	0.0636521	0.0497755	0.795586	0.0909862	3
NDUFAF4	1	0.531337	0.729308	0.941381	NDUFAF4	0.197678	0.579594	0.107202	0.115525	2
FGGY	1	0.864747	0.474753	0.0935901	FGGY	0.0035814	0.00696596	0.00613286	0.98332	4
NDUFB1	1	1.63342	1.26234	0.193278	NDUFB1	0.0953158	0.110273	0.270079	0.524332	4
NDUFB11	1	1.52885	0.868291	0.553805	NDUFB11	0.0826155	0.119554	0.141162	0.656669	4
NDUFB4	1	1.9302	1.17829	0.214932	NDUFB4	0.0980434	0.119285	0.223219	0.559453	4
NDUFB8	1	1.81523	0.963796	0.0860847	NDUFB8	0.079862	0.106274	0.167258	0.646606	4
CYP2B6	1	0.81776	0.36032	0.0333008	CYP2B6	0.0023768	0.00495378	0.00379522	0.988874	4
NDUFS8	1	1.7526	0.829952	0.469859	NDUFS8	0.0904343	0.13056	0.148361	0.630645	4
NDUFV2	1	1.20541	0.728058	0.265397	NDUFV2	0.0312596	0.0498827	0.0600627	0.858795	4
GSTA1	1	0.935429	0.456409	0.141135	GSTA1	0.00155344	0.00309156	0.00252712	0.992828	4
SLC10A1	1	0.815835	0.46663	0.0999101	SLC10A1	0.00524355	0.010407	0.00890332	0.975446	4
NEDD8	1	1.85681	1.42773	0.976827	NEDD8	0.164802	0.153504	0.348655	0.333039
NELFA	1	0.536481	0.701809	1.23354	NELFA	0.231332	0.637057	0.0679122	0.0636984	2
DCN	1	0.995298	2.46596	0.124481	DCN	0.0578989	0.0440185	0.820283	0.0777992	3
NEO1	1	0.639825	0.826422	1.05651	NEO1	0.255137	0.554316	0.100675	0.0898728	2
DHTKD1	1	0.970197	0.551258	0.291375	DHTKD1	0.00226863	0.00448265	0.00368109	0.989568	4
ITGAX	1	1.45251	17.9972	17.0462	ITGAX	0.705219	0.0783421	0.177581	0.0388583	1
AGRN	1	0.81969	1.67429	1.35926	AGRN	0.379881	0.106334	0.44782	0.0659649
ACY1	1	0.964197	0.517202	0.13342	ACY1	0.00429774	0.00806307	0.00743413	0.980205	4
ADH1C	1	0.994884	0.525769	0.104297	ADH1C	0.00654605	0.011976	0.0115519	0.969926	4
NGLY1	1	0.273436	0.928823	0.948734	NGLY1	0.318987	0.331967	0.218092	0.130954
AHCY	1	0.90733	0.623409	0.599736	AHCY	0.0182718	0.0468523	0.0237328	0.911143	4
NHLRC3	1	1.0378	0.688355	0.55253	NHLRC3	0.00917153	0.0183044	0.014063	0.958461	4
HVCN1	1	1.27825	1.87251	0.84307	HVCN1	0.0365444	0.0238236	0.901871	0.0377605	3
MARS2	1	0.491819	0.394528	0.718146	MARS2	0.0971037	0.665723	0.0696061	0.167567	2
C1QB	1	1.25071	1.66821	0.85995	C1QB	0.047622	0.0321102	0.866525	0.0537428	3
SOAT1	1	1.09538	2.55855	4.5697	SOAT1	0.960032	0.0208193	0.0131218	0.0060274	1
SAR1A	1	0.887719	0.665322	0.649522	SAR1A	0.0237382	0.0634779	0.0303748	0.882409	4
NIPSNAP1	1	1.05621	0.683281	0.515207	NIPSNAP1	0.010456	0.020189	0.0165025	0.952853	4
HSD17B6	1	0.920874	0.468209	0.0827039	HSD17B6	0.00280533	0.00539231	0.00477869	0.987024	4
AADAC	1	0.907126	0.626213	0.327598	AADAC	0.00462947	0.0088311	0.00809206	0.978447	4
NUDT6	1	0.882168	0.619929	0.121626	NUDT6	0.0163719	0.0284783	0.032201	0.922949	4
NKIRAS2	1	0.612688	1.28096	2.09547	NKIRAS2	0.787126	0.127503	0.0558395	0.0295311	1
EARS2	1	1.10748	0.636298	0.460118	EARS2	0.0168563	0.0323194	0.0260545	0.92477	4
NME2	1	1.66694	1.43237	1.86642	NME2	0.544914	0.197618	0.162746	0.094723	1
NMRAL1	1	1.05475	0.678208	0.491342	NMRAL1	0.00974713	0.0186238	0.0156313	0.955998	4
MARCKS	1	0.837581	1.69373	1.60264	MARCKS	0.624756	0.101366	0.224106	0.0497718	1
NOL10	1	0.577863	1.02562	4.01048	NOL10	0.636507	0.257846	0.0623202	0.0433264	1
ARHGAP9	1	1.1147	2.1631	0.923446	ARHGAP9	0.0124888	0.00707397	0.9715	0.00893764	3
NOP9	1	0.712371	1.16207	2.5429	NOP9	0.725871	0.183725	0.0555281	0.0348754	1
EXOC3L4	1	0.824934	0.352171	0.0659538	EXOC3L4	0.00234713	0.00500665	0.00364955	0.988997	4
RBKS	1	0.93949	0.643651	0.363518	RBKS	0.00374855	0.00711623	0.00650356	0.982632	4
NOX1	1	0.499359	0.982991	0.383627	NOX1	0.135091	0.16612	0.382915	0.315874
TTLL12	1	0.908463	0.639293	0.800459	TTLL12	0.0843561	0.357423	0.0757896	0.482431
UGT1A4	1	1.07083	0.604861	0.0889276	UGT1A4	0.0161132	0.0273365	0.0305539	0.925996	4
GRHPR	1	1.00828	0.556017	0.116925	GRHPR	0.00859622	0.0154093	0.0154989	0.960496	4
DPYS	1	0.927198	0.464596	0.127905	DPYS	0.00175461	0.00345254	0.00290171	0.991891	4
LSR	1	0.747269	0.56603	0.605301	LSR	0.0644603	0.213083	0.0729463	0.64951	4
NRDE2	1	0.609691	0.672217	0.756559	NRDE2	0.136009	0.501181	0.11898	0.24383	2
NRF1	1	0.472128	1.27558	1.55671	NRF1	0.632824	0.181664	0.129375	0.0561365	1
AGMO	1	0.954803	0.620165	0.339104	AGMO	0.00313088	0.00597628	0.00534793	0.985545	4
MCAM	1	0.607034	1.55138	1.73956	MCAM	0.720517	0.11417	0.123232	0.0420809	1
SGCD	1	1.26392	2.93325	0.176636	SGCD	0.0467828	0.0336846	0.861851	0.0576814	3
NSUN5	1	1.55423	0.944551	2.93173	NSUN5	0.491258	0.353225	0.0846838	0.0708333
NT5C3A	1	1.47785	0.732677	2.146	NT5C3A	0.345137	0.467506	0.0918315	0.0955256
NT5DC1	1	1.1719	0.725124	0.545008	NT5DC1	0.0304982	0.054384	0.0485776	0.86654	4
CAP2	1	1.02218	2.26365	7.29964	CAP2	0.80612	0.122548	0.0446259	0.0267057	1
TRIM22	1	3.43069	4.89141	1.67987	TRIM22	0.0918593	0.0511991	0.786872	0.0700693	3
GMPPB	1	0.830643	0.653179	0.64038	GMPPB	0.0380905	0.108005	0.0477668	0.806138	4
SFXN3	1	0.899222	1.61306	1.3154	SFXN3	0.345789	0.0960845	0.495506	0.0626203
SELENOO	1	0.792413	0.495644	0.21293	SELENOO	0.00729246	0.0152008	0.0118775	0.965629	4
MFGE8	1	0.545991	2.8248	1.35931	MFGE8	0.158539	0.0669518	0.719176	0.0553333	3
SLC35C1	1	1.2665	3.08667	4.84736	SLC35C1	0.9785	0.0100677	0.00813103	0.00330119	1
CALD1	1	0.929676	1.5586	0.677762	CALD1	0.0568498	0.0421713	0.832371	0.0686076	3
GANAB	1	0.829032	0.64869	0.571054	GANAB	0.0220921	0.0547854	0.0309017	0.892221	4
HNF4A	1	0.703879	0.419749	0.860055	HNF4A	0.0692528	0.774484	0.0432244	0.113039	2
OCIAD2	1	1.06758	0.704197	0.238325	OCIAD2	0.0206697	0.0340203	0.0407531	0.904557	4
SIRT3	1	0.8904	0.511702	0.350971	SIRT3	0.00340061	0.00752789	0.00504617	0.984025	4
OGFOD3	1	1.75005	1.21976	4.76623	OGFOD3	0.599557	0.271667	0.0739033	0.0548726	1
SULT1E1	1	0.579648	0.243814	0.0233319	SULT1E1	0.0252922	0.0609221	0.0365583	0.877227	4
CYB5A	1	0.8204	0.458407	0.154336	CYB5A	0.00380695	0.00784975	0.00619559	0.982148	4
SLC25A15	1	1.03129	0.640336	0.256744	SLC25A15	0.0109341	0.019259	0.0199486	0.949858	4
LDHD	1	0.77795	0.540737	0.118339	LDHD	0.0144591	0.0273232	0.0263477	0.93187	4
ICAM1	1	1.25371	1.74545	1.51131	ICAM1	0.393778	0.0847312	0.462901	0.0585901
OMA1	1	1.0564	0.683162	0.61617	OMA1	0.0190493	0.0402165	0.0267661	0.913968	4
PLPBP	1	0.964247	0.629346	0.268022	PLPBP	0.00727599	0.0131964	0.0131797	0.966348	4
TTC38	1	0.866847	0.545556	0.290589	TTC38	0.00266141	0.00545948	0.0043271	0.987552	4
GPC6	1	0.936207	2.00139	1.00293	GPC6	0.0387774	0.0200717	0.919478	0.0216734	3
TNPO3	1	0.597051	0.572015	1.19771	TNPO3	0.101364	0.824073	0.0340747	0.0404881	2
XDH	1	0.968517	0.582104	0.13324	XDH	0.00930171	0.0165568	0.0171986	0.956943	4
S100A13	1	1.41177	3.26866	0.995815	S100A13	0.00930759	0.00509176	0.979213	0.0063878	3
PLPP3	1	0.770211	0.586204	0.349648	PLPP3	0.0172254	0.0363672	0.0281628	0.918245	4
SLC12A7	1	1.83929	2.88326	5.8981	SLC12A7	0.913264	0.0469308	0.0264243	0.0133814	1
TBRG4	1	0.806893	0.628921	0.956509	TBRG4	0.0542835	0.84909	0.0301064	0.0665198	2
PCYT1A	1	0.866787	0.646288	1.09615	PCYT1A	0.0539843	0.884312	0.0229297	0.0387743	2
ARHGAP4	1	1.15349	2.05423	1.70542	ARHGAP4	0.426825	0.0866513	0.430843	0.0556813
NID1	1	0.803336	1.5148	1.9946	NID1	0.899492	0.0489461	0.0365337	0.0150279	1
PANK1	1	0.949309	0.607287	0.64403	PANK1	0.0331599	0.0901358	0.0395396	0.837165	4
HAO2	1	1.0701	0.431625	0.0266735	HAO2	0.00792215	0.0148005	0.0132372	0.96404	4
BTD	1	0.836681	0.550189	0.45569	BTD	0.0128801	0.0312404	0.0180234	0.937856	4
FHL2	1	1.17842	2.37224	0.589494	FHL2	0.0329102	0.0221106	0.910534	0.0344449	3
TOLLIP	1	1.01138	0.648409	0.555574	TOLLIP	0.00976999	0.0209573	0.014065	0.955208	4
VWA5A	1	0.991339	1.92292	1.03643	VWA5A	0.031865	0.0160686	0.934744	0.0173229	3
RTN4	1	0.931159	0.663101	0.345205	RTN4	0.00690158	0.0127024	0.012493	0.967903	4
GAMT	1	1.13617	0.611543	0.268478	GAMT	0.0166444	0.0294922	0.0285865	0.925277	4
UROC1	1	1.24974	0.517193	0.0264686	UROC1	0.0228795	0.0392907	0.0399545	0.897875	4
FAM169A	1	2.68366	4.68939	5.52826	FAM169A	0.824112	0.0574974	0.0914259	0.0269652	1
RXRA	1	0.708923	0.502676	0.553651	RXRA	0.0662767	0.222272	0.0742765	0.637175	4
ATP1B3	1	0.642514	15.048	18.6603	ATP1B3	0.87094	0.0465939	0.0635163	0.0189494	1
LSP1	1	1.5809	2.59593	2.02996	LSP1	0.341403	0.0813327	0.518049	0.0592154	3
PARS2	1	0.76231	0.550456	0.746881	PARS2	0.0905744	0.488767	0.0767377	0.343921
PAXBP1	1	0.342755	0.941968	1.7568	PAXBP1	0.539075	0.315113	0.0886872	0.0571248	1
GPT	1	1.04585	0.571242	0.0391234	GPT	0.0140381	0.0241043	0.026464	0.935394	4
MAP1B	1	0.454216	2.15689	1.48669	MAP1B	0.338564	0.117005	0.470074	0.0743562
PCBD1	1	1.26931	0.67842	0.300357	PCBD1	0.0336179	0.0556136	0.0590688	0.8517	4
GNMT	1	0.509596	0.17629	0.0207924	GNMT	0.036778	0.0952245	0.0501212	0.817876	4
GNPDA1	1	1.16252	1.50186	1.22179	GNPDA1	0.147594	0.0493695	0.75973	0.0433068	3
PCK1	1	1.11119	0.685677	0.0704357	PCK1	0.0268334	0.0426607	0.0550376	0.875468	4
MOCS2	1	1.16924	0.604232	0.630208	MOCS2	0.0520175	0.112385	0.0647294	0.770868	4
ATP2A3	1	0.982991	3.3058	1.42558	ATP2A3	0.0698897	0.0302071	0.871411	0.0284924	3
CYP4F3	1	0.71326	0.452143	0.159785	CYP4F3	0.0149488	0.0319155	0.0240977	0.929038	4
PCTP	1	1.15537	0.743858	0.293661	PCTP	0.0285556	0.0456433	0.0559613	0.86984	4
SEC14L4	1	1.02059	0.462652	0.157034	SEC14L4	0.00486948	0.00950524	0.00783526	0.97779	4
MBLAC2	1	0.604368	0.405957	0.324547	MBLAC2	0.0507079	0.138092	0.0664939	0.744707	4
NIPSNAP2	1	1.15739	2.12797	1.33883	NIPSNAP2	0.0829991	0.0318618	0.856013	0.0291266	3
FGL2	1	1.82684	3.89642	2.01126	FGL2	0.0869724	0.0328755	0.849082	0.0310697	3
PYGL	1	1.0736	0.606929	0.155429	PYGL	0.0140455	0.0242846	0.0258543	0.935816	4
IGSF8	1	0.906168	0.62964	0.610643	IGSF8	0.0195398	0.0506145	0.0252012	0.904644	4
ANXA3	1	1.13629	1.98498	0.340264	ANXA3	0.0677493	0.0540064	0.770574	0.10767	3
SLFN5	1	1.06522	2.13828	1.13855	SLFN5	0.0329157	0.0154442	0.935607	0.0160329	3
EMILIN1	1	0.815807	1.70114	0.208468	EMILIN1	0.0844811	0.0735009	0.692403	0.149615	3
ADA	1	1.5726	2.29549	1.90544	ADA	0.380651	0.087736	0.468545	0.0630676
ACAT2	1	1.00024	0.545481	0.32221	ACAT2	0.00398251	0.00798478	0.00625669	0.981776	4
PDP1	1	0.650772	1.36905	0.747101	PDP1	0.129692	0.0946687	0.667711	0.107928	3
LCP1	1	1.67618	2.39949	0.90022	LCP1	0.0557052	0.0354878	0.852484	0.0563226	3
PEBP1	1	1.30976	0.845572	0.269943	PEBP1	0.050972	0.0739773	0.107542	0.767509	4
RAB17	1	0.765593	0.502902	0.357967	RAB17	0.0168635	0.0400047	0.0244794	0.918652	4
PKP2	1	0.801611	0.571559	0.512865	PKP2	0.0258498	0.0673823	0.0345561	0.872212	4
PEX11A	1	1.0873	0.72199	0.472243	PEX11A	0.015356	0.027236	0.0265385	0.93087	4
PEX12	1	1.6501	0.640646	0.778814	PEX12	0.119378	0.207203	0.137009	0.53641	4
COL6A2	1	0.983775	1.50061	0.502458	COL6A2	0.0805052	0.0692582	0.701211	0.149026	3
PFKFB1	1	1.33087	0.778341	0.242058	PFKFB1	0.0456593	0.0689831	0.0900027	0.795355	4
CISD3	1	0.817335	0.487272	0.393934	CISD3	0.0141419	0.0348105	0.0195067	0.931541	4
ACO1	1	1.0446	0.640225	0.321235	ACO1	0.00931383	0.0168371	0.016276	0.957573	4
PFN1	1	1.53193	1.35811	0.801736	PFN1	0.131368	0.124	0.40464	0.339992
DMGDH	1	0.838888	0.423153	0.0663435	DMGDH	0.00270934	0.00544689	0.0044903	0.987353	4
PGK2	1	1.33228	0.805999	0.881663	PGK2	0.118098	0.207529	0.134869	0.539504	4
TST	1	1.03854	0.599425	0.457978	TST	0.00976418	0.0200537	0.0145417	0.95564	4
ACAD9	1	0.782154	0.61648	0.71928	ACAD9	0.0830343	0.343684	0.0813938	0.491887
PGPEP1	1	1.51908	0.779543	0.832285	PGPEP1	0.120318	0.196603	0.145375	0.537703	4
SLC25A4	1	0.715637	0.590742	0.365128	SLC25A4	0.0313421	0.0675944	0.0506408	0.850423	4
SCCPDH	1	0.81969	0.597744	0.705076	SCCPDH	0.0730409	0.282963	0.0734073	0.570589	4
TM7SF2	1	0.892423	0.502641	0.422347	TM7SF2	0.0103014	0.0246818	0.0141288	0.950888	4
GPNMB	1	1.08634	2.08172	1.58518	GPNMB	0.304423	0.0786527	0.561694	0.0552306	3
PHC2	1	0.603364	0.828515	2.17796	PHC2	0.516198	0.364824	0.0679867	0.0509919	1
PHF5A	1	0.666511	0.672217	1.58216	PHF5A	0.280655	0.607191	0.058214	0.05394	2
CKB	1	1.3079	3.39356	0.297549	CKB	0.0322282	0.0215741	0.912759	0.0334384	3
DOLPP1	1	0.81609	0.636243	0.418681	DOLPP1	0.0131621	0.0273715	0.0217379	0.937728	4
FAM98B	1	1.53052	2.17517	1.65087	FAM98B	0.232551	0.0707439	0.637417	0.0592878	3
UGDH	1	0.93423	0.658315	0.856262	UGDH	0.0948268	0.449613	0.0771431	0.378418
TXNRD2	1	0.835059	0.519358	0.431932	TXNRD2	0.0134017	0.0328775	0.0184947	0.935226	4
HTRA1	1	1.58441	4.44428	5.5273	HTRA1	0.913052	0.0317367	0.042193	0.0130187	1
TIGAR	1	1.74724	2.87383	3.18816	TIGAR	0.814357	0.0578574	0.100147	0.0276386	1
PHYHD1	1	1.15077	0.687771	0.0847452	PHYHD1	0.0280286	0.0444649	0.05671	0.870797	4
PSAT1	1	0.942817	0.547299	0.216547	PSAT1	0.00296141	0.00567008	0.00504697	0.986322	4
ADH6	1	0.88356	0.531172	0.0732666	ADH6	0.0081039	0.0148681	0.0148227	0.962205	4
SLC35A3	1	0.940598	0.6634	0.477923	SLC35A3	0.00116104	0.00235	0.00187469	0.994614	4
PPOX	1	0.859518	0.618781	1.04512	PPOX	0.0541323	0.870173	0.0258556	0.0498391	2
ENTPD5	1	0.97252	0.643517	0.45569	ENTPD5	0.00200217	0.00402173	0.00319433	0.990782	4
ADHFE1	1	0.775662	0.273223	0.0646167	ADHFE1	0.00672608	0.0154601	0.00978841	0.968025	4
SLC25A22	1	0.841567	0.581177	0.623646	SLC25A22	0.0444923	0.137151	0.0514199	0.766937	4
UGT2B15	1	1.12838	0.604976	0.0831696	UGT2B15	0.0190687	0.0320362	0.0358269	0.913068	4
EPHX2	1	0.729902	0.404854	0.125104	EPHX2	0.010447	0.0226818	0.0164343	0.950437	4
SH3BGRL	1	1.26569	2.00774	0.734113	SH3BGRL	0.0390175	0.0264254	0.891238	0.0433189	3
MYO9B	1	1.03422	1.63654	1.75701	MYO9B	0.856177	0.0486838	0.0742948	0.0208446	1
SLC16A1	1	0.968669	0.548276	0.700739	SLC16A1	0.066927	0.213126	0.0680896	0.651858	4
PLA2G2A	1	0.513576	1.02584	1.84859	PLA2G2A	0.624173	0.253248	0.0755586	0.0470203	1
NIBAN2	1	1.1593	1.81039	0.960911	NIBAN2	0.0116811	0.00668018	0.972821	0.00881735	3
HSD3B7	1	0.767799	0.445825	0.551621	HSD3B7	0.0604594	0.20923	0.0649675	0.665343	4
METTL7A	1	0.704807	0.478337	0.258417	METTL7A	0.0210318	0.0473921	0.0323277	0.899248	4
PECAM1	1	0.919502	1.73613	1.83569	PECAM1	0.801805	0.0663625	0.103439	0.0283935	1
GPHN	1	1.00853	0.611151	0.330478	GPHN	0.00507312	0.00957031	0.00855219	0.976804	4
SEC24D	1	0.896329	0.64869	0.556123	SEC24D	0.00712323	0.0165147	0.0102547	0.966107	4
PLEK	1	0.851734	1.45304	0.799143	PLEK	0.0651692	0.0444369	0.831506	0.0588883	3
PIP4K2A	1	1.02282	1.67429	0.81376	PIP4K2A	0.0291718	0.0189812	0.924407	0.0274401	3
PLEKHA2	1	0.769237	1.24924	0.884418	PLEKHA2	0.149152	0.100046	0.650264	0.100538	3
ABAT	1	0.833469	0.559884	0.1173	ABAT	0.0117277	0.0215912	0.0217415	0.94494	4
MCCC1	1	0.825305	0.612423	0.277946	MCCC1	0.0120047	0.0229449	0.0215258	0.943525	4
GALK1	1	0.615508	0.274181	0.317907	GALK1	0.0543735	0.171041	0.0634372	0.711148	4
PAH	1	1.00135	0.522879	0.109085	PAH	0.00643522	0.0118065	0.0112862	0.970472	4
LSS	1	0.855714	0.478055	0.361076	LSS	0.00824517	0.0194182	0.011651	0.960686	4
GPD1	1	1.06544	0.509887	0.103955	GPD1	0.00900609	0.0164354	0.0155039	0.959055	4
PLIN4	1	1.67412	1.3175	0.285577	PLIN4	0.101791	0.114112	0.293353	0.490744
ILVBL	1	0.85481	0.640324	0.391396	ILVBL	0.00759989	0.0151578	0.0129426	0.9643	4
GGACT	1	1.33654	0.364225	0.261204	GGACT	0.0421497	0.0834701	0.0577153	0.816665	4
PLPP1	1	0.51086	0.679337	1.01133	PLPP1	0.178938	0.653447	0.080288	0.087327	2
PML	1	1.09251	1.58332	1.34006	PML	0.326305	0.0789584	0.539492	0.0552444	3
PLSCR1	1	0.427872	1.00396	0.921081	PLSCR1	0.308031	0.287233	0.265755	0.13898
PLSCR4	1	0.604725	0.690087	0.218863	PLSCR4	0.0688439	0.118313	0.142832	0.670011	4
MLYCD	1	0.866037	0.590087	0.220217	MLYCD	0.00817734	0.0153339	0.0147455	0.961743	4
NEXN	1	1.15697	2.82363	0.426524	NEXN	0.0331231	0.0222649	0.910426	0.0341864	3
ARF6	1	0.875315	0.607718	0.39832	ARF6	0.00329987	0.00685637	0.00531604	0.984528	4
PMM2	1	1.52663	1.24924	0.915877	PMM2	0.149494	0.146715	0.336266	0.367525
FBLN1	1	1.11005	2.05093	2.08248	FBLN1	0.770924	0.0657408	0.131924	0.0314111	1
SNTB2	1	1.02648	1.52922	0.683541	SNTB2	0.0590917	0.045277	0.81314	0.0824911	3
MYO1G	1	3.32511	6.78947	4.42246	MYO1G	0.275051	0.0750108	0.591097	0.0588414	3
UGP2	1	1.07773	0.614677	0.16015	UGP2	0.0147563	0.0253874	0.0272944	0.932562	4
PNPO	1	1.55165	0.831507	0.196738	PNPO	0.0634319	0.0909102	0.124942	0.720716	4
PREX1	1	0.974359	3.41391	3.24569	PREX1	0.692389	0.0815182	0.185671	0.0404225	1
PRKAB2	1	1.06832	0.547526	0.318894	PRKAB2	0.00954375	0.0186151	0.0149605	0.956881	4
PTGIS	1	0.948947	2.40611	0.535905	PTGIS	0.0357485	0.0237463	0.906206	0.0342997	3
POLD1	1	8.4053	8.91726	21.4447	POLD1	0.799584	0.105386	0.0616762	0.0333535	1
TAP1	1	1.58727	2.67057	2.88296	TAP1	0.80527	0.0586843	0.107709	0.0283369	1
POLDIP3	1	0.618738	0.682594	1.56052	POLDIP3	0.293017	0.591395	0.0607488	0.0548386	2
HSDL2	1	0.8204	0.624576	0.672754	HSDL2	0.0575238	0.190777	0.0642707	0.687428	4
SUGCT	1	0.942621	0.512065	0.797593	SUGCT	0.0964982	0.418096	0.0797728	0.405633
CYP4A11	1	0.718545	0.315683	0.0367038	CYP4A11	0.00865637	0.0191798	0.013275	0.958889	4
POSTN	1	0.573375	0.957471	1.10535	POSTN	0.393215	0.351614	0.158535	0.0966353
ENPP1	1	0.816571	0.533274	0.462484	ENPP1	0.0186653	0.0472854	0.0252777	0.908772	4
PPAN	1	1.78924	1.49252	11.3426	PPAN	0.632899	0.254002	0.0658635	0.047235	1
UBLCP1	1	1.39424	1.71175	2.21311	UBLCP1	0.906805	0.040363	0.0376138	0.015218	1
NARS2	1	0.802126	0.601881	0.698194	NARS2	0.074082	0.285207	0.0753216	0.56539	4
UAP1L1	1	1.19777	2.28208	1.51766	UAP1L1	0.150683	0.0498387	0.758048	0.0414304	3
MFSD10	1	0.82023	1.70362	1.1352	MFSD10	0.158517	0.0673038	0.718496	0.0556827	3
POFUT1	1	0.825005	0.468583	0.591613	POFUT1	0.0595378	0.204786	0.0628968	0.67278	4
SAR1B	1	0.910796	0.570243	0.475395	SAR1B	0.0070346	0.0163069	0.00993685	0.966722	4
LAMC1	1	0.787008	1.68063	1.35867	LAMC1	0.382448	0.109834	0.440219	0.0674988
CYGB	1	0.983809	3.04101	0.410513	CYGB	0.0313794	0.02043	0.919103	0.0290875	3
PPP1R3B	1	0.879878	0.564199	0.299827	PPP1R3B	0.00253425	0.00511122	0.00418308	0.988171	4
GCLC	1	0.896624	0.612752	0.452966	GCLC	0.00258022	0.00556372	0.00396555	0.987891	4
ACOT7	1	1.18038	1.57374	2.52634	ACOT7	0.924609	0.041285	0.0226715	0.0114341	1
ENDOD1	1	1.00128	1.54923	0.551239	ENDOD1	0.0727234	0.0597873	0.747398	0.120092	3
MTCH1	1	0.788578	0.646501	0.74573	MTCH1	0.086604	0.370178	0.0834243	0.459794
PDIA5	1	0.780935	0.58523	0.341155	PDIA5	0.0148945	0.0311589	0.0245109	0.929436	4
NID2	1	0.888766	1.90538	1.97339	NID2	0.768604	0.0739144	0.124839	0.0326431	1
MT-CO3	1	0.755537	0.56655	0.369098	MT-CO3	0.0199236	0.0441834	0.0310833	0.90481	4
PALM2	1	0.897323	0.540587	0.245012	PALM2	0.00207765	0.00411736	0.0034644	0.990341	4
PRAF2	1	0.907393	1.37564	1.80538	PRAF2	0.932493	0.0343719	0.0230684	0.0100662	1
PRDX1	1	1.44293	0.929579	0.646008	PRDX1	0.0870246	0.121666	0.154392	0.636918	4
HAAO	1	0.867945	0.423277	0.121462	HAAO	0.00139494	0.002871	0.0022343	0.9935	4
PRDX6	1	1.41789	0.785101	0.456275	PRDX6	0.0608386	0.0938421	0.104741	0.740579	4
LLGL2	1	0.898381	0.624641	0.599601	LLGL2	0.0187398	0.0483419	0.0243602	0.908558	4
PREPL	1	0.498313	0.988132	1.51223	PREPL	0.546552	0.297804	0.0964335	0.0592112	1
AGMAT	1	0.848243	0.538997	0.182037	AGMAT	0.00595345	0.0115171	0.0103702	0.972159	4
TNFAIP2	1	1.48893	2.6976	1.29489	TNFAIP2	0.0237953	0.011287	0.952146	0.0127719	3
PPP6R2	1	0.902626	0.532259	0.68107	PPP6R2	0.0665498	0.23127	0.0670888	0.635091	4
NPNT	1	0.507718	3.09224	2.0223	NPNT	0.340749	0.100329	0.493765	0.065157
C7	1	1.17601	2.92381	1.21209	C7	0.0240031	0.0114881	0.952209	0.0122993	3
ABCB8	1	0.877928	0.656731	1.10732	ABCB8	0.0580428	0.877738	0.0241428	0.0400766	2
VWF	1	1.11876	2.84554	1.50684	VWF	0.0897489	0.0350716	0.843625	0.0315542	3
CFL2	1	0.970904	0.614017	0.37581	CFL2	0.00230715	0.00451781	0.00379077	0.989384	4
LMAN1	1	0.916242	0.617303	0.479175	LMAN1	0.00263619	0.00575172	0.0039649	0.987647	4
SHMT1	1	0.858684	0.500902	0.121132	SHMT1	0.004601	0.00889101	0.00796888	0.978539	4
PRODH	1	1.20652	0.644521	0.140686	PRODH	0.0259377	0.0426049	0.0484848	0.882973	4
TWF2	1	1.19611	1.59532	1.40525	TWF2	0.390834	0.0842995	0.466596	0.0582705
MARCHF2	1	0.678984	0.472341	0.224043	MARCHF2	0.0240304	0.0532128	0.0376744	0.885082	4
CPOX	1	0.936175	0.575904	0.377618	CPOX	0.00127893	0.00264855	0.00200312	0.994069	4
PRPF38A	1	0.643227	0.721364	1.39151	PRPF38A	0.262668	0.622193	0.0599567	0.0551826	2
PALM3	1	0.881236	0.480314	0.0661713	PALM3	0.00433465	0.00825648	0.00756535	0.979844	4
FGD4	1	0.757779	0.396049	0.407684	FGD4	0.0358779	0.103585	0.0437581	0.816779	4
BHMT	1	0.904191	0.443606	0.0702662	BHMT	0.00210301	0.0041099	0.00352936	0.990258	4
MYH10	1	0.95211	1.54832	0.412024	MYH10	0.0828116	0.0722276	0.688314	0.156647	3
SORD	1	0.965367	0.424504	0.187226	SORD	0.00310708	0.00645114	0.00475487	0.985687	4
MAP7D1	1	1.41613	3.23721	2.40652	MAP7D1	0.37018	0.0824657	0.491385	0.0559697
PON1	1	0.973937	0.514931	0.177255	PON1	0.00331155	0.0063398	0.00556609	0.984783	4
ITGAL	1	1.59748	2.92168	1.4571	ITGAL	0.0393255	0.017459	0.924439	0.0187768	3
PPIF	1	1.24005	0.557657	0.334575	PPIF	0.0295383	0.0544763	0.045339	0.870646	4
PSIP1	1	0.873573	1.32473	1.23941	PSIP1	0.526665	0.118712	0.293036	0.0615861	1
PRODH2	1	0.910765	0.571153	0.165971	PRODH2	0.00696041	0.0128113	0.0126059	0.967622	4
PRORP	1	0.791178	0.596823	0.844211	PRORP	0.0842446	0.659088	0.0603556	0.196312	2
PSMB6	1	1.21159	0.705149	0.477484	PSMB6	0.0328296	0.0571186	0.0535093	0.856542	4
SUOX	1	1.03534	0.666003	0.183716	SUOX	0.0173743	0.0291321	0.0339141	0.919579	4
CSTB	1	1.86426	2.39205	1.6627	CSTB	0.181268	0.0723189	0.673961	0.0724525	3
PSME1	1	1.54848	1.07007	0.58658	PSME1	0.0991277	0.123218	0.209985	0.567669	4
QPRT	1	1.26291	0.655878	0.447869	QPRT	0.0382076	0.067607	0.05955	0.834635	4
PSMG4	1	2.62624	1.68092	2.20057	PSMG4	0.345844	0.239474	0.233555	0.181126
ATL2	1	0.851159	0.635053	1.03302	ATL2	0.050028	0.879367	0.0240944	0.0465104	2
STARD10	1	0.931579	0.526407	0.297317	STARD10	0.00124779	0.00256762	0.00196556	0.994219	4
SMCHD1	1	1.01426	1.93184	3.39291	SMCHD1	0.940778	0.0322252	0.0181917	0.00880472	1
LMAN2L	1	0.778922	0.619618	0.694839	LMAN2L	0.0770463	0.290247	0.0800143	0.552692	4
SLC6A1	1	1.13536	0.482767	0.298914	SLC6A1	0.0181524	0.0361023	0.026901	0.918844	4
PTPN12	1	0.343475	0.350036	3.14182	PTPN12	0.394646	0.484841	0.0651595	0.0553527
LGALS4	1	4.30944	7.39321	6.10345	LGALS4	0.461873	0.0958742	0.377189	0.0650639
GLYCTK	1	0.793513	0.410435	0.085949	GLYCTK	0.00446137	0.00925773	0.00723435	0.979047	4
AP4S1	1	1.06666	1.71374	1.69949	AP4S1	0.734884	0.0719613	0.157696	0.0354584	1
TAGLN	1	1.0511	2.70495	0.610494	TAGLN	0.0251858	0.0158816	0.93687	0.0220629	3
ANK3	1	1.02321	2.09769	0.487475	ANK3	0.047119	0.0339488	0.863003	0.055929	3
MPC1	1	0.894126	0.524567	0.331481	MPC1	0.0019524	0.00418685	0.00299134	0.990869	4
PRPS1	1	0.806502	0.533367	0.447482	PRPS1	0.0180619	0.0450758	0.0248685	0.911994	4
PTTG1IP	1	0.169775	0.822251	2.18192	PTTG1IP	0.515759	0.350441	0.0789532	0.0548465	1
MTHFS	1	0.997767	0.657825	0.382962	MTHFS	0.00538244	0.0100104	0.00929248	0.975315	4
TBC1D17	1	0.843904	0.647095	0.553872	TBC1D17	0.0156735	0.0375332	0.0224714	0.924322	4
NEDD4	1	1.48267	1.86232	2.40181	NEDD4	0.895501	0.0437085	0.0437036	0.0170871	1
COL5A1	1	0.970735	2.2908	0.448025	COL5A1	0.043555	0.030573	0.878089	0.0477833	3
EFEMP2	1	1.55507	4.60252	0.934392	EFEMP2	0.00960681	0.00529392	0.978469	0.00662978	3
SRM	1	1.07561	1.54901	2.35598	SRM	0.948698	0.0274753	0.0161014	0.00772553	1
COQ8A	1	0.808797	0.532757	0.918165	COQ8A	0.0704413	0.775074	0.0426747	0.11181	2
QRSL1	1	1.31709	0.8337	1.36981	QRSL1	0.265273	0.463412	0.114923	0.156391
GXYLT1	1	0.805343	0.563222	0.634701	GXYLT1	0.0590848	0.200862	0.0645753	0.675477	4
PLXDC2	1	1.49978	6.41767	4.18151	PLXDC2	0.349916	0.0830795	0.510796	0.056209	3
RAB22A	1	0.689848	1.41245	1.0864	RAB22A	0.282958	0.127261	0.503027	0.086754	3
SLC27A2	1	0.965853	0.597568	0.261517	SLC27A2	0.004826	0.00898651	0.008442	0.977745	4
BCHE	1	0.716692	0.341634	0.077949	BCHE	0.0100388	0.0223849	0.0153436	0.952233	4
GJB1	1	0.800751	0.358731	0.23683	GJB1	0.0113116	0.0273813	0.015697	0.94561	4
SNTB1	1	0.867238	0.665564	0.719292	SNTB1	0.0543053	0.179525	0.059936	0.706233	4
HSPA2	1	1.18357	4.13231	3.98395	HSPA2	0.713204	0.0761393	0.172788	0.0378685	1
PARP4	1	1.47366	2.90875	3.6571	PARP4	0.932659	0.0256128	0.0314461	0.0102818	1
RABL6	1	0.794682	1.29949	0.888596	RABL6	0.12404	0.0799979	0.711986	0.0839769	3
SEPTIN6	1	1.31843	1.74924	1.8001	SEPTIN6	0.741326	0.0719262	0.149529	0.0372185	1
MPDZ	1	0.81479	0.506523	0.24153	MPDZ	0.0055146	0.0115374	0.00890165	0.974046	4
RALGAPA1	1	0.879756	1.38874	2.48798	RALGAPA1	0.85808	0.0858372	0.0361985	0.019884	1
GYS2	1	0.901532	0.409802	0.0262753	GYS2	0.00186623	0.00366564	0.00311087	0.991357	4
CA14	1	0.809288	0.337106	0.0135757	CA14	0.00249154	0.00523854	0.00394453	0.988325	4
RARRES2	1	0.580392	0.745975	3.17323	RARRES2	0.526842	0.355511	0.0667351	0.0509118	1
RBBP9	1	1.47708	0.804269	0.559933	RBBP9	0.0760071	0.116501	0.122327	0.685165	4
GLYATL1	1	0.852783	0.561419	0.138547	GLYATL1	0.00964077	0.0178489	0.0176613	0.954849	4
RBM12B	1	0.621736	0.91756	2.52	RBM12B	0.586929	0.30081	0.0655352	0.0467261	1
CAPN2	1	1.04819	1.92726	1.41809	CAPN2	0.225008	0.0676654	0.656277	0.0510494	3
RBM26	1	0.612062	0.762944	1.76513	RBM26	0.412965	0.463873	0.0681308	0.0550309
BCS1L	1	0.896733	0.603531	0.509419	BCS1L	0.00719093	0.0167532	0.0102303	0.965826	4
UPB1	1	1.03613	0.351379	0.111367	UPB1	0.00761903	0.0156893	0.0114344	0.965257	4
RDH11	1	0.851159	0.597786	0.415293	RDH11	0.00571651	0.012338	0.00893691	0.973009	4
SLC39A14	1	0.887842	0.605028	0.281567	SLC39A14	0.00560797	0.0106821	0.00987278	0.973837	4
SET	1	1.09844	1.68781	2.06101	SET	0.961729	0.0159656	0.01645	0.00585522	1
SULT1B1	1	0.889382	0.301238	0.112805	SULT1B1	0.00493511	0.0110468	0.00713351	0.976885	4
UACA	1	0.832083	1.78738	1.25584	UACA	0.218494	0.0794168	0.642408	0.0596812	3
DOCK2	1	1.29644	2.14251	0.826178	DOCK2	0.0261751	0.0164845	0.932652	0.0246883	3
EPB41L5	1	0.929161	0.579387	0.35621	EPB41L5	0.00111311	0.00226472	0.00178419	0.994838	4
CA2	1	1.15549	0.58007	0.153904	CA2	0.0177776	0.030876	0.0313913	0.919955	4
ITPR2	1	0.930417	0.649567	0.382306	ITPR2	0.00349058	0.00668361	0.00602539	0.9838	4
RFC2	1	0.534848	0.914845	3.19026	RFC2	0.598342	0.290949	0.0647178	0.0459909	1
RFC3	1	0.664389	1.21849	4.39435	RFC3	0.686405	0.215996	0.0585223	0.0390772	1
AQP11	1	0.798963	0.34335	0.238564	AQP11	0.0129988	0.0319884	0.0177558	0.937257	4
ATP6V1G1	1	1.91186	1.89556	1.24963	ATP6V1G1	0.173046	0.110096	0.554871	0.161987	3
RHAG	1	0.583599	0.749838	0.231848	RHAG	0.0839405	0.135002	0.187762	0.593295	4
PAPSS2	1	0.942148	0.636717	0.390407	PAPSS2	0.00218432	0.00425424	0.00367146	0.98989	4
ALDH4A1	1	0.995643	0.617217	0.280282	ALDH4A1	0.00640494	0.0117375	0.0112798	0.970578	4
RIPOR1	1	0.700922	1.1838	1.29965	RIPOR1	0.618233	0.175648	0.147022	0.0590969	1
RIT1	1	0.680398	1.13583	1.26098	RIT1	0.58017	0.203907	0.150536	0.0653872	1
SLCO1B1	1	0.999584	0.481414	0.131793	SLCO1B1	0.00415346	0.007942	0.00691623	0.980988	4
CD44	1	1.05918	1.88198	0.969777	CD44	0.0142973	0.00782934	0.968435	0.00943852	3
RNF113A	1	0.508141	0.616683	1.28766	RNF113A	0.19087	0.698032	0.0555205	0.0555776	2
RNF121	1	0.864238	1.45206	2.81318	RNF121	0.84992	0.0915961	0.0375607	0.0209237	1
ATP11C	1	0.959198	0.49428	0.141135	ATP11C	0.00295404	0.00567052	0.00497557	0.9864	4
RNF149	1	1.09278	2.35055	5.9823	RNF149	0.86581	0.0805197	0.0344917	0.0191789	1
MMAA	1	0.90818	0.655083	0.272551	MMAA	0.0112207	0.0201101	0.0211605	0.947509	4
S100A10	1	2.14095	4.56749	3.05707	S100A10	0.276062	0.0727611	0.595715	0.0554619	3
CYP4F11	1	0.866757	0.425801	0.283934	CYP4F11	0.00619585	0.0142656	0.00885936	0.970679	4
SYK	1	0.959963	2.02237	1.16866	SYK	0.0723904	0.031871	0.865644	0.0300947	3
H2AFY2	1	1.30865	3.13089	1.17241	H2AFY2	0.0133134	0.0066593	0.972461	0.00756671	3
RPLP1	1	1.86122	1.18719	0.653677	RPLP1	0.123075	0.143741	0.244016	0.489168
RPRD2	1	0.159284	1.33587	2.02311	RPRD2	0.655522	0.189885	0.103977	0.0506159	1
RPS12	1	1.54141	1.11709	0.777586	RPS12	0.122376	0.143119	0.243421	0.491084
RPS21	1	1.73797	1.33584	0.896997	RPS21	0.151633	0.149506	0.329882	0.368978
GCDH	1	0.773809	0.490339	0.121006	GCDH	0.00988147	0.0195967	0.0170161	0.953506	4
SH3BGRL3	1	1.64901	2.07118	1.27615	SH3BGRL3	0.0996793	0.0507971	0.786103	0.0634209	3
RPS28	1	1.56163	0.977555	0.944452	RPS28	0.148732	0.197299	0.1959	0.458069
RPS4Y1	1	7.31496	6.12751	2.41915	RPS4Y1	0.185416	0.130404	0.478974	0.205205
RPS6KA1	1	1.76253	1.35773	1.52952	RPS6KA1	0.336061	0.225308	0.25388	0.184751
GOT2	1	0.852605	0.496908	0.161005	GOT2	0.00351517	0.00697578	0.00592156	0.983587	4
RRM2B	1	1.55095	1.41996	1.48144	RRM2B	0.404879	0.176709	0.286328	0.132084
AMPD3	1	1.07501	2.97224	1.67987	AMPD3	0.142963	0.0504938	0.764673	0.0418705	3
HDHD3	1	0.966774	0.593924	0.402993	HDHD3	0.00210012	0.00429548	0.00328537	0.990319	4
SPRYD4	1	0.918149	0.645281	0.238399	SPRYD4	0.0115252	0.020478	0.0218593	0.946138	4
FKBP10	1	1.68629	4.85998	5.55967	FKBP10	0.859847	0.0460205	0.0737558	0.0203769	1
ALDH6A1	1	0.763844	0.497287	0.138216	ALDH6A1	0.011207	0.0223496	0.0192449	0.947199	4
ARHGEF10L	1	0.893398	0.597237	0.634855	ARHGEF10L	0.0362557	0.105141	0.0426891	0.815915	4
NSDHL	1	0.939881	0.626202	0.676248	NSDHL	0.0386049	0.109833	0.0447257	0.806836	4
PLEKHA7	1	0.675733	0.378936	0.279598	PLEKHA7	0.0302288	0.0786621	0.040765	0.850344	4
HSD11B1	1	0.859369	0.526224	0.0795111	HSD11B1	0.00827304	0.0153407	0.0150484	0.961338	4
THEM6	1	0.784421	0.499169	0.579608	THEM6	0.0572465	0.192487	0.0628628	0.687404	4
CLRN3	1	0.785509	0.327553	0.0977777	CLRN3	0.00545431	0.0122425	0.00813588	0.974167	4
CHID1	1	0.853256	0.524095	0.423563	CHID1	0.0100412	0.0240056	0.0140862	0.951867	4
SAAL1	1	1.52899	1.21953	3.49459	SAAL1	0.623002	0.251286	0.0729183	0.0527939	1
MAGED2	1	0.880473	1.5261	4.1558	MAGED2	0.779204	0.142873	0.0483012	0.0296216	1
RDH16	1	0.85296	0.449861	0.0502285	RDH16	0.00376058	0.00732078	0.0064437	0.982475	4
RBP1	1	1.31702	1.78234	0.169637	RBP1	0.0935063	0.0854696	0.590766	0.230258	3
ANXA11	1	1.2637	1.6231	1.27449	ANXA11	0.142733	0.0510225	0.758812	0.0474323	3
TBC1D2B	1	0.815609	1.61608	1.38429	TBC1D2B	0.450232	0.11244	0.372842	0.0644862
ALDH8A1	1	0.917099	0.508722	0.0673653	ALDH8A1	0.00577836	0.0107014	0.0103233	0.973197	4
ANXA5	1	1.12051	1.67157	1.04417	ANXA5	0.0103876	0.00532699	0.978016	0.0062691	3
HSD17B7	1	0.786544	0.444545	0.58362	HSD17B7	0.0660023	0.240439	0.0680455	0.625514	4
PLTP	1	1.72572	2.85116	1.7103	PLTP	0.105774	0.040306	0.81484	0.0390799	3
IVD	1	0.78664	0.559971	0.247474	IVD	0.0120691	0.0241331	0.0207029	0.943095	4
ERLIN2	1	0.765872	0.583852	0.287882	ERLIN2	0.017358	0.0349387	0.0298029	0.9179	4
SCO1	1	1.23688	0.820002	0.408838	SCO1	0.0428502	0.0653085	0.084408	0.807433	4
SCO2	1	1.16758	0.677163	0.646748	SCO2	0.0455446	0.0918754	0.0607506	0.801829	4
EI24	1	0.92287	0.605962	0.354762	EI24	0.0018093	0.00357903	0.00300801	0.991604	4
HMGCL	1	0.984491	0.63534	0.225071	HMGCL	0.0104579	0.0184235	0.0194966	0.951622	4
BCKDHA	1	0.913546	0.589249	0.26222	BCKDHA	0.00414084	0.00787461	0.00721917	0.980765	4
YWHAZ	1	1.13867	1.52267	1.42356	YWHAZ	0.556335	0.0858411	0.306622	0.051202	1
SDCBP	1	0.757517	1.20552	1.55528	SDCBP	0.787541	0.116517	0.0651148	0.0308266	1
MAT1A	1	0.781192	0.48083	0.195281	MAT1A	0.00784253	0.0164307	0.0127251	0.963002	4
PCYT2	1	1.06067	0.580946	0.505033	PCYT2	0.0187834	0.0403956	0.0260667	0.914754	4
ALDH5A1	1	0.891326	0.523995	0.256117	ALDH5A1	0.00150392	0.00305555	0.00244228	0.992998	4
SDS	1	1.14441	0.667713	0.0481924	SDS	0.0267447	0.0426845	0.05389	0.876681	4
HIBCH	1	0.832718	0.508176	0.281235	HIBCH	0.00433607	0.00928565	0.00679882	0.979579	4
RNF170	1	0.816401	0.547299	0.337568	RNF170	0.00747888	0.0161678	0.0117366	0.964617	4
CYP51A1	1	1.07792	0.582266	0.943242	CYP51A1	0.124559	0.473148	0.0903671	0.311926
PTPRG	1	1.95376	4.57937	3.64957	PTPRG	0.477465	0.0867423	0.380719	0.0550739
MYOF	1	1.15273	2.80967	1.53469	MYOF	0.095445	0.0364065	0.835702	0.0324466	3
SELENBP1	1	1.13324	0.677973	0.230206	SELENBP1	0.0217175	0.0360609	0.0409817	0.90124	4
UGT1A9	1	0.903127	0.432988	0.129691	UGT1A9	0.00111812	0.00227266	0.00179505	0.994814	4
LNPEP	1	1.14744	1.87297	1.43368	LNPEP	0.23149	0.0658402	0.652369	0.0503007	3
NCKAP1L	1	1.4347	2.52923	1.19098	NCKAP1L	0.0174787	0.00873252	0.963445	0.0103438	3
SEPHS2	1	1.06831	0.691032	0.469607	SEPHS2	0.0114817	0.0211946	0.0190861	0.948238	4
MTTP	1	0.897494	0.613198	0.185639	MTTP	0.0111208	0.0199424	0.0209542	0.947983	4
HIBADH	1	0.917099	0.566835	0.247723	HIBADH	0.00304504	0.00586358	0.00521567	0.985876	4
SEPTIN11	1	0.908636	1.37523	0.832213	SEPTIN11	0.056507	0.0389286	0.850328	0.0542362	3
ECHDC2	1	1.13233	0.633559	0.0514094	ECHDC2	0.0227251	0.0371503	0.0444058	0.895719	4
GZMK	1	1.75948	3.40004	0.491087	GZMK	0.0396161	0.0263423	0.891279	0.0427627	3
ITGB2	1	0.986438	2.31193	1.74506	ITGB2	0.357319	0.0881246	0.496413	0.0581426
AP3M1	1	1.24199	1.75315	2.32535	AP3M1	0.968892	0.0140111	0.0122137	0.0048835	1
SERPINA10	1	0.555747	1.05984	1.30193	SERPINA10	0.530193	0.264679	0.134517	0.070611	1
PHGDH	1	0.839091	0.486631	0.124348	PHGDH	0.00450605	0.00886601	0.00768639	0.978942	4
GSN	1	1.06161	1.93657	1.42726	GSN	0.225215	0.0672381	0.656744	0.0508035	3
ECI1	1	0.857525	0.52732	0.253516	ECI1	0.00296437	0.00605152	0.00485127	0.986133	4
SERPINE1	1	0.860755	1.40345	7.04781	SERPINE1	0.67778	0.22166	0.0598125	0.0407473	1
SPON1	1	1.26591	3.22472	0.506076	SPON1	0.0242441	0.0154914	0.937671	0.0225934	3
HPN	1	0.764268	0.438318	0.494074	HPN	0.0477986	0.149819	0.0550289	0.747354	4
ADK	1	1.14381	0.656583	0.295632	ADK	0.0195328	0.0336462	0.0346202	0.912201	4
PMPCA	1	0.94514	0.618952	0.778733	PMPCA	0.0791566	0.290884	0.0745805	0.555379	4
ADH4	1	1.0749	0.42144	0.0209102	ADH4	0.00805524	0.0151013	0.0133791	0.963464	4
C8orf82	1	0.888612	0.571025	0.489837	C8orf82	0.00957053	0.0228623	0.0132969	0.95427	4
SERPINB8	1	1.71945	4.31616	2.68161	SERPINB8	0.228231	0.0648071	0.656746	0.050216	3
EFEMP1	1	1.552	8.59159	6.26016	EFEMP1	0.468716	0.0902358	0.385886	0.0551621
ACACA	1	1.04339	0.626235	1.12134	ACACA	0.128286	0.676316	0.0645613	0.130837	2
PLEKHA6	1	0.698484	0.570758	0.548096	PLEKHA6	0.0641203	0.188521	0.0791435	0.668216	4
PBLD	1	0.876211	0.396447	0.0485916	PBLD	0.00137491	0.00277259	0.00224141	0.993611	4
SH3BGRL2	1	1.08534	0.717002	0.611988	SH3BGRL2	0.0198977	0.0391362	0.0296046	0.911361	4
IDH1	1	0.988525	0.634877	0.415941	IDH1	0.00304011	0.00594506	0.00495701	0.986058	4
LHPP	1	1.04445	0.601255	0.210727	LHPP	0.0101463	0.0180803	0.0181323	0.953641	4
SH3GLB2	1	0.77698	1.40459	1.06718	SH3GLB2	0.229466	0.10313	0.590073	0.0773311	3
DHRS3	1	0.751424	0.4826	0.516074	DHRS3	0.0493521	0.153202	0.0577822	0.739664	4
PGM1	1	1.0329	0.577123	0.200545	PGM1	0.00823467	0.0149391	0.0144505	0.962376	4
FERMT3	1	1.33381	2.10548	1.22124	FERMT3	0.0296016	0.0136981	0.941477	0.015223	3
PPA1	1	1.86781	2.03277	2.22897	PPA1	0.605167	0.120686	0.205437	0.0687102	1
SIGLEC7	1	0.633076	0.854499	0.29462	SIGLEC7	0.0943786	0.137182	0.242859	0.525581	4
KCNAB2	1	3.56623	7.98975	6.22587	KCNAB2	0.456623	0.0881263	0.397036	0.0582154
QDPR	1	0.82245	0.457042	0.164796	QDPR	0.00360318	0.00748461	0.00581497	0.983097	4
SKP1	1	1.78414	1.47849	1.01275	SKP1	0.167712	0.144617	0.395032	0.292639
SEPSECS	1	0.92524	0.565109	0.31634	SEPSECS	0.00125077	0.0025138	0.00203365	0.994202	4
PACS1	1	1.08643	2.03348	1.44073	PACS1	0.192319	0.0604	0.699917	0.0473639	3
AKR1D1	1	0.969559	0.344804	0.0586256	AKR1D1	0.00314498	0.00646179	0.0048548	0.985538	4
AADAT	1	0.692699	0.299536	0.0112037	AADAT	0.010379	0.0230589	0.0159376	0.950625	4
SLC12A9	1	0.889675	1.46917	3.70192	SLC12A9	0.785945	0.137871	0.0473665	0.028817	1
SLC13A5	1	1.06212	0.706519	0.140039	SLC13A5	0.0254086	0.0406425	0.0525529	0.881396	4
ACADM	1	1.12025	0.664078	0.242012	ACADM	0.0191818	0.0323904	0.0355376	0.91289	4
HIST1H1B	1	1.19466	2.30921	5.33486	HIST1H1B	0.887043	0.0660957	0.0304218	0.0164399	1
RDH10	1	0.659194	0.416641	0.586316	RDH10	0.0863077	0.37262	0.082629	0.458444
SEPTIN1	1	2.08428	3.95959	1.2814	SEPTIN1	0.0269091	0.0143061	0.940471	0.0183137	3
SFXN1	1	0.864627	0.548457	0.338558	SFXN1	0.00293024	0.00622633	0.00459896	0.986244	4
AGL	1	0.797137	0.414732	0.0700899	AGL	0.00444886	0.00910704	0.00731231	0.979132	4
GLIPR2	1	0.941609	2.14771	1.02733	GLIPR2	0.038877	0.019773	0.92024	0.0211104	3
FMOD	1	0.849464	6.66902	1.02974	FMOD	0.0309425	0.0160706	0.935295	0.017692	3
OPLAH	1	0.897292	0.505769	0.53177	OPLAH	0.0292376	0.0799891	0.0355346	0.855239	4
COBLL1	1	0.702478	0.396743	0.178689	COBLL1	0.0160255	0.0367875	0.0240327	0.923154	4
SLC22A7	1	1.26844	0.722991	0.212248	SLC22A7	0.0361714	0.0568003	0.0695987	0.83743	4
AASS	1	0.781396	0.368638	0.0601173	AASS	0.00440433	0.00934206	0.00697955	0.979274	4
CTSS	1	1.49019	2.32423	1.7179	CTSS	0.231023	0.0671779	0.647311	0.0544877	3
PRKG1	1	0.906655	2.59318	0.458756	PRKG1	0.0374778	0.0249496	0.901751	0.035822	3
MYO1F	1	1.20874	1.86251	0.829621	MYO1F	0.0293382	0.0189686	0.922521	0.029172	3
UGT2B4	1	1.01212	0.636034	0.213654	UGT2B4	0.0117532	0.0204948	0.0219439	0.945808	4
BCL2L13	1	0.730041	0.470299	0.284224	BCL2L13	0.0178818	0.041373	0.0266739	0.914071	4
KRT7	1	1.50705	4.73389	0.244304	KRT7	0.0226981	0.0143644	0.942112	0.0208251	3
PRDX3	1	1.16685	0.658463	0.35584	PRDX3	0.0220112	0.0385149	0.0374445	0.902029	4
GLYAT	1	1.17221	0.473989	0.0288172	GLYAT	0.015715	0.0280611	0.0268015	0.929422	4
HSD17B8	1	0.820941	0.488642	0.137999	HSD17B8	0.00538905	0.0107073	0.00914638	0.974757	4
FLNA	1	1.10519	2.10599	0.672823	FLNA	0.0313723	0.0208934	0.915931	0.0318032	3
KIAA1217	1	0.685106	0.470837	0.560719	KIAA1217	0.0753818	0.275153	0.0799166	0.569549	4
HAGH	1	0.906262	0.599736	0.245025	HAGH	0.00606571	0.0113268	0.010843	0.971764	4
IGFBP7	1	1.13334	3.48431	2.70237	IGFBP7	0.464122	0.090921	0.389413	0.055545
SLC25A40	1	0.372252	1.44859	3.4874	SLC25A40	0.774612	0.14334	0.0520384	0.0300097	1
KRT19	1	1.63439	4.24525	0.110412	KRT19	0.0339855	0.0228052	0.906983	0.0362261	3
SARDH	1	0.912882	0.470038	0.147921	SARDH	0.0014861	0.00295252	0.00244418	0.993117	4
MOV10	1	0.808069	0.629139	1.04837	MOV10	0.0399828	0.910635	0.01802	0.0313624	2
HMGB2	1	1.18286	1.96016	1.89911	HMGB2	0.694631	0.0755658	0.190211	0.0395913	1
SEPTIN4	1	1.16845	2.20305	0.497563	SEPTIN4	0.0461227	0.0330954	0.864315	0.0564666	3
CMAS	1	0.866727	0.60592	0.693035	CMAS	0.0585876	0.200273	0.0623068	0.678833	4
MTHFD1	1	0.912565	0.556017	0.163436	MTHFD1	0.00565761	0.0105349	0.0100879	0.97372	4
SLC31A1	1	1.0752	0.670937	0.647858	SLC31A1	0.0302273	0.0661335	0.0399218	0.863717	4
FN3K	1	1.30118	0.568379	0.604107	FN3K	0.0672204	0.135684	0.0834929	0.713603	4
SLC35B1	1	0.497908	0.790754	1.24948	SLC35B1	0.327019	0.507436	0.0918892	0.0736559	2
NAP1L1	1	1.0635	1.50465	2.59831	NAP1L1	0.897684	0.059218	0.028146	0.0149518	1
ATP5F1D	1	1.06439	0.657847	0.45667	ATP5F1D	0.0104723	0.0199278	0.0168141	0.952786	4
EPHX1	1	0.949276	0.577463	0.393688	EPHX1	0.00178275	0.00371337	0.00275621	0.991748	4
SLC38A3	1	1.52854	1.05471	0.504639	SLC38A3	0.0912006	0.115035	0.200134	0.59363	4
SLC38A4	1	1.37283	0.872393	0.261381	SLC38A4	0.0574025	0.0814731	0.122036	0.739089	4
GUCY1B1	1	0.952357	1.81809	0.513363	GUCY1B1	0.0573383	0.0432276	0.825493	0.0739408	3
MVP	1	1.36287	2.89297	3.80804	MVP	0.95392	0.0185829	0.0204413	0.00705599	1
TTPA	1	0.934473	0.571084	0.233335	TTPA	0.00375196	0.0071081	0.00650593	0.982634	4
ADH1B	1	0.84288	0.442822	0.0661301	ADH1B	0.00336884	0.00666075	0.00568788	0.984283	4
BDH1	1	0.806083	0.482667	0.155318	BDH1	0.00582684	0.0117993	0.00972697	0.972647	4
ERGIC1	1	0.951203	0.632319	0.453374	ERGIC1	0.00132896	0.00272677	0.00209489	0.993849	4
SLC4A2	1	1.16795	1.71573	3.61294	SLC4A2	0.861321	0.0828995	0.0357328	0.0200463	1
PLP2	1	1.42543	3.23934	3.24845	PLP2	0.749792	0.0678788	0.148483	0.0338468	1
ARG1	1	1.07122	0.615807	0.189205	ARG1	0.0135026	0.0234689	0.0246708	0.938358	4
ALAD	1	0.874451	0.433093	0.200837	ALAD	0.00189553	0.00405838	0.00290828	0.991138	4
SLC25A42	1	0.905681	0.526015	0.257211	SLC25A42	0.00129079	0.00260811	0.00209728	0.994004	4
PFKM	1	1.0407	1.75558	0.949572	PFKM	0.015486	0.00869491	0.965117	0.0107018	3
SLCO2B1	1	1.04142	0.685843	0.187239	SLCO2B1	0.0199006	0.032848	0.0396162	0.907635	4
ALOX5	1	1.55302	3.58948	1.55976	ALOX5	0.0340744	0.0149494	0.935464	0.0155121	3
SLIRP	1	1.47373	0.953084	1.11649	SLIRP	0.19874	0.270776	0.185941	0.344544
SOD3	1	2.27971	6.51945	0.494417	SOD3	0.0173857	0.0103951	0.957663	0.0145559	3
SMARCA2	1	0.741786	1.1447	1.05017	SMARCA2	0.373712	0.19237	0.332225	0.101694
ISYNA1	1	1.29569	2.04816	0.620617	ISYNA1	0.0513159	0.0368165	0.84641	0.0654573	3
UQCRC1	1	1.00888	0.65413	0.574459	UQCRC1	0.010849	0.0236042	0.0153971	0.95015	4
SMARCB1	1	0.188724	1.13567	1.94777	SMARCB1	0.613393	0.236688	0.0963966	0.0535229	1
PDGFRB	1	1.13167	2.88976	1.64205	PDGFRB	0.128622	0.0459735	0.78647	0.0389347	3
FAHD2A	1	1.00553	0.497735	0.0837684	FAHD2A	0.00598077	0.0110566	0.0103701	0.972592	4
ARHGAP35	1	0.727566	0.564424	0.649139	ARHGAP35	0.0812648	0.309494	0.0839215	0.52532	4
NAPRT	1	1.1382	0.49286	0.325257	NAPRT	0.0195485	0.0390554	0.0286987	0.912697	4
DNMT1	1	1.29164	2.20564	4.97191	DNMT1	0.883625	0.0679293	0.0313874	0.0170584	1
GIMAP1	1	1.11223	1.88243	0.8511	GIMAP1	0.0191487	0.0118164	0.952453	0.0165817	3
GALE	1	0.899908	0.481414	0.324755	GALE	0.00388337	0.00863882	0.00569466	0.981783	4
PDLIM2	1	0.882581	0.492655	0.120527	PDLIM2	0.00333237	0.00645015	0.00571309	0.984504	4
SOD1	1	1.56255	0.885522	0.176562	SOD1	0.0670671	0.0932335	0.138965	0.700735	4
SLC12A2	1	1.13371	2.74756	2.17362	SLC12A2	0.445152	0.0895119	0.409522	0.055814
ATP5F1A	1	1.04783	0.610812	0.521938	ATP5F1A	0.0153705	0.0326896	0.0217686	0.930171	4
CBR4	1	0.797041	0.492271	0.14956	CBR4	0.00725798	0.0145451	0.0122918	0.965905	4
SLC25A16	1	0.850702	0.552262	0.257715	SLC25A16	0.00452943	0.00905719	0.00761586	0.978798	4
ENAH	1	1.60447	2.60611	5.83082	ENAH	0.892955	0.0608238	0.0301559	0.0160651	1
PRPSAP1	1	0.842355	0.494246	0.535571	PRPSAP1	0.0371669	0.109099	0.0438869	0.809848	4
PKLR	1	1.16724	0.384899	0.423585	PKLR	0.0433609	0.0983852	0.053785	0.804469	4
ACAA2	1	0.756913	0.510117	0.136179	ACAA2	0.0131853	0.0259789	0.022999	0.937837	4
SPG21	1	2.36051	1.13218	2.33213	SPG21	0.349075	0.331102	0.158112	0.161711
PPP1R12A	1	0.982718	1.68605	1.43943	PPP1R12A	0.432613	0.0937824	0.4158	0.0578046
SPR	1	1.14872	0.742352	0.520069	SPR	0.0257701	0.0448846	0.0433235	0.886022	4
ETFDH	1	0.884816	0.539203	0.135818	ETFDH	0.00607099	0.0113791	0.0108314	0.971718	4
SPRYD7	1	1.53634	1.52827	1.3992	SPRYD7	0.316541	0.137142	0.41984	0.126477
GIMAP4	1	1.07633	1.84942	0.586062	GIMAP4	0.0507408	0.0373133	0.847118	0.0648279	3
ATP5PB	1	0.978589	0.637755	0.380093	ATP5PB	0.00339119	0.00647307	0.00572664	0.984409	4
FH	1	1.02076	0.612402	0.540157	FH	0.0140851	0.030951	0.0196037	0.93536	4
ALDOB	1	1.18341	0.556827	0.137543	ALDOB	0.0190822	0.0333307	0.0330869	0.9145	4
AK3	1	0.906042	0.559632	0.272698	AK3	0.00207272	0.00409289	0.00346375	0.990371	4
SRD5A3	1	0.650243	0.829665	0.961228	SRD5A3	0.226816	0.526497	0.125085	0.121602	2
ACAT1	1	0.814465	0.494151	0.200451	ACAT1	0.00520421	0.0107105	0.00853243	0.975553	4
SLC25A13	1	0.866187	0.589106	0.513025	SLC25A13	0.0122931	0.0299606	0.0170061	0.94074	4
SDHA	1	0.827195	0.626202	0.323873	SDHA	0.0118095	0.0229112	0.0208636	0.944416	4
RPS27	1	0.790891	0.567956	1.07852	RPS27	0.0421307	0.907967	0.0184442	0.0314578	2
LDHB	1	1.19084	1.92176	0.907787	LDHB	0.0162159	0.00969441	0.960618	0.0134719	3
THNSL1	1	0.728449	0.457772	0.221741	THNSL1	0.0146523	0.0325134	0.0227013	0.930133	4
STARD5	1	1.51191	0.900985	0.276754	STARD5	0.0681971	0.0946574	0.140569	0.696576	4
SPTBN2	1	0.753067	0.341889	0.0610527	SPTBN2	0.00630364	0.0137695	0.00974724	0.97018	4
STAT5A	1	0.851129	1.3123	1.08491	STAT5A	0.260345	0.104917	0.560244	0.0744931	3
TUFM	1	0.871819	0.664067	0.684608	TUFM	0.0394336	0.117228	0.0468544	0.796484	4
SFXN5	1	0.792029	0.486538	0.241087	SFXN5	0.00730185	0.0156899	0.0115263	0.965482	4
TMSB4X	1	2.17588	3.84398	2.13613	TMSB4X	0.116104	0.0438354	0.797738	0.0423225	3
LAMB1	1	1.37998	4.10036	6.15688	LAMB1	0.972429	0.0121327	0.0112096	0.00422885	1
STX17	1	4.82532	5.06733	7.58382	STX17	0.709449	0.116715	0.121154	0.0526828	1
STXBP1	1	0.786926	1.37449	0.717525	STXBP1	0.0885299	0.0674578	0.748046	0.0959659	3
SUCLG2	1	1.072	0.66908	0.287922	SUCLG2	0.0147393	0.0254223	0.0270833	0.932755	4
MT-CO2	1	0.829923	0.571906	0.378103	MT-CO2	0.00713483	0.0154715	0.0111494	0.966244	4
SULT1A1	1	1.07598	0.693419	0.13714	SULT1A1	0.0241258	0.0388836	0.0490587	0.887932	4
SULT1A2	1	1.49203	0.768105	0.140545	SULT1A2	0.0544973	0.0807143	0.105746	0.759043	4
DNAJC25	1	0.8511	0.556981	0.213647	DNAJC25	0.00616695	0.011936	0.0107469	0.97115	4
PNP	1	0.960029	0.497735	0.341889	PNP	0.00473015	0.0102272	0.0069544	0.978088	4
GBE1	1	0.966673	0.399315	0.219083	GBE1	0.00560476	0.0121013	0.00820222	0.974092	4
PHB	1	0.993867	0.665368	0.583913	PHB	0.00869291	0.0190209	0.0124125	0.959874	4
FBLN5	1	1.40187	5.23631	2.11906	FBLN5	0.0752609	0.0300076	0.866997	0.0277349	3
SUZ12	1	0.668269	1.4948	2.88491	SUZ12	0.842779	0.0947475	0.0405979	0.0218758	1
MSRA	1	1.25169	0.646793	0.173686	MSRA	0.0293189	0.0481584	0.0535336	0.868989	4
SYDE1	1	0.821339	1.3245	0.809218	SYDE1	0.0892297	0.0638948	0.764105	0.0827707	3
GNE	1	0.778139	0.524349	0.381724	GNE	0.0160488	0.037863	0.0233968	0.922691	4
BCKDHB	1	0.716506	0.487982	0.255244	BCKDHB	0.0189562	0.0420015	0.0295708	0.909471	4
SYNPO2	1	0.864477	1.45508	0.428666	SYNPO2	0.0880077	0.0784771	0.667637	0.165878	3
SYPL1	1	1.08474	1.50875	2.65116	SYPL1	0.890779	0.0635803	0.0296852	0.0159552	1
OAT	1	0.80947	0.157612	0.0922473	OAT	0.0165049	0.0416431	0.0216391	0.920213	4
COL14A1	1	0.95396	2.38056	0.331424	COL14A1	0.0484846	0.0349358	0.860162	0.056418	3
PHKG2	1	0.778908	0.31869	0.132961	PHKG2	0.00791156	0.0183815	0.0114323	0.962275	4
ASPG	1	0.789713	0.279399	0.0224366	ASPG	0.00417193	0.00925202	0.00626447	0.980312	4
PSMB7	1	1.05669	0.555112	0.586966	PSMB7	0.037043	0.0889471	0.0454782	0.828532	4
C2orf72	1	0.938368	0.629346	0.432538	C2orf72	0.00111699	0.0022716	0.0017905	0.994821	4
TPM2	1	1.65402	4.528	0.87477	TPM2	0.010556	0.00595405	0.975772	0.00771795	3
ACADS	1	0.791562	0.419597	0.0723557	ACADS	0.00497277	0.0101639	0.00820207	0.976661	4
UGT2B7	1	1.0141	0.550781	0.0397549	UGT2B7	0.011325	0.0198159	0.021052	0.947807	4
ACADSB	1	0.809358	0.379915	0.151262	ACADSB	0.00441658	0.00977217	0.00666627	0.979145	4
PLCG2	1	1.90944	3.26006	2.08168	PLCG2	0.171238	0.056794	0.721851	0.0501164	3
TPP2	1	0.910133	0.597765	0.427961	TPP2	0.00177474	0.00378307	0.00273651	0.991706	4
TBCA	1	1.55122	1.05497	0.994332	TBCA	0.163613	0.196562	0.224047	0.415778
THY1	1	1.47396	4.87516	4.53546	THY1	0.679539	0.0785786	0.200886	0.0409966	1
AK4	1	1.08819	0.548295	0.280442	AK4	0.0107453	0.0204055	0.0172715	0.951578	4
MON2	1	0.745536	0.587964	0.735068	MON2	0.0923588	0.451562	0.0826159	0.373464
SEC24B	1	0.796047	0.546342	0.475511	SEC24B	0.0230496	0.0590938	0.0311826	0.886674	4
RIDA	1	1.05325	0.527027	0.0959449	RIDA	0.0093088	0.0167737	0.0163767	0.957541	4
MCCC2	1	0.832574	0.566462	0.393531	MCCC2	0.00735202	0.0162842	0.0112355	0.965128	4
AKR1B1	1	1.33802	1.88832	1.09187	AKR1B1	0.0297192	0.0157637	0.934331	0.0201863	3
SLC22A1	1	1.02959	0.476278	0.0261277	SLC22A1	0.00736942	0.0134717	0.0128534	0.966305	4
TFPI	1	0.734941	1.41387	1.83363	TFPI	0.846713	0.0762133	0.0542569	0.0228165	1
FTCD	1	0.819732	0.425395	0.0380978	FTCD	0.00411909	0.0081787	0.00695756	0.980745	4
GPD2	1	1.13946	1.86471	2.7706	GPD2	0.974473	0.0126124	0.00899971	0.0039144	1
GALT	1	0.96736	0.499212	0.286255	GALT	0.00283188	0.00585991	0.00435544	0.986953	4
AKT2	1	0.896049	0.643026	0.447792	AKT2	0.0025693	0.00529425	0.00415639	0.98798	4
GFM1	1	0.95694	0.649544	0.984901	GFM1	0.0983366	0.684526	0.058993	0.158144	2
PSMD5	1	0.723894	0.620241	0.637579	PSMD5	0.0777673	0.252885	0.0889618	0.580386	4
THG1L	1	1.22774	0.353223	0.719991	THG1L	0.102462	0.280872	0.0957454	0.52092	4
SEC14L2	1	1.04088	0.548875	0.1111	SEC14L2	0.00957901	0.0171235	0.01711	0.956187	4
GLS2	1	0.667875	0.286826	0.0155693	GLS2	0.0131408	0.0297525	0.0198929	0.937214	4
CPS1	1	0.852635	0.510577	0.132123	CPS1	0.00520018	0.010035	0.00904535	0.975719	4
ALDH1L2	1	0.822251	0.301358	0.0757505	ALDH1L2	0.00404418	0.00903408	0.00598483	0.980937	4
TIMM13	1	1.85897	0.920507	0.297091	TIMM13	0.0881822	0.119939	0.164232	0.627647	4
TIMM17A	1	1.5837	1.04413	1.83538	TIMM17A	0.40939	0.346858	0.126425	0.117327
NIT2	1	1.11609	0.518189	0.240903	NIT2	0.0129202	0.0244766	0.0206042	0.941999	4
TIMM50	1	1.11246	0.731206	1.58986	TIMM50	0.273121	0.57618	0.0715449	0.0791535	2
TIMM8A	1	1.8876	0.821567	0.487323	TIMM8A	0.0990726	0.142334	0.156039	0.602555	4
MRC2	1	0.85438	2.39637	0.559884	MRC2	0.0389183	0.0253706	0.900906	0.0348054	3
TINAGL1	1	0.839848	1.45286	0.490041	TINAGL1	0.0854066	0.0737001	0.697874	0.14302	3
IFI16	1	1.21274	2.41894	1.32413	IFI16	0.0466259	0.019743	0.914131	0.0194998	3
SERPINB9	1	1.44889	2.50194	1.20428	SERPINB9	0.0197875	0.00982454	0.958775	0.011613	3
TLR2	1	0.88795	1.3536	0.888073	TLR2	0.0655756	0.0417804	0.841855	0.0507889	3
TM4SF1	1	0.948684	1.48679	1.72728	TM4SF1	0.916927	0.0345792	0.0360082	0.0124852	1
ACSL1	1	0.838437	0.459098	0.163791	ACSL1	0.00276101	0.00569717	0.00446573	0.987076	4
TMA16	1	0.39548	0.656276	2.59804	TMA16	0.466236	0.412525	0.0680479	0.0531912
IL16	1	1.25545	2.17905	0.599248	IL16	0.0430127	0.0300925	0.876104	0.0507912	3
PGRMC2	1	0.952985	0.607971	0.278355	PGRMC2	0.00471594	0.00880063	0.00827911	0.978204	4
TKFC	1	1.08418	0.47167	0.07541	TKFC	0.00929904	0.0171741	0.0156604	0.957866	4
CRAT	1	1.02307	0.597951	0.508599	CRAT	0.0125358	0.0271456	0.0177232	0.942595	4
TMEM126A	1	1.17342	0.73203	0.792976	TMEM126A	0.0766804	0.162559	0.0892349	0.671525	4
QSOX1	1	1.09164	4.25999	2.72598	QSOX1	0.308278	0.0811373	0.55429	0.0562948	3
TMEM128	1	0.641224	1.29495	1.47024	TMEM128	0.672239	0.148556	0.129098	0.0501068	1
SWAP70	1	1.22523	1.72488	2.0706	SWAP70	0.943658	0.0223753	0.0252168	0.00874958	1
GPAM	1	0.876332	0.472063	0.222839	GPAM	0.00153531	0.00321903	0.00241369	0.992832	4
TMEM177	1	1.12906	0.74876	0.594449	TMEM177	0.0257521	0.0467914	0.040853	0.886603	4
CES1P1	1	0.847421	0.39487	0.191074	CES1P1	0.00364691	0.00809315	0.00542969	0.98283	4
ACOT13	1	0.955846	0.523605	0.291395	ACOT13	0.00182714	0.00372361	0.00287707	0.991572	4
OGDHL	1	0.968652	0.59378	0.096248	OGDHL	0.0123235	0.021439	0.023486	0.942752	4
POLDIP2	1	0.903267	0.62891	0.72797	POLDIP2	0.0610249	0.20853	0.0634367	0.667009	4
LONP1	1	0.831564	0.613209	0.690051	LONP1	0.0629782	0.221921	0.0670775	0.648023	4
DCAF11	1	0.92057	0.544725	0.260833	DCAF11	0.00161572	0.00319995	0.00267196	0.992512	4
TMEM63B	1	1.55445	1.15577	1.48638	TMEM63B	0.364193	0.280583	0.188239	0.166985
SCRN1	1	1.32945	3.12342	1.37747	SCRN1	0.0294285	0.0132732	0.943476	0.0138224	3
ALDH9A1	1	1.05462	0.60463	0.346403	ALDH9A1	0.00829716	0.0156678	0.0136207	0.962414	4
ABCC6	1	0.851173	0.578715	0.182147	ABCC6	0.0096801	0.018033	0.0176489	0.954638	4
ACSM2B	1	0.729182	0.32803	0.139695	ACSM2B	0.011987	0.0282187	0.0173491	0.942445	4
TPM4	1	1.92692	3.51689	1.25282	TPM4	0.0273932	0.014499	0.939621	0.0184865	3
CD97	1	2.28826	6.85426	2.53793	CD97	0.0500535	0.0207476	0.908575	0.0206235	3
L2HGDH	1	0.885675	0.537822	0.440542	L2HGDH	0.00815132	0.0191908	0.011449	0.961209	4
CYP8B1	1	1.0012	0.470356	0.0554921	CYP8B1	0.00529496	0.00987957	0.00908824	0.975737	4
SLC25A24	1	1.24449	2.73777	1.82083	SLC25A24	0.216041	0.0636177	0.671258	0.0490833	3
IL18	1	1.77873	3.08731	1.75297	IL18	0.0922033	0.0358999	0.836629	0.0352678	3
VCAN	1	2.22978	12.536	25.2594	VCAN	0.971397	0.0143389	0.00990643	0.0043577	1
PPIA	1	1.91567	1.73929	1.54926	PPIA	0.28785	0.155019	0.396786	0.160344
GPX3	1	1.09954	2.26153	0.865587	GPX3	0.0150641	0.00878084	0.964798	0.0113575	3
TOE1	1	1.64938	1.59049	1.79107	TOE1	0.545186	0.154056	0.211503	0.0892557	1
SHMT2	1	0.841844	0.547972	0.368727	SHMT2	0.00557125	0.0122744	0.00850776	0.973647	4
PMPCB	1	0.924359	0.611839	0.78825	PMPCB	0.0841841	0.338946	0.076195	0.500675	4
TOMM40L	1	2.21937	2.03277	7.48265	TOMM40L	0.705489	0.188913	0.063427	0.042171	1
ALDOA	1	1.33037	1.77169	1.58769	ALDOA	0.453032	0.0904319	0.395794	0.0607418
TOR4A	1	0.816528	1.48939	0.695333	TOR4A	0.0719947	0.0530069	0.797859	0.0771393	3
ASPDH	1	1.22706	0.546351	0.0247093	ASPDH	0.0225229	0.0381398	0.040444	0.898893	4
HOGA1	1	0.761544	0.350917	0.0301756	HOGA1	0.00528037	0.0112123	0.00838682	0.975121	4
EHD3	1	0.839644	0.405493	0.0261658	EHD3	0.0026976	0.00538506	0.00449801	0.987419	4
KHK	1	0.923734	0.363846	0.169317	KHK	0.00414336	0.0090545	0.00608308	0.980719	4
CLUH	1	0.964966	0.629313	0.765514	CLUH	0.0714154	0.238365	0.0707474	0.619472	4
ALDH1L1	1	0.788018	0.323492	0.0772993	ALDH1L1	0.0047242	0.0104868	0.00711567	0.977673	4
PHKA2	1	0.734152	0.393	0.161167	PHKA2	0.0110098	0.0247936	0.0166892	0.947508	4
STK10	1	1.19698	2.19542	1.31053	STK10	0.0568814	0.0232354	0.897447	0.0224363	3
CYP2C8	1	0.884157	0.452339	0.0439018	CYP2C8	0.00332019	0.00639276	0.00570733	0.98458	4
SLC16A2	1	0.950198	0.575864	0.256637	SLC16A2	0.00332045	0.00631808	0.00569157	0.98467	4
PHKB	1	0.783837	0.42776	0.151456	PHKB	0.00583643	0.0124665	0.00923011	0.972467	4
TRAPPC10	1	0.622135	1.12748	1.06977	TRAPPC10	0.396042	0.226963	0.27302	0.103975
LXN	1	1.65881	8.77409	1.34709	LXN	0.0161147	0.00823547	0.966311	0.00933906	3
PFKP	1	1.57839	5.18394	2.57015	PFKP	0.132933	0.0457517	0.782522	0.0387943	3
TRIM47	1	0.704465	1.32317	1.81888	TRIM47	0.822301	0.0959491	0.0558413	0.0259085	1
TRIO	1	1.21596	1.66544	1.98639	TRIO	0.942421	0.0229029	0.0257125	0.00896352	1
FABP5	1	0.956542	2.8163	5.84641	FABP5	0.932849	0.0370277	0.020204	0.00991941	1
TRIP6	1	0.479898	0.945795	1.06677	TRIP6	0.365506	0.350018	0.176895	0.107581
TRMT1	1	1.51892	1.40323	3.40959	TRMT1	0.700494	0.190448	0.0654653	0.0435921	1
AEBP1	1	0.972015	3.40948	0.893212	AEBP1	0.0240895	0.0131088	0.947588	0.0152137	3
IQGAP2	1	0.886566	0.547185	0.349484	IQGAP2	0.0020081	0.00427746	0.00311521	0.990599	4
TRMT61B	1	1.15107	0.734979	1.12687	TRMT61B	0.172289	0.536179	0.0955843	0.195948	2
PRKAA1	1	0.929032	0.616683	0.453555	PRKAA1	0.00151311	0.00319923	0.00233461	0.992953	4
TSPAN14	1	0.585849	1.34234	1.15141	TSPAN14	0.391372	0.169171	0.348055	0.0914023
TSPAN31	1	0.500303	0.592824	1.26208	TSPAN31	0.17073	0.723202	0.0521027	0.0539651	2
PALLD	1	1.16795	2.58251	2.44071	PALLD	0.678621	0.0791009	0.201158	0.0411201	1
CORO1A	1	1.64975	3.47268	1.70034	CORO1A	0.0552279	0.0226543	0.899507	0.0226111	3
MPRIP	1	1.06074	1.88894	0.844298	MPRIP	0.0198633	0.0121625	0.951414	0.0165598	3
TTC39B	1	0.982582	1.48288	0.454302	TTC39B	0.0852119	0.0756589	0.666585	0.172544	3
ITGA2	1	0.929902	4.09099	6.49284	ITGA2	0.963155	0.0170128	0.0142368	0.00559578	1
ACACB	1	0.810818	0.30094	0.114346	ACACB	0.00623556	0.0143501	0.00899495	0.970419	4
G6PD	1	1.25117	2.1995	3.54454	G6PD	0.969858	0.0151205	0.0103888	0.00463227	1
CLIC1	1	1.19773	1.56374	1.42588	CLIC1	0.470486	0.0879225	0.38438	0.0572117
ALDH7A1	1	0.812759	0.422669	0.272278	ALDH7A1	0.00839691	0.0196299	0.0120636	0.95991	4
TTR	1	1.75388	0.952803	0.521766	TTR	0.0985817	0.132736	0.174523	0.59416	4
CES1	1	0.83318	0.388033	0.198957	CES1	0.00485957	0.010967	0.0071464	0.977027	4
FAM49B	1	1.18904	2.12299	2.16542	FAM49B	0.775748	0.0637716	0.12962	0.0308605	1
TUBB3	1	0.47935	0.876575	0.78694	TUBB3	0.233341	0.328666	0.247067	0.190926
TGFBI	1	1.10638	1.98853	1.36554	TGFBI	0.138086	0.0475709	0.774438	0.0399057	3
SERPINB1	1	1.48723	2.27888	1.79142	SERPINB1	0.308249	0.0784332	0.554156	0.0591617	3
TXLNG	1	0.666372	1.03692	4.19727	TXLNG	0.635445	0.258401	0.0624254	0.0437278	1
TXN	1	1.53437	1.28231	1.11448	TXN	0.203625	0.169608	0.352011	0.274756
TXNL4A	1	0.339316	0.730978	1.47039	TXNL4A	0.361176	0.485935	0.0857754	0.067113
BAX	1	1.63932	2.0696	2.10297	BAX	0.634252	0.0951276	0.216013	0.0546073	1
AMT	1	0.773019	0.356574	0.269167	AMT	0.0171112	0.0433027	0.0230225	0.916564	4
BBOX1	1	0.839121	0.207251	0.0171512	BBOX1	0.00615155	0.0141117	0.00876899	0.970968	4
DPYSL3	1	1.26497	3.41267	1.06041	DPYSL3	0.0121363	0.00635747	0.974054	0.00745209	3
SLC27A5	1	0.746777	0.420259	0.0377992	SLC27A5	0.00897017	0.0181342	0.0151262	0.957769	4
IQGAP1	1	1.11477	1.93784	0.866472	IQGAP1	0.0167404	0.0101237	0.959278	0.0138582	3
SUSD2	1	1.92039	5.36582	1.41755	SUSD2	0.0120379	0.00604597	0.974868	0.0070482	3
DPYSL2	1	1.05618	1.71785	0.907708	DPYSL2	0.0163182	0.009674	0.961263	0.0127449	3
UBE2K	1	1.19375	0.779003	0.89807	UBE2K	0.111792	0.237865	0.114246	0.536097	4
SLC25A11	1	0.862024	0.642425	0.407875	SLC25A11	0.0064771	0.013037	0.0108983	0.969588	4
UBE2V1	1	1.62721	1.28636	0.974528	UBE2V1	0.163443	0.156708	0.331933	0.347916
HADHB	1	0.836304	0.534977	0.446413	HADHB	0.0133753	0.032723	0.0185346	0.935367	4
PCK2	1	0.894854	0.492612	0.119746	PCK2	0.00311855	0.00601828	0.00534277	0.98552	4
RCC2	1	1.20318	2.39031	3.39662	RCC2	0.976703	0.0104724	0.0092406	0.00358409	1
MME	1	0.866142	0.286742	0.0665358	MME	0.00367532	0.00814296	0.00540517	0.982777	4
UEVLD	1	0.540232	1.31763	2.23411	UEVLD	0.781129	0.130826	0.0576463	0.0303978	1
UFC1	1	0.88032	2.96524	4.11952	UFC1	0.940988	0.025493	0.024598	0.0089206	1
MAOA	1	0.810453	0.52297	0.287922	MAOA	0.00676592	0.0144378	0.0107419	0.968054	4
ACSM3	1	0.845455	0.350066	0.0577915	ACSM3	0.00170862	0.00361382	0.00266359	0.992014	4
MMUT	1	0.864837	0.497908	0.173121	MMUT	0.00277832	0.00553142	0.00464566	0.987045	4
SLC2A2	1	0.999498	0.554295	0.196251	SLC2A2	0.00548117	0.0101883	0.00945981	0.974871	4
UGT1A6	1	1.23919	0.693876	0.785346	UGT1A6	0.0881073	0.182833	0.0999489	0.629111	4
NRP1	1	1.06168	2.11572	1.22927	NRP1	0.0596572	0.0254105	0.89061	0.0243224	3
ENG	1	0.917147	2.93005	0.568546	ENG	0.0291704	0.0181076	0.928736	0.0239859	3
SLC25A20	1	0.780922	0.498097	0.255727	SLC25A20	0.00914141	0.0196938	0.0144566	0.956708	4
CMBL	1	1.12631	0.420506	0.160807	CMBL	0.0135673	0.0265568	0.0208018	0.939074	4
ANXA1	1	1.41912	2.59971	1.37009	ANXA1	0.0364214	0.0159677	0.930819	0.0167921	3
HADHA	1	0.829578	0.587475	0.436423	HADHA	0.00971988	0.021957	0.0146383	0.953685	4
ABHD15	1	0.904552	0.412903	0.290523	ABHD15	0.00745346	0.0171783	0.0104733	0.964895	4
PCYOX1	1	0.867885	0.546569	0.275892	PCYOX1	0.00281636	0.00570913	0.00463576	0.986839	4
CACNA2D1	1	1.08804	2.60553	0.343611	CACNA2D1	0.0421123	0.0296416	0.880399	0.0478469	3
PLEKHO2	1	1.02813	1.95081	1.10869	PLEKHO2	0.0374167	0.0176024	0.926871	0.01811	3
HMGCS2	1	0.780164	0.374568	0.236379	HMGCS2	0.0116198	0.0279297	0.0163575	0.944093	4
ARHGDIB	1	1.41657	2.38469	1.03469	ARHGDIB	0.0172459	0.00955335	0.960637	0.0125633	3
ECHS1	1	0.920283	0.479316	0.197983	ECHS1	0.00117374	0.00237536	0.00188669	0.994564	4
MPST	1	0.879375	0.473504	0.337433	MPST	0.00569619	0.0130342	0.00818865	0.973081	4
GSTP1	1	1.4244	2.41613	0.68758	GSTP1	0.0383961	0.0255575	0.894674	0.0413726	3
VAPB	1	1.09844	0.6898	0.419415	VAPB	0.0153908	0.0274004	0.0264268	0.930782	4
KCTD12	1	1.12697	2.3752	1.06069	KCTD12	0.0151447	0.00775706	0.968258	0.00884066	3
DEF6	1	0.93853	3.03885	1.81671	DEF6	0.210263	0.0681209	0.669769	0.0518479	3
PROCR	1	1.67609	3.762	0.960462	PROCR	0.012911	0.00727301	0.970229	0.00958725	3
VBP1	1	1.52064	1.17754	1.85244	VBP1	0.514251	0.272746	0.120909	0.0920936	1
HK1	1	0.941968	1.82532	1.24001	HK1	0.146288	0.0551557	0.752964	0.0455922	3
GLUD1	1	1.03947	0.501892	0.234873	GLUD1	0.00637531	0.0124741	0.0101303	0.97102	4
SLC25A10	1	0.882214	0.441168	0.397796	SLC25A10	0.0162123	0.0406914	0.0212713	0.921825	4
VIM	1	0.912629	1.49304	1.23121	VIM	0.311901	0.0929699	0.532474	0.0626552	3
VIRMA	1	0.620026	0.85107	1.62563	VIRMA	0.465103	0.406774	0.073146	0.0549769
VKORC1	1	0.612593	0.671845	0.527448	VKORC1	0.0971096	0.221358	0.141714	0.539818	4
PRKAG1	1	0.924151	0.601443	0.460381	PRKAG1	0.00259287	0.00564083	0.00388741	0.987879	4
ARPC1B	1	1.2485	1.91275	1.57773	ARPC1B	0.351249	0.0805309	0.511533	0.0566873	3
SEPTIN8	1	1.1767	2.3706	1.55579	SEPTIN8	0.159692	0.0523236	0.745135	0.0428493	3
PTPRC	1	1.58271	3.29277	1.49451	PTPRC	0.0320461	0.0142788	0.938491	0.0151839	3
RAB8B	1	1.16054	1.75491	1.05077	RAB8B	0.0103683	0.00536218	0.97784	0.00642923	3
MARCHF1	1	0.850687	0.465322	0.404055	MARCHF1	0.0151007	0.0378852	0.0201559	0.926858	4
VWA8	1	1.26195	0.825964	0.449378	VWA8	0.0464523	0.0708076	0.0891018	0.793638	4
VPS13C	1	1.17044	1.6062	1.17361	VPS13C	0.0558066	0.0229758	0.898112	0.0231056	3
WBP11	1	0.630732	0.84253	1.58027	WBP11	0.446469	0.4248	0.0729927	0.0557387
SLC25A1	1	0.855743	0.541581	0.598407	SLC25A1	0.0430551	0.131485	0.0493608	0.776099	4
WDR17	1	1.10042	0.682689	1.05174	WDR17	0.144601	0.545177	0.0885952	0.221627	2
WDR45B	1	2.15062	1.8912	1.69825	WDR45B	0.294671	0.160951	0.380492	0.163886
WDR55	1	0.761703	0.354707	2.14002	WDR55	0.243583	0.643914	0.055355	0.0571487	2
ANXA2	1	1.1032	2.48303	2.89839	ANXA2	0.89445	0.0381612	0.051783	0.0156059	1
WRB	1	0.849935	2.02381	5.3675	WRB	0.839094	0.0993128	0.0391972	0.0223959	1
WRNIP1	1	0.647611	1.2447	2.4536	WRNIP1	0.768428	0.148555	0.0523964	0.0306202	1
HSD17B10	1	0.973903	0.600922	0.416489	HSD17B10	0.00247907	0.00506936	0.00386479	0.988587	4
WWP1	1	2.55354	1.44714	2.3153	WWP1	0.358062	0.277089	0.193248	0.171601
MSN	1	1.28365	1.85942	1.20139	MSN	0.0397041	0.0178573	0.922944	0.0194946	3
DBT	1	0.865992	0.517964	0.237447	DBT	0.00241443	0.00490914	0.00395251	0.988724	4
DCXR	1	1.00991	0.437248	0.0982857	DCXR	0.0042745	0.00829728	0.00695828	0.98047	4
YEATS4	1	1.19843	3.32695	4.31789	YEATS4	0.937171	0.0248266	0.0285186	0.00948405	1
TPM1	1	1.65778	2.90885	0.949902	TPM1	0.0264432	0.0155333	0.936067	0.0219562	3
COTL1	1	1.41456	2.10935	0.741413	COTL1	0.0496364	0.0339242	0.858684	0.057755	3
YOD1	1	0.593307	0.795178	0.888242	YOD1	0.208882	0.494462	0.143622	0.153034
YTHDC1	1	0.893723	1.44653	2.11294	YTHDC1	0.926225	0.0398038	0.0231073	0.0108637	1
PKM	1	1.34343	2.66369	2.83839	PKM	0.817224	0.0554434	0.101387	0.025945	1
ITGAV	1	1.18612	2.22114	1.51335	ITGAV	0.165116	0.0531575	0.738302	0.0434237	3
HADH	1	0.813097	0.426598	0.211679	HADH	0.00497204	0.0110104	0.00752371	0.976494	4
ZBTB20	1	0.588821	0.736624	0.686675	ZBTB20	0.149637	0.356337	0.174217	0.319809
ZCCHC8	1	0.558489	0.829492	0.924743	ZCCHC8	0.248332	0.454671	0.157854	0.139143
CAPG	1	1.63969	5.49121	7.54319	CAPG	0.94802	0.0207685	0.0233071	0.00790449	1
ZFPL1	1	0.335155	0.52375	2.20289	ZFPL1	0.365433	0.513217	0.0658086	0.0555419	2
ZFYVE16	1	1.359	1.96516	2.8224	ZFYVE16	0.962075	0.0177687	0.0141718	0.00598481	1
TACO1	1	0.877396	0.551736	0.701845	TACO1	0.0713629	0.266277	0.0701259	0.592234	4
SERPINH1	1	0.889536	1.73691	2.04695	SERPINH1	0.890761	0.0440762	0.0488396	0.0163231	1
ZNF346	1	0.652658	0.937766	1.29045	ZNF346	0.470971	0.366607	0.0971783	0.0652433
ZNF512	1	0.688832	1.18155	1.47683	ZNF512	0.710168	0.156004	0.0911818	0.0426462	1
COASY	1	0.879984	0.48483	0.392374	COASY	0.00951591	0.0226857	0.0131653	0.954633	4
A1CF	1	0.882932	0.534838	0.720864	A1CF	0.0790312	0.313954	0.073926	0.533089	4
ZNF787	1	0.651867	1.09024	1.42593	ZNF787	0.637691	0.214205	0.0968052	0.0512991	1

## Sheet: 3. Cluster GO_BP
Cluster 1	description	link	size	overlap	expect	enrichmentRatio	pValue	FDR	overlapId	userId
GO:0043062	extracellular structure organization	http://amigo.geneontology.org/amigo/term/GO:0043062	164	31	11.3628	2.72819	1.62743e-07	0.00013231	302;822;871;1282;1284;1306;1462;2192;2199;2200;3655;3673;3687;3910;3912;4791;4811;5033;5054;5175;5320;5654;6385;6386;6646;7057;7837;10049;22795;64856;79875	THSD4;P4HA1;COL4A1;COL4A2;DNAJB6;THBS1;FBN1;SDC4;FBLN2;NFKB2;PXDN;ITGA6;LAMA4;VWA1;COL15A1;ITGAX;SOAT1;NID1;HTRA1;PLA2G2A;PECAM1;FBLN1;NID2;SDCBP;SERPINE1;LAMB1;VCAN;ITGA2;ANXA2;CAPG;SERPINH1
GO:0006260	DNA replication	http://amigo.geneontology.org/amigo/term/GO:0006260	86	18	5.95856	3.02087	1.67026e-05	0.00678959	472;546;2237;3159;4172;4173;4174;4175;4176;4673;4683;5424;5982;5983;5984;6418;7014;56897	MCM7;ATRX;ATM;MCM6;MCM4;NBN;MCM5;RFC4;HMGA1;FEN1;TERF2;MCM3;POLD1;SET;RFC2;RFC3;NAP1L1;WRNIP1
GO:0006333	chromatin assembly or disassembly	http://amigo.geneontology.org/amigo/term/GO:0006333	47	12	3.25642	3.68503	5.71682e-05	0.0154926	546;3009;3148;3159;4673;6418;6597;6598;8467;9031;23347;54623	PAF1;ATRX;HMGA1;BAZ1B;SMARCA5;SMARCA4;SMCHD1;SET;HIST1H1B;HMGB2;NAP1L1;SMARCB1
GO:0071103	DNA conformation change	http://amigo.geneontology.org/amigo/term/GO:0071103	82	16	5.68142	2.8162	0.000120605	0.024513	546;1106;3009;3148;3159;4173;4175;4176;4673;4683;6418;6732;8467;23347;54623;56897	PAF1;MCM7;SRPK1;ATRX;MCM6;CHD2;MCM4;NBN;HMGA1;SMARCA5;SMCHD1;SET;HIST1H1B;HMGB2;NAP1L1;WRNIP1
GO:0016569	covalent chromatin modification	http://amigo.geneontology.org/amigo/term/GO:0016569	141	22	9.76926	2.25196	0.000228479	0.0371507	472;546;1786;2959;3009;5580;5585;6418;6598;8089;8726;9031;9329;22992;23210;23512;23774;54623;55677;55929;56254;94104	PAF1;KDM2A;ATRX;RNF20;ATM;BRD1;PKN1;PRKCD;IWS1;GTF3C4;DMAP1;JMJD6;GTF2B;EED;BAZ1B;PAXBP1;SET;HIST1H1B;SMARCB1;DNMT1;SUZ12;YEATS4
GO:0022616	DNA strand elongation	http://amigo.geneontology.org/amigo/term/GO:0022616	10	5	0.692856	7.21651	0.000291848	0.0395454	2237;4683;5983;5984;56897	NBN;RFC4;FEN1;RFC3;WRNIP1
GO:2000147	positive regulation of cell motility	http://amigo.geneontology.org/amigo/term/GO:2000147	179	25	12.4021	2.01579	0.000506741	0.0499196	472;977;1601;3655;3673;3912;3929;4162;5025;5054;5335;5420;5919;6386;6714;7057;7070;8717;9181;22919;23075;57580;57698;79567;158747	TRADD;ATM;CD151;MOSPD2;MAPRE1;THBS1;P2RX4;SRC;SHTN1;PLCG1;LBP;PODXL;ITGA6;ARHGEF2;DAB2;MCAM;PREX1;RARRES2;RIPOR1;SDCBP;SERPINE1;LAMB1;THY1;SWAP70;ITGA2
GO:0006338	chromatin remodeling	http://amigo.geneontology.org/amigo/term/GO:0006338	43	10	2.97928	3.35652	0.000541379	0.0499196	546;3148;3159;5757;6597;6598;8467;9031;23347;55929	ATRX;DMAP1;HMGA1;BAZ1B;SMARCA5;SMARCA4;PTMA;SMCHD1;HMGB2;SMARCB1
GO:0032200	telomere organization	http://amigo.geneontology.org/amigo/term/GO:0032200	67	13	4.64213	2.80044	0.000552616	0.0499196	472;546;2237;4683;5424;5609;5982;5983;5984;6714;7011;7014;54433	ATRX;ATM;NBN;RFC4;TEP1;FEN1;TERF2;SRC;MAP2K7;GAR1;POLD1;RFC2;RFC3
Cluster 2	description	link	size	overlap	expect	enrichmentRatio	pValue	FDR	overlapId	userId
GO:0140053	mitochondrial gene expression	http://amigo.geneontology.org/amigo/term/GO:0140053	112	13	3.2152	4.0433	1.50139e-05	0.0122063	4528;5188;6183;9238;22868;23107;51116;54148;55006;64216;79736;85476;219402	MTIF2;MTIF3;FASTKD2;TEFM;GATB;MRPS12;MRPS27;MRPL39;TFB2M;MRPS2;TBRG4;GFM1;TRMT61B
Cluster 3	description	link	size	overlap	expect	enrichmentRatio	pValue	FDR	overlapId	userId
GO:0043062	extracellular structure organization	http://amigo.geneontology.org/amigo/term/GO:0043062	164	45	11.9292	3.77226	6.66134e-16	5.41567e-13	2;165;633;960;1277;1278;1289;1290;1291;1292;1303;1511;1520;1634;1805;1991;2022;2331;2934;3339;3371;3385;3676;3683;3684;3685;3911;3913;3936;4060;4239;4353;4629;5360;5806;7045;7148;7373;7412;7450;8076;10516;11117;30008;54507	ELANE;ADAMTSL4;COL12A1;COL1A1;COL1A2;COL6A1;COL5A2;MPO;ICAM3;TNC;PTX3;A2M;CTSG;ITGA4;VCAM1;MFAP5;HSPG2;BGN;TNXB;ITGAM;LAMA5;LAMB2;MFAP4;MYH11;LUM;DPT;DCN;EMILIN1;LCP1;COL6A2;VWF;ITGAL;COL5A1;EFEMP2;CD44;PLTP;GSN;FMOD;CTSS;FBLN5;COL14A1;AEBP1;TGFBI;ENG;ITGAV
GO:0050900	leukocyte migration	http://amigo.geneontology.org/amigo/term/GO:0050900	145	40	10.5472	3.79249	2.87548e-14	1.04703e-11	301;566;683;960;1230;1277;1278;1991;2350;2817;3055;3071;3512;3603;3635;3676;3683;3684;3685;3932;3958;3965;4478;5293;5657;5880;6279;6280;6520;6793;6850;7409;7412;9046;10562;11117;11151;29108;64005;81704	ELANE;OLFM4;S100A9;AZU1;PRTN3;S100A8;JCHAIN;COL1A1;COL1A2;RAC2;SLC3A2;FOLR2;LGALS9;HCK;DOK2;BST1;ITGA4;GPC1;PYCARD;LCK;VCAM1;DOCK8;CCR1;PIK3CD;ITGAM;INPP5D;LGALS3;VAV1;EMILIN1;MYO1G;ITGAL;CD44;SYK;NCKAP1L;IL16;STK10;CORO1A;ANXA1;MSN;ITGAV
GO:0006909	phagocytosis	http://amigo.geneontology.org/amigo/term/GO:0006909	133	38	9.67429	3.92794	3.86358e-14	1.04703e-11	197;301;306;311;566;1535;1794;1991;2214;2934;3055;3071;3385;3683;3684;3685;3953;4240;4689;5336;5338;5657;5788;5806;6850;7097;7409;9938;10092;10094;10095;10562;11151;29108;51411;63916;64005;100423062	ELANE;LEPR;OLFM4;AZU1;PRTN3;FCGR3A;ICAM3;PTX3;IGLL5;AHSG;ARPC3;HCK;ELMO2;PLD2;ARPC5;PYCARD;CYBA;BIN2;NCF4;ARHGAP25;ITGAM;VAV1;MFGE8;ANXA3;MYO1G;ITGAL;DOCK2;SYK;ANXA11;NCKAP1L;GSN;PLCG2;TLR2;CORO1A;ANXA1;ARPC1B;PTPRC;ITGAV
GO:0070661	leukocyte proliferation	http://amigo.geneontology.org/amigo/term/GO:0070661	73	27	5.30995	5.08479	2.31593e-13	4.70712e-11	301;683;1794;2064;2950;3071;3113;3115;3572;3606;3635;3958;3965;4332;4478;5699;5788;5880;6850;7412;10457;11151;11326;23705;29108;54440;81704	VSIG4;ERBB2;CADM1;RAC2;LGALS9;BST1;PSMB10;PYCARD;VCAM1;IL6ST;DOCK8;INPP5D;SASH3;LGALS3;MNDA;HLA-DPB1;HLA-DPA1;GPNMB;DOCK2;SYK;NCKAP1L;IL18;CORO1A;ANXA1;GSTP1;PTPRC;MSN
GO:0007159	leukocyte cell-cell adhesion	http://amigo.geneontology.org/amigo/term/GO:0007159	101	31	7.34664	4.21961	1.22236e-12	1.98755e-10	301;960;1991;2064;3071;3113;3115;3572;3606;3676;3683;3932;3958;3965;4478;5788;5880;6279;6280;6793;6850;7409;7412;7430;10457;11151;11326;29108;54440;81704;83706	VSIG4;ELANE;S100A9;ERBB2;S100A8;RAC2;LGALS9;ITGA4;PYCARD;LCK;VCAM1;IL6ST;DOCK8;EZR;SASH3;LGALS3;VAV1;HLA-DPB1;HLA-DPA1;GPNMB;ITGAL;CD44;SYK;NCKAP1L;FERMT3;IL18;STK10;CORO1A;ANXA1;PTPRC;MSN
GO:0045785	positive regulation of cell adhesion	http://amigo.geneontology.org/amigo/term/GO:0045785	141	34	10.2562	3.31507	1.68182e-10	2.23865e-08	288;301;566;960;1991;2064;2316;3071;3113;3115;3572;3606;3676;3685;3932;3965;4814;5788;6281;6850;7168;7409;7412;8826;8829;9780;10562;11117;11151;29108;54440;59339;81704;91663	ELANE;OLFM4;PIEZO1;AZU1;ERBB2;NINJ1;LGALS9;ITGA4;PYCARD;LCK;VCAM1;IL6ST;DOCK8;SASH3;VAV1;HLA-DPB1;MYADM;HLA-DPA1;EMILIN1;PLEKHA2;ANK3;CD44;S100A10;SYK;NCKAP1L;FLNA;IL18;CORO1A;IQGAP1;NRP1;ANXA1;PTPRC;TPM1;ITGAV
GO:0022407	regulation of cell-cell adhesion	http://amigo.geneontology.org/amigo/term/GO:0022407	121	31	8.80142	3.52216	2.20285e-10	2.23865e-08	288;301;928;960;1991;2064;3071;3113;3115;3572;3606;3676;3932;3958;3965;4771;5592;5788;6850;7409;7412;9780;10457;11151;11326;29108;54440;81704;83706;84959;91663	VSIG4;ELANE;NF2;PIEZO1;ERBB2;CD9;UBASH3B;LGALS9;ITGA4;PYCARD;LCK;VCAM1;IL6ST;DOCK8;SASH3;LGALS3;VAV1;HLA-DPB1;MYADM;HLA-DPA1;GPNMB;ANK3;CD44;SYK;NCKAP1L;FERMT3;PRKG1;IL18;CORO1A;ANXA1;PTPRC
GO:0042110	T cell activation	http://amigo.geneontology.org/amigo/term/GO:0042110	121	31	8.80142	3.52216	2.20285e-10	2.23865e-08	301;1794;2064;2280;2934;3071;3113;3115;3572;3606;3683;3932;3936;3953;3958;3965;4478;5293;5699;5788;5880;6850;7409;7412;10457;11151;11326;23705;29108;54440;81704	VSIG4;LEPR;ERBB2;CADM1;FKBP1A;RAC2;LGALS9;PSMB10;PYCARD;LCK;VCAM1;IL6ST;DOCK8;PIK3CD;SASH3;LGALS3;VAV1;HLA-DPB1;HLA-DPA1;LCP1;GPNMB;ITGAL;DOCK2;SYK;NCKAP1L;GSN;IL18;CORO1A;ANXA1;PTPRC;MSN
GO:0060326	cell chemotaxis	http://amigo.geneontology.org/amigo/term/GO:0060326	82	24	5.9646	4.02374	1.42855e-09	1.29046e-07	301;409;566;683;1230;2350;2950;3071;3603;3958;3965;5159;5293;5880;6279;6280;6850;7114;7409;7412;8829;11151;51411;63916	ARRB2;S100A9;AZU1;S100A8;RAC2;FOLR2;LGALS9;ELMO2;BST1;VCAM1;BIN2;CCR1;PIK3CD;LGALS3;VAV1;SYK;NCKAP1L;PDGFRB;TMSB4X;IL16;CORO1A;NRP1;ANXA1;GSTP1
GO:0002764	immune response-regulating signaling pathway	http://amigo.geneontology.org/amigo/term/GO:0002764	185	37	13.4567	2.74955	7.16136e-09	5.82219e-07	409;1520;1535;2214;3055;3071;3113;3115;3119;3122;3385;3635;3684;3932;3958;3965;4332;5293;5336;5338;5579;5788;6279;6280;6850;7097;7409;7430;9473;10092;10094;10095;63916;64005;81622;89870;100423062	ARRB2;S100A9;S100A8;FCGR3A;ICAM3;UNC93B1;IGLL5;LGALS9;ARPC3;HCK;HLA-DQB1;ELMO2;PLD2;ARPC5;CYBA;LCK;TRIM15;PRKCB;THEMIS2;PIK3CD;ITGAM;EZR;INPP5D;LGALS3;MNDA;VAV1;HLA-DPB1;HLA-DRA;HLA-DPA1;MYO1G;SYK;NCKAP1L;CTSS;PLCG2;TLR2;ARPC1B;PTPRC
GO:0002521	leukocyte differentiation	http://amigo.geneontology.org/amigo/term/GO:0002521	117	28	8.51047	3.29007	9.09073e-09	6.71888e-07	301;325;714;1230;1794;2064;3059;3071;3428;3606;3635;3676;3932;3953;3958;3965;4189;5293;5336;5657;5788;6850;7097;7409;7412;54440;55619;84959	LEPR;ERBB2;PRTN3;APCS;UBASH3B;DNAJB9;LGALS9;ITGA4;LCK;VCAM1;HCLS1;CCR1;PIK3CD;DOCK10;INPP5D;SASH3;C1QC;LGALS3;VAV1;DOCK2;SYK;NCKAP1L;PLCG2;IFI16;TLR2;IL18;ANXA1;PTPRC
GO:0032612	interleukin-1 production	http://amigo.geneontology.org/amigo/term/GO:0032612	23	12	1.673	7.17275	1.18051e-08	7.99798e-07	301;409;566;834;2950;3098;3428;3965;5371;6284;29108;115362	ARRB2;AZU1;GBP5;LGALS9;PYCARD;CASP1;S100A13;PML;IFI16;ANXA1;GSTP1;HK1
GO:0036230	granulocyte activation	http://amigo.geneontology.org/amigo/term/GO:0036230	331	53	24.0766	2.20131	1.40496e-08	8.78638e-07	197;240;272;306;566;683;960;967;1265;1476;1511;1520;1535;1675;1794;1991;1992;2934;2950;3071;3101;3606;3683;3684;3685;3934;3958;4332;4353;5657;5768;5788;5806;6279;6280;6282;6793;6850;7097;8826;10092;10562;10875;23406;23526;25801;29108;51411;54918;64333;80301;84329;340061	ELANE;OLFM4;S100A9;CMTM6;LCN2;AZU1;PRTN3;CD63;S100A8;CFD;CNN2;MPO;HK3;PTX3;AHSG;GCA;CTSG;ARPC5;BST1;PYCARD;CYBA;BIN2;S100A11;ARHGAP45;TMEM173;ITGAM;LGALS3;MNDA;HVCN1;ARHGAP9;FGL2;ANXA3;ITGAL;CSTB;DOCK2;CD44;SYK;AMPD3;NCKAP1L;GSN;CTSS;ALOX5;TLR2;QSOX1;IL18;STK10;SERPINB1;IQGAP1;PLEKHO2;GSTP1;PTPRC;COTL1;ITGAV
GO:0002446	neutrophil mediated immunity	http://amigo.geneontology.org/amigo/term/GO:0002446	330	52	24.0039	2.16632	3.43851e-08	1.99679e-06	197;240;272;306;566;683;960;967;1265;1476;1511;1520;1535;1675;1794;1991;1992;2934;2950;3071;3101;3683;3684;3685;3934;3958;4332;4353;5657;5768;5788;5806;6279;6280;6282;6793;6850;7097;8826;10092;10562;10875;23406;23526;25801;29108;51411;54918;64333;80301;84329;340061	ELANE;OLFM4;S100A9;CMTM6;LCN2;AZU1;PRTN3;CD63;S100A8;CFD;CNN2;MPO;HK3;PTX3;AHSG;GCA;CTSG;ARPC5;BST1;PYCARD;CYBA;BIN2;S100A11;ARHGAP45;TMEM173;ITGAM;LGALS3;MNDA;HVCN1;ARHGAP9;FGL2;ANXA3;ITGAL;CSTB;DOCK2;CD44;SYK;AMPD3;NCKAP1L;GSN;CTSS;ALOX5;TLR2;QSOX1;STK10;SERPINB1;IQGAP1;PLEKHO2;GSTP1;PTPRC;COTL1;ITGAV
GO:0050867	positive regulation of cell activation	http://amigo.geneontology.org/amigo/term/GO:0050867	91	23	6.61925	3.47471	6.86516e-08	3.72092e-06	301;683;3071;3113;3115;3572;3606;3635;3684;3932;3965;5159;5341;5788;6812;6850;7409;7412;11151;29108;54440;81704;100423062	IGLL5;LGALS9;BST1;PYCARD;LCK;VCAM1;IL6ST;DOCK8;ITGAM;INPP5D;SASH3;VAV1;HLA-DPB1;HLA-DPA1;PLEK;SYK;NCKAP1L;PDGFRB;STXBP1;IL18;CORO1A;ANXA1;PTPRC
GO:0007015	actin filament organization	http://amigo.geneontology.org/amigo/term/GO:0007015	168	33	12.2202	2.70046	7.83842e-08	3.9829e-06	1809;2316;2934;3055;3059;3071;3936;4771;5341;5880;6281;7114;7168;7169;7171;7408;7430;8829;9168;9938;10092;10094;10095;11151;11235;25802;29108;51466;84687;91663;116985;136319;171024	ARAP1;NF2;MTPN;RAC2;ARPC3;HCK;ARPC5;PYCARD;PPP1R9B;HCLS1;EVL;ARHGAP25;EZR;TMSB10;LMOD1;PDCD10;VASP;MYADM;LCP1;PLEK;S100A10;NCKAP1L;GSN;FLNA;TMSB4X;SYNPO2;TPM2;TPM4;CORO1A;DPYSL3;NRP1;ARPC1B;TPM1
GO:0032970	regulation of actin filament-based process	http://amigo.geneontology.org/amigo/term/GO:0032970	155	31	11.2746	2.74955	1.29579e-07	6.19694e-06	397;683;1265;2316;2934;3055;3059;3071;4771;5159;5341;6281;6717;7114;7168;7408;7430;8829;9168;10092;10094;10095;11151;25802;29108;51466;58527;91663;116985;136319;171024	ARAP1;NF2;MTPN;SRI;CNN2;ARPC3;HCK;ARPC5;BST1;PYCARD;HCLS1;ABRACL;EVL;EZR;TMSB10;LMOD1;VASP;MYADM;PLEK;S100A10;NCKAP1L;GSN;FLNA;PDGFRB;TMSB4X;SYNPO2;CORO1A;NRP1;ARHGDIB;ARPC1B;TPM1
GO:0002694	regulation of leukocyte activation	http://amigo.geneontology.org/amigo/term/GO:0002694	133	28	9.67429	2.89427	1.76066e-07	7.95233e-06	301;683;2064;2934;3071;3113;3115;3572;3606;3635;3684;3932;3958;3965;4332;5788;5880;6812;6850;7409;7412;10457;11151;11326;29108;54440;81704;100423062	VSIG4;ERBB2;RAC2;IGLL5;LGALS9;BST1;PYCARD;LCK;VCAM1;IL6ST;DOCK8;ITGAM;INPP5D;SASH3;LGALS3;MNDA;VAV1;HLA-DPB1;HLA-DPA1;GPNMB;SYK;NCKAP1L;GSN;STXBP1;IL18;CORO1A;ANXA1;PTPRC
GO:0002576	platelet degranulation	http://amigo.geneontology.org/amigo/term/GO:0002576	84	21	6.11008	3.43694	3.17888e-07	1.36023e-05	2;197;308;928;967;1675;2316;3959;5341;5768;6812;6850;7078;7114;7123;7450;8407;23052;54495;54863;83706	TMX3;CD63;CD9;CLEC3B;CFD;LGALS3BP;AHSG;A2M;TIMP3;TAGLN2;PLEK;ENDOD1;VWF;SYK;ANXA5;FERMT3;FLNA;TMSB4X;STXBP1;QSOX1;TOR4A
GO:0051493	regulation of cytoskeleton organization	http://amigo.geneontology.org/amigo/term/GO:0051493	200	35	14.5478	2.40586	6.09282e-07	2.39065e-05	397;683;824;2316;2934;3055;3059;3071;4204;4771;5119;5159;5341;6279;6280;6281;7114;7168;7408;7430;8829;9168;10092;10094;10095;11151;25802;29108;51466;85360;91624;91663;116985;136319;171024	ARAP1;NF2;S100A9;MTPN;S100A8;ARPC3;HCK;ARPC5;BST1;PYCARD;HCLS1;CHMP1A;EVL;EZR;TMSB10;MECP2;LMOD1;VASP;MYADM;PLEK;NEXN;CAPN2;S100A10;NCKAP1L;GSN;FLNA;PDGFRB;TMSB4X;SYDE1;SYNPO2;CORO1A;NRP1;ARHGDIB;ARPC1B;TPM1
GO:0098542	defense response to other organism	http://amigo.geneontology.org/amigo/term/GO:0098542	149	29	10.8381	2.67574	6.17512e-07	2.39065e-05	306;566;1511;1535;1991;2316;3428;3512;3934;4353;4600;4939;5371;5788;6279;6280;6850;7097;10133;10346;23406;25939;27350;29108;81622;89870;200316;340061;100423062	ELANE;OAS2;APOBEC3F;S100A9;LCN2;AZU1;S100A8;OPTN;JCHAIN;MPO;MX2;UNC93B1;APOBEC3C;IGLL5;CTSG;PYCARD;CYBA;TRIM15;TMEM173;SAMHD1;TRIM22;ANXA3;PML;SYK;FLNA;IFI16;TLR2;PTPRC;COTL1
GO:0006959	humoral immune response	http://amigo.geneontology.org/amigo/term/GO:0006959	88	21	6.40104	3.28072	7.3751e-07	2.72543e-05	2;325;566;683;712;713;714;730;1511;1675;1991;3119;3512;3934;5657;5699;5788;6279;6280;11326;100423062	VSIG4;ELANE;S100A9;LCN2;AZU1;C1QA;PRTN3;APCS;S100A8;CFD;JCHAIN;IGLL5;A2M;CTSG;HLA-DQB1;BST1;PSMB10;C1QC;C1QB;C7;PTPRC
GO:0002250	adaptive immune response	http://amigo.geneontology.org/amigo/term/GO:0002250	105	23	7.6376	3.01142	1.10903e-06	3.9202e-05	301;325;712;713;714;730;1520;3119;3512;3572;3606;3635;5293;5579;5788;6850;10990;23705;29108;54440;64005;81622;100423062	C1QA;APCS;JCHAIN;LILRB5;UNC93B1;CADM1;IGLL5;HLA-DQB1;PYCARD;IL6ST;PRKCB;PIK3CD;INPP5D;SASH3;C1QC;C1QB;MYO1G;C7;SYK;CTSS;IL18;ANXA1;PTPRC
GO:0008037	cell recognition	http://amigo.geneontology.org/amigo/term/GO:0008037	44	14	3.20052	4.37429	1.37207e-06	4.64789e-05	928;1794;2350;3911;3958;4240;4478;8829;11151;23705;81704;84329;91624;100423062	CD9;CADM1;IGLL5;FOLR2;DOCK8;LAMA5;LGALS3;HVCN1;MFGE8;NEXN;DOCK2;CORO1A;NRP1;MSN
GO:0032963	collagen metabolic process	http://amigo.geneontology.org/amigo/term/GO:0032963	39	13	2.83682	4.58259	1.81822e-06	5.91286e-05	409;1277;1289;1520;2022;4239;5159;5657;7148;7431;9902;11117;114757	ARRB2;PRTN3;COL1A1;TNXB;MFAP4;EMILIN1;CYGB;COL5A1;CTSS;PDGFRB;MRC2;ENG;VIM
GO:0097485	neuron projection guidance	http://amigo.geneontology.org/amigo/term/GO:0097485	58	16	4.21886	3.79249	2.05441e-06	6.42398e-05	1808;2064;2817;3913;4147;4628;4684;5293;7408;7430;8829;9046;9260;30011;51466;91624	ERBB2;NCAM1;DOK2;GPC1;EVL;PIK3CD;SH3KBP1;LAMB2;EZR;PDLIM7;VASP;MATN2;NEXN;MYH10;DPYSL2;NRP1
GO:0034341	response to interferon-gamma	http://amigo.geneontology.org/amigo/term/GO:0034341	87	20	6.3283	3.16041	2.56025e-06	7.70919e-05	834;960;2934;3055;3113;3115;3119;3122;3965;4684;4939;5371;6812;7097;7412;7431;10346;51466;115361;115362	OAS2;NCAM1;GBP5;LGALS9;HCK;HLA-DQB1;VCAM1;EVL;GBP4;HLA-DPB1;HLA-DRA;CASP1;HLA-DPA1;TRIM22;PML;CD44;GSN;STXBP1;TLR2;VIM
GO:0050866	negative regulation of cell activation	http://amigo.geneontology.org/amigo/term/GO:0050866	47	14	3.41874	4.09508	3.33363e-06	9.67943e-05	301;928;2064;3635;3958;3965;4332;5592;5788;10457;11117;11326;84959;114757	VSIG4;ERBB2;CD9;UBASH3B;LGALS9;INPP5D;LGALS3;MNDA;EMILIN1;GPNMB;CYGB;PRKG1;ANXA1;PTPRC
GO:0009620	response to fungus	http://amigo.geneontology.org/amigo/term/GO:0009620	16	8	1.16382	6.87389	5.54116e-06	0.000152632	1511;1991;4353;5806;6279;6280;6850;23406	ELANE;S100A9;S100A8;MPO;PTX3;CTSG;SYK;COTL1
GO:1902903	regulation of supramolecular fiber organization	http://amigo.geneontology.org/amigo/term/GO:1902903	148	27	10.7654	2.50804	5.63219e-06	0.000152632	165;2316;2934;3055;3059;3071;4204;4771;5341;6281;7114;7168;7408;8829;9168;10092;10094;10095;11117;11151;25802;29108;51466;91663;116985;136319;171024	ARAP1;NF2;MTPN;ARPC3;HCK;ARPC5;PYCARD;HCLS1;EVL;TMSB10;MECP2;LMOD1;VASP;MYADM;EMILIN1;PLEK;S100A10;NCKAP1L;GSN;FLNA;TMSB4X;SYNPO2;AEBP1;CORO1A;NRP1;ARPC1B;TPM1
GO:0042113	B cell activation	http://amigo.geneontology.org/amigo/term/GO:0042113	57	15	4.14613	3.61784	8.1705e-06	0.000214278	683;3071;3635;3676;4189;4332;5293;5336;5579;5788;6850;7412;54440;55619;100423062	DNAJB9;IGLL5;BST1;ITGA4;VCAM1;PRKCB;PIK3CD;DOCK10;INPP5D;SASH3;MNDA;SYK;NCKAP1L;PLCG2;PTPRC
GO:0031032	actomyosin structure organization	http://amigo.geneontology.org/amigo/term/GO:0031032	73	17	5.30995	3.20154	1.22261e-05	0.000310618	1264;1265;2036;2037;3880;4628;4629;4771;5159;6281;7168;8829;11235;23136;25802;51466;116985	ARAP1;NF2;CNN1;CNN2;EPB41L2;EVL;EPB41L1;LMOD1;PDCD10;MYH11;EPB41L3;MYH10;S100A10;KRT19;PDGFRB;NRP1;TPM1
GO:0061448	connective tissue development	http://amigo.geneontology.org/amigo/term/GO:0061448	46	13	3.346	3.88524	1.426e-05	0.000351315	960;1277;1289;1291;1292;1303;1396;4060;4147;5019;5159;7045;7373	COL12A1;COL1A1;COL6A1;CRIP1;OXCT1;MATN2;LUM;COL6A2;COL5A1;CD44;PDGFRB;COL14A1;TGFBI
GO:0050727	regulation of inflammatory response	http://amigo.geneontology.org/amigo/term/GO:0050727	130	24	9.45608	2.53805	1.54e-05	0.000363652	2;197;301;325;683;712;713;714;730;1991;2950;3055;3572;3606;3684;5740;5788;6279;6280;7097;7114;29108;115362;340061	ELANE;S100A9;C1QA;APCS;S100A8;GBP5;AHSG;A2M;HCK;BST1;PYCARD;IL6ST;TMEM173;ITGAM;C1QC;C1QB;PTGIS;C7;TMSB4X;TLR2;IL18;ANXA1;GSTP1;PTPRC
GO:0007229	integrin-mediated signaling pathway	http://amigo.geneontology.org/amigo/term/GO:0007229	53	14	3.85517	3.63149	1.56836e-05	0.000363652	683;967;2316;3055;3676;3683;3684;3685;3911;5341;6850;7409;8829;83706	CD63;HCK;BST1;ITGA4;ITGAM;LAMA5;VAV1;PLEK;ITGAL;SYK;FERMT3;FLNA;NRP1;ITGAV
GO:0051235	maintenance of location	http://amigo.geneontology.org/amigo/term/GO:0051235	139	25	10.1107	2.47262	1.63848e-05	0.000363652	288;308;1535;2280;2316;2934;3098;3685;3932;3934;4052;5336;5371;5788;6279;6280;6717;7114;7430;9168;11151;23136;54832;84959;158219	S100A9;LCN2;SRI;S100A8;UBASH3B;FKBP1A;CYBA;LCK;LTBP1;EZR;TMSB10;EPB41L3;PML;ANK3;ANXA5;GSN;FLNA;TMSB4X;PLCG2;CORO1A;TTC39B;HK1;PTPRC;VPS13C;ITGAV
GO:0032602	chemokine production	http://amigo.geneontology.org/amigo/term/GO:0032602	23	9	1.673	5.37956	1.67931e-05	0.000363652	566;1991;2950;3606;3965;6279;6280;7097;29108	ELANE;S100A9;AZU1;S100A8;LGALS9;PYCARD;TLR2;IL18;GSTP1
GO:0072511	divalent inorganic cation transport	http://amigo.geneontology.org/amigo/term/GO:0072511	114	22	8.29225	2.65308	1.69973e-05	0.000363652	308;409;489;781;1230;1535;2280;2631;3603;3685;3932;3958;5159;5336;5371;5579;5788;6520;6717;11151;30061;84959	ARRB2;SRI;SLC40A1;UBASH3B;FKBP1A;SLC3A2;CYBA;LCK;PRKCB;CCR1;LGALS3;ATP2A3;NIPSNAP2;PML;ANXA5;PDGFRB;PLCG2;IL16;CORO1A;CACNA2D1;PTPRC;ITGAV
GO:0031589	cell-substrate adhesion	http://amigo.geneontology.org/amigo/term/GO:0031589	142	25	10.3289	2.42038	2.40093e-05	0.000500501	683;960;967;1277;2316;3676;3683;3685;3911;4771;4814;5880;6281;7412;7450;8826;8829;10516;10562;11117;11151;59339;64005;83706;91663	OLFM4;NF2;NINJ1;CD63;COL1A1;RAC2;BST1;ITGA4;VCAM1;LAMA5;MYADM;EMILIN1;PLEKHA2;MYO1G;VWF;ITGAL;CD44;S100A10;FERMT3;FLNA;FBLN5;CORO1A;IQGAP1;NRP1;ITGAV
GO:0050663	cytokine secretion	http://amigo.geneontology.org/amigo/term/GO:0050663	55	14	4.00065	3.49943	2.48392e-05	0.000504857	301;834;3098;3685;3965;5371;6284;6850;7097;7114;7430;23705;29108;115362	CADM1;GBP5;LGALS9;PYCARD;EZR;CASP1;S100A13;PML;SYK;TMSB4X;TLR2;ANXA1;HK1;ITGAV
GO:2000147	positive regulation of cell motility	http://amigo.geneontology.org/amigo/term/GO:2000147	179	29	13.0203	2.22729	2.77291e-05	0.000519728	301;306;1230;1277;1991;2316;3071;3676;3685;3958;3965;5159;5293;5788;5880;6648;6776;7114;8826;8829;10457;11151;11235;29108;81704;83706;85360;91663;152007	ELANE;SOD2;COL1A1;RAC2;LGALS9;ITGA4;PYCARD;DOCK8;CCR1;PIK3CD;LGALS3;PDCD10;MYADM;ANXA3;GPNMB;NCKAP1L;FERMT3;GLIPR2;FLNA;PDGFRB;STAT5A;TMSB4X;SYDE1;CORO1A;IQGAP1;NRP1;ANXA1;PTPRC;ITGAV
GO:0001525	angiogenesis	http://amigo.geneontology.org/amigo/term/GO:0001525	152	26	11.0563	2.35159	2.78462e-05	0.000519728	301;306;1634;1890;2022;2064;3339;3606;3685;3911;3953;4204;4240;5159;5371;5579;5740;6850;7045;7127;8829;10457;11117;11235;51162;83854	LEPR;ERBB2;TYMP;EGFL7;HSPG2;ANGPTL6;PRKCB;LAMA5;MECP2;PDCD10;DCN;MFGE8;ANXA3;EMILIN1;GPNMB;PML;PTGIS;TNFAIP2;SYK;PDGFRB;IL18;TGFBI;NRP1;ENG;ANXA1;ITGAV
GO:1901136	carbohydrate derivative catabolic process	http://amigo.geneontology.org/amigo/term/GO:1901136	101	20	7.34664	2.72233	2.7925e-05	0.000519728	272;633;960;1634;1890;2331;2581;2817;3339;4060;4969;5549;5973;10007;10082;25939;27350;80896;200316;283927	NUDT7;APOBEC3F;NPL;TYMP;APOBEC3C;GALC;RENBP;GPC1;HSPG2;BGN;PRELP;SAMHD1;OGN;LUM;DCN;GPC6;GNPDA1;CD44;AMPD3;FMOD
GO:0001819	positive regulation of cytokine production	http://amigo.geneontology.org/amigo/term/GO:0001819	126	23	9.16512	2.50951	2.8128e-05	0.000519728	301;566;834;1535;1991;3098;3113;3115;3428;3572;3606;3965;4060;5336;5788;6850;7097;23705;29108;54440;89870;115362;340061	ELANE;AZU1;CADM1;GBP5;LGALS9;PYCARD;CYBA;TRIM15;IL6ST;TMEM173;SASH3;HLA-DPB1;CASP1;LUM;HLA-DPA1;SYK;PLCG2;IFI16;TLR2;IL18;ANXA1;HK1;PTPRC
GO:0002449	lymphocyte mediated immunity	http://amigo.geneontology.org/amigo/term/GO:0002449	88	18	6.40104	2.81204	4.4882e-05	0.000810869	325;409;712;713;714;730;3119;3606;3635;3965;5272;5788;7409;11151;23705;54440;64005;100423062	ARRB2;C1QA;APCS;CADM1;IGLL5;LGALS9;HLA-DQB1;INPP5D;SASH3;C1QC;VAV1;C1QB;MYO1G;C7;SERPINB9;IL18;CORO1A;PTPRC
GO:0003012	muscle system process	http://amigo.geneontology.org/amigo/term/GO:0003012	122	22	8.87416	2.47911	5.11538e-05	0.000904088	781;800;1264;1535;1674;2316;2934;2982;3572;4629;4637;5592;6444;6717;7168;7169;7171;7431;10398;25802;26509;136319	MTPN;SRI;CNN1;DES;GUCY1A1;CYBA;MYL6;IL6ST;LMOD1;MYL9;MYH11;SGCD;CALD1;MYOF;GSN;PRKG1;FLNA;TPM2;TPM4;CACNA2D1;VIM;TPM1
GO:0032103	positive regulation of response to external stimulus	http://amigo.geneontology.org/amigo/term/GO:0032103	99	19	7.20117	2.63846	6.97108e-05	0.00120585	566;1230;1535;3071;3572;3603;3606;3684;3965;5159;5880;6279;6280;7097;7114;8829;10133;89870;115362	S100A9;AZU1;S100A8;OPTN;RAC2;GBP5;LGALS9;CYBA;TRIM15;IL6ST;CCR1;ITGAM;NCKAP1L;PDGFRB;TMSB4X;TLR2;IL16;IL18;NRP1
GO:0051090	regulation of DNA-binding transcription factor activity	http://amigo.geneontology.org/amigo/term/GO:0051090	116	21	8.43773	2.48882	7.151e-05	0.0012112	306;409;2316;3055;3059;3606;3965;5579;5740;6279;6280;6717;6850;7097;7114;7329;10346;29108;89870;136319;340061	ARRB2;S100A9;MTPN;SRI;S100A8;UBE2I;LGALS9;HCK;PYCARD;TRIM15;HCLS1;PRKCB;TMEM173;TRIM22;ANXA3;PTGIS;SYK;FLNA;TMSB4X;TLR2;IL18
GO:0072507	divalent inorganic cation homeostasis	http://amigo.geneontology.org/amigo/term/GO:0072507	108	20	7.85582	2.54588	7.63957e-05	0.00126755	288;308;489;781;1230;1535;1991;2280;3685;3932;5336;5371;5579;5788;6279;6280;6444;6717;11151;84959	ELANE;S100A9;SRI;S100A8;UBASH3B;FKBP1A;CYBA;LCK;PRKCB;CCR1;SGCD;ATP2A3;PML;ANK3;ANXA5;PLCG2;CORO1A;CACNA2D1;PTPRC;ITGAV
GO:0045088	regulation of innate immune response	http://amigo.geneontology.org/amigo/term/GO:0045088	144	24	10.4744	2.2913	8.7667e-05	0.00142547	2;409;1520;1535;3055;3385;3428;3684;3965;4332;5272;5336;6279;6280;6850;7097;7409;23705;25939;29108;81622;89870;115362;340061	ARRB2;S100A9;S100A8;ICAM3;UNC93B1;CADM1;GBP5;A2M;LGALS9;HCK;PYCARD;CYBA;TRIM15;TMEM173;ITGAM;SAMHD1;MNDA;VAV1;SYK;CTSS;PLCG2;IFI16;SERPINB9;TLR2
GO:0006022	aminoglycan metabolic process	http://amigo.geneontology.org/amigo/term/GO:0006022	54	13	3.92791	3.30965	9.10173e-05	0.00145092	633;960;1634;2331;2817;3339;4060;4969;5159;5549;10082;80760;113189	CHST14;GPC1;HSPG2;BGN;PRELP;ITIH5;OGN;LUM;DCN;GPC6;CD44;FMOD;PDGFRB
GO:0050878	regulation of body fluid levels	http://amigo.geneontology.org/amigo/term/GO:0050878	191	29	13.8932	2.08736	9.45573e-05	0.00147837	2;231;308;409;928;953;1277;1278;1535;2316;3047;3932;4939;5293;5336;5341;5579;5592;5657;6776;6812;6850;7409;7450;10398;10544;81704;83706;84959	OAS2;ARRB2;PRTN3;CD9;COL1A1;COL1A2;UBASH3B;A2M;HBG1;CYBA;LCK;PRKCB;DOCK8;PIK3CD;ENTPD1;MYL9;VAV1;PLEK;VWF;SYK;ANXA5;FERMT3;PRKG1;FLNA;STAT5A;STXBP1;PLCG2;AKR1B1;PROCR
GO:0010927	cellular component assembly involved in morphogenesis	http://amigo.geneontology.org/amigo/term/GO:0010927	34	10	2.47313	4.04346	9.81237e-05	0.00150518	928;2817;3880;4628;4629;5159;7097;7168;23136;25802	CD9;GPC1;LMOD1;MYH11;EPB41L3;MYH10;KRT19;PDGFRB;TLR2;TPM1
GO:0002448	mast cell mediated immunity	http://amigo.geneontology.org/amigo/term/GO:0002448	17	7	1.23656	5.66085	0.00010405	0.00153804	3965;5272;5293;5880;6284;6812;6850	RAC2;LGALS9;PIK3CD;S100A13;SYK;STXBP1;SERPINB9
GO:0045730	respiratory burst	http://amigo.geneontology.org/amigo/term/GO:0045730	17	7	1.23656	5.66085	0.00010405	0.00153804	1535;3055;3512;4353;4689;5293;5880	JCHAIN;MPO;RAC2;HCK;CYBA;NCF4;PIK3CD
GO:0002697	regulation of immune effector process	http://amigo.geneontology.org/amigo/term/GO:0002697	146	24	10.6199	2.25991	0.000109784	0.00159382	2;301;409;712;713;714;730;3098;3606;3684;3958;3965;5272;5788;5880;6812;6850;7409;23705;29108;54440;89870;200316;340061	APOBEC3F;ARRB2;C1QA;CADM1;RAC2;A2M;LGALS9;PYCARD;TRIM15;TMEM173;ITGAM;SASH3;C1QC;LGALS3;VAV1;C1QB;C7;SYK;STXBP1;SERPINB9;IL18;ANXA1;HK1;PTPRC
GO:0090066	regulation of anatomical structure size	http://amigo.geneontology.org/amigo/term/GO:0090066	175	27	12.7293	2.12109	0.000125658	0.00179228	1808;2934;2982;3055;3059;3071;4478;5341;5592;6560;6648;7114;7408;7409;7430;8829;9168;10092;10094;10095;11151;25802;29108;51466;57403;91663;136319	SOD2;MTPN;ARPC3;HCK;SLC12A4;GUCY1A1;ARPC5;PYCARD;HCLS1;EVL;EZR;TMSB10;LMOD1;VAV1;VASP;MYADM;PLEK;RAB22A;NCKAP1L;GSN;PRKG1;TMSB4X;CORO1A;DPYSL2;NRP1;ARPC1B;MSN
GO:0070206	protein trimerization	http://amigo.geneontology.org/amigo/term/GO:0070206	23	8	1.673	4.78183	0.000134125	0.00188007	241;1277;1278;1291;1292;3934;10346;11117	LCN2;COL1A1;COL1A2;COL6A1;ALOX5AP;TRIM22;EMILIN1;COL6A2
GO:0050817	coagulation	http://amigo.geneontology.org/amigo/term/GO:0050817	158	25	11.4928	2.17528	0.0001489	0.00205179	2;308;409;928;953;1277;1278;2316;3047;3932;5293;5336;5341;5579;5592;5657;6812;6850;7409;7450;10398;10544;81704;83706;84959	ARRB2;PRTN3;CD9;COL1A1;COL1A2;UBASH3B;A2M;HBG1;LCK;PRKCB;DOCK8;PIK3CD;ENTPD1;MYL9;VAV1;PLEK;VWF;SYK;ANXA5;FERMT3;PRKG1;FLNA;STXBP1;PLCG2;PROCR
GO:0070371	ERK1 and ERK2 cascade	http://amigo.geneontology.org/amigo/term/GO:0070371	89	17	6.47378	2.62598	0.000178374	0.00241697	409;960;1230;2064;2950;3685;3965;5159;5788;6850;7078;7430;8829;10457;11117;29108;152007	ARRB2;ERBB2;TIMP3;LGALS9;PYCARD;CCR1;EZR;EMILIN1;GPNMB;CD44;SYK;GLIPR2;PDGFRB;NRP1;GSTP1;PTPRC;ITGAV
GO:0051346	negative regulation of hydrolase activity	http://amigo.geneontology.org/amigo/term/GO:0051346	161	25	11.711	2.13475	0.000202268	0.0026958	2;197;301;325;409;960;1476;1992;2280;3001;3071;3428;3953;3958;5271;5272;5806;5973;7078;8826;25816;56925;80760;84687;94274	LEPR;ARRB2;PPP1R14A;APCS;PTX3;FKBP1A;AHSG;A2M;TIMP3;RENBP;PPP1R9B;ITIH5;LGALS3;TNFAIP8;GZMA;CSTB;CD44;NCKAP1L;SERPINB8;IFI16;SERPINB9;LXN;SERPINB1;IQGAP1;ANXA1
GO:0031349	positive regulation of defense response	http://amigo.geneontology.org/amigo/term/GO:0031349	152	24	11.0563	2.1707	0.000208927	0.00273965	409;1520;1535;3055;3385;3428;3572;3606;3684;3965;4332;5336;6279;6280;6850;7097;7409;10133;23705;29108;81622;89870;115362;340061	ARRB2;S100A9;S100A8;OPTN;ICAM3;UNC93B1;CADM1;GBP5;LGALS9;HCK;PYCARD;CYBA;TRIM15;IL6ST;TMEM173;ITGAM;MNDA;VAV1;SYK;CTSS;PLCG2;IFI16;TLR2;IL18
GO:0019932	second-messenger-mediated signaling	http://amigo.geneontology.org/amigo/term/GO:0019932	82	16	5.9646	2.68249	0.000213246	0.00275189	566;683;1230;2274;2280;2982;2983;5336;5341;5592;5788;6444;6717;6850;7412;84687	AZU1;SRI;FKBP1A;GUCY1A1;BST1;VCAM1;PPP1R9B;CCR1;SGCD;FHL2;PLEK;SYK;PRKG1;GUCY1B1;PLCG2;PTPRC
GO:0002237	response to molecule of bacterial origin	http://amigo.geneontology.org/amigo/term/GO:0002237	100	18	7.2739	2.4746	0.000253357	0.00321843	249;824;834;1511;1634;1991;2950;3055;3606;3934;3965;4353;5336;6279;7097;7412;7431;29108	ELANE;LCN2;S100A8;MPO;LGALS9;CTSG;HCK;PYCARD;VCAM1;ALPL;CASP1;DCN;CAPN2;PLCG2;TLR2;IL18;GSTP1;VIM
GO:0007162	negative regulation of cell adhesion	http://amigo.geneontology.org/amigo/term/GO:0007162	85	16	6.18282	2.58782	0.00032868	0.00411103	301;397;928;1277;2064;3371;3958;3965;4771;5592;5788;7045;10457;11326;84959;91663	VSIG4;NF2;ERBB2;CD9;COL1A1;UBASH3B;TNC;LGALS9;LGALS3;MYADM;GPNMB;PRKG1;TGFBI;ANXA1;ARHGDIB;PTPRC
GO:0002285	lymphocyte activation involved in immune response	http://amigo.geneontology.org/amigo/term/GO:0002285	39	10	2.83682	3.52507	0.000342623	0.00415749	301;3606;3683;3936;3958;3965;5336;5788;11151;55619	LGALS9;DOCK10;LGALS3;LCP1;ITGAL;PLCG2;IL18;CORO1A;ANXA1;PTPRC
GO:0031532	actin cytoskeleton reorganization	http://amigo.geneontology.org/amigo/term/GO:0031532	39	10	2.83682	3.52507	0.000342623	0.00415749	301;397;2316;2934;3055;3059;5341;7430;8829;116985	ARAP1;HCK;HCLS1;EZR;PLEK;GSN;FLNA;NRP1;ANXA1;ARHGDIB
GO:0061564	axon development	http://amigo.geneontology.org/amigo/term/GO:0061564	130	21	9.45608	2.22079	0.00037829	0.00452279	288;1808;2064;2817;3371;3676;3913;4147;4628;4684;5293;6277;6812;7408;7430;8829;9046;9260;30011;51466;91624	ERBB2;TNC;NCAM1;DOK2;S100A6;ITGA4;GPC1;EVL;PIK3CD;SH3KBP1;LAMB2;EZR;PDLIM7;VASP;MATN2;NEXN;MYH10;ANK3;STXBP1;DPYSL2;NRP1
GO:0007517	muscle organ development	http://amigo.geneontology.org/amigo/term/GO:0007517	78	15	5.67365	2.6438	0.000395434	0.00465925	165;409;1634;2022;2280;2817;3911;4637;6443;6444;6717;6876;7168;10409;136319	ARRB2;MTPN;SRI;BASP1;FKBP1A;GPC1;MYL6;LAMA5;SGCB;DCN;SGCD;TAGLN;AEBP1;ENG;TPM1
GO:0040013	negative regulation of locomotion	http://amigo.geneontology.org/amigo/term/GO:0040013	104	18	7.56486	2.37942	0.000419043	0.00486688	397;1634;1809;1991;2022;2950;4204;4771;5371;5592;7168;8829;11117;11235;51466;89870;114757;127435	ELANE;NF2;TRIM15;EVL;PODN;MECP2;PDCD10;DCN;EMILIN1;PML;CYGB;PRKG1;DPYSL3;NRP1;ENG;ARHGDIB;GSTP1;TPM1
GO:0030048	actin filament-based movement	http://amigo.geneontology.org/amigo/term/GO:0030048	48	11	3.49147	3.15053	0.00050106	0.00573749	781;1674;2316;4628;4637;6444;6717;7168;7169;7171;7431	SRI;DES;MYL6;SGCD;MYH10;FLNA;TPM2;TPM4;CACNA2D1;VIM;TPM1
GO:0042692	muscle cell differentiation	http://amigo.geneontology.org/amigo/term/GO:0042692	89	16	6.47378	2.47151	0.000563828	0.00636656	409;824;2022;2274;3880;4204;4628;4629;5159;6443;6444;6648;7168;25802;26509;136319	SOD2;ARRB2;MTPN;MECP2;LMOD1;MYH11;SGCB;SGCD;FHL2;MYH10;CAPN2;MYOF;KRT19;PDGFRB;ENG;TPM1
GO:0060627	regulation of vesicle-mediated transport	http://amigo.geneontology.org/amigo/term/GO:0060627	232	31	16.8755	1.83699	0.000578569	0.00644352	197;301;312;409;566;967;1535;1794;3055;3071;3684;3685;3958;3965;4240;4478;5336;5579;5657;5788;5806;5880;6812;6850;7097;7430;8829;10562;11151;29108;51762	OLFM4;ARRB2;AZU1;PRTN3;CD63;PTX3;RAC2;AHSG;LGALS9;HCK;PYCARD;CYBA;PRKCB;ANXA13;ITGAM;EZR;LGALS3;MFGE8;DOCK2;SYK;NCKAP1L;STXBP1;PLCG2;TLR2;CORO1A;NRP1;ANXA1;PTPRC;RAB8B;MSN;ITGAV
GO:0060976	coronary vasculature development	http://amigo.geneontology.org/amigo/term/GO:0060976	11	5	0.80013	6.24899	0.000633194	0.00695658	4052;4628;5159;6444;8829	LTBP1;SGCD;MYH10;PDGFRB;NRP1
GO:0009612	response to mechanical stimulus	http://amigo.geneontology.org/amigo/term/GO:0009612	50	11	3.63695	3.02451	0.00072614	0.00787136	355;834;1265;1277;1535;1634;2022;3371;4353;9780;136319	FAS;PIEZO1;MTPN;COL1A1;CNN2;MPO;TNC;CYBA;CASP1;DCN;ENG
GO:0051258	protein polymerization	http://amigo.geneontology.org/amigo/term/GO:0051258	118	19	8.58321	2.21362	0.00074476	0.00796698	2934;3055;3059;3071;4204;4600;7114;7408;9168;10092;10094;10095;11151;25802;29082;29108;51466;91663;136319	MTPN;MX2;ARPC3;HCK;ARPC5;PYCARD;HCLS1;EVL;CHMP4A;TMSB10;MECP2;LMOD1;VASP;MYADM;NCKAP1L;GSN;TMSB4X;CORO1A;ARPC1B
GO:0050920	regulation of chemotaxis	http://amigo.geneontology.org/amigo/term/GO:0050920	58	12	4.21886	2.84437	0.000757411	0.00799708	566;683;1230;1991;2950;3071;3603;3965;5159;5880;7114;8829	ELANE;AZU1;RAC2;LGALS9;BST1;CCR1;NCKAP1L;PDGFRB;TMSB4X;IL16;NRP1;GSTP1
GO:0014812	muscle cell migration	http://amigo.geneontology.org/amigo/term/GO:0014812	29	8	2.10943	3.79249	0.000797585	0.00831329	301;2950;5159;5592;7168;8826;8829;10092	ARPC5;PRKG1;PDGFRB;IQGAP1;NRP1;ANXA1;GSTP1;TPM1
GO:0035051	cardiocyte differentiation	http://amigo.geneontology.org/amigo/term/GO:0035051	36	9	2.61861	3.43694	0.000829024	0.0085316	409;2022;2274;4628;4629;5159;6443;6444;7412	ARRB2;VCAM1;MYH11;SGCB;SGCD;FHL2;MYH10;PDGFRB;ENG
GO:1903706	regulation of hemopoiesis	http://amigo.geneontology.org/amigo/term/GO:1903706	101	17	7.34664	2.31398	0.000840066	0.00853718	301;325;714;1230;2064;3059;3071;3606;3635;3958;3965;5579;5788;6850;10398;54440;84959	ERBB2;APCS;UBASH3B;LGALS9;HCLS1;PRKCB;CCR1;INPP5D;SASH3;C1QC;LGALS3;MYL9;SYK;NCKAP1L;IL18;ANXA1;PTPRC
GO:0035924	cellular response to vascular endothelial growth factor stimulus	http://amigo.geneontology.org/amigo/term/GO:0035924	17	6	1.23656	4.85216	0.000880601	0.00873083	301;967;1634;5159;7412;8829	CD63;VCAM1;DCN;PDGFRB;NRP1;ANXA1
GO:0050918	positive chemotaxis	http://amigo.geneontology.org/amigo/term/GO:0050918	17	6	1.23656	4.85216	0.000880601	0.00873083	566;3603;3958;8829;10457;11151	AZU1;LGALS3;GPNMB;IL16;CORO1A;NRP1
GO:0002683	negative regulation of immune system process	http://amigo.geneontology.org/amigo/term/GO:0002683	120	19	8.72869	2.17673	0.00092028	0.00901431	2;301;325;409;714;2064;3428;3635;3958;3965;4332;5272;5788;7430;10457;11117;11326;25939;84959	VSIG4;ARRB2;ERBB2;APCS;UBASH3B;A2M;LGALS9;EZR;INPP5D;C1QC;SAMHD1;LGALS3;MNDA;EMILIN1;GPNMB;IFI16;SERPINB9;ANXA1;PTPRC
GO:0061383	trabecula morphogenesis	http://amigo.geneontology.org/amigo/term/GO:0061383	12	5	0.872869	5.72824	0.00102125	0.00962227	1277;2022;2274;2280;30061	SLC40A1;COL1A1;FKBP1A;FHL2;ENG
GO:0071800	podosome assembly	http://amigo.geneontology.org/amigo/term/GO:0071800	12	5	0.872869	5.72824	0.00102125	0.00962227	2934;3055;3936;4478;51411	HCK;BIN2;LCP1;GSN;MSN
GO:0032635	interleukin-6 production	http://amigo.geneontology.org/amigo/term/GO:0032635	37	9	2.69134	3.34405	0.0010267	0.00962227	409;824;1535;3071;3606;3635;3965;7097;29108	ARRB2;LGALS9;PYCARD;CYBA;INPP5D;CAPN2;NCKAP1L;TLR2;IL18
GO:0031348	negative regulation of defense response	http://amigo.geneontology.org/amigo/term/GO:0031348	60	12	4.36434	2.74955	0.00104133	0.00962227	2;325;409;1991;2950;3428;3965;5272;5740;5788;25939;29108	ELANE;ARRB2;APCS;A2M;LGALS9;PYCARD;SAMHD1;PTGIS;IFI16;SERPINB9;GSTP1;PTPRC
GO:0043254	regulation of protein complex assembly	http://amigo.geneontology.org/amigo/term/GO:0043254	189	26	13.7477	1.89123	0.00104152	0.00962227	1643;2934;3055;3059;3071;3512;3936;4204;4478;5341;6119;6812;7114;7408;9168;9780;10092;10094;10095;11151;25802;29108;51466;91663;115362;136319	RPA3;PIEZO1;MTPN;JCHAIN;GBP5;ARPC3;HCK;ARPC5;PYCARD;HCLS1;EVL;TMSB10;MECP2;LMOD1;DDB2;VASP;MYADM;LCP1;PLEK;NCKAP1L;GSN;TMSB4X;STXBP1;CORO1A;ARPC1B;MSN
GO:0010959	regulation of metal ion transport	http://amigo.geneontology.org/amigo/term/GO:0010959	103	17	7.49212	2.26905	0.00105571	0.00964375	288;409;781;967;1230;1535;2280;2316;2631;3603;3958;5159;5336;5371;6717;11151;84959	ARRB2;SRI;CD63;UBASH3B;FKBP1A;CYBA;CCR1;LGALS3;NIPSNAP2;PML;ANK3;FLNA;PDGFRB;PLCG2;IL16;CORO1A;CACNA2D1
GO:1901342	regulation of vasculature development	http://amigo.geneontology.org/amigo/term/GO:1901342	86	15	6.25556	2.39787	0.00115535	0.0104367	301;306;1634;2022;2064;3339;4204;5371;5579;5740;6648;8829;10457;11117;11235	SOD2;ERBB2;HSPG2;PRKCB;MECP2;PDCD10;DCN;ANXA3;EMILIN1;GPNMB;PML;PTGIS;NRP1;ENG;ANXA1
GO:0032637	interleukin-8 production	http://amigo.geneontology.org/amigo/term/GO:0032637	24	7	1.74574	4.00977	0.00118613	0.010597	301;1991;3965;5788;7097;7114;29108	ELANE;LGALS9;PYCARD;TMSB4X;TLR2;ANXA1;PTPRC
GO:0032609	interferon-gamma production	http://amigo.geneontology.org/amigo/term/GO:0032609	18	6	1.3093	4.58259	0.00124103	0.010967	3113;3115;3606;3965;29108;54440	LGALS9;PYCARD;SASH3;HLA-DPB1;HLA-DPA1;IL18
GO:0034109	homotypic cell-cell adhesion	http://amigo.geneontology.org/amigo/term/GO:0034109	46	10	3.346	2.98865	0.00138984	0.0121499	288;928;2316;5341;5592;6812;6850;10398;83706;84959	CD9;UBASH3B;MYL9;PLEK;ANK3;SYK;FERMT3;PRKG1;FLNA;STXBP1
GO:0001906	cell killing	http://amigo.geneontology.org/amigo/term/GO:0001906	54	11	3.92791	2.80047	0.00143058	0.012373	409;566;1511;1991;3606;3965;5272;5788;7409;11151;23705	ELANE;ARRB2;AZU1;CADM1;LGALS9;CTSG;VAV1;SERPINB9;IL18;CORO1A;PTPRC
GO:0001818	negative regulation of cytokine production	http://amigo.geneontology.org/amigo/term/GO:0001818	80	14	5.81912	2.40586	0.00162105	0.0138727	301;409;1991;2950;3071;3635;3965;5371;5788;7114;7430;10457;11326;29108	VSIG4;ELANE;ARRB2;LGALS9;PYCARD;EZR;INPP5D;GPNMB;PML;NCKAP1L;TMSB4X;ANXA1;GSTP1;PTPRC
GO:0018212	peptidyl-tyrosine modification	http://amigo.geneontology.org/amigo/term/GO:0018212	98	16	7.12843	2.24453	0.00165735	0.0140357	409;683;960;2064;3055;3059;3572;3606;3932;4771;5159;5788;6776;6850;8826;8829	NF2;ARRB2;ERBB2;HCK;BST1;LCK;HCLS1;IL6ST;CD44;SYK;PDGFRB;STAT5A;IL18;IQGAP1;NRP1;PTPRC
GO:0045576	mast cell activation	http://amigo.geneontology.org/amigo/term/GO:0045576	19	6	1.38204	4.3414	0.0017043	0.0142845	3965;5293;5880;6284;6812;6850	RAC2;LGALS9;PIK3CD;S100A13;SYK;STXBP1
GO:0042476	odontogenesis	http://amigo.geneontology.org/amigo/term/GO:0042476	26	7	1.89122	3.70132	0.00198623	0.0164776	249;1277;1278;3371;3911;4771;54829	NF2;COL1A1;COL1A2;ASPN;TNC;ALPL;LAMA5
GO:0051271	negative regulation of cellular component movement	http://amigo.geneontology.org/amigo/term/GO:0051271	100	16	7.2739	2.19964	0.00205886	0.0169076	397;928;1634;1809;2022;2950;4204;4771;5592;7168;8829;11117;11235;51466;114757;127435	NF2;CD9;EVL;PODN;MECP2;PDCD10;DCN;EMILIN1;CYGB;PRKG1;DPYSL3;NRP1;ENG;ARHGDIB;GSTP1;TPM1
GO:0048010	vascular endothelial growth factor receptor signaling pathway	http://amigo.geneontology.org/amigo/term/GO:0048010	49	10	3.56421	2.80567	0.00230416	0.0187329	1535;3071;3685;4689;5579;7409;8829;11117;26509;63916	ELMO2;CYBA;PRKCB;NCF4;VAV1;EMILIN1;MYOF;NCKAP1L;NRP1;ITGAV
GO:0001503	ossification	http://amigo.geneontology.org/amigo/term/GO:0001503	92	15	6.69199	2.24148	0.00232882	0.0187459	197;249;1230;1277;1290;1291;2274;3371;3572;7123;7171;9260;9902;10457;54829	CLEC3B;COL1A1;COL6A1;COL5A2;ASPN;TNC;AHSG;IL6ST;CCR1;ALPL;PDLIM7;FHL2;GPNMB;MRC2;TPM4
GO:0010324	membrane invagination	http://amigo.geneontology.org/amigo/term/GO:0010324	34	8	2.47313	3.23477	0.0024484	0.0195152	2934;3071;3684;4240;9938;29082;51411;100423062	IGLL5;BIN2;ARHGAP25;ITGAM;CHMP4A;MFGE8;NCKAP1L;GSN
GO:0031214	biomineral tissue development	http://amigo.geneontology.org/amigo/term/GO:0031214	27	7	1.96395	3.56424	0.00251719	0.0198687	197;249;1230;1277;7123;10457;54829	CLEC3B;COL1A1;ASPN;AHSG;CCR1;ALPL;GPNMB
GO:0043270	positive regulation of ion transport	http://amigo.geneontology.org/amigo/term/GO:0043270	75	13	5.45543	2.38295	0.00257675	0.0201433	288;409;781;1230;1520;2316;2631;3958;5159;5336;6717;6812;7114	ARRB2;SRI;CCR1;LGALS3;NIPSNAP2;ANK3;CTSS;FLNA;PDGFRB;TMSB4X;STXBP1;PLCG2;CACNA2D1
GO:0060537	muscle tissue development	http://amigo.geneontology.org/amigo/term/GO:0060537	84	14	6.11008	2.2913	0.00261517	0.0202489	409;1634;2022;2274;2280;2817;4628;4629;4637;5159;6443;6444;7168;136319	ARRB2;MTPN;FKBP1A;GPC1;MYL6;MYH11;SGCB;DCN;SGCD;FHL2;MYH10;PDGFRB;ENG;TPM1
GO:0052547	regulation of peptidase activity	http://amigo.geneontology.org/amigo/term/GO:0052547	172	23	12.5111	1.83837	0.00292489	0.0224333	2;197;355;409;834;960;1476;1992;2934;3428;3932;3965;5271;5272;5371;5973;6279;6280;7078;25816;29108;56925;80760	FAS;ARRB2;S100A9;S100A8;AHSG;A2M;TIMP3;LGALS9;RENBP;PYCARD;LCK;ITIH5;CASP1;TNFAIP8;PML;CSTB;CD44;GSN;SERPINB8;IFI16;SERPINB9;LXN;SERPINB1
GO:0097696	STAT cascade	http://amigo.geneontology.org/amigo/term/GO:0097696	35	8	2.54587	3.14235	0.00297727	0.0226217	231;3059;3572;3606;4771;5788;6776;51379	NF2;CRLF3;HCLS1;IL6ST;STAT5A;AKR1B1;IL18;PTPRC
GO:0032623	interleukin-2 production	http://amigo.geneontology.org/amigo/term/GO:0032623	21	6	1.52752	3.92794	0.00301024	0.0226604	301;3606;5788;7430;11326;54440	VSIG4;EZR;SASH3;IL18;ANXA1;PTPRC
GO:0048017	inositol lipid-mediated signaling	http://amigo.geneontology.org/amigo/term/GO:0048017	51	10	3.70969	2.69564	0.00314545	0.0230383	1634;2064;2934;3059;3606;5159;5293;5305;5338;7430	ERBB2;PLD2;HCLS1;PIK3CD;EZR;DCN;PIP4K2A;GSN;PDGFRB;IL18
GO:0060348	bone development	http://amigo.geneontology.org/amigo/term/GO:0060348	51	10	3.70969	2.69564	0.00314545	0.0230383	249;1277;1291;1292;1303;2022;4147;5305;5788;7373	COL12A1;COL1A1;COL6A1;ALPL;MATN2;COL6A2;PIP4K2A;COL14A1;ENG;PTPRC
GO:0071706	tumor necrosis factor superfamily cytokine production	http://amigo.geneontology.org/amigo/term/GO:0071706	51	10	3.70969	2.69564	0.00314545	0.0230383	409;566;1535;2950;3965;5788;7097;10457;29108;54440	ARRB2;AZU1;LGALS9;PYCARD;CYBA;SASH3;GPNMB;TLR2;GSTP1;PTPRC
GO:0043087	regulation of GTPase activity	http://amigo.geneontology.org/amigo/term/GO:0043087	163	22	11.8565	1.85553	0.00319182	0.0231692	2;397;409;1794;2064;3071;5592;5657;6281;7409;8826;8829;9322;9459;9938;23526;29108;55619;64333;81704;85360;116985	ARAP1;ARRB2;ERBB2;PRTN3;A2M;PYCARD;TRIP10;ARHGAP45;DOCK8;ARHGEF6;ARHGAP25;DOCK10;VAV1;ARHGAP9;DOCK2;S100A10;NCKAP1L;PRKG1;SYDE1;IQGAP1;NRP1;ARHGDIB
GO:0031579	membrane raft organization	http://amigo.geneontology.org/amigo/term/GO:0031579	15	5	1.09109	4.58259	0.00322692	0.0232167	1794;2934;5788;6281;91663	MYADM;DOCK2;S100A10;GSN;PTPRC
GO:0072593	reactive oxygen species metabolic process	http://amigo.geneontology.org/amigo/term/GO:0072593	124	18	9.01964	1.99564	0.00337881	0.0240962	683;1535;2878;2950;3047;3684;4353;4689;5159;5740;5806;5880;6648;6649;6850;7097;7409;10516	SOD2;MPO;PTX3;RAC2;BST1;HBG1;CYBA;NCF4;ITGAM;VAV1;PTGIS;SYK;SOD3;PDGFRB;FBLN5;TLR2;GPX3;GSTP1
GO:0042063	gliogenesis	http://amigo.geneontology.org/amigo/term/GO:0042063	87	14	6.3283	2.21229	0.00365239	0.0258208	301;566;928;2064;2817;2934;2950;3572;3913;4147;4771;6279;7097;7431	NF2;AZU1;ERBB2;CD9;S100A8;GPC1;IL6ST;LAMB2;MATN2;GSN;TLR2;ANXA1;GSTP1;VIM
GO:0002791	regulation of peptide secretion	http://amigo.geneontology.org/amigo/term/GO:0002791	125	18	9.09238	1.97968	0.00369131	0.0258264	301;308;834;3098;3965;4628;5019;5213;5371;6279;6717;6850;7097;7114;7430;23705;29108;51762	SRI;S100A8;CADM1;LGALS9;PYCARD;OXCT1;EZR;CASP1;PML;MYH10;SYK;ANXA5;PFKM;TMSB4X;TLR2;ANXA1;HK1;RAB8B
GO:1904951	positive regulation of establishment of protein localization	http://amigo.geneontology.org/amigo/term/GO:1904951	165	22	12.0019	1.83304	0.00371672	0.0258264	288;312;834;2064;2316;3059;3098;3684;3965;4628;5019;5213;5880;6717;6850;7097;7332;7430;11235;23705;29108;340061	SRI;ERBB2;CADM1;RAC2;LGALS9;PYCARD;HCLS1;ANXA13;TMEM173;ITGAM;OXCT1;EZR;PDCD10;UBE2L3;CASP1;MYH10;ANK3;SYK;FLNA;PFKM;TLR2;HK1
GO:0003013	circulatory system process	http://amigo.geneontology.org/amigo/term/GO:0003013	135	19	9.81977	1.93487	0.00374987	0.025836	489;566;781;1278;1359;1511;1535;1674;2316;2982;2983;4204;5592;5973;6444;6648;6717;7168;26509	SOD2;AZU1;SRI;COL1A2;DES;CTSG;RENBP;GUCY1A1;CYBA;CPA3;MECP2;SGCD;ATP2A3;MYOF;PRKG1;FLNA;GUCY1B1;CACNA2D1;TPM1
GO:0003205	cardiac chamber development	http://amigo.geneontology.org/amigo/term/GO:0003205	29	7	2.10943	3.31843	0.00389975	0.0266428	2022;2274;2280;4052;4628;7168;8829	FKBP1A;LTBP1;FHL2;MYH10;NRP1;ENG;TPM1
GO:0033002	muscle cell proliferation	http://amigo.geneontology.org/amigo/term/GO:0033002	61	11	4.43708	2.47911	0.00394981	0.02676	231;1264;1535;1991;2950;3606;4969;5159;5592;6648;7168	ELANE;SOD2;CNN1;CYBA;OGN;PRKG1;PDGFRB;AKR1B1;IL18;GSTP1;TPM1
GO:0048771	tissue remodeling	http://amigo.geneontology.org/amigo/term/GO:0048771	45	9	3.27326	2.74955	0.00436101	0.0293017	301;633;3606;3635;3953;5880;6850;10457;84959	LEPR;UBASH3B;RAC2;BGN;INPP5D;GPNMB;SYK;IL18;ANXA1
GO:0150076	neuroinflammatory response	http://amigo.geneontology.org/amigo/term/GO:0150076	16	5	1.16382	4.29618	0.00441801	0.0294413	566;3606;3684;5788;7097	AZU1;ITGAM;TLR2;IL18;PTPRC
GO:0007249	I-kappaB kinase/NF-kappaB signaling	http://amigo.geneontology.org/amigo/term/GO:0007249	89	14	6.47378	2.16257	0.00451425	0.0298381	834;2280;2316;2950;3965;5579;6275;6284;7097;7329;10133;10346;29108;80833	OPTN;APOL3;UBE2I;FKBP1A;LGALS9;PYCARD;PRKCB;S100A4;CASP1;TRIM22;S100A13;FLNA;TLR2;GSTP1
GO:0009615	response to virus	http://amigo.geneontology.org/amigo/term/GO:0009615	118	17	8.58321	1.98061	0.0047012	0.0308232	566;2316;3428;3934;3965;4600;4939;5371;5788;10346;25939;27350;29108;81622;89870;200316;340061	OAS2;APOBEC3F;LCN2;AZU1;MX2;UNC93B1;APOBEC3C;LGALS9;PYCARD;TRIM15;TMEM173;SAMHD1;TRIM22;PML;FLNA;IFI16;PTPRC
GO:0071604	transforming growth factor beta production	http://amigo.geneontology.org/amigo/term/GO:0071604	11	4	0.80013	4.99919	0.0060193	0.0391495	3685;3965;4052;4060	LGALS9;LTBP1;LUM;ITGAV
GO:0032418	lysosome localization	http://amigo.geneontology.org/amigo/term/GO:0032418	24	6	1.74574	3.43694	0.00620105	0.0400116	3965;5293;5880;6284;6812;6850	RAC2;LGALS9;PIK3CD;S100A13;SYK;STXBP1
GO:0070528	protein kinase C signaling	http://amigo.geneontology.org/amigo/term/GO:0070528	6	3	0.436434	6.87389	0.0064646	0.0413836	566;5341;91663	AZU1;MYADM;PLEK
GO:0002009	morphogenesis of an epithelium	http://amigo.geneontology.org/amigo/term/GO:0002009	112	16	8.14677	1.96397	0.00653833	0.0415286	409;960;1289;2022;2316;3371;3911;3936;4478;5371;7041;7408;7430;8829;10082;11235	ARRB2;TNC;TGFB1I1;LAMA5;EZR;PDCD10;VASP;GPC6;LCP1;PML;COL5A1;CD44;FLNA;NRP1;ENG;MSN
GO:0035265	organ growth	http://amigo.geneontology.org/amigo/term/GO:0035265	48	9	3.49147	2.57771	0.00680495	0.042887	1291;1292;1303;3953;4147;5159;7373;10409;54440	LEPR;BASP1;COL12A1;COL6A1;SASH3;MATN2;COL6A2;PDGFRB;COL14A1
GO:0034765	regulation of ion transmembrane transport	http://amigo.geneontology.org/amigo/term/GO:0034765	103	15	7.49212	2.0021	0.00698386	0.043676	288;306;781;967;1520;1535;2280;2316;2631;5336;6717;7114;11151;84329;84959	SRI;CD63;UBASH3B;FKBP1A;CYBA;HVCN1;NIPSNAP2;ANXA3;ANK3;CTSS;FLNA;TMSB4X;PLCG2;CORO1A;CACNA2D1
GO:0071496	cellular response to external stimulus	http://amigo.geneontology.org/amigo/term/GO:0071496	113	16	8.21951	1.94659	0.00712637	0.044227	355;834;1265;1277;1535;2022;2350;2950;3371;3428;3934;5788;9780;25959;84687;136319	FAS;PIEZO1;LCN2;MTPN;COL1A1;CNN2;TNC;FOLR2;CYBA;PPP1R9B;KANK2;CASP1;IFI16;ENG;GSTP1;PTPRC
GO:0051047	positive regulation of secretion	http://amigo.geneontology.org/amigo/term/GO:0051047	124	17	9.01964	1.88478	0.00778219	0.0479312	834;1535;3098;3684;3965;4628;5019;5213;6279;6717;6812;6850;7097;7430;23705;29108;51762	SRI;S100A8;CADM1;LGALS9;PYCARD;CYBA;ITGAM;OXCT1;EZR;CASP1;MYH10;SYK;PFKM;STXBP1;TLR2;HK1;RAB8B
Cluster 4	description	link	size	overlap	expect	enrichmentRatio	pValue	FDR	overlapId	userId
GO:0009259	ribonucleotide metabolic process	http://amigo.geneontology.org/amigo/term/GO:0009259	308	104	45.0067	2.31077	0	0	32;38;132;204;205;229;498;513;515;521;570;637;670;957;1337;1347;1350;2026;2027;2180;2203;2584;2639;2645;2646;2819;2954;3094;3155;3158;4338;4597;4598;4694;4695;4696;4697;4701;4706;4707;4710;4714;4725;4728;4729;5167;5207;5232;5236;5313;5538;5562;5571;5634;6296;6389;6391;6392;6472;6576;6783;6799;6817;7384;8694;8801;8942;9060;9377;9512;10105;10157;10165;10229;10243;10249;10606;10965;23417;25874;27284…	ABHD14B;ACOT2;AK2;PPT1;ACSM5;ATP5ME;BAAT;BID;ACSM2A;CMPK1;COX5A;COX6A1;COX7C;NDUFS5;MOCOS;COQ7;ENO2;ACSF3;GCKR;SLC25A25;FBP1;ACSL5;SDHD;ENO3;DGAT2;HINT1;PID1;MPC2;ACOT1;PRPS2;ADSSL1;DGAT1;PAICS;KYNU;BPHL;GCK;MVD;SDHC;GSTZ1;MVK;COX7A2;NDUFA1;NDUFA2;NDUFA3;NDUFA4;NDUFA7;NDUFAB1;NDUFB1;NDUFB4;NDUFB8;NDUFS8;NDUFV2;DHTKD1;SULT1E1;PANK1;MOCS2;PFKFB1;PGK2;ENTPD5;GPHN;GALK1;GPD1;MLYCD;ENPP1;PPIF;MPC1;SUL…
GO:0044282	small molecule catabolic process	http://amigo.geneontology.org/amigo/term/GO:0044282	304	146	44.4222	3.28665	0	0	18;30;32;33;34;35;36;38;39;127;191;208;217;219;229;275;383;501;593;594;622;957;1384;1428;1491;1579;1581;1610;1632;1666;1757;1807;1891;1892;2026;2027;2110;2166;2168;2184;2582;2584;2592;2639;2645;2653;2731;2746;2752;2806;2875;2954;3028;3029;3030;3032;3033;3034;3081;3155;3242;3667;3712;3795;4051;4143;4329;4357;4860;4942;5053;5092;5105;5106;5236;5264;5313;5444;5446;5625;5860;6470;6472;6652;6718;6783;…	CYP4F2;ABHD2;AKR1A1;ALDH1B1;ACADL;HAL;BCKDK;GCSH;CYP4F12;FAAH;CYP7A1;DAO;DECR1;ECHDC1;ENO2;ACSF3;FABP1;CTH;DERA;AMDHD1;HGD;GLUL;LYVE1;ALDH2;GCAT;IRS1;ENO3;DDAH1;HAO1;CYP39A1;HPD;CRYM;PHYH;AFMID;ACAA1;KMO;CRYL1;XYLB;KYNU;ENTPD8;ECH1;GLDC;GCK;ABHD10;GSTZ1;PON3;FAH;AHCY;RBKS;DPYS;SULT1E1;LDHD;HAO2;UROC1;GPT;PCBD1;PCK1;CYP4F3;ACAT2;TST;ENTPD5;ADHFE1;HSD3B7;ABAT;MCCC1;GALK1;PAH;MLYCD;CYP4A11;HAAO;SHMT…
GO:0006091	generation of precursor metabolites and energy	http://amigo.geneontology.org/amigo/term/GO:0006091	299	116	43.6916	2.65497	0	0	38;48;124;125;126;127;130;178;208;217;219;229;291;316;498;513;515;521;622;637;847;957;1109;1337;1340;1345;1347;1349;1350;1528;1544;2026;2027;2110;2203;2271;2538;2584;2632;2645;2646;2731;2819;2998;3155;3158;3417;3667;3795;4129;4694;4695;4696;4697;4701;4706;4707;4710;4714;4725;4728;4729;4835;5167;5207;5232;5236;5256;5257;5261;5290;5313;5562;5571;5836;5860;6341;6389;6391;6392;6472;6715;7360;7384;749…	AKR1A1;AKR1C4;AKR7A3;ALDH1B1;SRD5A1;NQO2;ATP5ME;BID;CAT;G6PC;COX5A;COX6A1;COX6B1;COX6C;COX7B;COX7C;NDUFS5;D2HGDH;COQ7;ENO2;PIK3CA;GCKR;SLC25A25;FBP1;ALDH2;NHLRC1;IRS1;SDHD;ENO3;PID1;ADH1A;MAOB;GYG2;AOX1;XYLB;FAHD1;GLDC;GCK;SDHC;CYP1A2;COX7A2;NDUFA1;NDUFA2;NDUFA3;NDUFA4;NDUFA7;NDUFAB1;NDUFB1;NDUFB4;NDUFB8;NDUFS8;NDUFV2;DHTKD1;ADH1C;HSD17B6;SIRT3;CYB5A;XDH;GNMT;PYGL;PFKFB1;ACO1;DMGDH;PGK2;SLC25A4;T…
GO:0006732	coenzyme metabolic process	http://amigo.geneontology.org/amigo/term/GO:0006732	248	102	36.2392	2.81464	0	0	32;38;229;570;635;686;957;1528;1719;2026;2027;2180;2203;2584;2593;2639;2643;2645;2646;2729;2819;2954;3155;3158;3417;4143;4338;4522;4597;4598;4860;5092;5207;5232;5236;5313;5538;5562;5571;5860;6296;6470;6472;6576;6697;8034;8529;8564;8694;8801;8942;9104;9563;9963;10157;10229;10243;10249;10327;10400;10588;10840;10841;10965;23417;23475;23498;23743;25874;27232;51004;51071;51166;51181;51660;51703;51805;…	CYP4F2;ACOT2;AKR1A1;PPT1;ACSM5;BAAT;NUDT12;GCH1;PEMT;ACSM2A;RGN;MOCOS;COQ7;ENO2;ACSF3;H6PD;GCKR;FBP1;SLC23A1;DERA;ACSL5;ENO3;DGAT2;MPC2;ACOT1;DHFR;COQ3;AFMID;DGAT1;COQ6;MRI1;KMO;KYNU;GCK;MVD;GSTZ1;MVK;NAXE;BHMT2;DHTKD1;RBKS;CYB5A;PANK1;BTD;GAMT;PCBD1;GNMT;MOCS2;PFKFB1;PGK2;ENTPD5;GPHN;MCCC1;GALK1;GPD1;MLYCD;PNPO;GCLC;HAAO;SHMT1;BHMT;QPRT;MPC1;MTHFS;CYP4F11;GCDH;HMGCL;MAT1A;IDH1;PGM1;QDPR;AADAT;AA…
GO:1901615	organic hydroxy compound metabolic process	http://amigo.geneontology.org/amigo/term/GO:1901615	242	101	35.3624	2.85614	0	0	18;30;32;33;39;124;125;126;127;130;217;219;570;847;1066;1109;1312;1428;1576;1579;1581;1582;1610;1644;1645;1646;1652;1719;1733;2053;2184;2222;2584;2643;2819;3029;3158;3249;3990;4047;4051;4128;4129;4597;4598;5053;5092;5105;5106;5444;5562;5860;5959;6256;6307;6309;6647;6652;6697;6715;6716;6718;6783;6799;6817;7108;7274;7276;8529;8694;9249;10404;10449;10613;10682;10901;10998;11001;11160;11161;23541;260…	CYP4F2;AKR1C2;AKR1C4;ALDH1B1;ACADL;SRD5A1;RDH5;BAAT;GCH1;CAT;CYP4V2;CYP4F12;DHRS4;CYP7A1;AKR1C1;D2HGDH;DAO;DDT;DIO1;GBA2;SRD5A2;ERG28;IYD;LIPC;ALDH2;CPQ;HAO1;SC5D;DGAT2;DDC;CYP39A1;CRYM;CYP3A4;DHFR;MSMO1;ADH1A;COQ3;FDFT1;COMT;MAOB;ERLIN1;DGAT1;ACAA1;EBP;MVD;MVK;FAH;ADH1C;SULT1E1;LDHD;RXRA;PCBD1;PCK1;CYP4F3;ACAT2;TM7SF2;PSAT1;ADH6;EPHX2;HSD3B7;ABAT;GALK1;PAH;LSS;GPD1;PNPO;CYP4A11;SORD;PON1;SLC27A2…
GO:0016053	organic acid biosynthetic process	http://amigo.geneontology.org/amigo/term/GO:0016053	233	92	34.0473	2.70213	0	0	18;32;33;229;345;435;445;570;635;957;1109;1373;1491;1544;1558;1559;1565;1571;1576;1581;1582;1719;2026;2027;2053;2203;2584;2593;2628;2643;2645;2646;2746;2752;2806;2819;2875;3248;3990;4257;4522;4706;4942;5053;5207;5232;5236;5313;5562;5565;5571;6296;6470;6472;6718;7360;7923;8564;8942;9104;10157;10327;10588;10613;10993;10998;11001;11057;11160;22928;22929;23417;23498;23743;26227;27165;29968;51302;5173…	ABHD2;AKR1A1;AKR1C4;ACADL;APOC3;ACSM5;BAAT;GCH1;ACSM2A;SEPHS1;CYP2D6;CYP7A1;CYP2C9;RGN;HPGD;ENO2;ACSF3;GCKR;FBP1;CTH;MGST1;LIPC;GLUL;GATM;ENO3;CYP39A1;CYP3A4;DHFR;NAGS;ERLIN1;MRI1;KMO;CYP2E1;KYNU;ASL;GCK;ASS1;CYP1A2;BHMT2;NDUFAB1;DHTKD1;GAMT;GPT;PFKFB1;PGK2;PSAT1;ENTPD5;EPHX2;HSD3B7;ABAT;GALK1;PAH;GPD1;MLYCD;UGP2;PRKAB2;HAAO;SHMT1;BHMT;MTHFS;SLC27A2;UPB1;GOT2;ALDH8A1;ERLIN2;SDS;SEPHS2;PHGDH;PGM1;…
GO:0006631	fatty acid metabolic process	http://amigo.geneontology.org/amigo/term/GO:0006631	223	93	32.586	2.85399	0	0	30;32;33;34;35;36;38;39;208;345;570;948;1066;1109;1384;1544;1548;1555;1558;1559;1562;1565;1571;1573;1576;1579;1581;1632;1646;1666;1891;1892;2053;2110;2166;2168;2180;2639;2938;2954;3030;3032;3033;3248;3667;3712;3990;4051;4257;4706;5105;5106;5264;5444;5446;5562;5565;5571;6296;6307;7915;7923;8529;9104;10434;10449;10613;10965;10998;11001;11057;11160;22949;23417;26275;51084;51179;51703;54363;54988;552…	CYP4F2;ACOT2;ABHD2;AKR1C2;AKR1C4;ACADL;APOC3;CYP2A6;ACSM5;BAAT;CYP4V2;ACSM2A;CYP2C18;CYP4F12;CYP2D6;FAAH;CYP7A1;CYP2C9;CYP2J2;DECR1;ECHDC1;RGN;ZADH2;HPGD;ACSF3;FABP1;MGST1;ACSL5;LIPC;IRS1;HAO1;DGAT2;CD36;ACOT1;CYP3A4;PTGR1;MSMO1;PHYH;ERLIN1;LYPLA1;ACAA1;CRYL1;CYP2E1;ECH1;GSTZ1;CYP1A2;PON3;NDUFAB1;CYP2B6;GSTA1;HAO2;PCK1;CYP4F3;ACAT2;EPHX2;MLYCD;PRKAB2;CYP4A11;PON1;SLC27A2;CYP4F11;GCDH;IVD;ERLIN2;A…
GO:0006520	cellular amino acid metabolic process	http://amigo.geneontology.org/amigo/term/GO:0006520	221	104	32.2938	3.22044	0	0	18;36;38;95;191;275;383;435;445;501;570;593;594;635;670;1312;1371;1373;1428;1491;1610;1644;1757;1807;2184;2593;2628;2639;2653;2729;2731;2746;2752;2806;2875;2954;3028;3034;3081;3155;3242;3712;4143;4329;4357;4482;4522;4594;4942;5053;5092;5625;5860;6470;6472;7263;7915;8564;8659;8942;10157;10247;10249;10295;10400;10588;10841;10993;11112;22928;22929;23464;23498;23576;23743;26227;26275;27165;27232;2996…	BAAT;HAL;BCKDK;PEMT;GCSH;SEPHS1;DAO;CTH;IYD;AMDHD1;HGD;GLUL;GATM;GCAT;DDAH1;DDC;HPD;CRYM;ADSSL1;AFMID;COMT;NAGS;SCLY;MRI1;KMO;KYNU;BPHL;GLDC;ASL;ASS1;GSTZ1;BHMT2;FAH;ACY1;AHCY;EARS2;DPYS;GAMT;UROC1;GPT;PCBD1;GNMT;TST;PSAT1;ADHFE1;ABAT;MCCC1;PAH;NARS2;GCLC;HAAO;AGMAT;SHMT1;PRODH;CPOX;BHMT;PRODH2;MTHFS;GLYATL1;UPB1;ALDH4A1;GCDH;GOT2;ALDH6A1;IVD;HMGCL;BCKDHA;MAT1A;ALDH5A1;SDS;HIBCH;SEPHS2;HIBADH;PHG…
GO:0006790	sulfur compound metabolic process	http://amigo.geneontology.org/amigo/term/GO:0006790	206	79	30.1019	2.62442	0	0	32;38;191;411;570;635;686;1312;1373;1468;1491;2180;2588;2593;2639;2729;2739;2938;2939;2954;3029;3155;3158;3417;4143;4257;4357;4482;4522;4594;4597;4598;5167;5538;6296;6576;6647;6783;6799;6817;6821;7263;7915;8694;8801;8942;9027;9060;10157;10249;10327;10400;10965;23417;23474;23743;25874;26227;26873;27232;27284;51166;51449;51660;51703;54988;55856;56922;57678;64087;80704;81689;84245;84649;84836;123876…	ABHD14B;ACOT2;SLC19A3;AKR1A1;ISCA1;PPT1;ACSM5;BAAT;PEMT;ACSM2A;ARSB;GSTA2;ACSF3;CTH;ETHE1;GALNS;MGST1;ACSL5;GLO1;DGAT2;MPC2;ACOT1;COMT;DGAT1;MRI1;KYNU;MVD;GSTZ1;MVK;NAT8;BHMT2;GSTA1;AHCY;SULT1E1;BTD;GAMT;GNMT;TST;MCCC1;MLYCD;ENPP1;GCLC;BHMT;SUOX;MPC1;SULT1B1;PAPSS2;GCDH;HMGCL;MAT1A;ALDH5A1;PHGDH;IDH1;AADAT;OPLAH;AASS;GLYAT;HAGH;MTHFD1;SOD1;ACAT1;SUCLG2;SULT1A1;SULT1A2;MSRA;MCCC2;CPS1;ACSL1;GPAM;A…
GO:0008202	steroid metabolic process	http://amigo.geneontology.org/amigo/term/GO:0008202	162	68	23.6724	2.87255	0	0	30;32;33;39;570;847;1066;1109;1312;1544;1548;1555;1558;1559;1565;1571;1576;1581;1582;1645;1646;2053;2222;2538;3158;3290;3990;4047;4597;4598;5444;5562;6256;6307;6309;6647;6715;6716;6718;6783;6799;6817;7108;7364;7366;7923;8630;10449;10613;10682;10901;10998;11001;11160;11161;23541;27284;50814;51170;51171;51302;51478;57678;57704;80270;84649;84681;285440	AKR1C2;AKR1C4;ACADL;SRD5A1;CYP2A6;BAAT;CAT;CYP4V2;G6PC;CYP2D6;DHRS4;CYP7A1;AKR1C1;CYP2C9;GBA2;SRD5A2;HSD17B14;ERG28;HSD17B11;LIPC;SC5D;DGAT2;HINT2;CYP39A1;CYP3A4;MSMO1;FDFT1;COMT;ERLIN1;ACAA1;EBP;CYP2E1;MVD;MVK;CYP1A2;CYP2B6;HSD17B6;SULT1E1;RXRA;ACAT2;TM7SF2;UGT2B15;EPHX2;HSD3B7;LSS;PON1;SLC27A2;SULT1B1;NSDHL;HSD11B1;HSD17B7;ERLIN2;AKR1D1;HSD17B8;SOD1;ACAA2;SULT1A1;SULT1A2;UGT2B7;SEC14L2;GPAM;CYP…
GO:0042737	drug catabolic process	http://amigo.geneontology.org/amigo/term/GO:0042737	90	49	13.1513	3.72587	0	0	38;217;219;275;622;847;1312;1544;1548;1555;1558;1559;1562;1565;1571;1573;1576;1610;1807;2184;2329;2653;2731;2954;3081;3240;3242;4128;4129;5052;5053;5092;5105;5106;5860;6783;6799;6817;9588;10157;10247;10588;10935;10993;23464;23475;27284;51166;54363	ALDH1B1;CYP2A6;CAT;CYP2C18;GCSH;CYP2D6;CYP2C9;CYP2J2;DAO;HP;HGD;FMO4;ALDH2;GCAT;HAO1;HPD;CYP3A4;COMT;MAOB;CYP2E1;GLDC;GSTZ1;CYP1A2;FAH;CYP2B6;DPYS;SULT1E1;PCBD1;PCK1;PAH;PRDX1;PRDX6;QPRT;MTHFS;SULT1B1;SDS;QDPR;AADAT;AASS;PRDX3;BDH1;ACAT1;SULT1A1;SULT1A2;RIDA;CYP2C8;AMT;PCK2;MAOA
GO:0043648	dicarboxylic acid metabolic process	http://amigo.geneontology.org/amigo/term/GO:0043648	76	45	11.1055	4.05203	0	0	435;445;1371;1719;2271;2729;2746;2752;2806;3034;3417;4522;4942;5105;5264;5625;6389;6470;6472;6716;7915;8564;8659;8801;8942;9380;10588;10840;10841;23475;23498;27165;51166;56954;58510;79944;112817;122622;131669;137872;144193;160428;162417;197322;728294	HAL;D2HGDH;ACSF3;SRD5A2;AMDHD1;GLUL;DHFR;PHYH;ADSSL1;NAGS;KMO;KYNU;ASL;ASS1;GRHPR;UROC1;PCK1;ADHFE1;GCLC;HAAO;SHMT1;PRODH;CPOX;PRODH2;QPRT;MTHFS;ALDH4A1;GOT2;ALDH5A1;IDH1;AADAT;MTHFD1;FH;SDHA;SUCLG2;OAT;FTCD;GLS2;ALDH1L2;NIT2;L2HGDH;SHMT2;HOGA1;ALDH1L1;GLUD1
GO:0005996	monosaccharide metabolic process	http://amigo.geneontology.org/amigo/term/GO:0005996	162	65	23.6724	2.74582	4.44089e-16	2.77727e-14	32;208;229;1468;1528;2026;2027;2203;2538;2542;2582;2584;2592;2645;2646;2729;2806;2819;3667;3795;4351;5105;5106;5167;5207;5232;5236;5261;5290;5313;5562;6576;6652;7363;7364;7366;7915;8402;8789;9104;9563;9942;9963;10165;10327;10993;23417;23509;26007;27232;51084;51181;54578;54600;54657;54659;55277;55347;57486;64080;79660;79799;84649;115209;132158	AKR1A1;MPI;G6PC;UGT1A3;RGN;ENO2;H6PD;PIK3CA;GCKR;FBP1;FBP2;SLC23A1;IRS1;ENO3;DGAT2;UGT2A3;CRYL1;NLN;SLC37A4;XYLB;GCK;ABHD10;FGGY;RBKS;UGT1A4;CYB5A;OMA1;GNMT;PCK1;PFKFB1;PGK2;UGT2B15;GALK1;GPD1;MLYCD;ENPP1;POFUT1;PPP1R3B;GCLC;SORD;GLYCTK;GOT2;ALDH5A1;SDS;UGT1A9;PGM1;UGT2B4;GALE;PKLR;ALDOB;SLC25A13;PHKG2;UGT2B7;GALT;AKT2;TKFC;KHK;PRKAA1;ACACB;SLC25A11;PCK2;UGT1A6;SLC25A10;SLC25A1;DCXR
GO:0006575	cellular modified amino acid metabolic process	http://amigo.geneontology.org/amigo/term/GO:0006575	106	50	15.4893	3.22803	5.55112e-16	3.22361e-14	33;34;191;223;445;501;635;1384;1428;1719;1733;1757;2593;2628;2643;2729;2739;2806;2938;2939;2954;3029;3249;3417;4257;4522;5625;6470;6472;6647;7915;8424;8659;9027;10400;10404;10588;10840;10841;23474;23743;26873;27232;27284;29958;51449;84245;112817;160428;389434	ACADL;GCH1;PEMT;GSTA2;DIO1;ETHE1;IYD;MGST1;GLO1;GATM;CPQ;CRYM;DHFR;MRI1;ASS1;GSTZ1;NAT8;BHMT2;GSTA1;AHCY;GAMT;GNMT;DMGDH;GCLC;SHMT1;PRODH;BHMT;MTHFS;SULT1B1;ALDH4A1;GOT2;ALDH5A1;HPN;IDH1;ACADM;OPLAH;HAGH;SARDH;MTHFD1;SOD1;FTCD;ALDH1L2;CRAT;ALDH9A1;SHMT2;HOGA1;ALDH1L1;ALDH7A1;BBOX1;PCYOX1
GO:0051188	cofactor biosynthetic process	http://amigo.geneontology.org/amigo/term/GO:0051188	183	70	26.741	2.6177	6.66134e-16	3.61045e-14	32;38;210;229;957;1371;1544;1719;2026;2027;2180;2203;2584;2639;2643;2645;2646;2729;2819;2954;3029;4129;4143;4338;4522;4860;5092;5207;5232;5236;5313;5538;5562;5571;5860;6576;6647;6697;8034;8564;8942;9104;10229;10243;10327;10588;23417;23475;23498;25874;26873;29968;51004;51660;51703;51805;53354;55034;55163;55526;55753;80347;83594;93100;125061;128240;166785;197322;326625;554235	AKR1A1;PPT1;NUDT12;GCH1;MMAB;RGN;MOCOS;COQ7;ENO2;ACSF3;GCKR;FBP1;ACSL5;ENO3;MPC2;DHFR;COQ3;AFMID;MAOB;COQ6;KMO;KYNU;GCK;GSTZ1;CYP1A2;NAXE;DHTKD1;PANK1;PCBD1;MOCS2;PFKFB1;PGK2;PSAT1;ENTPD5;GPHN;GALK1;GPD1;MLYCD;PNPO;GCLC;HAAO;CPOX;QPRT;MPC1;MTHFS;MMAA;GCDH;MAT1A;PGM1;QDPR;OPLAH;HAGH;MTHFD1;ALAD;NAPRT;SOD1;SLC25A16;PKLR;SPR;ALDOB;ACAT1;PNP;ACSL1;OGDHL;ASPDH;PRKAA1;ACACB;PRKAG1;SLC25A1;COASY
GO:0016042	lipid catabolic process	http://amigo.geneontology.org/amigo/term/GO:0016042	177	68	25.8642	2.62911	1.44329e-15	7.33372e-14	13;30;32;33;34;35;38;39;208;345;1066;1373;1384;1544;1576;1579;1581;1632;1666;1891;1892;2110;2166;2168;2639;3030;3032;3033;3417;3667;3712;3990;4051;4668;5051;5105;5106;5264;5346;5538;5562;6715;6716;6718;6783;8529;8630;9588;10449;11001;11057;23417;23491;26275;51170;51171;51179;51302;54363;55268;55862;57704;57733;66002;80270;83875;84681;374569	CYP4F2;ABHD2;ACADL;APOC3;SRD5A1;PPT1;NAGA;CYP4F12;FAAH;CYP7A1;DECR1;BCO2;ECHDC1;FABP1;GBA2;SRD5A2;PLIN1;HSD17B14;HSD17B11;LIPC;IRS1;HAO1;HINT2;CYP39A1;PAFAH2;CYP3A4;PHYH;GBA3;ACAA1;ECH1;CES3;CYP1A2;HSD17B6;AADAC;SULT1E1;HAO2;PCK1;CYP4F3;ACAT2;HSD3B7;MLYCD;CYP4A11;PRDX6;SLC27A2;GCDH;IVD;HIBCH;ECHDC2;ECI1;IDH1;AKR1D1;ACADM;ACAA2;ETFDH;ACAT1;ASPG;ACADS;AKT2;CPS1;CRAT;PRKAA1;ACACB;CES1;HADHB;PCK2;HAD…
GO:0006766	vitamin metabolic process	http://amigo.geneontology.org/amigo/term/GO:0006766	61	35	8.91366	3.92656	7.32747e-15	3.50426e-13	316;686;1528;1576;1719;2729;4522;4594;5167;5826;6256;6470;6472;7274;8529;8564;8942;9104;9963;10327;10588;10840;23498;29968;55163;56922;57834;64087;66002;79001;80704;154807;160428;166785;326625	CYP4F2;SLC19A3;AKR1A1;CYP4F12;MMAB;RGN;ABCD4;SLC23A1;VKORC1L1;CYP3A4;DHFR;KMO;AOX1;KYNU;CYB5A;BTD;RXRA;PSAT1;MCCC1;PNPO;ENPP1;GCLC;HAAO;SHMT1;MTHFS;MMAA;CYP4F11;MTHFD1;TTPA;MCCC2;ALDH1L2;SHMT2;ALDH1L1;MMUT;VKORC1
GO:0015711	organic anion transport	http://amigo.geneontology.org/amigo/term/GO:0015711	164	63	23.9646	2.62888	1.70974e-14	7.72234e-13	18;32;208;291;320;345;366;383;760;763;788;948;1109;1244;1468;1579;1645;2168;2180;2538;2542;2806;4547;6005;6256;6514;6529;6554;6566;6567;6576;8402;8501;8529;8564;9963;10165;10166;10599;10809;10864;10991;10998;11001;11309;23204;23443;23632;25874;27165;28234;51660;55089;58488;64241;79751;80765;94097;114571;114789;284111;284439;286410	CYP4F2;AKR1C4;APOC3;AQP9;G6PC;ARL6IP1;SLC43A1;AKR1C1;CA5A;APBA1;FABP1;SLC25A25;SLC23A1;ABCG8;CD36;MPC2;SLC22A9;ABCC2;KMO;SLC37A4;SLCO1B3;SLC10A1;SLC25A15;RXRA;PCTP;SLC25A4;SLC35A3;SLC25A22;SLC16A1;ABAT;CYP4A11;STARD10;SLC6A1;MPC1;SLC27A2;CA14;CA2;RHAG;SLCO1B1;ATP11C;GOT2;MTTP;SLC13A5;SLC22A7;SLC38A3;SLC38A4;ARG1;SLC25A42;SLCO2B1;SLC25A13;STARD5;SFXN5;AKT2;GLS2;ACSL1;SLC16A2;ACACB;SLC27A5;SLC25A11…
GO:0009410	response to xenobiotic stimulus	http://amigo.geneontology.org/amigo/term/GO:0009410	126	53	18.4118	2.87858	2.94209e-14	1.25891e-12	13;18;30;95;383;445;570;590;670;1066;1373;1544;1548;1555;1558;1559;1562;1565;1571;1573;1576;1645;2052;2053;2180;2328;2729;2806;4257;4835;5105;5106;5446;5562;6529;6647;6715;6716;6799;6817;7366;10249;22977;23491;26227;27284;54578;54600;54657;54659;91703;134147;348158	AKR7A3;SRD5A1;CYP2A6;NQO2;BAAT;CYP2C18;CYP2D6;AKR1C1;CYP2C9;CYP2J2;UGT1A3;SRD5A2;FMO3;ACY3;MGST1;CYP3A4;ACAA1;CYP2E1;BPHL;CES3;ASS1;CYP1A2;PON3;CYP2B6;ACY1;AADAC;UGT1A4;PCK1;UGT2B15;EPHX2;ABAT;GCLC;SLC6A1;BCHE;SULT1B1;GOT2;UGT1A9;PHGDH;GLYAT;EPHX1;ARG1;SOD1;SULT1A1;SULT1A2;CPS1;ACSL1;ACSM2B;CYP2C8;PRKAA1;CES1;PCK2;UGT1A6;CMBL
GO:0042445	hormone metabolic process	http://amigo.geneontology.org/amigo/term/GO:0042445	88	41	12.8591	3.18841	4.48752e-13	1.82418e-11	30;127;223;1109;1312;1428;1522;1576;1645;1646;1733;3249;3290;4311;5037;5446;5959;6715;6716;6718;6783;6817;7276;7364;7923;8630;8694;9249;10404;10901;27284;51109;51170;51171;51478;54600;54659;64577;83875;84649;389434	AKR1C2;AKR1C4;SRD5A1;RDH5;DHRS4;AKR1C1;UGT1A3;DIO1;BCO2;CTSZ;SRD5A2;HSD17B14;IYD;HSD17B11;CPQ;DGAT2;CRYM;CYP3A4;COMT;DGAT1;ACAA1;PON3;HSD17B6;SULT1E1;PEBP1;RDH11;SULT1B1;HSD11B1;ALDH8A1;HSD17B7;UGT1A9;HPN;ADH4;DHRS3;AKR1D1;HSD17B8;SULT1A1;UGT2B7;ALDH9A1;TTR;MME
GO:0015849	organic acid transport	http://amigo.geneontology.org/amigo/term/GO:0015849	110	46	16.0738	2.8618	2.06624e-12	7.99929e-11	18;32;208;320;366;383;788;948;1109;1244;1468;1579;1645;2168;2180;2806;6256;6529;6554;6566;6567;6576;8402;8501;8529;8564;9963;10165;10166;10599;10809;10991;10998;11001;11309;23204;25874;27165;28234;51660;55089;79751;80765;94097;114571;284111	CYP4F2;AKR1C4;AQP9;ARL6IP1;SLC43A1;AKR1C1;APBA1;FABP1;SLC23A1;CD36;MPC2;SLC22A9;ABCC2;KMO;SLCO1B3;SLC10A1;SLC25A15;RXRA;SLC25A22;SLC16A1;ABAT;CYP4A11;STARD10;SLC6A1;MPC1;SLC27A2;SLCO1B1;GOT2;SLC13A5;SLC38A3;SLC38A4;ARG1;SLCO2B1;SLC25A13;STARD5;SFXN5;AKT2;GLS2;ACSL1;SLC16A2;ACACB;SLC27A5;SLC25A11;SLC25A20;SLC25A10;SLC25A1
GO:0016999	antibiotic metabolic process	http://amigo.geneontology.org/amigo/term/GO:0016999	103	44	15.0509	2.92341	2.62501e-12	9.70061e-11	48;124;125;126;127;130;217;219;847;1109;1544;1645;1646;2271;3034;3240;3417;4129;5052;5105;5106;6389;6391;6392;6647;6716;6783;6799;6817;7915;8801;9588;10020;10588;10841;10935;27284;55526;55753;55907;81889;84869;131669;144193	AKR1C2;AKR1C4;ALDH1B1;HAL;CAT;AKR1C1;HP;SRD5A2;AMDHD1;ALDH2;SDHD;ADH1A;MAOB;FAHD1;SDHC;CYP1A2;DHTKD1;ADH1C;SULT1E1;UROC1;PCK1;ACO1;ADH6;PRDX1;PRDX6;MTHFS;SULT1B1;ALDH5A1;ADH4;IDH1;PRDX3;CMAS;ADH1B;SOD1;CBR4;FH;SDHA;SUCLG2;SULT1A1;SULT1A2;GNE;FTCD;OGDHL;PCK2
GO:1901293	nucleoside phosphate biosynthetic process	http://amigo.geneontology.org/amigo/term/GO:1901293	206	67	30.1019	2.22577	2.23728e-11	7.90829e-10	32;38;132;204;205;229;498;513;515;521;957;2026;2027;2180;2203;2584;2639;2645;2646;2819;2954;4522;4860;5207;5232;5236;5313;5538;5562;5571;5631;5634;5635;5636;6470;6576;7084;8564;8942;9060;10165;10555;10606;23417;23475;23498;25874;50808;51660;51703;51727;53354;55022;55326;55526;55753;57678;64077;80347;83594;93100;122622;125061;128240;197322;377841;554235	AK2;PPT1;ATP5ME;NUDT12;CMPK1;AGPAT5;ENO2;ACSF3;GCKR;FBP1;AGPAT2;ACSL5;ENO3;PID1;PRPSAP2;MPC2;PRPS2;ADSSL1;AFMID;KMO;PAICS;TK2;KYNU;ENTPD8;GCK;GSTZ1;NAXE;DHTKD1;PANK1;PFKFB1;PGK2;ENTPD5;GALK1;GPD1;MLYCD;HAAO;SHMT1;QPRT;MPC1;PRPS1;PAPSS2;GCDH;ADK;LHPP;PGM1;MTHFD1;ATP5F1D;NAPRT;ATP5F1A;PRPSAP1;PKLR;ATP5PB;ALDOB;AK3;ACAT1;SLC25A13;PNP;AK4;ACSL1;GPAM;OGDHL;ASPDH;PRKAA1;ACACB;PRKAG1;SLC25A1;COASY
GO:0033865	nucleoside bisphosphate metabolic process	http://amigo.geneontology.org/amigo/term/GO:0033865	102	42	14.9048	2.81788	3.5886e-11	1.21564e-09	32;38;570;2180;2639;2954;3155;3158;4597;4598;5167;5538;6296;6576;6783;6799;6817;8694;8801;8942;9060;10157;10249;10965;23417;25874;27284;51166;51660;51703;53354;54988;55856;57678;64087;80347;84649;84836;123876;197322;348158;641371	ABHD14B;ACOT2;PPT1;ACSM5;BAAT;ACSM2A;ACSF3;ACSL5;DGAT2;MPC2;ACOT1;DGAT1;KYNU;MVD;GSTZ1;MVK;SULT1E1;PANK1;MLYCD;ENPP1;MPC1;SULT1B1;PAPSS2;GCDH;HMGCL;AADAT;AASS;GLYAT;ACAT1;SUCLG2;SULT1A1;SULT1A2;MCCC2;ACSL1;GPAM;ACOT13;ACSM2B;ACACB;ACSM3;HMGCS2;SLC25A1;COASY
GO:0009123	nucleoside monophosphate metabolic process	http://amigo.geneontology.org/amigo/term/GO:0009123	202	65	29.5174	2.20209	7.72711e-11	2.51286e-09	132;204;205;229;498;513;515;521;637;670;957;1337;1347;1350;2026;2027;2203;2584;2645;2646;2819;4694;4695;4696;4697;4701;4706;4707;4710;4714;4725;4728;4729;5167;5207;5232;5236;5313;5562;5571;5631;5634;6389;6391;6392;6470;6472;7084;7384;9377;9512;10105;10165;10229;10591;10606;50808;51727;55022;55526;55753;64077;114789;122622;377841	AK2;ATP5ME;BID;CMPK1;COX5A;COX6A1;COX7C;NDUFS5;DNPH1;COQ7;ENO2;GCKR;SLC25A25;FBP1;SDHD;ENO3;PID1;PRPS2;ADSSL1;PAICS;TK2;ENTPD8;BPHL;GCK;SDHC;COX7A2;NDUFA1;NDUFA2;NDUFA3;NDUFA4;NDUFA7;NDUFAB1;NDUFB1;NDUFB4;NDUFB8;NDUFS8;NDUFV2;DHTKD1;PFKFB1;PGK2;ENTPD5;GALK1;GPD1;ENPP1;SHMT1;PPIF;PRPS1;ADK;LHPP;PGM1;ATP5F1D;UQCRC1;ATP5F1A;PKLR;ATP5PB;ALDOB;AK3;SLC25A13;SDHA;AK4;OGDHL;SHMT2;PMPCB;PRKAA1;PRKAG1
GO:0042180	cellular ketone metabolic process	http://amigo.geneontology.org/amigo/term/GO:0042180	94	38	13.7358	2.76649	6.04647e-10	1.89068e-08	32;33;127;208;345;635;1109;1312;1555;1581;1645;1646;2168;2739;2806;2819;2954;3029;3667;5565;6715;6716;8529;8564;8942;9104;10229;10613;10901;11160;23417;51004;51166;51805;57834;84649;84869;125061	CYP4F2;AKR1C2;AKR1C4;ACADL;APOC3;SRD5A1;DHRS4;CYP7A1;AKR1C1;RGN;COQ7;FABP1;SRD5A2;GLO1;IRS1;DGAT2;COQ3;AFMID;COMT;ERLIN1;COQ6;KMO;KYNU;GSTZ1;CYP2B6;GPD1;MLYCD;PRKAB2;BHMT;CYP4F11;GOT2;ERLIN2;ADH4;AADAT;HAGH;CBR4;AKT2;ACACB
GO:0042219	cellular modified amino acid catabolic process	http://amigo.geneontology.org/amigo/term/GO:0042219	17	14	2.48414	5.63576	7.96433e-10	2.39815e-08	33;191;635;1757;2806;5625;8659;10588;10840;29958;51449;87769;112817;160428	ACADL;AHCY;DMGDH;GGACT;PRODH;BHMT;MTHFS;ALDH4A1;GOT2;SARDH;ALDH1L2;HOGA1;ALDH1L1;PCYOX1
GO:0001505	regulation of neurotransmitter levels	http://amigo.geneontology.org/amigo/term/GO:0001505	115	43	16.8044	2.55885	8.31672e-10	2.41482e-08	18;223;275;320;445;501;570;590;635;948;1312;1373;1644;1757;1807;2643;2644;2653;2731;2752;4128;4129;5037;5053;5217;5538;6470;6472;6697;6715;7915;8564;8570;9104;10247;10249;10993;23204;23464;23576;26227;29958;51733	SRD5A1;PPT1;PFN2;BAAT;GCH1;ARL6IP1;GCSH;KHSRP;RGN;APBA1;GLUL;GCAT;DDAH1;CD36;DDC;GCHFR;COMT;MAOB;KMO;GLDC;ASS1;DPYS;PEBP1;DMGDH;ABAT;PAH;SHMT1;BHMT;BCHE;UPB1;ALDH5A1;SDS;PHGDH;GLYAT;SARDH;SPR;RIDA;CPS1;ALDH9A1;SHMT2;ALDH7A1;AMT;MAOA
GO:1901568	fatty acid derivative metabolic process	http://amigo.geneontology.org/amigo/term/GO:1901568	92	37	13.4436	2.75225	1.21866e-09	3.41644e-08	38;622;1109;1544;1548;1555;1558;1559;1562;1565;1571;1573;1579;1646;2053;2166;2180;2639;3155;3158;3248;4051;4257;5444;5446;5538;6576;8529;8694;10998;22949;51703;66002;84649;123876;197322;284273	CYP4F2;AKR1C2;AKR1C4;PPT1;CYP2A6;ACSM2A;CYP2C18;CYP4F12;CYP2D6;FAAH;CYP2C9;CYP2J2;ZADH2;HPGD;ACSF3;MGST1;ACSL5;DGAT2;PTGR1;DGAT1;CYP2E1;CYP1A2;PON3;CYP2B6;CYP4F3;EPHX2;CYP4A11;PON1;GCDH;HMGCL;BDH1;ACAT1;ACSL1;CYP2C8;SLC27A5;HMGCS2;SLC25A1
GO:0009141	nucleoside triphosphate metabolic process	http://amigo.geneontology.org/amigo/term/GO:0009141	190	59	27.7639	2.12506	2.90895e-09	7.88326e-08	132;204;205;229;498;513;515;521;637;670;957;1337;1347;1350;2026;2027;2203;2584;2645;2646;2819;4338;4694;4695;4696;4697;4701;4706;4707;4710;4714;4725;4728;4729;5167;5207;5232;5236;5313;5562;5571;6389;6391;6392;6472;7384;9377;9512;10105;10165;10229;10243;50808;51727;55022;55034;55526;55753;114789	AK2;ATP5ME;BID;CMPK1;COX5A;COX6A1;COX7C;NDUFS5;MOCOS;COQ7;ENO2;GCKR;SLC25A25;FBP1;SDHD;ENO3;PID1;BPHL;GCK;SDHC;COX7A2;NDUFA1;NDUFA2;NDUFA3;NDUFA4;NDUFA7;NDUFAB1;NDUFB1;NDUFB4;NDUFB8;NDUFS8;NDUFV2;DHTKD1;MOCS2;PFKFB1;PGK2;ENTPD5;GPHN;GALK1;GPD1;ENPP1;PPIF;ADK;PGM1;ATP5F1D;UQCRC1;ATP5F1A;PKLR;ATP5PB;ALDOB;AK3;SLC25A13;SDHA;AK4;OGDHL;SHMT2;PMPCB;PRKAA1;PRKAG1
GO:0016051	carbohydrate biosynthetic process	http://amigo.geneontology.org/amigo/term/GO:0016051	99	38	14.4664	2.62677	3.49766e-09	8.95394e-08	178;208;229;1468;2026;2027;2203;2538;2542;2632;2645;2806;2819;2998;3667;4706;5105;5106;5167;5207;5232;5236;5261;6576;6652;7360;8402;8789;8908;9104;10165;10327;10993;27232;57486;79660;84649;378884	AKR1A1;G6PC;RGN;ENO2;FBP1;FBP2;NHLRC1;IRS1;ENO3;DGAT2;GYG2;NLN;SLC37A4;GCK;NDUFAB1;GNMT;PCK1;PFKFB1;PGK2;GPD1;UGP2;ENPP1;PPP1R3B;SORD;GYS2;GOT2;SDS;PGM1;AGL;ALDOB;SLC25A13;GBE1;PHKG2;AKT2;SLC25A11;PCK2;SLC25A10;SLC25A1
GO:0016052	carbohydrate catabolic process	http://amigo.geneontology.org/amigo/term/GO:0016052	95	37	13.8819	2.66533	3.52431e-09	8.95394e-08	178;229;957;2026;2027;2203;2538;2582;2584;2592;2645;2646;2819;3795;4668;5207;5232;5236;5261;5313;5562;5571;5836;6652;9942;10327;26007;51071;51084;51181;55347;55526;55753;57733;64080;79660;132158	AKR1A1;NAGA;G6PC;ENO2;GCKR;FBP1;DERA;ENO3;GBA3;CRYL1;XYLB;GCK;ABHD10;DHTKD1;RBKS;PYGL;PFKFB1;PGK2;ENTPD5;GALK1;GPD1;PPP1R3B;SORD;GLYCTK;PGM1;AGL;GALE;PKLR;ALDOB;PHKG2;GALT;TKFC;OGDHL;KHK;PRKAA1;PRKAG1;DCXR
GO:0006081	cellular aldehyde metabolic process	http://amigo.geneontology.org/amigo/term/GO:0006081	52	25	7.59853	3.29011	8.25909e-09	2.03474e-07	127;223;229;501;1645;2739;2806;3029;3417;3795;8659;9380;9563;10327;22977;26007;51071;51109;55163;58510;64080;64577;83875;112817;132158	AKR1A1;AKR7A3;AKR1C1;BCO2;H6PD;DERA;GLO1;RBKS;GRHPR;PNPO;PRODH2;GLYCTK;RDH11;ALDH4A1;GOT2;ALDH8A1;ADH4;IDH1;HAGH;ALDOB;TKFC;ALDH9A1;HOGA1;KHK;ALDH7A1
GO:0072522	purine-containing compound biosynthetic process	http://amigo.geneontology.org/amigo/term/GO:0072522	158	51	23.0878	2.20895	8.53929e-09	2.04189e-07	32;38;132;204;205;229;498;513;515;521;957;2026;2027;2180;2203;2584;2639;2645;2646;2819;2954;4522;4860;5207;5232;5236;5313;5538;5562;5571;5631;5634;5635;5636;6470;6576;9060;10165;10606;23417;25874;50808;51660;51703;53354;55022;55526;55753;80347;122622;197322	AK2;PPT1;ATP5ME;ENO2;ACSF3;GCKR;FBP1;ACSL5;ENO3;PID1;PRPSAP2;MPC2;PRPS2;ADSSL1;PAICS;GCK;GSTZ1;DHTKD1;PANK1;PFKFB1;PGK2;ENTPD5;GALK1;GPD1;MLYCD;SHMT1;MPC1;PRPS1;PAPSS2;GCDH;ADK;PGM1;MTHFD1;ATP5F1D;ATP5F1A;PRPSAP1;PKLR;ATP5PB;ALDOB;AK3;ACAT1;SLC25A13;PNP;AK4;ACSL1;OGDHL;PRKAA1;ACACB;PRKAG1;SLC25A1;COASY
GO:0009308	amine metabolic process	http://amigo.geneontology.org/amigo/term/GO:0009308	39	21	5.6989	3.68492	9.9675e-09	2.31531e-07	18;501;635;1312;1644;1757;2639;4128;4129;5037;6799;6817;8564;8942;23498;27284;29958;51166;79814;112483;125061	SAT2;DDC;AFMID;COMT;MAOB;KMO;KYNU;PEBP1;DMGDH;ABAT;HAAO;AGMAT;BHMT;SULT1B1;GCDH;AADAT;SARDH;SULT1A1;SULT1A2;ALDH7A1;MAOA
GO:0046390	ribose phosphate biosynthetic process	http://amigo.geneontology.org/amigo/term/GO:0046390	157	50	22.9417	2.17944	1.98787e-08	4.48928e-07	32;38;132;204;205;229;498;513;515;521;957;2026;2027;2180;2203;2584;2639;2645;2646;2819;2954;5207;5232;5236;5313;5538;5562;5571;5631;5634;5635;5636;5836;6576;9060;10165;10606;23417;25874;50808;51660;51703;51727;53354;55022;55526;55753;80347;122622;197322	AK2;PPT1;ATP5ME;CMPK1;ENO2;ACSF3;GCKR;FBP1;ACSL5;ENO3;PID1;PRPSAP2;MPC2;PRPS2;ADSSL1;PAICS;GCK;GSTZ1;DHTKD1;PANK1;PYGL;PFKFB1;PGK2;ENTPD5;GALK1;GPD1;MLYCD;MPC1;PRPS1;PAPSS2;GCDH;ADK;PGM1;ATP5F1D;ATP5F1A;PRPSAP1;PKLR;ATP5PB;ALDOB;AK3;ACAT1;SLC25A13;AK4;ACSL1;OGDHL;PRKAA1;ACACB;PRKAG1;SLC25A1;COASY
GO:0006720	isoprenoid metabolic process	http://amigo.geneontology.org/amigo/term/GO:0006720	65	27	9.49817	2.84265	1.0008e-07	2.19905e-06	127;345;1109;1544;1559;1565;1571;1576;1645;2222;3158;4597;4598;5264;5959;6715;7276;8694;9249;10901;51109;54600;54659;64577;83875;84649;285440	AKR1C4;APOC3;SRD5A1;RDH5;CYP4V2;CYP2D6;DHRS4;AKR1C1;CYP2C9;UGT1A3;BCO2;DGAT2;CYP3A4;PHYH;FDFT1;DGAT1;CYP2E1;MVD;MVK;CYP1A2;RDH11;ALDH8A1;UGT1A9;ADH4;DHRS3;TTR;HMGCS2
GO:0072524	pyridine-containing compound metabolic process	http://amigo.geneontology.org/amigo/term/GO:0072524	108	37	15.7816	2.34451	1.86326e-07	3.98639e-06	229;316;957;2026;2027;2203;2584;2645;2646;2819;3417;4860;5207;5232;5236;5313;5562;5571;8564;8942;9563;23475;23498;25874;29968;51071;51181;51660;55163;55526;55753;64080;83594;93100;125061;128240;554235	NUDT12;ENO2;H6PD;GCKR;FBP1;DERA;ENO3;MPC2;AFMID;KMO;AOX1;KYNU;GCK;NAXE;DHTKD1;RBKS;PFKFB1;PGK2;PSAT1;ENTPD5;GALK1;GPD1;PNPO;HAAO;QPRT;MPC1;IDH1;PGM1;NAPRT;PKLR;ALDOB;PNP;OGDHL;ASPDH;PRKAA1;PRKAG1;DCXR
GO:0044262	cellular carbohydrate metabolic process	http://amigo.geneontology.org/amigo/term/GO:0044262	126	41	18.4118	2.22683	2.03424e-07	4.24062e-06	32;178;208;2203;2538;2584;2632;2645;2646;2998;3417;3667;3795;5105;5106;5167;5207;5236;5256;5257;5261;5836;6652;7360;8789;8908;9104;9942;10020;23417;26007;27232;51805;55277;55347;57486;57733;64080;79660;84649;378884	G6PC;RGN;GCKR;FBP1;FBP2;NHLRC1;IRS1;DGAT2;COQ3;GBA3;GYG2;NLN;XYLB;GCK;ABHD10;FGGY;RBKS;GNMT;PCK1;PYGL;PFKFB1;GALK1;MLYCD;UGP2;ENPP1;PPP1R3B;SORD;GYS2;IDH1;PGM1;AGL;GBE1;GNE;PHKG2;AKT2;TKFC;KHK;PHKA2;PHKB;ACACB;PCK2
GO:0062012	regulation of small molecule metabolic process	http://amigo.geneontology.org/amigo/term/GO:0062012	147	45	21.4805	2.09493	3.80424e-07	7.73212e-06	32;33;208;345;635;957;1312;1347;1581;2053;2168;2203;2222;2645;2646;2819;2954;3667;3795;4047;4597;4598;5167;5207;5261;5562;5565;5571;6309;6472;6647;7108;9104;10105;10613;11160;23417;23541;27232;51805;55022;57486;57678;79660;84649	ACADL;APOC3;CYP7A1;RGN;FABP1;GCKR;FBP1;IRS1;SC5D;DGAT2;PID1;COQ3;FDFT1;COMT;ERLIN1;NLN;GCK;MVD;GSTZ1;MVK;COX7A2;GNMT;PFKFB1;TM7SF2;ENTPD5;EPHX2;LSS;GPD1;MLYCD;PRKAB2;ENPP1;PPP1R3B;BHMT;PPIF;ERLIN2;SOD1;PHKG2;AKT2;SEC14L2;GPAM;SHMT2;KHK;PRKAA1;ACACB;PRKAG1
GO:0097164	ammonium ion metabolic process	http://amigo.geneontology.org/amigo/term/GO:0097164	91	32	13.2974	2.40648	6.54036e-07	1.29691e-05	18;33;34;223;501;590;635;1109;1312;1384;1610;1644;1645;1646;1757;2643;3990;4128;4129;5037;5444;6470;6715;8424;10400;10809;29958;58488;79814;84869;112483;255043	AKR1C2;AKR1C4;ACADL;SRD5A1;GCH1;TMEM86B;PEMT;AKR1C1;DAO;SAT2;LIPC;DDC;COMT;MAOB;PCTP;PEBP1;DMGDH;ABAT;AGMAT;SHMT1;BHMT;PON1;STARD10;BCHE;ACADM;SARDH;CBR4;CRAT;ALDH9A1;ALDH7A1;BBOX1;MAOA
GO:0042558	pteridine-containing compound metabolic process	http://amigo.geneontology.org/amigo/term/GO:0042558	18	12	2.63026	4.56228	6.89184e-07	1.33406e-05	1719;2643;4522;5092;5860;6470;6472;6697;10588;10840;10841;160428	GCH1;DHFR;PCBD1;SHMT1;MTHFS;QDPR;MTHFD1;SPR;FTCD;ALDH1L2;SHMT2;ALDH1L1
GO:0019748	secondary metabolic process	http://amigo.geneontology.org/amigo/term/GO:0019748	27	15	3.94539	3.8019	7.99605e-07	1.51181e-05	30;1109;1491;1544;1548;1565;1644;1645;1646;1652;4357;5446;22977;23474;84869	AKR1C2;AKR1C4;AKR7A3;CYP2A6;CYP2D6;AKR1C1;DDT;CTH;ETHE1;DDC;ACAA1;CYP1A2;PON3;CBR4;MPST
GO:0015893	drug transport	http://amigo.geneontology.org/amigo/term/GO:0015893	56	23	8.18303	2.81069	1.14445e-06	2.11463e-05	18;291;383;760;1317;1468;6005;6576;6580;10165;10166;10351;10682;10991;23204;55244;64241;79751;80704;94097;114789;284111;284439	SLC19A3;ABCA8;SLC47A1;ARL6IP1;SLC25A25;ABCG8;EBP;SLC25A15;SLC25A4;SLC25A22;ABAT;CA2;RHAG;SLC13A5;SLC31A1;SLC38A3;ARG1;SLC25A42;SLC25A13;SFXN5;SLC22A1;SLC25A10;SLC25A1
GO:0006730	one-carbon metabolic process	http://amigo.geneontology.org/amigo/term/GO:0006730	16	11	2.33801	4.70486	1.30298e-06	2.35405e-05	191;1719;4143;4522;6470;6472;10588;10840;10841;27232;160428	DHFR;AHCY;GNMT;SHMT1;MTHFS;MAT1A;MTHFD1;FTCD;ALDH1L2;SHMT2;ALDH1L1
GO:1901657	glycosyl compound metabolic process	http://amigo.geneontology.org/amigo/term/GO:1901657	90	30	13.1513	2.28114	5.21061e-06	9.20918e-05	132;191;205;1109;1645;1646;1807;2593;4338;4668;4860;5631;5634;5636;7084;10243;10400;10591;27232;28992;50808;51071;51727;51733;55034;55347;57704;57733;84245;84869	AKR1C2;AKR1C4;NAGA;PEMT;CMPK1;AKR1C1;DNPH1;MOCOS;GBA2;DERA;PRPSAP2;PRPS2;GBA3;MRI1;MACROD1;TK2;ABHD10;AHCY;DPYS;GAMT;GNMT;MOCS2;GPHN;PRPS1;UPB1;ADK;CBR4;AK3;PNP;AK4
GO:0042430	indole-containing compound metabolic process	http://amigo.geneontology.org/amigo/term/GO:0042430	10	8	1.46126	5.47474	6.85781e-06	0.000118625	1644;2639;6715;8564;8942;23498;51166;125061	SRD5A1;DDC;AFMID;KMO;KYNU;HAAO;GCDH;AADAT
GO:0051262	protein tetramerization	http://amigo.geneontology.org/amigo/term/GO:0051262	66	24	9.64429	2.48852	8.60018e-06	0.000145666	32;33;847;1491;1666;1807;2203;3028;3155;4143;5092;6256;6470;6472;7915;7923;10157;10901;27232;51181;54974;55856;84869;128240	ACADL;CAT;DHRS4;DECR1;FBP1;CTH;NAXE;DPYS;RXRA;PCBD1;GNMT;SHMT1;HMGCL;MAT1A;ALDH5A1;AASS;HSD17B8;CBR4;THG1L;ACOT13;SHMT2;ACACB;HSD17B10;DCXR
GO:0005976	polysaccharide metabolic process	http://amigo.geneontology.org/amigo/term/GO:0005976	46	19	6.72178	2.82663	8.96058e-06	0.00014845	178;208;2538;2632;2645;2998;3667;3795;5167;5236;5256;5257;5261;5836;7360;8908;27232;79660;378884	G6PC;NHLRC1;IRS1;GYG2;GCK;GNMT;PYGL;UGP2;ENPP1;PPP1R3B;GYS2;PGM1;AGL;GBE1;PHKG2;AKT2;KHK;PHKA2;PHKB
GO:0006090	pyruvate metabolic process	http://amigo.geneontology.org/amigo/term/GO:0006090	79	27	11.5439	2.33889	9.12976e-06	0.00014845	229;957;2026;2027;2203;2584;2645;2646;2739;2819;2954;3029;5105;5106;5207;5232;5236;5313;5562;5571;6566;10993;25874;51660;55526;55753;112817	ENO2;GCKR;FBP1;GLO1;ENO3;MPC2;GCK;GSTZ1;DHTKD1;PCK1;PFKFB1;PGK2;ENTPD5;SLC16A1;GALK1;GPD1;MPC1;SDS;PGM1;HAGH;PKLR;ALDOB;OGDHL;HOGA1;PRKAA1;PCK2;PRKAG1
GO:0030258	lipid modification	http://amigo.geneontology.org/amigo/term/GO:0030258	138	39	20.1653	1.93401	1.94077e-05	0.000309382	30;32;33;34;35;38;39;208;1384;1558;1576;1632;1666;1891;1892;2053;2110;2168;2639;3030;3032;3033;3667;3712;5264;5290;5562;8613;10449;11001;23417;26275;51179;54363;55268;55862;84649;145567;285440	ACADL;CYP4V2;DECR1;ECHDC1;TTC7B;FABP1;PIK3CA;IRS1;HAO1;DGAT2;CYP3A4;PHYH;ACAA1;ECH1;PLPP3;HAO2;ACAT2;EPHX2;MLYCD;SLC27A2;GCDH;IVD;HIBCH;ECHDC2;ECI1;ACADM;ACAA2;ETFDH;ACAT1;ACADS;AKT2;CRAT;CYP2C8;PRKAA1;ACACB;HADHB;HADHA;ECHS1;HADH
GO:0042537	benzene-containing compound metabolic process	http://amigo.geneontology.org/amigo/term/GO:0042537	17	10	2.48414	4.02555	3.05811e-05	0.000478124	30;1571;2806;5446;6716;8564;8942;23498;51166;125061	SRD5A2;AFMID;ACAA1;KMO;CYP2E1;KYNU;PON3;HAAO;GOT2;AADAT
GO:0009636	response to toxic substance	http://amigo.geneontology.org/amigo/term/GO:0009636	203	51	29.6635	1.71928	3.87779e-05	0.000594839	18;30;130;210;383;445;670;847;948;1066;1317;1373;1571;1644;1719;2052;2053;2168;2643;2806;2938;2954;3240;3248;3709;4129;4255;4257;4357;5037;5052;5245;5444;5446;5562;6529;6647;6715;7274;7284;9104;9588;9963;10105;10249;10280;10400;10587;10935;22977;389434	AKR7A3;SRD5A1;MGMT;GCH1;PEMT;CAT;HP;RGN;HPGD;FABP1;SLC23A1;IYD;MGST1;CD36;DDC;DHFR;SIGMAR1;MAOB;ACAA1;CYP2E1;BPHL;ASS1;GSTZ1;PON3;GSTA1;PEBP1;TXNRD2;ADH6;EPHX2;ABAT;PRDX1;PRDX6;PON1;PPIF;SLC6A1;ITPR2;GOT2;PRDX3;GLYAT;SLC31A1;EPHX1;TTPA;ARG1;ALAD;SOD1;TUFM;PHB;CPS1;PRKAA1;CES1;MPST
GO:0034404	nucleobase-containing small molecule biosynthetic process	http://amigo.geneontology.org/amigo/term/GO:0034404	104	31	15.1971	2.03987	4.56106e-05	0.000686693	38;132;229;957;2026;2027;2203;2584;2645;2646;2819;3094;4860;5167;5207;5232;5236;5313;5562;5571;7084;7498;9615;10591;23417;51071;51727;55526;55753;83594;554235	NUDT12;CMPK1;DNPH1;ENO2;GCKR;FBP1;DERA;ENO3;HINT1;GDA;TK2;GCK;DHTKD1;XDH;PFKFB1;PGK2;ENTPD5;GALK1;GPD1;MLYCD;ENPP1;ADK;PGM1;PKLR;ALDOB;ACAT1;PNP;OGDHL;ASPDH;PRKAA1;PRKAG1
GO:0098656	anion transmembrane transport	http://amigo.geneontology.org/amigo/term/GO:0098656	82	26	11.9823	2.16987	5.90463e-05	0.000872812	32;208;366;788;1468;2542;6566;6576;8501;9963;10165;10166;10864;10991;10998;23204;23443;25874;51449;51660;55089;55107;79751;114571;284111;284439	ANO1;AQP9;ARL6IP1;SLC43A1;SLC23A1;MPC2;SLC22A9;SLC37A4;SLC25A15;SLC35A3;SLC25A22;SLC16A1;MPC1;SLC13A5;SLC22A7;SLC38A3;SLC38A4;SLC25A42;SLC25A13;AKT2;ACACB;SLC27A5;SLC25A20;PCYOX1;SLC25A10;SLC25A1
GO:0042398	cellular modified amino acid biosynthetic process	http://amigo.geneontology.org/amigo/term/GO:0042398	33	14	4.82215	2.90327	9.7446e-05	0.00141471	34;223;501;1719;2593;2628;2643;2729;3029;4522;6470;8424;10588;26873	GCH1;GATM;DHFR;GAMT;GCLC;SHMT1;MTHFS;ACADM;OPLAH;HAGH;MTHFD1;ALDH9A1;ALDH7A1;BBOX1
GO:0046434	organophosphate catabolic process	http://amigo.geneontology.org/amigo/term/GO:0046434	113	32	16.5122	1.93796	0.000103786	0.00146602	38;229;957;2026;2027;2203;2584;2645;2646;2819;3094;3417;3990;4860;5167;5207;5232;5236;5313;5444;5562;5571;7498;9588;9615;10591;23417;51071;55526;55753;83594;554235	NUDT12;DNPH1;ENO2;GCKR;FBP1;DERA;LIPC;ENO3;HINT1;GDA;GCK;DHTKD1;XDH;PFKFB1;PGK2;ENTPD5;GALK1;GPD1;MLYCD;ENPP1;PRDX6;PON1;IDH1;PGM1;PKLR;ALDOB;ACAT1;PNP;OGDHL;ASPDH;PRKAA1;PRKAG1
GO:0051187	cofactor catabolic process	http://amigo.geneontology.org/amigo/term/GO:0051187	41	16	5.99115	2.67061	0.000104587	0.00146602	38;191;645;847;3240;5052;8529;9588;10588;10840;10935;54657;57834;83594;160428;554235	CYP4F2;NUDT12;BLVRB;CAT;HP;AHCY;UGT1A4;PRDX1;PRDX6;MTHFS;CYP4F11;PRDX3;ACAT1;ALDH1L2;ASPDH;ALDH1L1
GO:0051260	protein homooligomerization	http://amigo.geneontology.org/amigo/term/GO:0051260	138	36	20.1653	1.78524	0.000244491	0.003369	32;33;38;210;383;637;847;1491;1645;1666;1807;2203;2643;2752;3028;4143;4257;5092;6256;6470;6472;6529;6580;7915;9361;10280;27232;30845;51181;54974;55856;83862;84869;128240;282679;283219	ACADL;GCH1;BID;CAT;AKR1C1;DECR1;FBP1;CTH;MGST1;GLUL;SIGMAR1;KCTD21;TMEM120A;NAXE;DPYS;RXRA;PCBD1;GNMT;SHMT1;SLC6A1;AQP11;MAT1A;ALDH5A1;ARG1;ALAD;CBR4;ACAT1;SLC22A1;THG1L;ACOT13;LONP1;SHMT2;EHD3;ACACB;HSD17B10;DCXR
GO:0009132	nucleoside diphosphate metabolic process	http://amigo.geneontology.org/amigo/term/GO:0009132	70	22	10.2288	2.15079	0.000250001	0.00338751	204;205;229;957;2026;2027;2203;2584;2645;2646;2819;5207;5232;5236;5313;5562;5571;50808;51727;55526;55753;377841	AK2;CMPK1;ENO2;GCKR;FBP1;ENO3;ENTPD8;GCK;DHTKD1;PFKFB1;PGK2;ENTPD5;GALK1;GPD1;PGM1;PKLR;ALDOB;AK3;AK4;OGDHL;PRKAA1;PRKAG1
GO:0006638	neutral lipid metabolic process	http://amigo.geneontology.org/amigo/term/GO:0006638	57	19	8.32916	2.28114	0.000281591	0.003753	13;345;847;1373;1571;2168;2180;2538;3990;5105;5106;8694;9104;10998;11057;55326;57678;84649;392636	ABHD2;APOC3;CAT;G6PC;AGPAT5;RGN;FABP1;LIPC;DGAT2;DGAT1;CYP2E1;AADAC;AGMO;PCK1;CPS1;ACSL1;GPAM;SLC27A5;PCK2
GO:0046939	nucleotide phosphorylation	http://amigo.geneontology.org/amigo/term/GO:0046939	58	19	8.47529	2.24181	0.000362735	0.00475651	205;229;957;2026;2027;2203;2584;2645;2646;2819;5207;5232;5236;5313;5562;5571;51727;55526;55753	CMPK1;ENO2;GCKR;FBP1;ENO3;GCK;DHTKD1;PFKFB1;PGK2;ENTPD5;GALK1;GPD1;PGM1;PKLR;ALDOB;AK4;OGDHL;PRKAA1;PRKAG1
GO:0007031	peroxisome organization	http://amigo.geneontology.org/amigo/term/GO:0007031	63	20	9.20591	2.17252	0.000408774	0.00527514	30;570;847;1384;1610;1891;2053;3155;3417;5193;5264;8800;10901;10965;11001;23417;51179;54363;57506;89866	ACOT2;BAAT;SEC16B;CAT;DHRS4;DAO;MAVS;HAO1;PHYH;ACAA1;ECH1;HAO2;PEX11A;PEX12;EPHX2;MLYCD;SLC27A2;HMGCL;IDH1;CRAT
GO:0015837	amine transport	http://amigo.geneontology.org/amigo/term/GO:0015837	15	8	2.19188	3.64983	0.000495321	0.00629213	18;366;383;1644;6529;8564;10991;23204	AQP9;ARL6IP1;DDC;KMO;ABAT;SLC6A1;SLC38A3;ARG1
GO:0006109	regulation of carbohydrate metabolic process	http://amigo.geneontology.org/amigo/term/GO:0006109	65	20	9.49817	2.10567	0.000644199	0.00805744	32;208;957;2203;2645;2646;2819;3667;3795;5167;5207;5261;5562;5571;9104;23417;27232;57486;79660;84649	RGN;GCKR;FBP1;IRS1;DGAT2;NLN;GCK;GNMT;PFKFB1;ENTPD5;GPD1;MLYCD;ENPP1;PPP1R3B;PHKG2;AKT2;KHK;PRKAA1;ACACB;PRKAG1
GO:0014823	response to activity	http://amigo.geneontology.org/amigo/term/GO:0014823	32	12	4.67602	2.56629	0.0011656	0.0141437	210;847;2729;2806;3033;5037;5105;5562;6715;7384;114789;122622	SRD5A1;CAT;SLC25A25;ADSSL1;PCK1;PEBP1;GCLC;GOT2;ALAD;UQCRC1;PRKAA1;HADH
GO:0072350	tricarboxylic acid metabolic process	http://amigo.geneontology.org/amigo/term/GO:0072350	32	12	4.67602	2.56629	0.0011656	0.0141437	48;445;2271;2746;3417;6389;6391;6392;8801;55526;55753;81889	SDHD;FAHD1;SDHC;ASS1;DHTKD1;ACO1;IDH1;FH;SDHA;SUCLG2;OGDHL;GLUD1
GO:0043574	peroxisomal transport	http://amigo.geneontology.org/amigo/term/GO:0043574	54	17	7.89078	2.15441	0.0012161	0.0145395	30;570;847;1384;1610;1891;2053;3155;3417;5193;5264;10901;10965;11001;23417;51179;54363	ACOT2;BAAT;CAT;DHRS4;DAO;HAO1;PHYH;ACAA1;ECH1;HAO2;PEX12;EPHX2;MLYCD;SLC27A2;HMGCL;IDH1;CRAT
GO:0055088	lipid homeostasis	http://amigo.geneontology.org/amigo/term/GO:0055088	59	18	8.62141	2.08783	0.00132489	0.0156106	345;433;1581;1645;2053;2538;2646;3990;4547;5562;6296;8694;27346;51302;57678;64241;84649;123876	APOC3;ACSM2A;G6PC;CYP7A1;AKR1C1;GCKR;ABCG8;LIPC;DGAT2;CYP39A1;ASGR2;DGAT1;TMEM97;EPHX2;MTTP;GPAM;PRKAA1;ACSM3
GO:0010876	lipid localization	http://amigo.geneontology.org/amigo/term/GO:0010876	156	37	22.7956	1.62312	0.00143594	0.0166774	32;208;345;366;788;948;1066;1109;1579;1645;2168;2180;2806;3690;3990;4547;5167;5444;6256;6554;7274;8529;8694;10280;10351;10599;10809;10998;11001;11309;28234;58488;64241;80765;84649;114571;286410	CYP4F2;AKR1C4;ITGB3;APOC3;AQP9;ABCA8;AKR1C1;FABP1;ABCG8;LIPC;DGAT2;CD36;SIGMAR1;SLC22A9;DGAT1;SLCO1B3;SLC10A1;RXRA;PCTP;CYP4A11;ENPP1;PON1;STARD10;SLC27A2;SLCO1B1;ATP11C;GOT2;MTTP;TTPA;SLCO2B1;STARD5;AKT2;ACSL1;ACACB;CES1;SLC27A5;SLC25A20
GO:0009112	nucleobase metabolic process	http://amigo.geneontology.org/amigo/term/GO:0009112	30	11	4.38377	2.50926	0.00229875	0.0263223	316;1373;1807;4329;4522;5631;6470;7498;9615;10606;51727	CMPK1;GDA;AOX1;PAICS;DPYS;XDH;SHMT1;PRPS1;ALDH6A1;MTHFD1;CPS1
GO:0019216	regulation of lipid metabolic process	http://amigo.geneontology.org/amigo/term/GO:0019216	162	37	23.6724	1.563	0.00291835	0.032953	13;32;33;34;208;345;948;1579;1581;2053;2168;2180;2222;2954;3158;3417;3667;4047;4597;4598;5562;5565;6256;6309;6647;7108;8800;9104;10613;11160;23417;23541;51599;54600;57678;84649;345275	ACADL;APOC3;HSD17B13;CYP7A1;RGN;FABP1;IRS1;SC5D;DGAT2;CD36;FDFT1;ERLIN1;MVD;GSTZ1;MVK;AADAC;LSR;RXRA;PEX11A;TM7SF2;EPHX2;LSS;MLYCD;PRKAB2;CYP4A11;ERLIN2;UGT1A9;IDH1;ACADM;SOD1;AKT2;SEC14L2;ACSL1;GPAM;PRKAA1;ACACB;HMGCS2
GO:0010257	NADH dehydrogenase complex assembly	http://amigo.geneontology.org/amigo/term/GO:0010257	49	15	7.16016	2.09493	0.00315955	0.0351879	617;4694;4695;4696;4701;4706;4707;4710;4714;4725;4728;4729;51079;54539;55471	NDUFS5;NDUFA13;NDUFAF7;NDUFA1;NDUFA2;NDUFA3;NDUFA7;NDUFAB1;NDUFB1;NDUFB11;NDUFB4;NDUFB8;NDUFS8;NDUFV2;BCS1L
GO:0015850	organic hydroxy compound transport	http://amigo.geneontology.org/amigo/term/GO:0015850	79	21	11.5439	1.81914	0.00367214	0.0400949	18;345;366;948;1066;1109;1645;3990;4129;5444;6256;6554;6566;6580;10599;10998;11309;28234;64241;80765;282679	AKR1C4;APOC3;AQP9;AKR1C1;ABCG8;LIPC;CD36;MAOB;SLCO1B3;SLC10A1;RXRA;SLC16A1;ABAT;PON1;AQP11;SLCO1B1;SLCO2B1;STARD5;SLC22A1;CES1;SLC27A5
GO:0006839	mitochondrial transport	http://amigo.geneontology.org/amigo/term/GO:0006839	126	30	18.4118	1.62939	0.00369879	0.0400949	32;498;513;515;521;637;666;788;1468;3998;4285;5562;5599;6576;7263;8034;9512;9927;10105;10165;10166;10449;22885;23203;25874;26517;51079;51660;79751;80273	ATP5ME;BID;MAPK8;MIPEP;ABLIM3;GRPEL1;BOK;MPC2;NDUFA13;MFN2;SLC25A15;TST;SLC25A22;LMAN1;PPIF;MPC1;PMPCA;ATP5F1D;ATP5F1A;SLC25A16;ACAA2;ATP5PB;SLC25A13;TIMM13;PMPCB;PRKAA1;ACACB;SLC25A20;SLC25A10;SLC25A1
GO:0061008	hepaticobiliary system development	http://amigo.geneontology.org/amigo/term/GO:0061008	65	18	9.49817	1.8951	0.00433398	0.0463622	38;205;382;383;445;570;1373;3155;3249;4357;5105;5106;5290;5860;6715;9104;51599;64841	SRD5A1;BAAT;GNPNAT1;RGN;PIK3CA;ASS1;LSR;PCK1;ARF6;HMGCL;HPN;QDPR;ARG1;ACAT1;AK4;CPS1;PCK2;MPST
GO:0007586	digestion	http://amigo.geneontology.org/amigo/term/GO:0007586	28	10	4.09152	2.44408	0.00450465	0.0475621	48;948;1645;1646;2168;6514;6718;51302;64081;64241	AKR1C2;AKR1C1;FABP1;ABCG8;CD36;CYP39A1;ACO1;PBLD;AKR1D1;SLC2A2
